# Supplementary material for: Dynamic Gene Regulatory Networks Drive Hematopoietic Specification and Differentiation
Source: Dev Cell. 2016 Mar 7;36(5):572–87. doi: 10.1016/j.devcel.2016.01.024 (PMC4780867; doi:10.1016/j.devcel.2016.01.024)
Supplement: Table S2. Genes that Are 2-Fold Differentially Regulated during Different Transitions along the Differentiation Pathway; Transcription Factor Genes that Are 2-Fold Differentially Regulated; Over-represented GO Terms in Differentially Regulated Genes with FPKM ≥ 1 in at Least One Cell Line, Related t [file mmc3.xlsx]

## Sheet: Introduction
	Table S2: Related to Figure 1, 2. (A) Genes that are 2 fold differentially regulated during different transitions along the differentiation pathway, (B) Transcription factor genes that are 2-fold differentially regulated,
	( C) Over-represented GO terms in differentially regulated genes with FPKM >= 1 in at least one cell line

## Sheet: (A) DiffRegGenes
T1 = ESC --> MES			T2 = MES --> HB			T3 = HB --> HE			T4 = HE --> HP			T5 = HP --> MAC
gene_short_name	logFC_ESC_MES		gene_short_name	logFC_MES_HB		gene_short_name	logFC_HB_HE		gene_short_name	logFC_HE_HP		gene_short_name	logFC_HP_MAC
Fgf8	7.00366		Kdr	5.10006		Postn	10.1848		Kel	6.4341		Atp6v0d2	15.175
Msgn1	6.79133		Asic4	4.82206		Fmo1	9.66289		Hbb-y	6.34651		Nov	14.9923
T	5.44432		Tal1	4.75589		Hba-x	9.51183		Beta-s	5.67144		Mgll	11.0916
Atp1a2	5.23242		Sox7	4.74734		Acta2	9.00498		Hba-x	5.60504		C1qb	10.6264
Iigp1	5.09912		Fli1	4.44412		Olfml1	8.96837		Hemgn	5.48429		Msr1	10.2987
Mesp1	4.97239		Myzap	4.08149		Col8a1	8.82439		Treml2	5.32334		H2-Eb1	10.1904
Crh	4.73714		Grap2	3.94845		Cnr2	8.54155		Spta1	5.27585		Mmp12	10.1728
Evx1	4.67149		Plxna4	3.91604		Sdpr	8.30666		Gypa	5.21888		Slc39a2	9.94007
Fst	4.58394		Wnk4	3.87985		Col3a1	8.27983		Hbb-bh1	5.11405		Cd83	9.7999
Alox15	4.47407		Samsn1	3.85037		Vcam1	7.99375		Slc38a5	5.06819		Lgals3	9.77036
Gsc	4.41059		Nfe2	3.81306		Cd93	7.94629		Ank1	4.92729		H2-Aa	9.75412
Klhl32	4.28188		Gadd45g	3.75891		Megf10	7.45807		Muc13	4.90822		Ccl6	9.74019
Ldb2	4.24242		Gata2	3.74912		Tmem204	7.26986		Klf1	4.88025		Trem2	9.68973
Pcdh7	4.242		Lgr5	3.72355		Eltd1	7.25604		Gata1	4.78945		Adra2c	9.6454
Pcdh8	4.21645		Csgalnact1	3.69672		Tfec	7.21856		Ache	4.78173		Prg2	9.28826
Fat3	4.19792		Scube2	3.66637		Emcn	7.19145		Hbb-bh2	4.7223		Gm14461	9.2358
Arg1	4.18144		Icam2	3.6479		Glipr1	7.15338		Smim5	4.70823		Trpc4	9.14143
Pdgfra	4.17465		Pcsk5	3.62453		Ucn	7.11402		Cpne7	4.68393		C1qa	9.09962
Mixl1	4.17038		Prss12	3.58026		Oit3	6.84858		Gpr56	4.68243		Cd84	9.06431
Wnt5b	4.165		Lmo2	3.57632		Clec14a	6.82284		Nmnat3	4.57664		C1qc	9.04122
Frzb	4.102		Tnfaip2	3.56708		Ankrd1	6.80618		Trim10	4.53459		Dpep2	9.00289
Tsc22d3	4.09367		Ptprb	3.5522		Cped1	6.62947		Hbq1b	4.52764		Slc15a3	8.94796
Bmper	4.07422		Ctla2b	3.41723		Anxa1	6.55745		Btn1a1	4.5106		Ccr3	8.93507
Cyp26a1	4.07286		Ctla2a	3.41704		Tie1	6.53755		Kcnn4	4.46984		Tmem154	8.84077
Ifih1	4.05653		Pcdh12	3.39839		Tlr4	6.53014		Rgs10	4.44372		Tlr8	8.82964
Fabp7	4.03467		Fgf3	3.3847		Ptgfr	6.50177		Slc22a4	4.42159		Gbp8	8.82905
Amigo2	4.03148		Cdh8	3.31396		Gpr97	6.46445		1300017J02Rik	4.32668		1300002K09Rik	8.80671
Gbp7	4.03124		Wnt2	3.26064		Slco4a1	6.3626		Snca	4.32522		Cd74	8.74653
Pitx2	4.02806		St8sia1	3.21983		Angpt1	6.34493		Trim58	4.2921		Mrc1	8.65912
Rspo3	4.02175		Hapln1	3.21216		Mrvi1	6.33383		Add2	4.26659		Gbp6	8.64565
Shc4	3.98364		Cxcr7	3.21198		Col1a2	6.22565		Zbtb16	4.23104		Siglec1	8.60146
Rgs5	3.96428		Nrp1	3.18722		Hbb-y	6.21775		Tmem184a	4.22325		Aph1c	8.58602
C920025E04Rik	3.90406		Hspa12a	3.18182		Rab27b	6.21421		Epb4.2	4.17718		Mertk	8.56449
Apln	3.843		Prokr1	3.17928		Prss35	6.20695		Steap3	4.16989		Itgax	8.45175
Has3	3.81327		Slc6a9	3.17557		Cd248	6.08429		Alas2	4.15834		Spp1	8.43548
Lzts1	3.78279		Asb4	3.15294		Acer2	6.02665		Slc25a21	4.09055		Gbgt1	8.43285
Wnt8a	3.7777		Hand2	3.13324		Gpr182	6.0149		Grtp1	4.08489		Blnk	8.40199
Chst2	3.77769		Kcnj5	3.12985		Gpm6a	6.01391		Nxpe2	4.0724		Emr1	8.38802
Cpxm2	3.76775		Fgf10	3.12295		Hbb-bh1	6.0061		Smox	4.06346		AI607873	8.38503
Wnt11	3.7666		S1pr1	3.07787		Thbd	5.96528		Mfsd2b	4.04418		Fam20c	8.28689
Rhbdl3	3.70221		Gfod1	3.02114		Ednrb	5.91659		Slc16a10	4.01234		Fcgrt	8.24292
Psmb8	3.67192		Tbx3	3.01365		Ccl2	5.89738		6030468B19Rik	3.94501		5430435G22Rik	8.23275
Cdh11	3.62221		Dpf3	2.97899		Igf1	5.82166		Ikzf1	3.93932		Hk3	8.13701
Chst7	3.5159		Runx1	2.97231		Cd200	5.78051		Abcg1	3.92068		Pparg	8.13698
Hmcn1	3.49832		Tnfrsf13c	2.96147		Gimap6	5.76304		Slc30a10	3.91996		AF251705	8.13504
Ptgs1	3.45616		Adra2b	2.95682		Myct1	5.70933		Gfi1b	3.9107		Ccr1	8.12418
Fosb	3.4141		F2rl3	2.92481		Tek	5.70425		Acp5	3.8991		Tnfrsf26	8.10433
St3gal6	3.4044		Ccr7	2.92053		Serpine1	5.67756		Tuba4a	3.84904		St18	8.10079
Doc2g	3.40188		Mob3c	2.89741		Stab1	5.67468		Tmod1	3.83542		Abcg3	8.05632
Eomes	3.39729		Sox9	2.89593		Rgn	5.64932		Reep6	3.82085		Ifi44l	8.05476
Nkx1-2	3.35912		Itga2b	2.8842		Klhl4	5.62573		Atp8b1	3.73019		Card14	8.04171
Cpm	3.35311		Col14a1	2.87571		Kcnk9	5.61939		Matn1	3.70068		Fcna	8.03777
Gbp9	3.34011		Fbn2	2.86867		Cdh5	5.52564		Sptb	3.66712		Qpct	8.03356
Ctnnb1	3.32957		Gjb2	2.84248		Mecom	5.50067		Proser2	3.66686		Slc37a2	8.02222
Clic5	3.31215		Edil3	2.80341		Cryab	5.49413		Tspan32	3.66673		Eef1a2	7.96739
Cdx2	3.31		Esam	2.79061		Pecam1	5.4354		Selenbp1	3.61986		Bcl2a1b	7.92966
Wnt5a	3.25374		Prdm6	2.77693		Sh3tc2	5.42749		Nfe2	3.60847		Dok7	7.85404
Arhgap36	3.25		Tlx2	2.77199		Trim16	5.41585		Adra2b	3.48453		Tlr13	7.78901
1700013H16Rik	3.21315		Tbx2	2.76516		Gimap1	5.39199		Atp2a3	3.43467		Slc39a12	7.67609
Gata6	3.21057		Tek	2.73569		Plxnc1	5.38156		Samd14	3.432		Fabp5	7.66673
Mab21l2	3.2047		Nrip3	2.72243		Ccm2l	5.38016		Mc5r	3.42614		Serpinb1c	7.64672
Rftn1	3.19434		Vax1	2.6897		Wisp1	5.36874		Hipk2	3.37753		Rab19	7.61761
Ppp4r4	3.17456		Bace2	2.6627		Ctla2a	5.35679		Tspan33	3.34041		Plxdc1	7.60144
Cpt1b	3.16644		Lyl1	2.6546		Gpr116	5.25902		Mctp1	3.32003		Metrnl	7.58288
Trpc3	3.15625		Nfatc1	2.63959		Ushbp1	5.25262		Slc25a37	3.302		Il7r	7.53458
E330009J07Rik	3.15062		Rgs5	2.59554		2004-09-01	5.20614		Ell2	3.2945		Mpeg1	7.44184
Lrp5	3.14264		Vstm2b	2.58462		Pcdh17	5.1709		P2rx1	3.29449		Pde8b	7.39219
Wnt3a	3.12941		Bmp2	2.56186		Gimap5	5.15665		Pip5k1b	3.21542		Fcgr3	7.38472
Lrp1	3.10145		Lmo1	2.55599		Afap1l1	5.13539		Dhrs11	3.19923		Ivl	7.37208
Cabp7	3.09604		Ramp2	2.53732		Gja4	5.11098		Rab37	3.18708		Ifi27l2a	7.36549
Smad6	3.09559		Bmp5	2.53204		Mrc1	5.10982		Fam46c	3.18708		Fcgr1	7.3203
Grrp1	3.06969		Gata4	2.5182		Flrt2	5.10662		Micall2	3.15964		Oas1g	7.29008
Peli3	3.03835		Fbln2	2.50746		Popdc2	5.08315		Mdga1	3.15933		P2ry6	7.28645
Pgr	3.03611		Bmp6	2.50446		Emp1	5.08009		Soat2	3.10655		Gm2a	7.27559
Gas1	3.03341		Etv2	2.50164		Akr1c13	5.07996		Gja6	3.03604		4930506M07Rik	7.25929
Meis2	3.0299		Adora2a	2.49449		Loxl1	5.07816		Syngr1	3.03211		Pgbd5	7.25774
St3gal4	3.0275		Sapcd1	2.47335		Aqp1	5.06785		Syt16	3.01498		Cfp	7.25316
Axin2	2.99338		Cxcr4	2.47126		Crispld2	5.05757		Dapp1	2.95881		Gbp11	7.22959
Dzip1l	2.98979		Col4a2	2.46234		Rcsd1	5.05668		Epor	2.95119		Ctsl	7.21911
Prkd1	2.98659		Dkk1	2.46082		Gimap4	5.03514		Mpp2	2.92602		Tmem202	7.16477
Chst15	2.98623		Klhl6	2.40367		Lyve1	5.02469		Kcnj2	2.91319		Slc11a1	7.16119
Fam101a	2.98603		Zfpm1	2.39691		3830417A13Rik	5.00573		Hsd3b1	2.91156		Slc7a2	7.14281
Prtg	2.97287		Plekha6	2.38567		Sh3tc1	4.98019		Mgst3	2.88528		Clec4d	7.13936
Gfra2	2.96493		Abi3	2.34257		Thbs1	4.96898		Nup210	2.87492		Slamf8	7.08093
Cachd1	2.9649		Rhoj	2.33645		Lgals9	4.92003		Ccdc88c	2.85968		Fcgr2b	7.06046
Hist1h4j	2.96033		Hhex	2.28439		Col12a1	4.85435		Ptprj	2.84397		Cyp11a1	7.05202
Lhx1	2.94973		Lrrc4b	2.27635		Fam198b	4.84747		Ccrl2	2.83388		Htr2b	6.98533
Aplnr	2.93996		Cdh5	2.27284		Ccdc80	4.8274		Adcy9	2.79914		Lpxn	6.94459
Leng9	2.93786		L1cam	2.2172		Calcrl	4.81519		Slc6a9	2.78578		Cyp4v3	6.93407
Nudt8	2.93027		Plvap	2.20203		Kctd12b	4.80507		Cercam	2.76954		Tm4sf19	6.9295
Fbxw5	2.92894		Amhr2	2.20082		Ctla2b	4.77071		Prkca	2.74658		Hcst	6.92798
Fgf5	2.92776		Zbtb7c	2.19265		Smoc2	4.75271		Map7	2.7382		Lonrf3	6.92388
Ap3b2	2.92573		Padi3	2.18855		Art4	4.7381		Smim1	2.68134		Gpr137b	6.87939
Pdzk1	2.89761		Itga9	2.18104		Erg	4.70486		E130309D14Rik	2.67154		Gpr157	6.86777
Gbp3	2.8914		Myl4	2.17193		Slc18a2	4.70329		Grap2	2.64287		Mocos	6.83806
Stk39	2.87513		Calcrl	2.16403		Cd34	4.69035		Tnfrsf14	2.61528		Eva1a	6.81203
Vldlr	2.86629		Tbx20	2.15038		Cysltr1	4.63955		Ank	2.59685		Slfn2	6.80552
Magi2	2.86102		Cdh11	2.13873		4930486L24Rik	4.6323		Fam109b	2.59544		Emp1	6.80058
Zbtb18	2.85493		Col4a1	2.11529		Fermt3	4.61955		Pfkfb4	2.58094		Tnfrsf11a	6.79345
Mxra8	2.84972		Wnt2b	2.10985		Gucy1a3	4.61295		Cited4	2.52778		Bank1	6.79049
Dapk2	2.83621		Hey2	2.10219		Il2rg	4.59362		E2f2	2.51503		H2-Ab1	6.75829
Gbp4	2.8181		Capn6	2.10215		Mical2	4.58697		Abca2	2.51286		Gprc5b	6.73914
Tmem176a	2.79696		Phlda1	2.09715		Hapln1	4.5848		Zfp385a	2.48621		Tmem53	6.73379
Gpr27	2.77872		Tspan18	2.09575		Akap5	4.57868		Xk	2.47317		Hpgds	6.72437
Gem	2.77752		Plxnd1	2.09249		Car8	4.5534		Runx1	2.41527		Wfdc17	6.71817
Foxo4	2.77495		Zeb2	2.09247		Fxyd5	4.54776		Pnpo	2.38667		Pianp	6.70686
Prob1	2.77319		Reln	2.08808		Dll4	4.53447		Rpia	2.36512		Amica1	6.66028
Adamts9	2.77072		Hspa12b	2.0425		Plagl1	4.53144		AI467606	2.36009		H2-DMb1	6.65832
Isl1	2.76562		Igfbp4	2.04104		Prnd	4.5241		Ctse	2.33975		Bcl2a1d	6.63273
Dmgdh	2.7585		Zeb1	2.02147		Nos3	4.5127		Myb	2.32418		Fcgr4	6.62213
Bcat1	2.75389		Samd5	2.00736		Gad2	4.50898		Tbc1d8	2.29821		Gpr162	6.621
Tiam2	2.752		Fam43a	2.00185		Dpysl3	4.47771		Ucp2	2.27074		Gpr160	6.61819
Tmprss2	2.73658		Rgs4	1.98927		Ldb2	4.45463		Med12l	2.24074		Rasa4	6.58925
Mum1l1	2.73383		Flrt3	1.9828		Meis1	4.44404		Cep70	2.21714		Angptl7	6.55685
Hist1h4n	2.69843		Ppic	1.98213		Cited4	4.42003		Spns2	2.20422		Colec12	6.52981
Tap2	2.68437		Smarca2	1.97973		Ptrf	4.39819		Tnik	2.1931		Amz1	6.52629
Klhl6	2.68335		Zcchc12	1.97899		Nppb	4.35592		Blvrb	2.17271		Fam83f	6.52077
Mrpl50	2.68053		Tead4	1.96442		Gm13889	4.3516		Itga4	2.16946		Stap1	6.51928
Zic2	2.67805		Cldn26	1.96182		Sema3g	4.32564		F10	2.15177		Lgmn	6.51727
Twist1	2.6497		Lax1	1.96175		Sepp1	4.32353		Mbp	2.09529		Alcam	6.51616
H3f3a	2.64738		Ubash3b	1.96004		Ptgs2	4.287		Mylk3	2.0835		Cd53	6.47622
Bri3	2.63947		Npl	1.95188		Arhgdib	4.28395		Trib3	2.08318		Cxcl14	6.4516
Stxbp5	2.63534		Gata3	1.94596		Tdo2	4.28007		Bid	2.07011		Nrcam	6.4486
Rab19	2.63114		Col13a1	1.94066		Il4ra	4.27413		Hif3a	2.05935		H2-M3	6.44807
Tubg1	2.6272		Capn5	1.93095		Gpr146	4.25248		Epb4.9	2.05223		Cd82	6.42316
C530008M17Rik	2.61388		Egfl7	1.9243		Tnc	4.23907		Tfrc	1.99588		Folr2	6.41218
Sptb	2.61276		Pmp22	1.91882		Aqp8	4.229		Diap1	1.99539		C3ar1	6.41081
Usp18	2.61019		Pitpnm2	1.91567		Mef2c	4.21497		Zdhhc14	1.98156		Tmem140	6.40556
Slit3	2.60384		Ndufa4l2	1.90924		Grem2	4.2035		Uros	1.97874		Cd300lf	6.39733
Tll1	2.60275		Nkd1	1.90528		Synpo	4.19919		2610019F03Rik	1.97673		Lrpap1	6.39707
Prickle1	2.60249		Ablim1	1.89154		Spns2	4.12175		Plagl2	1.94784		Cd300ld	6.39028
Syncrip	2.60064		Vegfc	1.88353		Tspan32	4.1085		Gucy1a3	1.93947		Ephx1	6.38773
Isg20	2.59919		Fgd5	1.88352		Unc13d	4.09226		Def6	1.93898		Clec4n	6.3821
Ube2d2a	2.59864		Aplnr	1.88317		Mmrn2	4.07722		Ank3	1.9327		Il1rn	6.37164
Erap1	2.59824		Man1c1	1.88035		Arhgap31	4.03882		Fermt3	1.93179		1810011H11Rik	6.3595
Adrb1	2.59786		Gata6	1.87844		Ptchd1	4.01978		Mllt3	1.93054		Fam78b	6.3513
Tmem119	2.59593		Hdac7	1.86693		Hoxd8	4.00041		Rab27b	1.91048		Id2	6.31361
Hs3st3b1	2.58782		Lama4	1.86649		Cd109	4.00008		Otub2	1.91035		Apobec1	6.31347
Isg15	2.58415		Fam212a	1.86578		Sost	3.95869		Rab38	1.90168		Pld3	6.31289
Mpdz	2.57981		Vegfa	1.86304		Cav1	3.95221		Acss2	1.89557		Bhlhe41	6.31083
Sp8	2.57787		Cbln1	1.85588		Timp3	3.93861		Ikzf2	1.84733		Sepp1	6.30735
Sp5	2.57128		Bmp4	1.84124		Sox6	3.93446		Garem	1.8432		Reps2	6.28708
Fos	2.5695		Myl7	1.8275		Prkch	3.92836		Fam117a	1.84015		Egr2	6.27289
Madcam1	2.56679		Trpv2	1.82115		Il15	3.91823		Enpp4	1.8383		Sqrdl	6.26938
Cnksr2	2.5594		Vav3	1.82076		Dcaf12l1	3.91115		Hexim2	1.83509		Hvcn1	6.26373
Adcy2	2.55873		Cd40	1.81275		Kcnab1	3.90911		Rbm38	1.8202		H2-DMa	6.2607
Apcdd1	2.54536		Arhgef15	1.80974		Acvrl1	3.90342		Vps13a	1.80508		Sult1a1	6.22015
Man1c1	2.54467		Zim1	1.80684		Vgll3	3.90106		Mbnl1	1.76748		Gm8909	6.20866
Tmem176b	2.53175		Zfp703	1.80465		Epas1	3.89836		Psmb10	1.76725		Casp1	6.18615
Vrtn	2.51978		Pth1r	1.78821		Colec11	3.87074		Alad	1.75759		Gp49a	6.15299
Gpc6	2.51416		Slco3a1	1.78802		Edn1	3.86063		P2ry1	1.75095		Cfh	6.14904
Peg3	2.5101		Hey1	1.78586		Thsd1	3.85587		Irs2	1.75024		Rhov	6.14856
Rpl14	2.50997		Mest	1.78096		Heph	3.84038		Nedd4l	1.73955		Rab15	6.14338
Cx3cl1	2.50248		Sema3a	1.76595		Crim1	3.8259		Ppox	1.67786		Rnasel	6.1422
Tmc7	2.49183		Vldlr	1.76545		Icam2	3.82134		Gan	1.66716		Cybb	6.13925
Parp8	2.49077		Cnrip1	1.76054		P2rx1	3.82121		Eml2	1.65329		Agmo	6.1363
Fzd10	2.4847		AI848285	1.74729		Gucy1b3	3.8114		Abcb10	1.65233		H2-T23	6.10513
6330403K07Rik	2.48307		Ube2ql1	1.72358		Prss23	3.80072		Cited2	1.63448		Abcc3	6.09338
Zdhhc2	2.48228		Lifr	1.7229		Slc26a10	3.78439		Ppif	1.62199		Rbm47	6.05778
H2-Bl	2.48164		Olfml3	1.72285		Ak5	3.78126		Fech	1.6102		Hsf4	6.04694
Hist1h4f	2.48125		Gfpt2	1.71076		Procr	3.77912		Cpox	1.6009		Arhgap22	6.03687
Pde4b	2.47745		Pdlim3	1.70627		Hsd11b2	3.7781		Csgalnact2	1.57694		Csf1r	6.03465
Plxna2	2.45975		Smad6	1.70487		Tnfaip6	3.75415		Pgm2l1	1.56613		Tifab	6.01857
Trim67	2.45425		Msx2	1.70021		Ptprb	3.73109		Dap	1.51584		Ms4a7	6.01725
Sh3glb1	2.43251		Alpk3	1.69403		Snai2	3.73003		Agfg2	1.5076		Havcr2	6.0004
Cd274	2.41928		Fn1	1.67269		Gimap8	3.71617		Svil	1.50219		Timp2	5.99924
Mycl1	2.41664		Vcan	1.67227		Tspan18	3.70566		Lrdd	1.49235		Serpinb6b	5.98069
Relt	2.39877		Cap2	1.65823		F2rl3	3.69184		Lpin2	1.48889		Clec12a	5.9713
Psmb10	2.39743		Amer3	1.65516		Plvap	3.68797		Khk	1.48829		Tmem86a	5.96562
Tgfb2	2.39727		Rab3il1	1.65014		Col5a2	3.68663		Mknk1	1.487		Cpa3	5.94718
Pcsk1	2.3957		Mical1	1.65008		Gfi1	3.68058		Slc48a1	1.48589		Plbd1	5.94641
Car14	2.3942		Esyt1	1.64869		Svep1	3.67313		Mvb12b	1.48583		Mmp27	5.91376
Dact1	2.39326		Amot	1.64708		Gap43	3.6718		Slc35c1	1.4834		H2-DMb2	5.90145
Slc16a6	2.39098		Rasip1	1.6412		Rbms3	3.67141		Myc	1.46845		Slc18a1	5.89325
Maml3	2.38495		Phlda2	1.63822		6430548M08Rik	3.66465		Ndrg3	1.45855		Pla2g7	5.89017
Mogat2	2.35522		Tet3	1.63618		Itga2b	3.65927		Abhd11	1.44749		Ffar4	5.88936
Ssbp2	2.34316		Adamts3	1.63505		Gpm6b	3.65094		Ubxn2a	1.4465		Prr15	5.87943
Unc5b	2.34155		Crb2	1.61943		Sox17	3.64584		Crtc1	1.43961		Adap2	5.86641
Fam199x	2.33567		Sgcb	1.6147		Ddah1	3.64583		Rcc2	1.4345		Napsa	5.84912
Klhl23	2.33257		Tgfb1i1	1.60429		Pard3b	3.63441		Hmbs	1.40638		Phyhd1	5.84176
Clcn4-2	2.32421		Bmper	1.60275		Frk	3.61781		Tmem14c	1.40228		Gm6377	5.82391
Parp14	2.32142		F2r	1.59728		Abca1	3.61585		Narf	1.38995		2001-03-01	5.82384
Fam132b	2.32059		Greb1	1.58972		Emilin1	3.60825		Urod	1.38318		Il1rl2	5.81331
Gm7244	2.32024		Ksr1	1.58678		Jdp2	3.60078		Acot11	1.37385		Cd274	5.81077
Parp10	2.31666		Arhgap36	1.586		Esam	3.59774		Ssbp2	1.36025		Ifi204	5.80728
Khnyn	2.31099		Egln3	1.58489		Ppp1r16b	3.595		Hk1	1.35752		Scin	5.8014
Ttc28	2.30829		Rbm24	1.58047		Slit2	3.59341		Plscr1	1.32994		Rasgef1a	5.7823
Abcd3	2.30325		Apcdd1	1.57874		Cldn5	3.59066		Rab3il1	1.32855		Ccr5	5.78096
BC023829	2.30134		Pde4dip	1.56996		Pi16	3.58943		Lmo2	1.3178		Lrp12	5.76718
Atrnl1	2.3009		Frmd4a	1.56845		Vwf	3.58182		Setd1b	1.31771		Arl11	5.76401
Dnd1	2.29945		Magi3	1.56703		Prkg1	3.56877		Abcb6	1.30988		Nlrc4	5.76381
St6galnac4	2.2904		Pwwp2b	1.56681		Klf2	3.56424		Gm15800	1.2998		Rab20	5.76035
Tmem144	2.28869		Chst14	1.56374		Hecw2	3.55933		Epb4.1	1.29096		Abca1	5.75769
Rora	2.27109		Cbx8	1.5615		Alcam	3.54628		Mdm1	1.28543		Gm5150	5.73578
Hes1	2.26499		Ccdc134	1.5429		Fat4	3.54399		Cluh	1.27787		Ctsz	5.73094
Pcbp3	2.26149		Prkce	1.53995		Lhx6	3.54234		Slc16a6	1.2639		Ccdc109b	5.72971
Atp5l	2.26117		Frat1	1.53994		Vamp5	3.54089		Cdc25b	1.25507		4933430I17Rik	5.72512
Pank1	2.25954		Fhod3	1.53665		Axl	3.53147		Rffl	1.2488		Slc6a4	5.72501
AW551984	2.25953		Bambi	1.53336		Lrp2	3.52714		Serinc5	1.24654		Cxcr4	5.70796
Bcar3	2.25677		Sema3f	1.5265		Ly96	3.51423		Isoc1	1.24553		Tyrobp	5.69568
Rnf103	2.25544		Adcyap1r1	1.52302		Grap	3.5132		Gtpbp1	1.24102		Cyp2s1	5.67868
Fah	2.25536		Slfn5	1.50687		Tnnt2	3.51148		1500012F01Rik	1.23586		Npas2	5.64621
Amot	2.2536		Ptpn18	1.50167		Hoxb7	3.50477		Mical3	1.22197		Oas1a	5.60841
Man1b1	2.25048		Leprel1	1.50092		F10	3.49322		Dna2	1.21026		Slc9a7	5.59989
Otud5	2.24691		Zc3hav1	1.48823		Rasip1	3.48603		Dnmt3b	1.2025		Mnda	5.59471
Lefty1	2.24591		Kif21b	1.48338		Tmem108	3.47495		Atxn3	1.20164		Hgf	5.57949
Agpat3	2.24576		Has2	1.48264		Igf2	3.45904		Stxbp5	1.19062		Tlr7	5.56685
1810011O10Rik	2.24503		Slc38a4	1.47697		Scarf1	3.44894		Pim1	1.17319		Sirpa	5.55801
Greb1	2.23538		Syde2	1.47544		Ccl17	3.4441		Slc7a5	1.15859		Adam8	5.54311
Wnt3	2.23306		Ppp2r2c	1.47466		Ypel2	3.43674		Slc43a3	1.15767		Tceal7	5.5346
Piezo2	2.23288		Ppp1r9b	1.47284		Scrn1	3.4316		Cmip	1.13811		Lilrb4	5.53334
Emilin2	2.22975		Kalrn	1.46738		Ctso	3.43032		Rap1b	1.12979		Entpd1	5.5309
Rasgrp3	2.22678		Lhfp	1.46712		Pdgfd	3.43011		Cox8a	1.1023		Ttyh2	5.53062
Has2	2.22624		Sh3bp5	1.45165		Ccdc149	3.42795		Ubash3b	1.09835		Lat2	5.52799
H2-M3	2.22577		Fam126a	1.45063		Gpr56	3.42373		Tal1	1.09145		Stk32c	5.51284
Cwf19l2	2.2227		Exoc3l	1.44281		Ly6f	3.41942		Vps13d	1.07472		Clec2d	5.50305
Socs1	2.21817		Cd59a	1.44184		Sash3	3.3898		Tsc1	1.06092		Slc41a2	5.5012
Akr7a5	2.2167		Pcdh18	1.43374		Ddc	3.38907		Mob1b	1.02393		Trpv2	5.49904
Il17rc	2.21623		Sdc3	1.41701		Syne1	3.37779		Man2a1	-1.00495		Mcoln2	5.49343
Pid1	2.21487		Ptgis	1.41528		Syne1	3.37779		Cdc42bpb	-1.00913		Lpl	5.48975
6330408A02Rik	2.19597		Dusp2	1.41453		Gng11	3.3747		Ptprf	-1.0092		Ms4a6d	5.47491
Adssl1	2.19553		Abcb10	1.40941		Myo6	3.37074		Prkab2	-1.02324		Col23a1	5.46229
Vim	2.19208		Ppp1r13b	1.4002		Pde4b	3.3669		Capn2	-1.03086		Pld4	5.45397
Bcl10	2.19166		Adora2b	1.38935		Tnfaip2	3.3589		Phactr2	-1.03358		Cbr3	5.45314
Tgfb1	2.18915		Tbc1d14	1.38838		Tns1	3.35473		Slc6a6	-1.03586		Scel	5.44283
Trim56	2.1884		6330403K07Rik	1.37452		Cav2	3.35384		Ptprs	-1.04955		Ifi202b	5.4198
Sema4c	2.18808		Msrb3	1.37115		Plau	3.34532		Arl4c	-1.04967		Mmp8	5.40579
Trip11	2.18208		Efnb2	1.36742		Gm266	3.33575		Tie1	-1.06286		Slfn1	5.40504
Pou6f1	2.18141		Nid1	1.36438		Ocln	3.32198		Mia3	-1.07128		Grn	5.39578
Zfp629	2.17518		Dlg5	1.36099		Nexn	3.31964		Fchsd2	-1.07461		Capg	5.37691
Fam49a	2.1733		Myc	1.36061		Jazf1	3.30596		Sgce	-1.07619		Myo1e	5.36746
Frem2	2.17264		Ptpn13	1.36017		Mtus1	3.29727		Trim26	-1.07639		Tlr6	5.36363
Rnf122	2.16654		Gpc3	1.35729		Bmp6	3.29251		Sypl	-1.08045		Anxa4	5.34695
Tmem200a	2.16545		Acap1	1.34079		Calr3	3.2843		Col4a6	-1.0861		H2-K1	5.34241
Gusb	2.16494		Emilin1	1.3259		Itgb3	3.28392		Itga5	-1.08648		Unc93b1	5.3414
Efna3	2.16395		Cgnl1	1.32456		Ano3	3.27918		Fos	-1.08902		C920025E04Rik	5.34091
Rsrc1	2.16377		Lrp1	1.30446		Afap1l2	3.2779		Dpysl2	-1.09329		Ptafr	5.34013
Optn	2.16277		Ggta1	1.30066		Itga3	3.27		Hmox1	-1.10063		Myof	5.34011
Adamts15	2.16174		Ets1	1.29724		Tgm2	3.25675		Tjp2	-1.10812		Selplg	5.337
Lclat1	2.15751		AA414768	1.29487		Dysf	3.25627		Pdia6	-1.10865		Stac2	5.31556
Gpm6b	2.15577		Hipk2	1.29224		Disc1	3.25094		Idh1	-1.11628		Slc8a1	5.30982
Hmgb1	2.15338		Lix1l	1.29168		Tspan8	3.24878		Agpat4	-1.1175		Bcl2a1c	5.30901
Fut11	2.15231		Scarf2	1.29154		Rusc2	3.24372		Map4k5	-1.12233		Tbxas1	5.30444
Soat1	2.15162		Lrrn4	1.29108		Tuft1	3.24154		Dnajc10	-1.13038		Atf3	5.30188
Pxdc1	2.15026		Pfkp	1.28957		G0s2	3.23659		Sgpl1	-1.13207		Aph1b	5.27978
Cldn7	2.14501		Zfp516	1.28046		Fbn1	3.2256		Ulbp1	-1.1336		Serpinb8	5.27823
Ppap2c	2.14357		Cdc42ep1	1.27675		Hoxd4	3.22151		Rnf157	-1.13515		Eya4	5.27497
H60b	2.14109		Cplx2	1.26699		Edil3	3.2088		Csrp1	-1.14422		Mrgpre	5.2688
Rps6ka6	2.13666		Frat2	1.26227		Tmcc3	3.19908		Fads3	-1.14617		Cd300lb	5.25581
Aldoart1	2.13326		Phldb2	1.26186		Sh3bgr	3.18599		Nek6	-1.14795		Slc36a2	5.24906
Arsa	2.13265		Fam149a	1.24759		Steap2	3.17608		Maged1	-1.15585		Mettl7a1	5.24561
Msx1	2.12755		Fam132a	1.24534		Sox18	3.16975		Exoc3l	-1.16008		Nceh1	5.22012
Kalrn	2.12248		Hmga2	1.23922		Limch1	3.16912		Sptan1	-1.1626		Ppm1h	5.21449
Hist1h4k	2.11913		Stat5b	1.23216		Adcy4	3.15887		Id1	-1.16486		Epsti1	5.19937
Tenm3	2.11474		Peg3	1.23099		Fam114a1	3.13587		Itpkb	-1.16591		S100a4	5.19795
Sap18	2.11194		Lrrk1	1.21983		Tinagl1	3.12709		Mmd	-1.16883		Tmem206	5.19624
Mfap1b	2.1104		Siah2	1.21917		Maml2	3.11442		Gli3	-1.17238		Tmem106a	5.18571
Zeb2	2.10965		Scarb1	1.21714		Fam163a	3.11024		Arhgap32	-1.17267		Cerk	5.18197
Pdlim4	2.10957		Tmc6	1.20357		Plat	3.10239		Ahnak	-1.17388		Nckap1l	5.17495
Cep97	2.10583		Kctd12	1.20177		Hoxb5	3.1		Itm2c	-1.17509		Slc31a2	5.16808
Cxcl10	2.10581		Kcnip3	1.19974		Fam78a	3.09591		Tgfbr3	-1.17717		B430306N03Rik	5.16434
Antxr2	2.09811		Man2a1	1.19731		Naip2	3.09561		Pdgfb	-1.17809		Bhlhe40	5.15919
Nrarp	2.09714		Boc	1.18855		Trf	3.09211		Lrfn4	-1.18036		Kynu	5.15619
Pde10a	2.09698		Zbtb46	1.18069		Laptm5	3.09112		Pdia4	-1.18108		Hfe	5.0899
Trnau1ap	2.0961		Enc1	1.17617		Lyn	3.06106		Pecam1	-1.1828		Plekhb2	5.08577
Dusp10	2.094		Reck	1.16776		Alox5ap	3.06035		Soat1	-1.18579		Cd86	5.0829
Zfp202	2.09378		Lama1	1.16754		Lyl1	3.0549		Ctnna1	-1.18582		Arhgap24	5.07949
Ptgfrn	2.09334		Ier5	1.16223		Ecscr	3.05013		Fhl1	-1.19293		Csf1	5.07827
Hmgb3	2.09166		Gfra2	1.15943		S100a4	3.04913		Clip1	-1.19331		Rnf144b	5.07033
Tmem82	2.08885		Adssl1	1.15622		Rapgef3	3.04207		Col4a5	-1.19559		Ptpro	5.06399
Adcy6	2.08738		Cdh4	1.14818		Jph2	3.03271		Vcan	-1.19752		Irf8	5.06089
Gtf2e2	2.08724		Usp16	1.14597		Ramp2	3.02942		Lrp4	-1.19981		Tbc1d2	5.06043
Fance	2.08372		Olfm1	1.14541		Prkcdbp	3.00123		Klf9	-1.20147		Rgl1	5.06003
Trim12c	2.08288		Pard6b	1.14058		Csgalnact1	2.99525		Dock6	-1.20303		Slc38a6	5.05406
Vstm2b	2.07944		Rgl1	1.1307		Tubb3	2.98991		Tmeff1	-1.20334		Anxa1	5.05307
Arhgef40	2.07492		Id3	1.12987		Ampd3	2.97247		Irf2bpl	-1.20358		Eepd1	5.04565
Dis3l2	2.07463		Kctd7	1.12464		Ikzf2	2.96826		Hunk	-1.20723		Cav2	5.04231
Tnik	2.07338		Fbn1	1.12326		Adam12	2.96768		Myh10	-1.20929		Galnt12	5.03918
Cdh2	2.07105		Slc43a1	1.11948		Cxcl12	2.95835		Jup	-1.20971		Pyhin1	5.03451
Ror2	2.06819		Sacs	1.11779		Hoxb4	2.95652		Myrf	-1.21043		Tnfrsf23	5.01846
Tmem242	2.06814		Lpar6	1.11224		Ptpre	2.94803		Epb4.1l1	-1.21087		Tmem37	5.01748
Meis3	2.06295		Prex1	1.10727		Klhl3	2.93962		Ano10	-1.21354		Itgb2	5.01465
Tapbpl	2.06163		Ust	1.10501		Efcab4a	2.93389		Pdia5	-1.21396		Yipf7	5.01451
Dclk1	2.06083		Ifnar2	1.10229		Fads3	2.92456		Map4	-1.21415		Bcar3	5.00273
Fut10	2.059		Tbkbp1	1.08867		C130074G19Rik	2.91705		Rbfox2	-1.21571		Myo1f	4.99926
Arfgap2	2.05619		Tbc1d4	1.08676		Dhrs3	2.90565		Afap1	-1.21599		Psmb8	4.98873
Adamts6	2.05544		Kdm6b	1.08584		Ulbp1	2.90473		Arhgap29	-1.21653		Antxr2	4.98719
Mt2	2.0534		Vash1	1.08495		Igf2r	2.90075		Lgals1	-1.21783		Slc35f6	4.98102
Tcf4	2.04106		Rftn1	1.08233		Tagln	2.89753		Rhob	-1.22143		Penk	4.97404
Sesn1	2.0371		Fam65a	1.07948		Rasgrp3	2.88646		Pcdh7	-1.2257		6430548M08Rik	4.96383
Dkk1	2.03611		Rai1	1.07713		Tgfbr2	2.88594		Calu	-1.22739		Rnf128	4.96034
Mrpl44	2.0347		Adamts1	1.07064		Tdrd7	2.88424		Yes1	-1.229		Abhd12	4.95958
Wdfy2	2.03122		Nrp2	1.06105		Ptk2b	2.88403		Adamts1	-1.22905		Ifi44	4.93991
Kcnmb4	2.02973		Plekho1	1.05998		Ccdc82	2.87104		Laptm4b	-1.22977		Mitf	4.93903
Six2	2.02604		Mbp	1.05691		Creb3l2	2.86858		S1pr1	-1.23101		Cd200r1	4.93382
Pam	2.02438		Ehbp1l1	1.05343		Klf14	2.85635		Sntb2	-1.23523		B3galnt1	4.92264
Pdlim3	2.02404		Shmt2	1.05299		Itga7	2.85481		Map3k3	-1.23966		Cmklr1	4.91884
Lefty2	2.02016		Mfge8	1.03809		Tmtc2	2.8421		Creb3	-1.24022		C3	4.91767
Sema5a	2.01873		Tmx4	1.03453		Grasp	2.83973		Plekhg3	-1.24436		Naglu	4.91469
Ccnd2	2.01705		Slc22a23	1.03002		Tspan9	2.82257		Smarca2	-1.24517		Apobr	4.90829
Tgfbr3	2.01252		3110062M04Rik	1.02963		Adam15	2.81974		Map7d1	-1.24625		Pkib	4.90378
Rps18	2.00968		Igf2bp2	1.02802		Mdfic	2.81739		Kifc3	-1.24655		Dock10	4.89898
Katna1	2.0096		Ccdc137	1.02738		Rnd2	2.81498		Pik3c2b	-1.25093		Apba1	4.88449
Gm6251	2.00917		Creg1	1.0216		Rin1	2.80941		Notch3	-1.25195		Pde7b	4.8783
Fbn1	2.00826		Pear1	1.0211		Fosb	2.80457		Map4k4	-1.25677		Lfng	4.87405
Fras1	2.00701		St3gal4	1.01997		Ctse	2.80082		Glipr2	-1.25946		Gda	4.8705
Lmf1	2.00432		Car14	1.01546		Ptprm	2.7989		Dusp10	-1.26103		Hpgd	4.8583
Pphln1	2.00293		BC017158	1.01079		Gdf6	2.78534		Cdc42ep1	-1.26357		P2rx4	4.85437
Hist1h4i	2.00086		Nt5c3	1.01055		Was	2.78274		Dcbld2	-1.26401		Kbtbd12	4.84044
Wls	1.99954		4921524J17Rik	1.0071		Phactr2	2.78141		Hapln1	-1.26529		Trim30d	4.83592
Slco5a1	1.99597		Msx1	1.00014		Nnat	2.77311		Dscr3	-1.26705		Gm1673	4.82626
Fgd5	1.99551		1110007C09Rik	-1.00038		Sla2	2.76787		Ckap4	-1.26759		S100a8	4.82317
Tnfrsf19	1.99309		Aldh5a1	-1.00089		Arap3	2.76398		Bmp2	-1.26858		Sgpl1	4.81813
Ptprm	1.99146		Abcc4	-1.0026		Dlk1	2.75542		Sall2	-1.26933		Aoah	4.81642
Arhgap22	1.98869		Akr1b10	-1.00307		Col18a1	2.75489		Furin	-1.27019		Fam134b	4.79547
Stk3	1.98316		Bid	-1.00423		Gngt2	2.75384		Mpdz	-1.27391		Themis2	4.77704
Dhx38	1.98057		Mgst3	-1.00483		Palld	2.74064		Trio	-1.28089		Efr3b	4.76488
Tmx4	1.979		Foxred2	-1.00787		Mfng	2.7377		Pcbp4	-1.28226		Tcirg1	4.76328
Snai1	1.97877		Tdrd7	-1.00882		Bmf	2.73433		Tpm4	-1.28955		Dpp7	4.75835
Prex1	1.97728		Lpar2	-1.0113		Trim65	2.73188		Wnt5a	-1.29572		Dagla	4.75441
Mospd1	1.97695		Tcfl5	-1.01179		Csf1	2.72891		Prr5l	-1.2958		Ctsa	4.75027
Fbxw4	1.97689		Lpar1	-1.01409		Arhgap6	2.72746		Tmem108	-1.29865		Gla	4.74504
Appl2	1.9729		Aldh2	-1.01642		Pitx1	2.72541		Slc9a3r2	-1.30271		Loxl3	4.72208
Tdrd5	1.97063		Fsd1	-1.01828		Il27ra	2.71761		2610008E11Rik	-1.30335		P2ry14	4.70271
Csk	1.96684		Idnk	-1.01916		Mgst1	2.71761		Snrk	-1.30562		B2m	4.69985
Tmem164	1.96591		Aldh3a2	-1.02164		Parva	2.71604		Myo1c	-1.30603		Tbc1d9	4.69674
Bhlhe22	1.96526		Plin2	-1.02404		Mcam	2.71384		Sorbs1	-1.31055		Ak8	4.68255
Ier2	1.96202		Eif2c1	-1.02453		Asah2	2.70345		Spats2	-1.31075		Rin2	4.67984
Dcun1d1	1.96135		Fam89a	-1.02549		Ptplad2	2.69319		Dab2ip	-1.31104		Slfn5	4.67661
Chm	1.96112		Cbs	-1.0267		Nid1	2.69294		Rcsd1	-1.31119		Adrb1	4.67449
Fam115c	1.95821		Trpm4	-1.02737		Prnp	2.68915		Ctla2a	-1.314		Ccl9	4.66729
Hist2h2ab	1.95464		Ddr1	-1.03033		Abca3	2.6883		Obfc1	-1.32099		Prickle2	4.66699
Pth1r	1.95125		Abca3	-1.03261		Zfp9	2.67615		Ptprg	-1.32237		Cadm1	4.66177
Slc9a7	1.94835		Fzd10	-1.03352		Hsd3b7	2.67531		Kank2	-1.32256		St14	4.65223
Chpt1	1.94084		Shroom3	-1.0344		Tspan12	2.65858		Efna5	-1.32485		Vdr	4.63542
Spata13	1.9372		Aff1	-1.03448		Prkar2b	2.64254		Nr2f6	-1.32586		Milr1	4.63435
2810408A11Rik	1.93492		Gadd45a	-1.03736		Cald1	2.64048		Fzd1	-1.32656		Lrrc25	4.62783
Pde5a	1.93176		Icosl	-1.03777		Eva1b	2.63612		Arhgef10	-1.33415		Slc36a4	4.61635
Ncl	1.93143		Chrna7	-1.03944		Gprc5a	2.63116		Lhfpl2	-1.33795		Irf5	4.61462
Dnajb5	1.93074		Nipal3	-1.04225		Anxa3	2.62648		Rcn2	-1.33844		N4bp2l1	4.60615
Hmgn5	1.92756		Mroh1	-1.0432		Ctnnd2	2.61758		Maged2	-1.33904		Epb4.1l1	4.6035
Zfp964	1.92681		Ssbp2	-1.04581		Adamts2	2.61728		Rab11fip3	-1.34164		Cib2	4.60002
Safb	1.92641		Mboat1	-1.04808		Arhgap29	2.61703		Ctla2b	-1.34661		Serpinb6a	4.59677
Supt6	1.92434		Zfp219	-1.04947		B3gnt9	2.61449		Erg	-1.34913		Scpep1	4.59358
Gucd1	1.92286		Dusp5	-1.05075		Tmem173	2.60092		Lama5	-1.3492		Serpinb1b	4.59175
Ctsc	1.9215		Trib3	-1.05173		Col1a1	2.59764		Dlg5	-1.35208		Sp100	4.58909
Ddx26b	1.91807		Pcmtd1	-1.05474		Actc1	2.59708		Sorbs3	-1.353		Arhgap25	4.58596
Ephb6	1.91646		Crip1	-1.05475		Tgfbr3	2.5938		Ptms	-1.35309		Cpne8	4.5802
Hist1h4h	1.9154		Acta2	-1.05853		Maf	2.57595		Hip1	-1.35544		Cables1	4.57395
Nudt11	1.91484		Mxd3	-1.05913		Nav2	2.57474		Gpc6	-1.3594		Psmb9	4.57045
Tmem30a	1.91428		Vamp8	-1.06177		Rasa3	2.57116		Magi3	-1.36029		Nod1	4.56958
Ptk7	1.91141		Dnmt3b	-1.07447		Vav3	2.56891		Hyal2	-1.362		Pik3r5	4.56877
Cd40	1.90959		Hist3h2ba	-1.0759		Itga1	2.56185		Endod1	-1.362		Tlr4	4.56815
Vegfb	1.90801		Dsc2	-1.07649		Tfpi	2.56115		Zeb1	-1.3645		Tifa	4.56416
Kcnj3	1.90624		Sgk1	-1.07654		Gfod1	2.56042		Prnp	-1.36484		Tspan17	4.55726
Hist4h4	1.90447		Bex4	-1.07812		Rnf157	2.55789		Stox2	-1.36581		Gns	4.55386
Psme1	1.90191		Nudt10	-1.08006		Cyth4	2.5555		Fmnl3	-1.36788		Ly96	4.54645
Cnksr3	1.90012		Ccpg1	-1.08134		Dapp1	2.54498		Large	-1.36846		E330009J07Rik	4.53202
Kif21a	1.89662		2310030G06Rik	-1.08351		Plac1	2.53993		Gna12	-1.37124		Rab32	4.521
Zc3h13	1.89573		Rab15	-1.08578		Tm6sf1	2.53871		Atp9a	-1.37645		Atp6v0a1	4.52057
Parp12	1.8945		Chst15	-1.08829		Gpr124	2.53683		Trim3	-1.3775		Myo5a	4.51749
Prkra	1.89446		Camk2d	-1.09098		Ica1	2.53555		Cmtm3	-1.37817		Eif2c4	4.51665
Nin	1.89106		Slc24a6	-1.09602		Cmtm8	2.52744		Sipa1l2	-1.38186		Cd80	4.5067
Txnl4b	1.89105		Tor3a	-1.09952		Tnfaip8l1	2.52583		Ppfibp1	-1.38228		Gatm	4.47999
Cthrc1	1.88928		Lpar4	-1.10068		Sec24d	2.52264		Arhgef17	-1.38619		Ccdc69	4.47047
Slc15a2	1.88883		Pnpla2	-1.10337		Mbnl1	2.52027		Efnb1	-1.38823		Lrp1	4.46675
Rfc4	1.88833		Camkk1	-1.10937		Abi3	2.51779		Snx33	-1.38852		Galns	4.45267
Lrp8	1.88831		Rps6ka5	-1.11012		Dab2	2.51231		Uaca	-1.39115		Arnt2	4.43516
Ndufa5	1.88523		Cdon	-1.11129		Itga4	2.50734		Luzp1	-1.39236		P2ry12	4.42906
Klhl24	1.8836		Pak1	-1.11185		Rhobtb1	2.4996		Lipg	-1.39341		Ncf4	4.4185
Mmp16	1.88114		Peli2	-1.11325		Notch4	2.49475		Fn1	-1.39493		Oas3	4.41086
Clmp	1.87865		Psme2	-1.11519		Ece1	2.48859		Ephb3	-1.39574		Mdfic	4.39712
Parp9	1.87572		Trim21	-1.11744		Slc40a1	2.48825		Hvcn1	-1.39725		Hexa	4.38198
Cables1	1.87431		Gm13247	-1.11953		Coro2b	2.48061		Nckap1	-1.39813		Oas2	4.37117
Ostm1	1.87385		Axl	-1.12227		Steap1	2.47243		Carhsp1	-1.39841		Fxyd5	4.36851
Slc30a3	1.86785		Mctp2	-1.12234		Samsn1	2.46555		Rbpms	-1.4048		Lcp1	4.36537
Tcirg1	1.86709		Zcchc18	-1.12271		Cxcl1	2.46541		Lpp	-1.40611		Lrrc10b	4.35816
Agpat6	1.86053		Dock11	-1.12738		St3gal1	2.46084		Dzip1	-1.41482		Itm2b	4.35711
Zdhhc6	1.85938		Sfrp1	-1.12825		Specc1	2.453		Fam115a	-1.41606		Nabp1	4.33305
Copg1	1.85786		Sh3gl3	-1.12923		Npnt	2.45185		Sulf1	-1.41789		Dtx4	4.33218
Itprip	1.85358		Lama5	-1.13045		Lama1	2.45158		Smad1	-1.42119		Cd52	4.33195
Pcdh18	1.85314		Mmp16	-1.13116		Aard	2.44955		Kank3	-1.42317		Axl	4.33108
Slu7	1.85214		Plcb4	-1.13297		Col4a5	2.44448		Mfhas1	-1.4246		Man2b2	4.32553
Zfp677	1.84877		Fah	-1.13744		Slc1a3	2.42827		Tbc1d9	-1.42913		Cst3	4.31855
Adamts10	1.84781		Agtrap	-1.13846		Rgs2	2.42004		Prkaa2	-1.43198		Xylt1	4.31405
Cspp1	1.84739		Myo6	-1.14006		Copz2	2.41868		Nxn	-1.43407		Tspan7	4.31165
Slc39a6	1.84728		Ell2	-1.14176		Gdpd5	2.41677		Pdlim1	-1.43591		Mfsd12	4.30739
Itfg2	1.84434		Cth	-1.14223		Gstm2	2.41391		Nfkbia	-1.43755		Rps6ka4	4.2926
Aasdhppt	1.84413		Sh3bgrl2	-1.14273		P2ry1	2.41229		Numbl	-1.43822		Cygb	4.28867
Bcl2	1.84297		Sdc4	-1.14382		Zfp711	2.41139		Kif1c	-1.4398		Ifi27l1	4.28164
Ccno	1.84185		Klf2	-1.14382		Elk3	2.39227		P4ha1	-1.44375		Il1r2	4.28023
Golgb1	1.83745		Dnahc8	-1.15049		Cd1d1	2.38782		Egln1	-1.44447		Phf11b	4.28011
Cxx1b	1.83456		Arhgef3	-1.15283		Wnt4	2.3857		Igfbp2	-1.4448		H2-Q4	4.27747
Fam214b	1.83437		Bicd1	-1.15283		Cdkn2c	2.38561		Tulp4	-1.44627		Slc6a8	4.27489
Smo	1.83119		Pgr	-1.1568		Sytl4	2.38228		Jam3	-1.44802		Pnpla7	4.27094
Galnt4	1.83065		Syk	-1.15862		Ap3m2	2.38227		Mex3d	-1.44824		Adcy4	4.26911
Vcpip1	1.82903		Tmco4	-1.15868		Rhoj	2.38223		Nab2	-1.44918		Slc22a18	4.2644
Ywhab	1.82849		Kat2b	-1.15979		Zfpm2	2.38103		Trib1	-1.44919		Dnase1l1	4.26315
Nrcam	1.82703		Ccdc28a	-1.16089		Slc2a1	2.3785		Dhx57	-1.45458		Chi3l1	4.26228
Hist1h1c	1.82293		Ids	-1.16134		Robo4	2.36494		S100a10	-1.45459		Fam46a	4.25991
Dll1	1.82159		Dmgdh	-1.16233		Cd38	2.35928		Lpar4	-1.45726		Dhrs9	4.24192
Sox3	1.82036		Sorl1	-1.16267		2900026A02Rik	2.35251		Mmp2	-1.45744		A630033H20Rik	4.23885
Pxdn	1.82023		Fam160a1	-1.16342		Pld1	2.34967		Cx3cl1	-1.45877		Gdpd1	4.23789
C330007P06Rik	1.81275		Klhl24	-1.16392		Itm2a	2.34132		Dusp4	-1.46264		Ifi30	4.23651
Rai14	1.80841		Slc25a14	-1.16833		Tshz1	2.3343		App	-1.46439		Irf7	4.23383
Nmi	1.80682		Abcc1	-1.17432		S1pr1	2.3342		Afap1l1	-1.46447		Cebpa	4.23383
2610008E11Rik	1.80243		Stx3	-1.17752		Col4a2	2.3312		Ttc28	-1.46533		Slc25a43	4.23021
Rcn1	1.80202		Mvp	-1.18043		Nek6	2.32869		Shank3	-1.46591		Rtp4	4.22722
Nfil3	1.79942		Rab27a	-1.18178		Arid5b	2.32695		Dusp22	-1.46611		Gm9733	4.21853
Hist1h1d	1.79687		Dab1	-1.18911		Srr	2.32623		Crybg3	-1.46817		Gsdmd	4.21826
Ctbs	1.79574		Rnf17	-1.1906		Il11ra1	2.31976		Rnf144a	-1.47041		Itfg3	4.21711
Slc16a10	1.79443		Etnk2	-1.19365		S100a16	2.31918		Plk2	-1.47315		Gm13476	4.21357
Ttc39a	1.79418		Mtus1	-1.19622		Hoxd9	2.30966		Timp2	-1.47424		Pdlim4	4.19869
Akt3	1.79183		Zcwpw1	-1.19767		Slc9a3r2	2.30778		Antxr2	-1.47449		Cotl1	4.19585
Uhrf2	1.79027		Dedd2	-1.20168		Pou3f4	2.30535		Lamb2	-1.47522		Hck	4.18945
Zfp382	1.7852		Slc44a1	-1.2045		Rgs3	2.30296		Npr2	-1.47839		Fcer1g	4.17862
Nagk	1.7813		Slc35f2	-1.2047		Lima1	2.30046		Cadm1	-1.48235		Dock2	4.17446
Nhlrc3	1.77741		Ttc28	-1.20485		Ttc28	2.29963		Ptpn9	-1.48267		Pla2g15	4.17214
Casp7	1.77656		Arrdc1	-1.21221		B4galt4	2.29897		Zfp516	-1.48398		Park2	4.17189
Nrip1	1.77485		Shc4	-1.21427		Kit	2.29827		Pkp2	-1.48764		1700112E06Rik	4.16873
Lmo2	1.7748		Ypel5	-1.21904		Csrp1	2.29446		Rftn1	-1.48979		Gusb	4.16764
Adrbk2	1.77358		Ppp1r14c	-1.21961		Pik3cb	2.2932		Lima1	-1.49435		Igsf6	4.16272
Pcsk9	1.77329		Gm14124	-1.22097		Cyp26b1	2.29116		Chd3	-1.49455		Lilrb3	4.15061
Helz2	1.7695		Usp28	-1.22193		Atl1	2.28926		Ikbip	-1.49569		Csf2ra	4.14417
Cdc42ep5	1.76518		Fgf4	-1.22264		Vat1	2.27312		Plekha1	-1.49646		Nlrp1b	4.1392
Fam53b	1.76259		Hmcn1	-1.22281		Papss2	2.26744		Ugdh	-1.49727		Akap6	4.13369
Ccar1	1.76235		Npdc1	-1.22627		Atf3	2.26716		Map1b	-1.49779		Lgals3bp	4.13273
Pik3c2b	1.76191		Jag1	-1.22701		Tnni1	2.26658		Tpm1	-1.49791		Zfp791	4.12976
Aspg	1.76169		Enox1	-1.24171		Ppp1r13b	2.26375		Ghr	-1.50038		Tecpr1	4.12641
Lef1	1.75784		Plek2	-1.24243		Adrb3	2.26005		Pde4b	-1.50307		Nlrc5	4.12154
Npm3	1.75749		Gatm	-1.24343		Prkca	2.24132		Fzd7	-1.50354		Rgmb	4.12052
Hist1h4a	1.75559		Pramef12	-1.24482		Dkk3	2.24096		9430020K01Rik	-1.5055		Acox3	4.11897
Tcn2	1.75144		Klf3	-1.24573		Gas6	2.23369		Ralb	-1.50628		Ebi3	4.10823
Kcnip3	1.74925		Fam110b	-1.24697		1810011O10Rik	2.22836		Fmo1	-1.50848		Il10rb	4.10529
Lypd6	1.74881		Tex19.1	-1.25537		Taf9b	2.22727		Mmp14	-1.50857		Rhoh	4.10355
Chkb	1.74843		Gm527	-1.25701		Rhox5	2.21496		Sash1	-1.51144		Ncf2	4.09941
Gpc3	1.74831		Ostm1	-1.26155		Myrf	2.21418		Igf2r	-1.51239		Fam219a	4.0983
Smad4	1.74743		Lad1	-1.26175		Kank3	2.21279		Acvr1	-1.51586		Mr1	4.08773
Hs6st2	1.74707		Sema7a	-1.26443		Gsta4	2.21189		Ephb4	-1.51891		Ddhd1	4.08578
Mta2	1.74678		Id2	-1.26856		Ssh2	2.20935		Camk2d	-1.52033		Nagk	4.08311
Fndc5	1.74629		Igsf9	-1.27356		Smagp	2.20912		Thsd1	-1.5213		Fuca2	4.07391
Lhfpl2	1.74602		Dll1	-1.27461		Abca7	2.20813		Phf15	-1.52331		Arhgap9	4.06735
Hist1h4b	1.74599		Trp53inp1	-1.27609		Runx1t1	2.20575		Soga2	-1.52564		Dusp6	4.06511
Txndc16	1.74379		Zfp52	-1.27644		Rnf125	2.20407		Cpne2	-1.52575		6330416G13Rik	4.05838
Chd3	1.74286		Prex2	-1.27648		Zfp28	2.1993		Bmp1	-1.52606		Alas1	4.05772
Pgls	1.73996		Fabp3	-1.27839		Fhl1	2.19536		Itpr3	-1.52638		Trim14	4.04124
Hist1h4c	1.73987		Ripk4	-1.28106		Thsd7a	2.1937		Wwtr1	-1.52712		Osbpl8	4.03764
Rel	1.73669		Lrrc8d	-1.28109		Bcl6b	2.19327		Txndc5	-1.52865		P2rx7	4.02483
Rps21	1.73418		Phc1	-1.28433		Ubash3b	2.18278		Ncam1	-1.52948		B3gnt7	4.01051
Irgm1	1.7336		Mpzl2	-1.28798		Ypel5	2.18163		Arhgap27	-1.53148		Mafb	4.00088
Zfp39	1.72979		Psmb10	-1.28842		Syne2	2.17811		Sema5a	-1.53581		Aim1	3.99943
Rdh11	1.7288		Hvcn1	-1.29068		Prickle1	2.17438		Tubb2b	-1.53711		Itm2c	3.97286
Akna	1.72534		Itga8	-1.30089		Pik3r3	2.17174		Evi5	-1.53766		Angptl2	3.95943
Actr5	1.72481		Erap1	-1.30293		Megf9	2.17009		Nhsl1	-1.54062		Evl	3.954
Ssfa2	1.72414		Dpysl3	-1.3105		Tmem170b	2.16979		Mageh1	-1.54555		Il13ra1	3.95144
Ltbr	1.72267		Plekhf2	-1.31072		F8	2.16755		Clip2	-1.54626		Fth1	3.94658
Snx4	1.72117		Pdk1	-1.31317		Nfe2	2.16713		Cryab	-1.54925		Plekhn1	3.94071
Slc35g2	1.71916		Bcam	-1.31484		Ston1	2.16709		Chst15	-1.55622		Hsd17b11	3.94046
Rps8	1.71656		Pik3cb	-1.31702		Mbnl2	2.16514		Svep1	-1.55668		4632428N05Rik	3.94045
Armcx4	1.71619		Phyh	-1.3186		Wipi1	2.16327		Lepre1	-1.55752		Bco2	3.94012
Bmp7	1.71597		Sfmbt2	-1.32112		Hspa4l	2.1608		Ddc	-1.55834		Camk1	3.93705
Hist2h3b	1.71394		Dusp6	-1.32279		Gstt1	2.14584		Tsku	-1.56159		Fam105a	3.93152
Hexa	1.71308		Stom	-1.32322		Osbpl5	2.14548		Bcl2	-1.56167		Rnf13	3.93146
Rbm39	1.71031		Parp8	-1.32375		Slc17a5	2.14486		Pgap1	-1.56214		Tnfrsf1b	3.93087
Mrc2	1.70916		Dusp1	-1.32604		Creg1	2.14284		Fndc3b	-1.56216		Aldh1l1	3.92995
Cyfip2	1.70819		Epb4.9	-1.32715		Plaur	2.1425		Loxl2	-1.56318		Anxa5	3.9209
Tmem246	1.70749		Rec8	-1.3281		Arhgef15	2.14018		Ncs1	-1.5645		Gch1	3.91885
Ralgps2	1.70253		Il15ra	-1.33116		Cdc42ep1	2.13803		Lix1l	-1.56517		Cndp2	3.91505
Slc46a3	1.70181		A230050P20Rik	-1.3339		Hand2	2.12477		Polg	-1.56536		Rassf4	3.91461
Sfrs18	1.69945		Tagln	-1.33468		Col4a1	2.12335		Armcx2	-1.56557		Nat8l	3.914
Ogfr	1.69937		Tmem37	-1.33683		Nfib	2.11823		Fzd4	-1.56655		Arhgap30	3.91155
Atp5o	1.69893		Aim1	-1.338		Gimap9	2.11813		Lef1	-1.56659		Ptprc	3.90964
Cyba	1.69856		Gm1564	-1.33938		Plxnd1	2.11578		Fignl2	-1.56998		Fblim1	3.90614
Zfp521	1.69775		Spint1	-1.33985		Arhgef28	2.10914		Klf4	-1.57232		Nek6	3.90559
Map3k15	1.69398		Chmp4c	-1.34101		Fzd8	2.10851		Slc2a1	-1.57297		Klc4	3.90549
Hist2h3c2	1.69178		Zfp36	-1.34748		Mmd	2.10649		Adam15	-1.57627		Actr3b	3.89799
Smchd1	1.69176		Ggh	-1.35073		Slc1a6	2.10387		Cdh2	-1.57689		Anxa3	3.89726
Tceal1	1.68687		Mapk4	-1.35151		Tnfaip8	2.09812		Vsig10	-1.57887		Atp6v1b2	3.8884
Oasl2	1.68184		Pla2g16	-1.35285		Ets1	2.09706		Lpar6	-1.58309		Dhrs3	3.87047
Smad1	1.67806		Cxx1c	-1.35309		Zfp462	2.09471		Cnn2	-1.58312		Galnt3	3.86889
Tspan13	1.67585		Atf7ip2	-1.35835		Cobll1	2.09155		Pitx2	-1.58532		Tmem38b	3.85659
Cxx1c	1.67553		Acot1	-1.36133		Bmp2k	2.09095		Flnb	-1.58589		Rgs2	3.85538
Oat	1.67308		Foxa3	-1.36178		Sgpp1	2.08504		Rhoc	-1.58684		Pglyrp1	3.84551
Tspan12	1.66815		Arntl2	-1.36439		Gmpr	2.08486		Mum1l1	-1.58697		Lamp1	3.83681
Atp7b	1.66742		Fzd8	-1.36446		Nudt18	2.08406		Greb1l	-1.58738		Mfsd11	3.83333
Sema3f	1.66554		Gm13152	-1.36498		Anxa2	2.08101		Rab31	-1.58763		Slc26a11	3.83025
Mcm6	1.6581		Ccdc120	-1.36837		Ctgf	2.08006		Scpep1	-1.58775		Shisa5	3.82776
Fut8	1.65665		Slc9a7	-1.36898		Lrrc8b	2.07292		Zfp9	-1.59594		Adamts1	3.82563
Peg12	1.65662		Eps8l2	-1.36919		Agpat9	2.07253		Plekhh1	-1.59598		Wsb2	3.82101
Rab8b	1.65544		Cyp2s1	-1.37492		Cxxc4	2.06972		B3gnt5	-1.5969		Prkcb	3.82008
E2f7	1.65476		Adamts6	-1.37522		Fes	2.0676		Tubb6	-1.59821		Plekho1	3.80504
Col5a1	1.65353		Gm13154	-1.37778		Arhgef9	2.06711		Klf6	-1.59864		Tpcn2	3.79994
Sp3	1.65303		Pycard	-1.37962		Uba7	2.06703		Frmd6	-1.60334		Sema4a	3.79914
Golga4	1.64636		Ccdc114	-1.38322		Flt1	2.06532		Elk3	-1.60659		Map3k8	3.79237
Mmd	1.64564		Manba	-1.38419		Irf2	2.0608		Fgfr2	-1.60694		Mpp1	3.7901
Fam110c	1.6452		Met	-1.3885		Med12l	2.0574		Tead1	-1.60775		Xaf1	3.78526
Lrp12	1.63792		Wbscr27	-1.38981		Myo18a	2.05318		Card10	-1.6085		C1ql3	3.78323
Map1lc3b	1.63789		Fam169a	-1.39089		Ets2	2.05044		Nrep	-1.61161		Cd9	3.7706
Dnaaf3	1.63612		Crebrf	-1.39604		Lgmn	2.04432		Fam171a2	-1.61266		Trim30a	3.762
Alcam	1.63453		Mov10	-1.39873		Fkbp14	2.04205		Syde1	-1.61337		5031439G07Rik	3.7548
Sulf1	1.63315		Nedd4l	-1.40285		Rab3d	2.03807		Arap3	-1.6137		Hdac9	3.75431
Ppp1cc	1.62483		Etv5	-1.41013		Iqcg	2.03185		Gpr124	-1.61534		Cd200r3	3.7455
Slc7a6os	1.62427		Plch1	-1.41213		Tmsb4x	2.03133		Kif3c	-1.61644		Snta1	3.74519
Prdx6b	1.62422		Dppa4	-1.4179		Mxd4	2.02029		Wnk3	-1.61668		Tfec	3.74109
Cd63	1.62417		Serinc5	-1.42129		Igfbp2	2.01992		Rhoj	-1.61791		Plxnb3	3.73019
Tdrd3	1.62156		Lbh	-1.43172		Msrb3	2.01376		Reck	-1.61849		H2-T24	3.72925
Rnf217	1.61984		Pdzd4	-1.43225		St3gal5	2.01218		Akap5	-1.61859		Ostf1	3.72564
Nynrin	1.61947		Nudt11	-1.4325		Ror1	2.01001		Dusp9	-1.62031		Tgfbr2	3.72418
Anp32b	1.61844		B4galnt3	-1.43691		Klhl36	1.99828		Ier5l	-1.62317		Gsn	3.72284
Stk32a	1.6178		Tuba4a	-1.43702		Hoxb6	1.98854		Prkch	-1.62731		Cstb	3.71631
Usp3	1.61608		Ppm1k	-1.43923		Gpc4	1.98138		Spata6	-1.62752		Kcnk6	3.71405
Loxl4	1.61455		Zfp42	-1.43923		Pkdcc	1.97949		Amigo2	-1.63147		Man2b1	3.70915
Cgnl1	1.61453		Lrrc1	-1.43971		Naglu	1.97947		Hes1	-1.63254		Mndal	3.70842
Ttbk2	1.61359		Neurl1a	-1.44297		Foxo1	1.97871		Caskin2	-1.63458		Nfil3	3.70762
Irf1	1.60391		Scly	-1.45716		Fam219a	1.97692		B3gnt9	-1.6354		3110043O21Rik	3.69601
Rbm17	1.59907		Ddx4	-1.45726		Fzd4	1.96971		Man1c1	-1.63873		Nod2	3.6926
Efnb3	1.59638		Sptb	-1.46564		Thnsl2	1.96929		Hbegf	-1.63999		Sat1	3.69019
Itpr1	1.5958		Ghr	-1.46649		Ralb	1.96836		Bcam	-1.64069		Csf2rb	3.68834
Cds1	1.59419		Fam134b	-1.47401		Grap2	1.9681		D8Ertd82e	-1.64119		Ralgds	3.67554
H2-Q4	1.59411		Slc15a2	-1.47499		Rassf2	1.96585		Ndn	-1.64341		Emilin2	3.67439
Nsmf	1.59375		Deptor	-1.47543		Cntln	1.95884		Plekho1	-1.64455		Ltbp3	3.67368
Tmem223	1.59255		Ror2	-1.48236		Serpinf1	1.95483		Fscn1	-1.64703		Ppap2a	3.6712
Acvr1	1.59084		Epb4.1l4a	-1.48298		Vash1	1.94979		Akap2	-1.6481		Slc46a3	3.65058
Slc30a1	1.58834		Nqo1	-1.48426		Mfap3l	1.94637		Sccpdh	-1.65023		Hyal1	3.63825
Tspan6	1.58633		Pdgfrl	-1.48429		Tmlhe	1.94562		Nagk	-1.65563		Tnfaip3	3.63339
Ccng2	1.58573		Htra1	-1.49011		Syt13	1.94426		Hecw2	-1.65689		Cyp2j6	3.62287
Tmem181a	1.58319		EU599041	-1.49034		St6galnac3	1.94416		Gucy1a2	-1.65942		Idua	3.61165
Slc20a1	1.58241		Prss8	-1.49149		Casp8	1.94145		Dst	-1.66408		Pde8a	3.60524
Smurf2	1.58165		1190005I06Rik	-1.49177		Numbl	1.9395		Slc37a3	-1.66483		Slc36a1	3.6042
Xkr4	1.58162		Ank3	-1.49267		Pdlim1	1.9326		Shc2	-1.66599		Pde1b	3.60093
Sema7a	1.57954		Ptpn3	-1.49627		Prr5l	1.92968		Ext1	-1.66668		Acp2	3.59905
Slc4a7	1.57835		Dennd2c	-1.49719		Tet2	1.9286		Prom1	-1.66951		Haao	3.59446
Dock11	1.57509		Ldhb	-1.4976		Lrrc33	1.92855		P4ha2	-1.67146		Plaur	3.58757
Flrt3	1.57331		Foxo1	-1.50254		Zfp467	1.92793		Bex2	-1.67208		Tap2	3.57725
Las1l	1.57225		Perp	-1.50419		Stambp	1.92328		Zfp532	-1.67317		Naip2	3.57322
Rcor1	1.57216		Bmf	-1.50878		Socs3	1.92143		Plcd3	-1.6794		Wfs1	3.56533
Lgals8	1.57193		5730559C18Rik	-1.51033		Pcgf5	1.91982		Tead2	-1.68224		Ptplad2	3.56527
Uap1l1	1.57184		Hspb1	-1.51052		Ehd2	1.91422		Map4k3	-1.68282		Slc2a9	3.56111
Cdh24	1.57136		Tinagl1	-1.51096		Klf3	1.90897		Rhpn2	-1.68412		Asah2	3.54921
Akap9	1.56777		Zfp459	-1.51113		Fndc3b	1.9064		Tspan9	-1.68609		Ltf	3.54859
Zkscan17	1.56466		Epha7	-1.51309		Psd3	1.90346		Heg1	-1.68841		Slc7a7	3.54855
Pigk	1.56021		Otx2	-1.51866		Lgals1	1.90339		Lgmn	-1.6897		Anxa2	3.54013
Pdgfrl	1.55947		Prdm1	-1.52151		Mest	1.90162		Col1a2	-1.69062		Coro2a	3.53793
Trim21	1.55824		Atp10a	-1.52385		Pear1	1.90075		St6galnac3	-1.69077		Tpd52	3.53527
Lrfn4	1.55681		Tfap2c	-1.52443		Hhat	1.90019		Crb2	-1.69234		Zbp1	3.53379
Pcdh1	1.5554		Tmem40	-1.52714		Sorbs1	1.89304		Pcolce	-1.69289		Npc1	3.53068
Rrad	1.55455		Piezo2	-1.52791		Tmem2	1.89082		Marcksl1	-1.69492		Rusc2	3.5278
Hist1h4d	1.55387		Stmn2	-1.52931		Tm7sf3	1.88946		Fam46b	-1.69536		Naip5	3.52123
Kdm6b	1.55364		Fam83g	-1.53645		Ecm1	1.88653		Fam129b	-1.69586		Ccl3	3.51662
Itm2c	1.55359		Fras1	-1.54032		Cltb	1.88528		Lamb1	-1.70032		Paqr4	3.51404
Rhob	1.55333		Ttc39b	-1.54566		Myzap	1.88241		Mogat2	-1.70122		Sp110	3.5123
Jak2	1.55326		Kif1a	-1.54812		St5	1.88004		Il27ra	-1.706		Litaf	3.49921
Slc22a23	1.55145		Camkv	-1.54951		Heg1	1.87935		Rara	-1.71057		Cpt1a	3.49921
Smarca1	1.54581		Triml1	-1.54955		Actg2	1.87634		Tnks1bp1	-1.71111		Cdk20	3.49843
Spats2l	1.54576		Ndrg2	-1.54983		Asb12	1.87474		Sema4c	-1.71231		Slc17a5	3.49484
Extl3	1.54571		Plcxd1	-1.55468		Furin	1.87408		Grasp	-1.71644		Rnh1	3.48531
Igtp	1.54457		Slit2	-1.55874		Klhl13	1.87407		Fzd2	-1.71657		Nhlrc3	3.48308
Ncrna00085	1.54456		Pxdc1	-1.56087		Akap2	1.87311		Grap	-1.71681		St6gal1	3.47643
Fam63b	1.54392		B3gnt7	-1.57266		F2r	1.86819		Sh3tc1	-1.71743		Slc24a5	3.46741
Ank3	1.54344		Pkia	-1.57346		Unc5c	1.86723		Leprel2	-1.72043		Camk2d	3.46639
Ier5	1.54138		H2-Q4	-1.57482		She	1.86709		Slc31a2	-1.72089		Rac2	3.46381
B3gnt5	1.54051		Gpr153	-1.57494		Egr1	1.86533		Adcy3	-1.72147		Adhfe1	3.46324
Tmem251	1.54017		Slit3	-1.57518		Pls3	1.85742		Tmem98	-1.72343		Npdc1	3.46156
Soga2	1.53951		Pcdh8	-1.57682		Dnajb4	1.8565		Kank1	-1.72565		Eif4e3	3.46024
Lypd1	1.53472		Tnfrsf1b	-1.58795		Ahnak	1.85468		Bach2	-1.72794		Nlrp3	3.45983
Zc3hav1	1.53449		Vsig10	-1.59172		Rcan3	1.85334		Anxa6	-1.729		Pid1	3.44986
Ankrd42	1.53434		Pion	-1.5999		Loxl2	1.85256		Lrp3	-1.7308		Atp6ap1	3.44133
Exoc6b	1.53418		Sulf1	-1.60203		Akr1b8	1.84692		Rufy2	-1.73208		Ssh3	3.43448
Ppp1r14c	1.53404		Cacna1b	-1.60226		Zfp36	1.84335		Hsd11b2	-1.7335		Akr1a1	3.43281
2610034B18Rik	1.53292		Anxa3	-1.60877		Ppp1r9a	1.84331		Sowahc	-1.73817		Sfxn3	3.43038
Scai	1.53082		Map2	-1.61049		Capn6	1.84076		Ptgfrn	-1.74077		Fnip2	3.42306
Pmepa1	1.53079		Dppa5a	-1.61274		Nup62cl	1.83588		Procr	-1.7416		Sgk3	3.41994
Lrp4	1.53074		Zfp936	-1.61294		Magee1	1.83405		Phldb1	-1.74555		Dhx58	3.41732
Paox	1.52994		Slco5a1	-1.62948		Nhsl2	1.82904		Spata13	-1.74574		Adam15	3.41145
Maff	1.52975		Shroom2	-1.63248		Arhgef10l	1.82593		Wnt3	-1.7481		Rnf130	3.41011
Hist1h1b	1.52952		Spint2	-1.6331		Clic6	1.82501		Lrrn4	-1.74883		Itpr3	3.4032
Zfp768	1.52841		Plcg2	-1.64238		Mtm1	1.82353		Rbms2	-1.74916		Sh3bp2	3.4014
Ranbp6	1.52773		Gstt2	-1.64713		Igfbp5	1.8156		Dnajb5	-1.74933		Ethe1	3.3985
Hist1h2bj	1.52716		Sepp1	-1.64817		Hs6st2	1.80932		Cd24a	-1.75012		Gm12942	3.39763
Rhoq	1.52561		Grik3	-1.65179		Fam65a	1.80922		Calcrl	-1.75315		Tmsb4x	3.39283
Osbpl11	1.52555		Mkx	-1.6591		Nox4	1.8086		Anxa5	-1.75507		Ifngr1	3.3917
Sdf4	1.52492		Cbx7	-1.66043		Cmas	1.80791		Cyr61	-1.75587		Parp12	3.38944
Zbtb37	1.52414		Mesp2	-1.66258		Sema6a	1.80652		Kcnq5	-1.75598		Mthfs	3.38907
Opn3	1.52367		Moxd1	-1.664		Mblac2	1.80241		Rell1	-1.75697		P2ry13	3.38902
Oaf	1.52206		Gsn	-1.66403		Itpkb	1.79937		Gimap1	-1.76256		Pon3	3.38528
Fam115a	1.52058		Rbmxl2	-1.66433		Pdgfb	1.79641		B3galnt1	-1.76646		Tmcc3	3.385
Lca5	1.51801		Krt19	-1.66461		Fli1	1.79605		Sox11	-1.76755		Tubb2a	3.38266
2410066E13Rik	1.51714		Ooep	-1.67063		Macf1	1.78847		Iffo2	-1.77474		Slc48a1	3.37414
Zfp36l3	1.51573		Prom1	-1.67253		Sipa1	1.78833		Tmsb10	-1.77495		Ifit3	3.37363
Tmem63a	1.5141		Arsi	-1.67978		4931406C07Rik	1.78793		Creb3l2	-1.77565		Phyh	3.37128
Rbp1	1.51177		Tex15	-1.6885		Flt4	1.78771		Tspan18	-1.77942		App	3.37064
Hsd17b7	1.51141		Ly6e	-1.68864		Pla2g16	1.78518		Csf1	-1.78063		Ifngr2	3.36778
Spcs2	1.50949		Syngr1	-1.69482		Tspan2	1.78107		Ptgis	-1.78264		Cnr2	3.36287
Ttyh1	1.50779		Ccdc88c	-1.6967		Sema3b	1.781		Vasn	-1.78368		Snx29	3.36143
Pbx1	1.50434		Tspan13	-1.71266		Lamc2	1.77845		Slc27a3	-1.78426		Atp8b4	3.34943
Serpinh1	1.50239		Stk32a	-1.71697		Pygb	1.77567		Pea15a	-1.78474		Lgals1	3.34918
Dgkh	1.50175		Efemp1	-1.71978		Daam1	1.77424		Acta2	-1.78665		Itgal	3.34469
Dsp	1.50028		Lefty2	-1.72515		Fam160a1	1.77325		Cxcr7	-1.78977		Irak2	3.34368
Neurl1a	1.49962		Prickle1	-1.72697		Vwa7	1.77163		Rin1	-1.79063		Socs2	3.34061
St6gal1	1.49929		Tapbpl	-1.73387		Rgl1	1.76863		Igfbp4	-1.79214		Tcn2	3.33726
Mt1	1.49851		Gcnt2	-1.74017		Arfgap3	1.75908		Apoe	-1.79317		1700003F12Rik	3.33515
Dusp2	1.4981		Bai2	-1.74047		Cdkl1	1.75606		Wbp5	-1.79503		Soat1	3.33122
Per3	1.49758		Rundc3b	-1.74175		Psen2	1.75584		Neo1	-1.79667		Myo7a	3.33095
Ufl1	1.49757		Arhgap8	-1.74282		Bgn	1.75573		Bcar1	-1.79706		Rftn1	3.32289
H2-K1	1.49514		Mycl1	-1.74339		Cish	1.75515		Zim1	-1.7977		0610031J06Rik	3.31996
Actg1	1.49474		Pdpn	-1.75161		Tet3	1.75338		Prdm6	-1.79841		Nab2	3.31936
Rbm20	1.4942		Cdh3	-1.75463		Srgap1	1.7522		Pik3r3	-1.79863		Pdp1	3.31659
Gas6	1.49183		Klc3	-1.75544		Gchfr	1.74978		Mapk12	-1.80393		C130050O18Rik	3.30875
Rasa1	1.49154		Ugt8a	-1.75626		Map4k2	1.74911		Cald1	-1.80396		Zbtb4	3.29951
Rasd2	1.48973		Rgmb	-1.7599		Slc2a12	1.74898		Dse	-1.80421		Kctd21	3.29898
Fam19a4	1.48916		Tesk2	-1.76021		Prickle2	1.74886		Prrg3	-1.8054		Cd63	3.28115
Fam89a	1.48714		Map3k8	-1.76358		Triqk	1.74869		Nhsl2	-1.80709		Asah1	3.27917
Chchd7	1.48694		Tfcp2l1	-1.76497		Uprt	1.74851		Nrp1	-1.80721		Adora2b	3.27463
Ifi35	1.48485		Cyp7b1	-1.7757		Armcx3	1.74769		Pxdc1	-1.81012		Cyth4	3.27062
Trabd	1.4847		Tmem79	-1.78276		Tln1	1.74717		Yap1	-1.81243		5031414D18Rik	3.26257
Scml2	1.48394		Dennd3	-1.78908		Snap29	1.74659		Kif5c	-1.81256		Abca9	3.24364
Pnpla7	1.48277		Smagp	-1.79399		Agl	1.74598		Stard8	-1.81458		Dtnbp1	3.23867
Efemp2	1.48262		Rab19	-1.79485		Fos	1.74595		Actc1	-1.81691		Tm6sf1	3.23692
Hgsnat	1.48257		Ina	-1.80687		Prcp	1.74397		Fxyd6	-1.81749		Speg	3.23462
Insr	1.48133		Nmi	-1.81165		Rrm2b	1.74043		Ppap2a	-1.81924		Adcy7	3.23415
Vars	1.48087		Acta1	-1.81536		Gcnt2	1.73981		Zfp462	-1.82044		P2rx6	3.22472
Ap3s1	1.47872		Frem2	-1.81653		Paqr7	1.7321		Aif1l	-1.82271		Arhgef6	3.22131
1110012L19Rik	1.47738		Hap1	-1.81697		Hk1	1.73158		Lin28a	-1.82354		Plekha2	3.21918
A230046K03Rik	1.47476		Cxcl12	-1.81902		Adrb2	1.73064		Itga3	-1.82365		Rilp	3.21163
Pik3r1	1.4744		Wfdc2	-1.82185		Notch1	1.72854		3632451O06Rik	-1.82469		Map6	3.21107
Wdfy1	1.4743		Pde4b	-1.82681		Parp4	1.72782		Zfp365	-1.82498		Steap3	3.20384
Fam126a	1.47413		Hook1	-1.82701		Enpp3	1.71843		Farp1	-1.82794		Oas1c	3.20337
Lss	1.47275		Fam46b	-1.82969		Snrk	1.71785		Fgd6	-1.82822		Xpr1	3.20295
Sacm1l	1.46963		Gabrb3	-1.83309		Klhl5	1.71775		Aard	-1.83132		Atp6ap2	3.2001
Lamp2	1.46931		Rprm	-1.83409		Fbxo4	1.71762		Mllt4	-1.83195		Nfam1	3.19195
9130023H24Rik	1.46893		Ppp1r1a	-1.84442		Rcn3	1.71228		Klf2	-1.83199		Mtm1	3.18689
Pde4d	1.46795		Trim12c	-1.84626		Camk2d	1.71137		Vwa7	-1.83239		Tap1	3.18295
Cfl2	1.46383		Atp1b1	-1.84778		Olfml2b	1.71078		Tlr4	-1.83344		Lmbrd1	3.17264
Cib2	1.46261		Uchl1	-1.84918		Adcy6	1.70897		Kctd17	-1.84085		Tmco4	3.17181
Rasa4	1.46227		Irgm2	-1.85007		Neu3	1.70758		Epb4.1l3	-1.84679		Hyi	3.16936
Kdelc2	1.45974		Cd74	-1.85327		Arhgap28	1.70736		Tmem2	-1.85193		Pld1	3.16576
Abca5	1.45871		9130008F23Rik	-1.85656		Lxn	1.70682		Cnn3	-1.85404		Spsb4	3.16245
Fam110a	1.45831		Ephx2	-1.85789		Anxa5	1.70336		Fbxo10	-1.85432		Rhoc	3.15782
Chsy1	1.45725		Tmem63a	-1.85873		Ttyh3	1.69947		Fblim1	-1.85623		Dmxl2	3.15765
Zfp821	1.45703		Parp10	-1.86307		Cpeb2	1.69885		Ankrd50	-1.85822		Ppip5k1	3.15271
Naga	1.45383		Dnmt3l	-1.86953		Btg1	1.69656		Relb	-1.85853		Tnfrsf13b	3.15172
Hnrnph3	1.45277		Trap1a	-1.87148		Slc25a24	1.6958		Bcar3	-1.85854		Fam49a	3.14878
Pja2	1.45226		Grhl2	-1.87403		Fez2	1.69499		Eva1b	-1.85948		Tec	3.14866
Bcor	1.45224		Zyg11a	-1.87614		Asah1	1.69384		Ajuba	-1.86278		Mt2	3.14439
Mfsd1	1.45143		Syt9	-1.87795		Rprm	1.69046		Palld	-1.87342		Rassf5	3.14363
Rps2	1.45093		Mtmr7	-1.88171		Pdia5	1.68678		Hspg2	-1.87426		Gramd1b	3.14204
Zfyve9	1.45		Gpr160	-1.88942		S100a6	1.68639		Lats2	-1.87553		Mlkl	3.14125
Gucy1a2	1.44903		A4galt	-1.89195		Gas7	1.68518		Anxa2	-1.87899		Alpk1	3.13721
Efhd2	1.44612		Tdh	-1.89533		Cflar	1.68431		Myl9	-1.87982		Stx7	3.13467
Igfbp4	1.44348		Rap1gap	-1.90006		Spag9	1.68352		Adam19	-1.88378		Tnf	3.13089
Gna14	1.44194		Rpl10l	-1.91099		Ccng2	1.68309		Tuba1a	-1.88659		Card9	3.1259
Plcg2	1.44145		Tmem8	-1.91314		Gria3	1.68116		Nuak1	-1.88993		Gna15	3.11774
6720456H20Rik	1.44059		Grhl3	-1.91673		Cln6	1.6808		Traf3ip2	-1.89337		Galc	3.11235
Wdr81	1.44033		Psors1c2	-1.92181		Tacc1	1.68044		6330403K07Rik	-1.89553		Mvp	3.11162
Myo6	1.43757		Hpn	-1.92243		Tmem106b	1.67866		Mxra7	-1.89573		Slc25a45	3.11065
Ppwd1	1.43742		Tacstd2	-1.9252		Hlx	1.67768		Rcn3	-1.89604		Rassf8	3.10606
Hist2h3c1	1.43725		Fbxo15	-1.93229		C230081A13Rik	1.67664		Il17rd	-1.89691		Ubl3	3.10597
Dcbld2	1.43699		Mkrn1	-1.93239		Snx29	1.67476		Amotl2	-1.89783		Dnase2a	3.10017
Cyp7b1	1.43594		Irf1	-1.94009		Ikbip	1.67247		Rapgef5	-1.89816		Slc7a4	3.09845
Ebp	1.43579		Nrcam	-1.94151		Vim	1.67098		Maff	-1.89884		2510009E07Rik	3.0955
Rgs12	1.43531		Tmcc3	-1.94443		Ube2l6	1.67095		Tanc1	-1.90383		Dok2	3.0949
Psmb9	1.43511		Adap1	-1.94643		Fyn	1.67064		Epha2	-1.90391		Npl	3.09065
Casp8	1.43163		Pde1b	-1.95212		Col11a1	1.67027		Dusp6	-1.90469		Abr	3.08519
Hip1r	1.4308		Fcho1	-1.95248		Nxf7	1.66773		Rasl11b	-1.90851		Cdkl2	3.08071
Vrk1	1.43027		Apba2	-1.95342		D830031N03Rik	1.66551		Fam149a	-1.90916		B4galnt1	3.08058
Tgfbi	1.42967		Mcf2l	-1.95453		Sowahb	1.66394		Tbx20	-1.90985		Atp13a2	3.0798
Ckap2l	1.42919		Bst2	-1.9562		Tram2	1.66175		Pim3	-1.91105		Tmem50a	3.07767
Lipg	1.42764		Cblc	-1.95687		Stox2	1.66111		Tpm2	-1.91545		Chn2	3.07765
Mpp5	1.42661		Sel1l3	-1.97083		Sfxn3	1.65924		Tbx3	-1.91909		Dram1	3.07559
Atp1b3	1.42537		Scml2	-1.97383		2002-03-01	1.65881		Sema3f	-1.91921		Erap1	3.0742
Sqstm1	1.42413		Pipox	-1.97695		Fgfr3	1.65627		Klhl13	-1.91937		Prkch	3.06891
Lgalsl	1.42334		Sat1	-1.97706		Sparc	1.65471		Enc1	-1.91967		Scamp5	3.06548
6430573F11Rik	1.42315		Fgd4	-1.9776		N4bp3	1.65344		Ypel2	-1.92306		Rora	3.06406
Upf2	1.42206		Cxx1b	-1.98551		Atf6	1.65259		Nes	-1.92401		Neil1	3.06303
Rps27a	1.42055		Tec	-1.98777		Stk10	1.65153		Ctsl	-1.9253		Os9	3.05747
Gnb4	1.41956		Galnt3	-1.98828		Hcfc2	1.65095		Tnnc1	-1.92589		Ptges3l	3.05579
Sh3bp2	1.41938		Igtp	-1.99041		Jun	1.64949		Dcbld1	-1.92699		Daglb	3.0548
Sec11a	1.41864		1810019J16Rik	-1.99348		Pkp2	1.64801		Mpzl1	-1.93093		Nrp2	3.0522
Mark1	1.41747		Tmem102	-1.9935		AI413582	1.64597		Gpc1	-1.93348		B3gnt2	3.04785
Fzd1	1.41534		Leng9	-1.99387		Cd59a	1.6434		Mb21d2	-1.93387		Hcls1	3.04734
Plxnd1	1.41323		Gjb3	-1.99889		Lamc1	1.64252		Hs3st3b1	-1.93391		Stx3	3.04681
Limch1	1.4111		Cyfip2	-2.00394		Nfatc1	1.64241		Cav2	-1.93815		Pqlc3	3.04275
Tlcd2	1.40692		Sec14l4	-2.00484		Lamp2	1.64122		Pfn2	-1.93952		Pdgfa	3.04208
Sowahc	1.4069		T	-2.02012		Tanc2	1.64059		Jdp2	-1.94378		Snx10	3.03961
Lcmt2	1.40611		Pgap1	-2.0236		Rin3	1.63923		Sec24d	-1.94422		Sphk1	3.03841
She	1.40404		Cxcl10	-2.02714		Hspa12b	1.63813		Cachd1	-1.94562		Lrrc33	3.0377
Itgb8	1.40304		Parp12	-2.0278		Plin2	1.63783		Stx3	-1.94782		Ptgir	3.03593
Sirpa	1.40284		Tap2	-2.03978		2002-03-01	1.6375		Basp1	-1.94914		Gltp	3.03512
Cdh4	1.4014		Tmem125	-2.03989		Shroom2	1.63745		Tmcc3	-1.9507		Osgin1	3.03486
Ift43	1.40108		Epha2	-2.04512		BC028528	1.63637		Efna4	-1.95336		Gba	3.03211
Nfxl1	1.40074		Sp8	-2.04732		Creb3l1	1.63615		Vim	-1.95504		Aatk	3.03112
Gbp1	1.39999		Chchd10	-2.05576		Tmbim1	1.6358		Nfatc4	-1.95517		Pvrl4	3.0304
Kdm8	1.39995		Ccdc85a	-2.06056		Mpzl1	1.63464		Hs6st2	-1.95839		Abcb9	3.02806
Dusp6	1.39972		Map3k9	-2.06517		Pkn1	1.6324		Hand1	-1.95894		Gm2382	3.02667
Dnase2a	1.3939		Sema6a	-2.06771		S100a13	1.63158		Pxdn	-1.96112		Sumf1	3.02545
Esyt2	1.3938		Cpt1a	-2.07118		Rab4a	1.63058		Col5a2	-1.96124		Manba	3.02356
Gli3	1.39346		Cpxm2	-2.0726		Zdhhc1	1.62468		Camsap2	-1.96704		Ocel1	3.02052
Nktr	1.39329		Psmb8	-2.07493		Slc48a1	1.62256		Lhfp	-1.96743		Tmco3	3.01683
Usp47	1.39203		Capsl	-2.07618		Aff1	1.62243		Adarb1	-1.96775		Lrrc27	3.00284
Abcb6	1.38787		Porcn	-2.08191		Npr2	1.62106		Sepp1	-1.96796		Rab7l1	3.00238
Wdr60	1.38777		Xkr4	-2.08328		Nbeal2	1.62		Mboat2	-1.97085		Wdfy4	3.00066
Vopp1	1.38705		Arc	-2.08911		Lix1l	1.61826		Tnfaip2	-1.97256		Clcn7	2.99876
Hmgcs1	1.38703		Ifih1	-2.11522		Ppfibp2	1.61477		Akap12	-1.9801		Trem1	2.99433
Baz2b	1.38594		Scrn1	-2.11697		Hspg2	1.61462		Csrp2	-1.98817		Ccdc88b	2.98905
Kansl1l	1.38371		Itga3	-2.11834		Plec	1.61458		Arid5b	-1.99457		Cln8	2.98723
Usp14	1.38332		Psmb9	-2.12966		Ngly1	1.6124		Pcsk5	-1.99468		Plxnb2	2.97976
Hnrnpm	1.3833		Fam129a	-2.1355		Idh1	1.61227		Gem	-1.99558		Lgals8	2.97962
Arsi	1.38329		Dmrt1	-2.13787		Fstl1	1.61028		Bex1	-1.99723		Rab3d	2.97767
Comt	1.38117		Zfp677	-2.13952		Trap1a	1.60909		Thsd7a	-1.99768		Fbp1	2.97012
Mrfap1	1.37809		F2rl1	-2.152		Pcdh1	1.60861		Sparc	-2.00192		Tnfaip2	2.9692
Fhod3	1.37753		Elf3	-2.15314		Bahcc1	1.60829		Zfp57	-2.00908		Gmip	2.96649
Camsap2	1.37711		Slc7a7	-2.1691		Cnrip1	1.60612		Vash2	-2.01086		Dse	2.96086
Extl2	1.3771		Ell3	-2.17897		Nfkbiz	1.60557		Eltd1	-2.01851		Nacc2	2.95736
Pgbd5	1.37163		Dtx3l	-2.18387		Pja2	1.6048		Fkbp14	-2.01968		Pqlc2	2.95663
Tmem167b	1.37158		Gbp4	-2.18468		Eda2r	1.59623		Armcx1	-2.02257		5730508B09Rik	2.9521
Tm2d1	1.37061		Mt1	-2.18893		C77370	1.59482		Serpinh1	-2.02847		Pdxk	2.95178
Dst	1.3699		Ahr	-2.19702		Tmed3	1.5946		Vegfa	-2.02854		Dram2	2.94439
Nkap	1.36945		Btla	-2.20035		Plekhb2	1.59376		Ehd2	-2.03288		Adamtsl5	2.9405
Slit2	1.3694		Slc16a10	-2.20066		Fam213a	1.59084		Lrp11	-2.03591		Ctso	2.93944
Herc1	1.36937		Pou5f1	-2.20282		Egfl7	1.58783		Scarf2	-2.03844		Grap	2.93673
Rnpepl1	1.36911		Ltb	-2.22376		Tmem158	1.58591		Slc26a11	-2.03983		Arl8b	2.92706
Lrrc14	1.36906		Folr1	-2.22965		Cd47	1.58399		Rhou	-2.04117		Sh3bgrl2	2.92681
Lrrcc1	1.36734		Thbs1	-2.23683		Acox3	1.58275		Lifr	-2.04665		1700026L06Rik	2.92337
Il6st	1.36596		Enpp5	-2.25637		Arhgef12	1.58146		Disc1	-2.04787		Dok1	2.91694
Pex26	1.36548		Dusp14	-2.26923		Trappc9	1.57903		Msrb3	-2.04966		Leprot	2.91409
Trim54	1.36448		Mt2	-2.27082		Lepre1	1.57815		Ddah2	-2.05151		Dfna5	2.91283
Mpg	1.36317		Pik3cd	-2.29958		Svip	1.57644		Capn6	-2.07026		Tcf7l2	2.9026
Ctsl	1.36056		Tmem54	-2.30129		Mtmr12	1.57634		Fgd5	-2.07418		Pik3cg	2.90205
Wasl	1.36026		Triml2	-2.30231		Cuedc1	1.57471		Plekhh3	-2.07423		Plekhm2	2.90146
Atp10a	1.3581		St6gal2	-2.30522		Arhgef3	1.57414		Unc5b	-2.07522		I830012O16Rik	2.89572
Acvr2a	1.3575		Prdm14	-2.31654		2610008E11Rik	1.57385		Elovl4	-2.0765		Plcb2	2.89473
Copa	1.35662		Tnk1	-2.32865		Rrbp1	1.5721		Marcks	-2.07899		Creg1	2.88866
S100a10	1.35623		Enpp3	-2.33248		Smim14	1.57162		Has2	-2.08131		Atp6v1c1	2.88604
Ebpl	1.3551		Rasef	-2.3377		Tpm2	1.57031		Skida1	-2.08392		Plekha1	2.88316
Mcc	1.35426		Irgm1	-2.36435		Prr13	1.5668		Cdkn1c	-2.08574		Zfp90	2.88255
Tmem65	1.3528		Nodal	-2.37945		Vegfa	1.56651		6430548M08Rik	-2.08651		Adrb2	2.88191
Pik3ip1	1.35186		Fermt1	-2.38184		Nkx2-5	1.56314		Gja4	-2.08671		Aqp9	2.87328
Grn	1.3487		Rbm47	-2.38308		Fignl2	1.56275		Efcab4a	-2.09005		Ncf1	2.87201
Enpp5	1.346		Clvs2	-2.38877		Ube2h	1.56214		Gas6	-2.10221		Sgpp1	2.87134
Rpl35a	1.34571		Msgn1	-2.40712		Tmem86a	1.5594		Pcdhb22	-2.10371		Plod1	2.86789
Cep110	1.34432		Slain1	-2.40888		Pink1	1.55841		Srgap1	-2.1049		Tnni2	2.86669
Inpp4a	1.34408		Magi2	-2.41147		Ghr	1.5572		Ablim1	-2.10548		Selm	2.86247
Fopnl	1.34295		Prrg4	-2.4132		Dock6	1.55623		Cdx2	-2.10985		C2cd2l	2.86204
Fyco1	1.34118		Zfp819	-2.4187		Zadh2	1.55175		Mme	-2.11045		Tmem220	2.85857
Tm9sf1	1.34083		Sox2	-2.44863		Mettl15	1.55054		Meis2	-2.11255		Slc38a7	2.85826
Hadhb	1.33967		L1td1	-2.45024		Csrp2	1.55034		Hdac7	-2.11464		Fgd6	2.85673
Aig1	1.33933		Lrp2	-2.45295		Tecpr1	1.54797		Tmem88	-2.11601		Crlf2	2.85517
Gm13826	1.33914		Kcnj3	-2.478		Dram2	1.54661		Plcd1	-2.121		Clec5a	2.85061
Znfx1	1.33898		Epha1	-2.48746		Acox1	1.543		Mmp11	-2.12309		Spint1	2.8497
Wrn	1.33737		Amph	-2.48946		Stim1	1.5375		Ets1	-2.12377		Adap1	2.84784
Manea	1.3368		Pkp3	-2.4916		Snx30	1.53572		Phldb2	-2.12789		Gadd45b	2.84311
Lhpp	1.33605		Cdcp1	-2.49454		BC026585	1.53496		Cdkl1	-2.13567		Kif13b	2.83408
Fam174a	1.33463		Ano9	-2.4951		Rbms2	1.5342		Kdr	-2.13582		Atp6v1g1	2.82658
Fam185a	1.33436		3830417A13Rik	-2.49595		Pdgfc	1.53373		Ptrf	-2.13813		Lrrk2	2.82328
Kif1a	1.33213		Prob1	-2.49993		Tbkbp1	1.53335		Myo1b	-2.14302		Kif1c	2.82307
Nme7	1.33143		Mmp25	-2.50096		Atp2a3	1.53324		Abhd6	-2.14521		Tapbpl	2.82253
Rnf169	1.33138		Ly6a	-2.51305		Blvra	1.52936		Bin1	-2.1519		Phf15	2.82152
Cobll1	1.32946		Cgn	-2.53004		Tmem241	1.52898		Rilpl1	-2.15722		Ly6e	2.81474
Tmem229a	1.3292		Irf6	-2.54197		Nuak2	1.52608		Atf3	-2.15756		Cryl1	2.81447
Neil3	1.32851		Tpd52	-2.54338		Man1a	1.52471		Cnn1	-2.15862		Creb3	2.81302
Harbi1	1.32842		St14	-2.55198		Bphl	1.52468		Pvrl2	-2.16459		Hpcal1	2.81227
Swsap1	1.32686		Rhd	-2.55666		Sh2b3	1.5233		Abat	-2.1669		Pttg1ip	2.81018
Galnt7	1.32639		Alcam	-2.56565		Itpripl2	1.52137		Tspan2	-2.16973		Rragc	2.79974
E130309D02Rik	1.32609		Sptbn2	-2.57645		Myb	1.52097		Stk39	-2.17227		Rab31	2.79954
Lpin2	1.32317		Ddx58	-2.58098		Dpysl2	1.52025		Fbln2	-2.18029		D1Ertd622e	2.79928
Igsf3	1.32228		Mpv17l	-2.58362		Tagln2	1.51928		Mcc	-2.1865		Prdm1	2.79848
B4galt5	1.32189		Susd4	-2.58623		Casd1	1.51834		AW551984	-2.19187		Sash3	2.79665
Cdon	1.32071		Epcam	-2.597		Fam174b	1.51687		Gpx7	-2.1919		Camk2a	2.79547
Rcn2	1.31927		Samd9l	-2.60021		Hey2	1.51628		Robo1	-2.20397		Deptor	2.79431
Irgm2	1.31847		Rab25	-2.60643		Frrs1	1.51425		Egfl7	-2.20893		Tor3a	2.79315
Pofut2	1.31834		Parp9	-2.61298		Tspan4	1.51221		Ldb2	-2.21513		Adam22	2.78947
Rgmb	1.31694		Camk2b	-2.61333		Ttc9	1.51057		Adam12	-2.21689		Anxa6	2.78537
Nfatc4	1.31527		Slc7a3	-2.61999		Skap2	1.5072		Mdfic	-2.2206		Ptger4	2.78038
Celsr1	1.31517		Calca	-2.62667		Ptprd	1.50628		Cdr2l	-2.22077		Gpr141	2.77863
Rsf1	1.31516		Fetub	-2.63151		Alas2	1.50578		Tagln	-2.22382		Gnpda1	2.77784
Ttc12	1.31329		Pla2g10	-2.64157		Sh3bp5	1.50518		Sh3bp4	-2.22511		Sp140	2.77624
5031439G07Rik	1.31156		Gng3	-2.64209		Pip4k2a	1.50087		Tjp1	-2.22642		Txndc12	2.77447
Gbp2	1.31133		Map3k15	-2.64422		Lmna	1.49792		Igf2	-2.23805		Bst2	2.7724
Ttc7	1.31056		H2-Bl	-2.64809		Cd151	1.49675		Pkdcc	-2.23806		Ptms	2.7721
Pla2g7	1.31006		Marveld2	-2.65477		Dazap2	1.49471		Nexn	-2.24006		S100a13	2.77182
Fabp5	1.3095		Prss23	-2.65521		Katnal1	1.49378		Tyro3	-2.24626		Dynlt3	2.77068
Snx33	1.3086		Gdf3	-2.65756		Serpinh1	1.48896		Rapgef3	-2.24855		Plgrkt	2.76528
Prkd2	1.30857		Slc4a5	-2.65936		Lgals8	1.48842		Amotl1	-2.2502		Pitpnm1	2.76491
Rbm4b	1.30817		Hopx	-2.65946		Nxpe3	1.4848		Peg3	-2.25204		Fam129b	2.75802
Cdkl1	1.30796		Fam101a	-2.65989		Samd4	1.48442		Epn2	-2.2543		Pi4k2a	2.74866
Prom1	1.30788		Grb7	-2.66087		Zfp30	1.48245		Limch1	-2.27289		Stat6	2.74839
Ppm1k	1.30702		Itgb8	-2.6612		Itsn2	1.47988		Ephb2	-2.27491		Zfp709	2.74724
Atp2b1	1.30691		Mfap3l	-2.66684		Sox7	1.47958		Tmem44	-2.27878		Rhob	2.74496
Tmco4	1.30513		St8sia4	-2.66843		Nrg1	1.47741		Tmod2	-2.28423		Ecm1	2.74441
Lancl2	1.30423		Slc27a2	-2.67416		Maged2	1.47568		Palm3	-2.28523		Jazf1	2.74109
Slc1a4	1.30406		Isg15	-2.67588		Senp7	1.47479		Plvap	-2.29171		Cers6	2.73683
Fbxl12	1.30394		Fam19a4	-2.68143		Tmem37	1.47329		Foxf1	-2.29435		Lst1	2.73562
Renbp	1.30335		Bspry	-2.68359		Qsox1	1.47313		Sall1	-2.30259		Txndc16	2.73044
Ints8	1.30236		Apln	-2.68891		Epm2a	1.47285		Steap2	-2.30963		Atp6v1e1	2.72986
Rap2c	1.30215		Ptgs1	-2.69245		Inpp5k	1.47268		Zbtb8a	-2.31676		Arap1	2.72984
Slc35g1	1.30016		Pou3f1	-2.69281		Fut8	1.46995		Armcx4	-2.31925		Rragd	2.72619
Acn9	1.29969		Zic3	-2.70444		Antxr2	1.4661		Spats2l	-2.32161		Mroh1	2.72617
Trmt112	1.29741		Cldn4	-2.70509		Ddit3	1.46508		Cobll1	-2.3274		Irf1	2.72494
Nt5m	1.29441		Mgst1	-2.70609		Myo7a	1.46496		Ece1	-2.328		Ap3m2	2.7245
Lrba	1.29396		Gbp9	-2.71431		Abat	1.46496		Slc30a2	-2.3321		Layn	2.72195
Epha7	1.29364		Naprt1	-2.71903		Fbxo10	1.46344		Spsb4	-2.33311		Atp6v1a	2.72156
Vdac3	1.29286		Utf1	-2.73027		Lsp1	1.46339		Rgmb	-2.33554		Tpp1	2.72156
Tasp1	1.29171		Fst	-2.73086		Tmem184b	1.46322		Fstl1	-2.33815		Oxct1	2.72101
Disp1	1.2913		Trh	-2.7428		AI316807	1.45855		Tnnt2	-2.34695		Pcyt1a	2.71912
Aatf	1.29031		Alox15	-2.74373		Atp11a	1.45611		Tcf7l1	-2.35101		Cln3	2.71621
Repin1	1.28985		Ldb2	-2.74745		Leprel2	1.45318		Gata4	-2.35794		Tpra1	2.70987
Usp51	1.289		Ildr1	-2.7502		Mid2	1.44998		Mest	-2.3623		Dennd3	2.709
Cstb	1.28837		1700019D03Rik	-2.76069		Nqo1	1.44853		Gimap4	-2.36417		Cd33	2.70879
Olfm1	1.28771		Crh	-2.7743		Ostm1	1.44737		Parva	-2.36611		Atp6v0b	2.7084
Insig1	1.28496		Klhl32	-2.77748		Pcdh12	1.44656		Igdcc3	-2.37042		Crebl2	2.70605
Psma3	1.28472		Nanog	-2.79105		Bex1	1.44618		Steap1	-2.37129		Lrsam1	2.69764
Ptges3	1.28443		Glrx	-2.7971		Ano6	1.44261		Fermt2	-2.37367		Zfp467	2.69749
Khdrbs1	1.28271		Gbp3	-2.81083		Sh2d3c	1.4387		Rps6ka2	-2.3757		Slc39a11	2.69302
Arl4d	1.28266		Gpm6a	-2.82493		Ankrd50	1.43753		Bcat1	-2.37958		Parp9	2.69229
Eif3m	1.2812		Ptger4	-2.82614		Plcd1	1.43479		Edil3	-2.37971		Casp4	2.69017
Syap1	1.28114		Tcea3	-2.83648		Iffo2	1.4317		Nup62cl	-2.38433		Uap1l1	2.68988
Trmt11	1.27961		Tmem200a	-2.83954		5730508B09Rik	1.43163		2010-09-01	-2.39432		Fam174a	2.68879
Ap1s2	1.27907		Lgals3	-2.84446		Ugcg	1.42983		Mical2	-2.39546		Tgoln1	2.68878
Cacna1b	1.27893		Enpp2	-2.85943		Zfp608	1.42881		Fam114a1	-2.40054		Sppl2a	2.67997
Usp25	1.27756		1700013H16Rik	-2.86041		Marcks	1.42745		Ccdc80	-2.40296		Slc35d2	2.67854
Snn	1.27732		Slc40a1	-2.8775		Dusp1	1.42595		Zfp37	-2.40766		5430427O19Rik	2.67681
Nsmce4a	1.27457		Mapk13	-2.88313		Kcnq5	1.42458		Mcam	-2.41204		Fbxw17	2.67358
Stradb	1.2745		Zfp36l3	-2.88464		Mmp11	1.42372		Snn	-2.41276		Dip2c	2.6718
Txndc5	1.27438		Lamc2	-2.92017		Adam10	1.4234		Ankrd1	-2.41395		Epas1	2.65529
Maged2	1.27415		Cxcl16	-2.92381		Tlcd2	1.42277		Coro2b	-2.42173		Tmem219	2.65178
Zfp324	1.27263		Rasd2	-2.93431		Sipa1l2	1.42214		Sema6a	-2.43068		Tdrd7	2.65049
Gja1	1.27182		Pls1	-2.93512		Myo1c	1.42		Flt4	-2.43229		Glt25d1	2.64958
Peli2	1.27026		Tgm1	-2.93863		Caskin2	1.41951		Nid1	-2.43547		Tha1	2.64944
Tbc1d23	1.2699		Esrp1	-2.96345		Epb4.1	1.41852		Cgnl1	-2.43781		Laptm5	2.64591
Gprc5c	1.26944		Pcsk9	-2.96435		Rab3il1	1.41659		Lama4	-2.43946		Mapre3	2.64361
Glce	1.26915		Pim2	-2.98574		Gclm	1.41638		Dchs1	-2.446		Cnbd2	2.6389
1300018J18Rik	1.26868		Ovol2	-2.98674		Slc43a3	1.41465		Prnd	-2.45218		Tbc1d22a	2.63874
Cpxm1	1.26859		Gm6792	-3		Plekhg5	1.41464		H2afy2	-2.46138		Elovl7	2.63831
Trak1	1.26838		Clic5	-3.00483		Fam46b	1.41139		Rgn	-2.46745		Irgm1	2.63479
Foxj2	1.2675		Ccdc160	-3.02846		Gramd3	1.40507		Pitx1	-2.47349		Unc13a	2.63432
Usp42	1.26741		Ocln	-3.04091		Gng12	1.40488		Ccdc85a	-2.47504		Lpar5	2.62529
Rbmx	1.26739		Wisp1	-3.04859		Cotl1	1.40171		Dcaf12l1	-2.48419		Cybasc3	2.62189
Hist1h3c	1.26724		Map7	-3.0491		Rab12	1.40161		Klf14	-2.48445		Il4ra	2.61529
Klf11	1.26658		Dnaaf3	-3.05515		Bcr	1.3993		Fbln1	-2.48684		Car13	2.61049
Cyp51	1.26544		Arhgef16	-3.06709		Exoc6	1.39886		Zfp618	-2.48742		Cpd	2.60978
Idnk	1.26491		Gbp2	-3.08202		Pgm2	1.39829		Spin2	-2.48847		Fam13a	2.60674
Slc25a14	1.26481		Tdrd5	-3.08686		Dstyk	1.3978		Tenc1	-2.48948		Fes	2.60524
Ccdc157	1.2648		Aldh1b1	-3.11182		Plekho2	1.39775		Dok4	-2.49296		Lsp1	2.60446
Car13	1.26392		Erbb3	-3.11515		Adm	1.39761		Cd93	-2.49337		Sord	2.60369
Cmtm6	1.26357		Sfn	-3.13195		Pkd1	1.39237		Lonrf3	-2.49814		Plk2	2.60261
Cept1	1.26298		Bik	-3.13296		Mlycd	1.39215		Pald1	-2.49962		Fam114a1	2.60241
Yaf2	1.26298		Ppp4r4	-3.13905		Sri	1.39089		Emcn	-2.50206		Smap2	2.59701
Fam210a	1.26285		Pou6f1	-3.13909		Ulk2	1.38709		Flt1	-2.50402		Tmem106c	2.59436
Fbrs	1.26208		Liph	-3.14486		Mbd2	1.38172		Gata6	-2.50831		Ptpn18	2.59012
Zfp449	1.26135		Cldn3	-3.18348		Igf1r	1.3808		Hoxd9	-2.51412		Tmem50b	2.58978
Psme2	1.26117		Cpm	-3.19348		Pqlc1	1.37974		Atp6v0e2	-2.51453		Ppp1r21	2.58709
Orai3	1.26051		Cd274	-3.20988		Tpcn1	1.37944		Chst2	-2.52279		Znfx1	2.58401
Slc25a10	1.26041		Crb3	-3.25314		Srxn1	1.37898		Esam	-2.52793		Sema4d	2.58023
Fam212a	1.25946		Fgf5	-3.26281		Ehd4	1.37374		Dennd5b	-2.54008		Pik3r6	2.57766
Idh2	1.25874		Dnd1	-3.27249		Arhgap23	1.37338		Col4a1	-2.54549		Scarb2	2.57533
Phf2	1.25808		Mup6	-3.28399		Cyr61	1.3721		Cd200	-2.55426		Ifih1	2.57397
Il17rd	1.25732		Fgf8	-3.30421		Atp6v0e2	1.36956		Rspo3	-2.55637		Trp53inp2	2.57179
Cebpb	1.25665		Nanos3	-3.34343		Mroh1	1.36787		3830417A13Rik	-2.57067		Ldlrad4	2.56332
D17H6S53E	1.25658		Nefl	-3.37259		Tmem176b	1.36717		Prickle2	-2.58361		Samd9l	2.56069
Lrig1	1.25528		C920025E04Rik	-3.38039		Sgce	1.36601		Erbb2	-2.5943		D330045A20Rik	2.55991
Dll3	1.2552		Parp14	-3.38224		Jup	1.36591		Ocln	-2.59937		Rtfdc1	2.55929
Gria4	1.25429		Sox3	-3.42112		8430427H17Rik	1.36589		She	-2.60095		Arpc3	2.55928
2610018G03Rik	1.2541		Pla2g7	-3.42856		Flot1	1.36381		Thbd	-2.60176		Tmem189	2.55665
Snx12	1.25292		Gbp7	-3.54903		Ephb2	1.36163		Rgl1	-2.60306		Mxra8	2.55543
Yap1	1.24984		Cdh1	-3.56082		Arhgap27	1.36113		Efnb2	-2.60366		Gabarap	2.55386
Dcaf13	1.24745		Foxi3	-3.61848		4930402H24Rik	1.35992		Slc30a3	-2.61054		Gpr108	2.53855
Pced1a	1.24742		Cldn6	-3.62169		Hyal1	1.35848		Col4a2	-2.61313		Zbtb7b	2.53289
Ctps2	1.24709		Cysltr1	-3.62202		Ctdspl	1.35806		Zfp423	-2.61734		Phldb3	2.53124
Tuba4a	1.24642		Tmem30b	-3.63066		Trmt2b	1.3555		Ppp2r2c	-2.63116		Lyrm5	2.52935
Igdcc3	1.24569		Nlrc4	-3.64254		Lpp	1.35511		Abi3	-2.63473		Acadm	2.52813
Faim	1.2456		Gbp1	-3.66892		Letmd1	1.35428		Sh3bp5	-2.65828		Pltp	2.5279
Fam19a5	1.24529		Sema3c	-3.71791		Cmtm3	1.35362		Rasip1	-2.66215		Ppap2c	2.52469
5730455P16Rik	1.24311		Snai3	-3.71969		Crip2	1.3524		Plac1	-2.66637		Tmem66	2.52351
Atad2	1.2427		Cldn7	-3.77076		Chpf2	1.35199		Smarcd3	-2.67024		Tmem205	2.52271
Zyg11b	1.24198		Wnt3a	-3.81248		Crip1	1.35195		Nxf7	-2.67696		P2ry2	2.52238
Cgrrf1	1.24165		Gipc2	-3.83233		Pik3c2b	1.35127		Bmper	-2.68824		Emc7	2.52178
Scd2	1.24077		Oasl2	-3.83951		Phka1	1.34955		Mmp15	-2.69016		Emp3	2.52108
Slc30a4	1.23982		Fgf17	-3.85473		Map3k11	1.34897		Nav2	-2.69144		Naga	2.52014
Tmf1	1.23888		Ap3b2	-3.86138		Tom1l2	1.34897		Fam43a	-2.69642		Rcan3	2.51704
Atp2a2	1.23785		Cabp7	-3.879		Tcta	1.34883		Notch1	-2.69832		Renbp	2.51605
Rhpn2	1.23603		Ccno	-3.90806		Cib1	1.34773		Dlc1	-2.70048		Slc2a8	2.51556
Ralb	1.23576		Fgfbp1	-3.93326		Mylip	1.34601		Tmem121	-2.70289		Slc41a3	2.51165
Dync2h1	1.23554		Wnt8a	-3.97276		Sirt5	1.34575		Ccnd1	-2.70394		Blvra	2.51129
Epha1	1.23282		Mab21l2	-4.00266		Slc31a2	1.34525		Colec12	-2.70699		Sidt2	2.51064
Dnajc14	1.23069		Ttyh1	-4.03612		Tmem62	1.34467		Gjc1	-2.70859		Ptpra	2.50993
Mvk	1.23056		Foxj1	-4.08068		Fam212a	1.34456		Vcam1	-2.71215		Slc37a3	2.50847
Col5a2	1.23054		Tnfrsf8	-4.11406		Fam214a	1.34069		Car4	-2.73747		Ap2s1	2.50378
Wdr6	1.2298		Slc5a5	-4.11581		Slc30a3	1.33978		Cdh5	-2.74014		Rapgef3	2.50092
Kctd18	1.22912		Mal2	-4.11698		Ncoa7	1.33779		Sfrp1	-2.74316		Large	2.50008
Rasa2	1.22764		Marveld3	-4.13481		Ddah2	1.33487		Skap1	-2.74504		Fkbp15	2.49599
Scand1	1.22673		Eras	-4.13515		Bmp1	1.3346		N4bp3	-2.74891		Tns3	2.49462
Fryl	1.22491		Pcsk1	-4.16531		Cd44	1.33289		Rasgrp3	-2.74989		Xylt2	2.49304
Arrdc3	1.22325		Iigp1	-4.19561		Adam22	1.3296		Slc16a2	-2.75863		Prr5l	2.49258
Ptpla	1.22172		Nt5e	-4.22133		Nuak1	1.32881		Trim16	-2.7631		Plbd2	2.49026
Timm9	1.22044		Tmprss2	-4.2415		Cnn2	1.3287		Arhgap31	-2.77838		Slc6a6	2.4849
Mapk12	1.22038		Lefty1	-4.31318		Sh3d19	1.32749		Gdpd5	-2.784		Gdpd5	2.48488
Neu1	1.21942		Trim67	-4.32292		Aldh3a2	1.32649		Stab1	-2.79764		Vat1	2.48379
Dnaja2	1.21922		Igfbp3	-4.54985		Zbtb38	1.32581		Nrp2	-2.80151		Pld2	2.47958
Tead2	1.21883		Arg1	-5.32204		Ctsl	1.32464		Crmp1	-2.80299		Fam63b	2.47743
Man1a2	1.21793					Btd	1.32421		Hdgfrp3	-2.81046		Fam173a	2.47525
Mrpl41	1.2179					Pfkfb4	1.32307		Rgs5	-2.83362		Erp29	2.47448
Slc35e2	1.21588					Adamts1	1.32284		Dysf	-2.84441		Nptn	2.4715
Sh3bgrl	1.2155					Fkbp7	1.32145		Nfib	-2.849		Clcn4-2	2.47117
Imp4	1.21177					Nav1	1.32086		Cxxc4	-2.85426		Acvrl1	2.47079
Hmgb2	1.21163					Col5a1	1.31964		Crip2	-2.85969		Gng2	2.47003
Hsd17b4	1.2114					Crebrf	1.31954		Ptprd	-2.85977		Plxnc1	2.46876
Magi3	1.20935					Scd2	1.31565		Bend6	-2.86269		Necap2	2.46864
Smg8	1.20852					Trim68	1.31515		Gpr182	-2.86869		Mfhas1	2.46385
Ncor2	1.20795					Tstd3	1.3146		Gdf6	-2.88382		Atp6v0e	2.46151
Rffl	1.20665					Polr3gl	1.31455		Plekhg1	-2.8902		Tspan5	2.45167
Zscan26	1.20643					Gfpt1	1.31094		Pdgfra	-2.91058		Itpripl2	2.44953
Rnf19a	1.20614					Sertad1	1.30905		Efna1	-2.91456		Ubtd1	2.44944
Aff3	1.20544					Scarf2	1.30797		Ecscr	-2.91864		Fgd4	2.44732
Rasl2-9	1.20481					Myl9	1.3078		Gap43	-2.92634		Vti1b	2.44514
Sft2d3	1.20473					Ifit2	1.30706		Clic6	-2.92875		Casp8	2.44336
Dnaja1	1.20445					Chd3	1.30537		Sox18	-2.93434		Serp1	2.43943
Stk16	1.20377					Nucb2	1.3042		Sgk1	-2.93883		Sirt2	2.43613
Ptpmt1	1.20326					Stat5a	1.30108		Id3	-2.9417		Spg21	2.43567
Bend4	1.20303					Marveld1	1.30084		Ppp1r16b	-2.94494		Irak4	2.43343
Rab11fip1	1.20172					Zxdb	1.2995		Prex2	-2.94881		Dlg3	2.42964
Kif23	1.20118					Rnf135	1.2983		Fam163a	-2.96487		Rnf166	2.42713
Rnf149	1.20087					Ccpg1	1.29749		Tead4	-2.97151		Rab7	2.42704
Tspo	1.20047					Klhdc5	1.29719		Msx1	-2.98947		Akr1c13	2.42638
Spata5l1	1.19866					Iqgap2	1.2956		Gimap8	-2.99623		Lpcat2	2.42336
Fuca2	1.19587					AI597468	1.29186		C77370	-3.01304		Tcp11l2	2.42045
F8a	1.19487					2011-09-01	1.29128		Gngt2	-3.0231		Adam9	2.41859
Ezr	1.1944					3110002H16Rik	1.28942		Cldn5	-3.03204		Dtx3l	2.41573
Pde3b	1.1939					Ppp2r3a	1.28881		Sp6	-3.03228		Atp6v0c	2.41475
Fam171a2	1.19365					Baz2b	1.28878		Adrb3	-3.03361		B3gnt8	2.41419
Btd	1.19321					Smim3	1.2886		Pcdh17	-3.05477		Snx13	2.40877
Pi4k2b	1.19283					Clip2	1.28847		Twist1	-3.0598		Abca3	2.40806
Sec16a	1.19248					Lcorl	1.28824		Hoxb4	-3.06385		Ostm1	2.40694
Pepd	1.19206					Parp16	1.28695		Glp1r	-3.07631		6720456H20Rik	2.40328
Phtf1	1.19194					Lmbr1	1.28632		Syne2	-3.07727		Wdr41	2.40296
Crot	1.19194					Spin4	1.28469		Chst7	-3.07763		Mt1	2.39782
Rars	1.19161					9430020K01Rik	1.28375		Aqp1	-3.07792		Cd37	2.3966
Hnrnph1	1.19149					Enho	1.28056		Rgs16	-3.1018		Plin3	2.3919
Akap13	1.19116					Ksr1	1.28018		C130074G19Rik	-3.11389		Ttc12	2.39157
Rdh10	1.18905					Gypc	1.27656		Edn1	-3.12773		Atg7	2.39131
Rad50	1.18884					Ltbp1	1.27584		Gpm6b	-3.16101		Ddx58	2.38871
Hist1h2bn	1.18845					Lyst	1.27342		Aplnr	-3.16112		Dusp3	2.38626
Ddx3x	1.18815					3110062M04Rik	1.27313		Epas1	-3.16174		P4ha1	2.38477
Plekho1	1.18786					Skida1	1.27308		Robo4	-3.17326		Ypel2	2.38199
Trim8	1.18622					Ndn	1.27305		Itga1	-3.18083		Dennd1b	2.37736
Zmiz1	1.18545					Tmem135	1.27232		Ttc9	-3.18226		Nek7	2.37706
Arid1b	1.18528					Nap1l2	1.27078		Notch4	-3.19003		Tmem87b	2.37579
Acot2	1.18194					Ssfa2	1.27068		Ptprm	-3.19336		Rxra	2.37459
Itpr3	1.17991					Grk5	1.26977		Rgs3	-3.19901		Tgif1	2.37262
Plcl2	1.17986					Nudt16	1.26893		Hspa12a	-3.1991		Pgap2	2.37062
Ugp2	1.1793					Crtc3	1.26825		Tdo2	-3.21454		2310047M10Rik	2.36919
Btla	1.17881					Gyg	1.26804		Dll4	-3.21987		Prkx	2.36792
Jakmip1	1.17812					Ppap2a	1.26611		Sema6d	-3.22593		Aim2	2.36776
Tsen34	1.1777					Renbp	1.26596		Kif26a	-3.23065		Tnip2	2.36529
Hist2h4	1.17721					Rnf215	1.26555		Cped1	-3.2329		Skap2	2.36301
Wdr43	1.17704					Atl3	1.26528		Cd109	-3.24933		Rell1	2.36251
Ankrd12	1.17672					Il10rb	1.26443		Kctd12b	-3.25154		Arsk	2.362
Elac1	1.17556					Slc35e4	1.26368		Fbn2	-3.25272		Pik3ip1	2.36089
Ifngr2	1.17494					P2ry2	1.26266		Tek	-3.29433		Shpk	2.35785
Itga8	1.17366					B4galt7	1.26263		1810011O10Rik	-3.29437		Lamp2	2.35698
Gmip	1.17268					Fam63b	1.26043		Clec14a	-3.30573		Tmbim6	2.3564
Hivep1	1.17145					Dhx57	1.26014		Fat4	-3.34862		Tnfrsf21	2.35587
Eif3f	1.17105					Accs	1.2595		Myzap	-3.36362		Serpinb10	2.35517
Tmem98	1.17067					Lrrfip1	1.25917		Sh3gl3	-3.37123		Nagpa	2.35129
Ikbkb	1.16968					Invs	1.25869		Icam2	-3.37415		Arpc1b	2.34365
Slc27a1	1.16904					Tlr2	1.25803		Hoxb3	-3.38444		Pcmtd1	2.34276
Wdfy3	1.16903					Mbnl3	1.25741		Sema3g	-3.40351		Slc35b3	2.34195
Tmem101	1.1686					Kif3c	1.2561		Flrt2	-3.40641		B4galt5	2.34054
Arhgap12	1.16772					Npl	1.25345		Mmrn2	-3.45637		Chpt1	2.34032
Shisa4	1.16666					Adarb1	1.25327		Cd40	-3.45709		Lrmp	2.33851
Oxct1	1.16563					Ccdc85a	1.25069		Bcl6b	-3.49275		Rhbdd1	2.33798
Setbp1	1.16537					Fam214b	1.24816		Acvrl1	-3.51414		Fbxo17	2.3346
Shank3	1.16528					Fdps	1.24625		Slc26a10	-3.52224		Akirin1	2.33194
Ptpn6	1.16399					Tuba1a	1.24353		Lhx6	-3.52784		Herc6	2.33005
Elovl5	1.1632					Cep85l	1.24153		Mrc1	-3.53656		Tmsb10	2.32915
Tpt1	1.16307					Gmds	1.24084		Hoxb5	-3.55368		Mxd4	2.32886
Rabepk	1.16242					Klf6	1.24055		Arhgef15	-3.57679		Arap2	2.32848
Mmp9	1.16126					Pon3	1.23989		Hey2	-3.57757		Mkrn1	2.32765
Dsel	1.1608					Fam120b	1.2393		Ptprb	-3.61019		Peli2	2.32415
Acot1	1.1605					Pion	1.2383		Pcdh1	-3.61816		Vwa5a	2.32298
Igfbp3	1.16023					Atrn	1.23637		Grrp1	-3.62908		Usp18	2.32136
Cers4	1.15962					Pabpc4l	1.23462		Npr1	-3.64089		Gnptg	2.31883
Lrrk1	1.15763					Anxa6	1.23407		Ramp2	-3.65569		Serinc1	2.31665
Dusp4	1.15733					Lrp11	1.23276		Fbn1	-3.701		Slc35e4	2.3161
Itga1	1.15704					Lats2	1.22918		Adcy4	-3.70827		Arpc5	2.31521
Skp2	1.15571					Arhgef7	1.22912		Dpysl3	-3.74537		Psd4	2.30974
Rfx3	1.1555					Capn2	1.22777		Klhl4	-3.7491		Slc4a2	2.30971
Exoc4	1.15409					Fuca1	1.22767		Ushbp1	-3.80546		Dennd1c	2.30851
Aldh5a1	1.15277					Fchsd2	1.22711		Hoxa1	-3.83433		Ivd	2.30711
Acadsb	1.15271					9930012K11Rik	1.22703		Mecom	-3.83625		Ucp2	2.30515
Mafk	1.15255					Nagk	1.22519		Cyp26a1	-3.84456		Pqlc1	2.29932
Amfr	1.15243					Galm	1.22371		Pdlim3	-3.86784		Ptgs1	2.2981
Nop16	1.15228					Npdc1	1.22328		Hoxb2	-3.88811		Kif3a	2.29496
Map3k8	1.1516					Ctif	1.22304		Ripply3	-3.88844		Galm	2.2924
Etv1	1.15102					Slc39a3	1.22289		Acer2	-3.91539		Decr2	2.29237
Mib1	1.15048					Ap1s1	1.22233		Ptgfr	-3.9717		Snx8	2.29177
Ostc	1.14989					Vamp8	1.22006		Gm266	-3.98743		Rara	2.28833
Rai1	1.14657					Xbp1	1.2196		Klhl3	-3.99184		Ppfibp2	2.28339
Sptssa	1.14576					Kidins220	1.21866		Asb4	-4.02499		Tmem109	2.27958
Rdh14	1.14555					Dcaf6	1.21811		Oit3	-4.06888		Ltb4r1	2.27633
App	1.14443					Wdr13	1.21704		Apcdd1	-4.07557		Abhd5	2.276
Hist3h2a	1.14405					Sqstm1	1.21663		Ctsh	-4.20798		Atp6v0d1	2.27413
Ran	1.14395					Sat1	1.21565		Gpm6a	-4.23945		Vwa8	2.27265
Ythdf3	1.14384					Sptbn1	1.212		Pcdh12	-4.2522		Ier5	2.27198
Lgi2	1.14206					C1galt1	1.21048		Tnfaip8l3	-4.28103		Tmem241	2.27194
Lpar4	1.14132					Gamt	1.20899		Sox17	-4.28396		Ctsc	2.2706
Rpl7a	1.14124					Rab27a	1.20804		Hoxb6	-4.30736		Vav1	2.2697
Pard3	1.14104					Fam102b	1.20736		Nkx2-5	-4.33912		Mfsd1	2.26523
Fam64a	1.14019					Akap13	1.19977		Gpr116	-4.46635		Lrp4	2.26292
Gtf2i	1.14007					Fam129b	1.19925		Nos3	-4.49818		Fbxl2	2.25918
Usp10	1.13927					Ehd1	1.19761		Sox7	-4.5165		Tmem71	2.2562
Scap	1.13882					Abcc5	1.19682		Tmem204	-4.52819		Klf6	2.2562
Ndufa1	1.13881					Large	1.19648		Prss12	-4.83077		Dusp22	2.25526
Zzz3	1.13857					Spata6	1.19642		Bmp6	-4.83213		Prex1	2.25345
Trappc4	1.13822					Fam171a2	1.19547		Sost	-4.90979		Ilvbl	2.25289
Calm1	1.13815					Zfp46	1.19014		Kcnab1	-4.97523		Cdc42se2	2.25219
Zfp62	1.13803					Stat2	1.1901					Tm2d2	2.24842
Edem1	1.13752					Pkia	1.18976					Fam129a	2.24805
Ufc1	1.13725					Lama4	1.18886					Man1a	2.24667
Man1a	1.13476					Atf7ip	1.18879					Osbpl9	2.24492
Shisa5	1.13475					Gna12	1.18762					Afap1	2.24249
Phc2	1.13411					Hbp1	1.1835					Sfpi1	2.24013
Ptpn9	1.13391					Me1	1.18341					Crebrf	2.23964
Bai2	1.13367					Stard13	1.18119					Entpd5	2.23952
Ulk2	1.13356					Gabarapl1	1.1793					Plekhm3	2.23743
Clstn1	1.13178					Klhdc10	1.17798					Crat	2.23738
Ccnjl	1.12969					Rapgef5	1.17702					Clip1	2.23737
Trp53i11	1.12897					Scarb1	1.17607					Alox5ap	2.23516
Hnrnpk	1.12756					Obsl1	1.17572					Vwf	2.23387
Gopc	1.12655					C2cd2	1.17509					Dscr3	2.23343
Lrp3	1.12602					Micu1	1.17468					Klhl5	2.23308
Cyp4f17	1.12569					Ephb4	1.17416					Ypel5	2.23305
Obsl1	1.12553					Ripk1	1.17061					Lcp2	2.23263
Ppp1r12c	1.12528					Maml3	1.16947					Rnasek	2.23257
Fahd1	1.12437					Fam107b	1.16911					Sardh	2.23193
Mrpl3	1.124					Grid1	1.16817					Rhod	2.22987
Tcf12	1.1232					Etl4	1.16671					Galnt11	2.22556
Slc38a6	1.12307					Mcu	1.16538					Scly	2.22296
Rce1	1.12204					E2f2	1.16514					Degs1	2.2218
Igf2r	1.12152					Crem	1.16402					Abcd4	2.21594
Abcc1	1.12145					Vgll4	1.16396					Ssfa2	2.21522
Hspg2	1.12121					Cnot6l	1.16362					Ripk1	2.21377
Aacs	1.11918					Npepl1	1.16326					Atp6v1h	2.21128
Map7d1	1.11915					Zdhhc9	1.16207					Bcap29	2.21063
Usp9x	1.11767					Rab21	1.16196					Pip5k1c	2.21053
Fam219b	1.11686					Ggh	1.16184					Il15	2.20868
Ift20	1.11669					C78339	1.16001					Crtap	2.20861
Sgpl1	1.11634					Slc25a12	1.15953					Lmna	2.20567
Gabarapl1	1.11589					Slc36a4	1.15935					Rab5b	2.20375
Ppp2r2a	1.11545					Prx	1.15929					Mcoln1	2.20296
Magoh	1.11504					Rab33b	1.15798					Lrrc8d	2.20055
Trim33	1.11488					P4ha1	1.15789					Tmed10	2.19918
Mccc2	1.11476					Map4k1	1.15699					Wdr91	2.19763
Pfkfb2	1.1144					H6pd	1.1554					Rnf19b	2.19701
Dock1	1.11422					Msn	1.1554					Trappc2l	2.19574
Tmem47	1.11402					Cdkn2d	1.1553					2010315B03Rik	2.19265
Pdzrn3	1.11385					Rbl2	1.15299					Reep5	2.19258
Cxxc1	1.11353					Plk2	1.15159					Gripap1	2.19147
Rpl36a	1.11347					Rmdn1	1.15051					Wdfy2	2.18765
Eif5a2	1.11321					Creb3	1.15022					Tmem9b	2.17824
Plxnb2	1.11228					Ebf1	1.14995					S1pr2	2.1775
Rere	1.1119					Eif2ak3	1.14991					Acadsb	2.17596
Kif26a	1.11061					Hook3	1.14836					Sh3bgrl3	2.17369
Dennd6a	1.11018					Cd99l2	1.14683					Tyk2	2.17154
Kbtbd2	1.10904					Rnf141	1.14557					Ndufa13	2.16987
Prrg1	1.10822					Tspyl3	1.14493					Comt	2.16806
Fam135a	1.10806					AI429214	1.14322					Chmp4b	2.16503
Ccdc8	1.10762					Arhgap18	1.14018					Stard3	2.16018
Fbxl14	1.10563					Mospd2	1.13911					Tspo	2.15904
Camk2d	1.10518					Whamm	1.13805					Padi2	2.15874
Ift57	1.10379					Sgsh	1.13581					Prnp	2.15846
Coro7	1.10278					Ier3	1.13575					Tmem159	2.1583
Pom121	1.102					Fndc3c1	1.13343					Irf9	2.15785
Pctp	1.10185					Zfp69	1.13302					Rbl2	2.15745
Chpf2	1.10171					Hp1bp3	1.13222					Gpr146	2.15626
Sgpp1	1.10163					Ank3	1.13092					Kif3b	2.15553
Lin7c	1.10146					Add1	1.12999					Man2a2	2.15519
Rpl37	1.1014					Ppm1k	1.12954					Sec11c	2.15194
Nr1d2	1.10137					Gramd1a	1.12914					Mtmr10	2.15169
Pogk	1.10062					Mast4	1.12749					9530068E07Rik	2.14798
Gfod2	1.09999					Elf1	1.12739					Sft2d2	2.14697
Arhgef16	1.09944					D8Ertd82e	1.12602					Snx27	2.14506
Selk	1.09816					Ocel1	1.12539					Edem1	2.14108
H3f3b	1.09688					Idh2	1.12406					Cept1	2.13765
Gns	1.0963					Lonrf3	1.12392					1600014C10Rik	2.13676
Lzts2	1.09623					Mpp1	1.12374					Ndfip1	2.13499
Scly	1.09563					Adamts7	1.12348					Tmem68	2.12927
Rufy2	1.09553					Hsdl1	1.12239					Mgat5	2.11943
Spty2d1	1.09528					Acat1	1.12212					Aldh3a2	2.11826
Pts	1.09405					Golga2	1.12172					Il6ra	2.11612
Golim4	1.09391					Tubb2a	1.12078					Cln5	2.11605
Ptpru	1.09372					Neu1	1.11981					Ica1	2.112
Zfp618	1.09369					Dap	1.11902					Pnkp	2.11089
Eef1g	1.09333					Evi5l	1.11715					Siae	2.11062
Zfp607	1.09314					Hmbox1	1.11666					Atp11a	2.11006
Cxcl12	1.09308					Uaca	1.1163					Trim26	2.10987
Rcc1	1.09307					Echdc1	1.11222					Chpf2	2.10864
Myl6	1.09101					Zc3h12c	1.11183					S1pr4	2.10632
Cask	1.09038					Pxk	1.11068					Sgsh	2.10477
Taf15	1.09017					Dnmbp	1.10959					Ipcef1	2.10164
Zfp523	1.08866					Ficd	1.10947					Rgs14	2.0898
Pik3cd	1.08757					Pcyox1	1.10899					Gprc5c	2.08821
Pex1	1.08753					Tmem176a	1.10887					Wdr7	2.08561
Zswim5	1.08707					Fads2	1.10765					Cflar	2.08374
Mipep	1.08676					Edem2	1.10736					Vps39	2.08245
Itch	1.08642					Zdhhc15	1.10436					Scamp1	2.08217
2010-09-01	1.0864					Fads1	1.10382					Xbp1	2.07893
Cers2	1.08576					Mfsd11	1.10351					Pag1	2.07108
Ndufaf4	1.08503					Nes	1.10203					Fgl2	2.05915
Zmynd11	1.08479					Arl6ip5	1.10187					Orai1	2.0576
Mier3	1.08397					Lhfp	1.10056					Mapkapk3	2.0564
Smarce1	1.08385					Tjp1	1.10039					Mtmr6	2.0537
Rps6ka3	1.08371					Ssbp2	1.09864					Sel1l	2.05148
Sema6a	1.08327					Lrch4	1.09799					Brox	2.04594
Bcl7c	1.08307					Synj2	1.09545					Cdkn2a	2.04274
Syndig1	1.08185					Slc44a2	1.09457					Fndc3b	2.03312
Ggcx	1.08163					Klf7	1.09395					Sdf2l1	2.03236
B4galt1	1.08147					Lamb2	1.09304					Iqgap1	2.02972
Lars	1.07968					Sfrp1	1.09239					Rasal1	2.02226
Ammecr1	1.07941					Adamts6	1.09142					Abcd1	2.0169
Hmgcr	1.07936					Glipr2	1.09136					Galnt4	2.01254
Arl8b	1.07919					Klhl8	1.09109					Cd44	2.00634
C030046E11Rik	1.07874					Wipf1	1.09036					Mthfr	2.00428
Cst3	1.07794					Gulp1	1.08946					Ptpn7	2.00388
Tspyl4	1.07759					Pon2	1.08933					Sh3kbp1	1.9992
Atp6v1g1	1.07718					Fert2	1.08911					Ifnar2	1.99681
Sec23b	1.07678					Tmem206	1.0891					Lyst	1.98745
Slc9a6	1.07582					Pold4	1.08755					Trak1	1.98727
Fbln1	1.07556					Cebpd	1.08724					Tor4a	1.98373
Pex2	1.07248					Cgnl1	1.08629					Stat1	1.98314
Colec12	1.07224					Nat6	1.08608					Coro1a	1.96674
Tsg101	1.07188					Fam111a	1.08521					Pik3cd	1.96206
Cep85l	1.07126					Rhoc	1.08518					Slc37a1	1.95541
Ube2h	1.06998					Eea1	1.08495					Il10ra	1.95256
Pcnx	1.06968					Gstm4	1.08492					Rhbdf2	1.94707
Gstt2	1.06949					Stx7	1.08294					Ap5b1	1.94342
Rps25	1.0693					Pdcd4	1.08106					Arhgap4	1.92549
Pfdn5	1.06888					Prkab2	1.08081					St8sia4	1.92451
Kdm2b	1.06886					Cpeb4	1.07987					Lyn	1.92387
Tpm4	1.06756					Tbc1d8b	1.07985					Scamp2	1.92353
Iffo1	1.06717					Usp40	1.07838					Samhd1	1.91308
Sike1	1.06604					Lpar1	1.07795					Cds1	1.91209
Nphp3	1.06599					Bst2	1.0772					Pbxip1	1.90882
Ptprk	1.06418					Map2k3	1.07699					Clip2	1.88843
Rprm	1.06416					Rragc	1.0766					Gbp1	1.88226
Zfp26	1.06245					Sec23a	1.07599					Olr1	1.771
Cdkn1b	1.06131					Shroom4	1.07511					Ptk2b	1.73792
Tti2	1.06111					Rhob	1.07434					Tal1	-1.88893
Phrf1	1.0611					Armcx4	1.07399					Epor	-1.91848
Prkacb	1.06041					Adc	1.07299					Zfp961	-1.93127
Rps15a	1.06032					Exoc2	1.07276					Cse1l	-1.93245
Cdc14b	1.06009					Kat2b	1.07176					Cep97	-1.94572
Dpm1	1.05986					Ttc7b	1.0702					Trim28	-1.95847
B4galt2	1.05834					Lacc1	1.06953					Tcf3	-1.96178
Acp1	1.0582					Rin2	1.06909					Tmeff1	-1.96819
Pnrc2	1.05721					Fbn2	1.06841					Terf1	-1.97019
Ldlrad3	1.05664					Txndc5	1.0669					Usp1	-1.97238
Ncs1	1.05594					Pea15a	1.06685					Taf5	-1.98083
Rrp1	1.0552					Stk25	1.06499					Paxip1	-1.99075
Zfp82	1.05509					Slc35b4	1.06433					Cdk4	-1.99441
Arhgef17	1.05503					Gipc1	1.06173					Fads2	-1.99646
Naa50	1.05421					Hacl1	1.06034					Smo	-1.99651
Vamp7	1.05379					Crebl2	1.06017					Ankrd26	-2.00745
F2r	1.05378					Pik3cd	1.05949					Myo19	-2.00849
St6gal2	1.053					Sorbs3	1.05692					Prmt1	-2.01918
Ythdc1	1.05271					Abhd8	1.05619					Smc3	-2.02385
Xylt1	1.05259					Fig4	1.05543					Cul7	-2.02432
Lyrm2	1.05186					Ppp1r9b	1.05509					Setd1a	-2.02781
Arl4c	1.05139					Pxmp4	1.05475					Dusp9	-2.03132
Apool	1.05106					Ano10	1.0547					Rrp1b	-2.03501
Bbs7	1.05056					Sdccag8	1.05374					Gm17296	-2.04002
Ptp4a1	1.04944					Herpud1	1.05291					5830418K08Rik	-2.04462
Pmaip1	1.04927					Zcchc24	1.05168					Prr12	-2.05356
Mesp2	1.049					Pxdn	1.05167					Etaa1	-2.06074
Pno1	1.04843					Pgpep1	1.05017					Gins3	-2.06213
Sfrp2	1.04797					Tns3	1.04981					Mlh1	-2.0627
Ccdc88a	1.0478					Lamb1	1.04892					Pvrl3	-2.06304
Gpsm1	1.04634					1700021K19Rik	1.04755					Cnot3	-2.0646
Cdkn1c	1.04606					Acta1	1.04715					Lsm2	-2.0665
Immp1l	1.04562					Synrg	1.04695					Net1	-2.0689
Smim7	1.04411					Sertad3	1.04585					Pa2g4	-2.06938
Nup210	1.04342					Zyx	1.04562					Carm1	-2.07016
Nup50	1.04296					Evi5	1.04462					Cep76	-2.07065
Fads1	1.04293					Stk38l	1.04418					Ksr1	-2.08014
Bms1	1.04113					Hebp1	1.04384					Fkbp5	-2.08761
1810043G02Rik	1.04012					Tmem205	1.04242					Urb1	-2.08901
Lmbrd1	1.03988					Slc39a13	1.04209					Hipk2	-2.0954
Hist1h2bc	1.0398					Smarca2	1.0418					Dzip3	-2.09798
Blvrb	1.03933					Tnnc1	1.03807					Polr1b	-2.10426
Sc4mol	1.03868					Ccnd3	1.03756					Xrcc6	-2.10625
Slc33a1	1.03841					C2cd2l	1.03682					Slc7a5	-2.10928
Tpst2	1.03836					Gla	1.03637					Arhgef9	-2.10999
Rxrg	1.03691					Ppp6r2	1.03557					Zfp507	-2.11184
Smarcb1	1.0369					Hspb8	1.03151					Slc1a4	-2.12276
Ppp3ca	1.03601					Pfkfb1	1.0307					Poc1a	-2.13246
Ndufc2	1.03535					Wdpcp	1.0284					Chsy1	-2.13297
Ctcf	1.03487					Xkr8	1.02644					Cry2	-2.13796
Bbip1	1.03477					Dynlt3	1.02531					Lgr4	-2.14066
Ptpn23	1.03404					Dip2a	1.02402					Pbx1	-2.14251
Pik3ca	1.03382					Nipa1	1.02296					Lin28b	-2.1464
Hist1h2bk	1.03367					Mfhas1	1.02228					E130308A19Rik	-2.14824
Pyurf	1.03352					Jak1	1.022					Chd7	-2.15398
Tmx1	1.03343					Plscr3	1.02142					Afap1l1	-2.15463
Ccdc47	1.03312					Ralgapa2	1.02018					Kif7	-2.15749
Fndc4	1.03309					4930455F23Rik	1.01984					Fermt2	-2.16164
Smc3	1.03215					Acsl5	1.01881					Usp11	-2.16702
Hist1h3e	1.03178					Efha1	1.01764					Zik1	-2.16781
Tbca	1.03173					Pcyt1a	1.0176					Prim2	-2.16849
Fam109b	1.03164					Dennd5b	1.01736					Sulf1	-2.16924
Spin4	1.03152					Smtn	1.01573					Snrpf	-2.17168
Homer1	1.03143					Stk3	1.01408					Trim6	-2.18128
Tram1	1.03127					Cat	1.01295					Ralgps2	-2.18795
Rhobtb3	1.03114					Tanc1	1.01235					Aaas	-2.1882
Zhx2	1.03063					Npr1	1.01075					Nup155	-2.19365
Hist1h2ae	1.03036					Tgds	1.01049					Fam117a	-2.19488
Limd1	1.02995					Rras	1.01012					Tmem158	-2.19744
Osbpl8	1.02909					Lrrk2	1.00938					Shmt2	-2.21031
Ptpn13	1.02904					Aak1	1.00788					Heph	-2.21235
Sccpdh	1.02834					Mxd1	1.00615					Ttll4	-2.21606
Slc27a3	1.02795					Vps8	1.0045					Trp53	-2.22637
Tmem198b	1.02673					Pde6d	1.00417					Sall2	-2.22841
Ccdc9	1.02651					Galnt1	1.00317					Casc4	-2.22927
Slc35e4	1.02562					Oaz2	1.00281					Slc2a1	-2.23502
Traip	1.02562					Rell1	1.00228					Incenp	-2.2385
Siah1a	1.0256					Habp4	1.0019					Vangl2	-2.24803
Nup188	1.0256					Abcd1	1.00137					Skp2	-2.2553
Fjx1	1.02535					Ubtd1	1.00057					Tnik	-2.25697
Yod1	1.02469					Pkp4	-1.00114					Ppif	-2.26173
Nsun6	1.0236					Wdr77	-1.00592					Slc39a4	-2.26599
Mgat4b	1.02323					Plekhf2	-1.00682					Gar1	-2.26849
Klhdc2	1.02067					Pik3r2	-1.0073					Neu3	-2.26958
Lman2l	1.02056					Surf2	-1.00987					Hic2	-2.27077
Klf15	1.01923					Cecr2	-1.01225					Gtf3c5	-2.27294
Tmtc4	1.01832					Zfp184	-1.01277					Fam65a	-2.28
Zfp827	1.0183					Nat10	-1.01441					Exosc2	-2.28388
Galnt1	1.01754					Plekha5	-1.01528					Trip6	-2.31642
Pcx	1.01637					Gpank1	-1.01676					Smc4	-2.3314
Snx15	1.01529					Pspc1	-1.01736					Rcc2	-2.33371
Hint1	1.01522					Ncdn	-1.01809					Nxn	-2.33613
Ik	1.01404					Hspa1b	-1.01861					Dhrs13	-2.33669
Rbm25	1.01227					Bbs1	-1.01884					Tdp1	-2.34193
Hist1h3b	1.01114					6330403K07Rik	-1.02324					Col4a5	-2.34256
Myh9	1.01079					Dkc1	-1.02446					2700081O15Rik	-2.34358
Simc1	1.01056					Pfas	-1.02459					Mphosph9	-2.34739
Aebp1	1.01051					Rpl21	-1.02465					Rtel1	-2.34831
Pola1	1.01011					E2f4	-1.0247					Myef2	-2.35798
Dnlz	1.00978					Tfap4	-1.0267					Pdlim7	-2.35964
Erbb2ip	1.00957					Parp9	-1.02678					Cep72	-2.36616
Spcs3	1.00873					Ung	-1.02717					Zmym1	-2.36844
Cxadr	1.00859					Ring1	-1.02928					Fat1	-2.3699
Pck2	1.00847					Siah1b	-1.02941					Hnrnpd	-2.37426
Igf2bp3	1.00764					Arhgef5	-1.0297					Igf2bp1	-2.3818
Syvn1	1.00722					Znhit3	-1.02991					Pkn3	-2.3826
Eif1ax	1.00695					Nop2	-1.03198					Slbp	-2.38654
Usmg5	1.00672					Tes	-1.03285					Pfas	-2.38785
Sumo1	1.0066					Ppif	-1.03443					Fam160a1	-2.39099
Prdx2	1.00554					Rcl1	-1.03475					Strbp	-2.39561
Purg	1.00501					B4galt6	-1.03597					Bend3	-2.39642
Dpp8	1.00501					Fbxo33	-1.0366					Dcakd	-2.3986
Invs	1.0049					Klhl12	-1.03811					Pbx3	-2.40377
Tsen15	1.00477					Emid1	-1.03866					Haus6	-2.40409
Zhx1	1.00433					Slc35g1	-1.03907					Ahdc1	-2.40945
Ndufb7	1.00387					Exo1	-1.04012					Prkce	-2.41047
Zmym6	1.00318					Tmem216	-1.04082					Mdc1	-2.41669
Jagn1	1.00314					Pop1	-1.04167					Mcm8	-2.41782
Nasp	1.00231					H2-Q4	-1.04205					Pcnt	-2.42358
Lrrc45	1.00139					Spry2	-1.04286					1700025G04Rik	-2.42624
Shc2	1.00098					Btbd6	-1.04321					Efnb1	-2.42745
Ccny	1.00093					Fut4	-1.04578					Rbpms	-2.43199
Prr11	-1.00018					Utp15	-1.0465					Hdac7	-2.43581
Cbl	-1.00237					1500012F01Rik	-1.05065					Dis3	-2.43679
Cox6c	-1.00488					Ndufaf4	-1.05361					Atad2	-2.43712
Ap3m2	-1.00496					Ddx21	-1.05641					Nup85	-2.43805
Ruvbl2	-1.00633					Nop10	-1.05646					Prdm6	-2.44434
Ehd2	-1.00774					Gm4636	-1.05941					Mid1	-2.44772
Pmm1	-1.00845					Wdr4	-1.05962					Nrm	-2.45108
Rfng	-1.01101					Dtx3l	-1.05969					Sass6	-2.45201
Fzd5	-1.01272					Rrp9	-1.05981					Eml5	-2.46197
Rab15	-1.01294					Ldha	-1.06315					Abtb2	-2.46246
Sf3b4	-1.01301					Wdr35	-1.06444					Donson	-2.46319
1110008J03Rik	-1.0133					Uchl4	-1.06516					Fancm	-2.46627
Arhgef28	-1.01354					Mdn1	-1.06998					Mybl1	-2.46893
Arhgdia	-1.0138					Bambi	-1.07169					Prickle1	-2.46958
Patl1	-1.01433					Zfp940	-1.07214					Pcgf2	-2.4717
Acacb	-1.01473					Znrf3	-1.07261					Tpm1	-2.48172
Cenpt	-1.01604					Bop1	-1.0754					Ccnd3	-2.49043
Vrk3	-1.01675					Tbrg4	-1.07946					Ptgis	-2.49738
Lasp1	-1.01688					Pigo	-1.0808					Tmem47	-2.50286
Gm13157	-1.01765					Ccdc137	-1.08152					Xrcc2	-2.50482
Stmn2	-1.01772					Nsun4	-1.08325					Hist1h2ba	-2.50887
Cilp2	-1.0181					Clhc1	-1.08451					Nxpe3	-2.51573
Kctd17	-1.01819					Pcgf6	-1.08479					Ccdc34	-2.51802
Cdc25b	-1.02155					Ssbp1	-1.08607					Cuedc1	-2.52025
Ino80e	-1.02235					Npm3	-1.08823					Lrrc16a	-2.52298
Tomm6	-1.02248					Six4	-1.08887					Palm	-2.52446
Usp21	-1.0229					Tbc1d16	-1.08922					Caskin2	-2.52942
Cuta	-1.02344					Rprd1a	-1.09117					Ly75	-2.53017
Atf6b	-1.02385					Dtnb	-1.09223					Apex2	-2.53461
Gm13152	-1.02438					Heatr1	-1.09224					Ehd3	-2.53583
Esco2	-1.02479					Plekhh1	-1.09548					Patz1	-2.54368
Pwwp2b	-1.02514					Lrrn4	-1.0963					Bcl7a	-2.54698
Eps8l2	-1.02566					Ell2	-1.09644					Tube1	-2.55361
Psmd11	-1.02621					Pcdh18	-1.09658					Ssbp2	-2.55929
Cish	-1.02624					Naf1	-1.0972					Prrg4	-2.55954
Sema4b	-1.02639					Epb4.1l3	-1.09841					Mms22l	-2.56165
Abcb1b	-1.02656					Cnksr3	-1.0991					Agbl5	-2.56535
Mgat3	-1.02736					Hspbap1	-1.10051					Zcchc3	-2.57162
Ier3	-1.02892					Cdca7l	-1.10197					Cks1b	-2.58475
D230025D16Rik	-1.02938					Exosc5	-1.10485					Zbtb12	-2.586
Spag1	-1.0322					Slc9a3r1	-1.10557					Wwtr1	-2.58758
Smg7	-1.03331					Nolc1	-1.1074					Lama5	-2.59521
Arf3	-1.03366					Shmt1	-1.10743					Frmd6	-2.59634
Stoml1	-1.03371					Krr1	-1.10803					Itm2a	-2.60136
Zfp809	-1.03372					Dctpp1	-1.11192					Mical3	-2.60446
Trim13	-1.03443					Herc3	-1.11488					Kbtbd8	-2.60531
Jag2	-1.03828					Hip1r	-1.11533					Cand2	-2.60733
Etv4	-1.03851					1810009A15Rik	-1.11642					Exoc3l	-2.61121
Scpep1	-1.0407					Guk1	-1.12225					Ryk	-2.6132
Zfp119b	-1.04114					Wdr74	-1.12407					Mast4	-2.61577
Slc25a19	-1.04242					Rpl23a	-1.12494					Rcl1	-2.62768
Trim36	-1.04312					Nsun5	-1.12576					Dna2	-2.6293
Ghdc	-1.04316					Hist1h4i	-1.1301					Hyls1	-2.63969
Mrpl49	-1.04362					Ttc39b	-1.13272					Fgd5	-2.64353
Sp2	-1.04446					Ctnnal1	-1.13305					Msh2	-2.64772
Kcnk5	-1.0447					Zfp239	-1.13554					Epb4.1	-2.64825
Praf2	-1.05055					Kbtbd8	-1.13621					Dlc1	-2.65377
Syp	-1.05174					Slc38a4	-1.13685					Garem	-2.65693
Stra13	-1.05303					Dnaaf2	-1.13817					Pola2	-2.65752
Pak4	-1.05334					Zfp930	-1.13987					Gm4636	-2.66373
Ethe1	-1.05345					Sh3bp2	-1.14125					Smad3	-2.66987
Angel1	-1.05366					Polr1e	-1.14479					Haus5	-2.67751
Tmem184b	-1.05423					Slc12a7	-1.14514					Ablim1	-2.67919
Csf1	-1.05498					BC023829	-1.14731					Rif1	-2.68038
Rsu1	-1.05613					Fastkd3	-1.14885					Dck	-2.68399
Blvra	-1.05842					Tfrc	-1.15023					Vars	-2.6851
Cep70	-1.05852					Phyh	-1.15158					Gtse1	-2.68536
Kif18b	-1.06364					Tmem243	-1.15468					Jph1	-2.69223
Ahr	-1.06458					Timm8a1	-1.15651					Sh3bp4	-2.69341
F5	-1.06594					Trp53i11	-1.1571					Prx	-2.69875
Sfrp4	-1.0665					Khk	-1.15793					Dsn1	-2.70842
Mrps12	-1.0672					Isy1	-1.16007					Suv39h1	-2.71064
Atxn7l1	-1.06799					Chpf	-1.16129					1600002H07Rik	-2.71317
Pop1	-1.06888					Fam115c	-1.16376					Tjp1	-2.71668
Pelo	-1.06892					Oxct1	-1.16424					Rab30	-2.72049
Ube2d1	-1.06903					Odc1	-1.16552					Phlda1	-2.72199
Plekhm1	-1.06955					Stx1a	-1.16784					Epb4.1l5	-2.72226
Rundc3a	-1.06957					Nkrf	-1.16871					Plod2	-2.7235
Mif4gd	-1.07107					Tgif1	-1.17004					St3gal6	-2.73276
Ildr1	-1.07108					Gata4	-1.17078					Mad2l1	-2.73503
Inpp5k	-1.07192					Ppan	-1.17138					Hmga2	-2.73563
St5	-1.07192					Msi1	-1.17297					Ncapd3	-2.74955
Mtmr12	-1.07204					Cbx2	-1.17485					Spry1	-2.75321
Ranbp3	-1.07275					Mboat7	-1.17503					Slc39a8	-2.761
Lmna	-1.07332					Diablo	-1.17875					Ddx11	-2.7626
Sh3d19	-1.07341					Tex9	-1.17953					Dusp2	-2.7634
Cramp1l	-1.07354					Spire1	-1.18046					Mcm3	-2.76513
Psme3	-1.07376					Wdyhv1	-1.1809					Iqgap2	-2.77165
Fam174b	-1.07392					Fgf13	-1.18503					Rpa3	-2.77373
Arid1a	-1.07585					Nkain1	-1.18627					Msi2	-2.77418
Clhc1	-1.07639					Sall1	-1.18677					Ccne1	-2.77526
Atg14	-1.07741					Bccip	-1.19213					Dzip1	-2.78846
Fxyd6	-1.07834					Sssca1	-1.19472					Cbx5	-2.78898
Mpzl2	-1.08061					Bcam	-1.19623					Wdr76	-2.7902
Llgl2	-1.08092					Cxcr7	-1.19633					Sparc	-2.79065
Wnt4	-1.08174					Rfx3	-1.1981					F2rl3	-2.79285
Mcl1	-1.08339					Rcc1	-1.19855					Cenpw	-2.7949
Vwa1	-1.08351					Mboat1	-1.20297					Heg1	-2.79609
Clstn3	-1.08455					Rogdi	-1.2058					Mtfr2	-2.80593
Tmem109	-1.08494					Vash2	-1.21667					Gsg2	-2.80833
Tead1	-1.08495					Rhebl1	-1.21888					Cpox	-2.80838
Gm5141	-1.08656					Thbs3	-1.21895					Proser2	-2.8156
4930506M07Rik	-1.08687					Slc7a5	-1.22176					Ccdc102a	-2.82651
Sigirr	-1.08692					Cyfip2	-1.22501					Alad	-2.8281
Tmem102	-1.08735					Nudt19	-1.22697					Ranbp17	-2.82882
Poli	-1.08871					Tlcd1	-1.23159					Serinc5	-2.82905
Tmem69	-1.08923					Acvr2b	-1.23244					Dock9	-2.8332
Gadd45b	-1.0907					Fam60a	-1.23393					Nedd4	-2.84483
Ctnnal1	-1.09092					Plxna3	-1.23529					Agrn	-2.84709
Ucp2	-1.09209					Pwwp2b	-1.23537					Pard6g	-2.85091
Ddr1	-1.09231					Fbln2	-1.23612					Tmem98	-2.85226
Ap1g2	-1.09293					Lyar	-1.24579					Ccp110	-2.86215
Mrpl22	-1.09312					Spry1	-1.24675					Cyr61	-2.86423
Zswim1	-1.09392					Dpf3	-1.24851					Inadl	-2.86651
Ppp1r11	-1.09651					Foxred2	-1.25166					Rpa2	-2.86864
Cc2d2a	-1.09706					Lad1	-1.25308					Kif24	-2.86882
Pnkd	-1.09721					Lrfn4	-1.2552					Arhgap28	-2.87054
Prr5	-1.09781					Zfp7	-1.2565					Eda2r	-2.87105
Plekhh2	-1.09878					Cnksr2	-1.25833					Gfod2	-2.87606
Metrnl	-1.0991					Irgm1	-1.26114					Peg10	-2.87754
Klf3	-1.09963					Slc25a22	-1.2621					Hist1h4n	-2.8799
Asns	-1.10018					Tapbpl	-1.2623					Fnbp1l	-2.8959
Isoc2a	-1.1021					Braf	-1.26269					Llgl2	-2.90157
9930012K11Rik	-1.10441					Dlg5	-1.26318					Hist1h2bg	-2.90182
Tst	-1.10563					Polr1b	-1.26691					4930427A07Rik	-2.90408
Ccbl1	-1.10573					Stbd1	-1.27114					Cdc42ep5	-2.91043
Cd109	-1.10582					Mapk8ip1	-1.27595					Rfc5	-2.91373
Klf9	-1.10706					Spred1	-1.27601					Esam	-2.91677
Galm	-1.10728					Sgcb	-1.27938					Spin4	-2.91894
9130008F23Rik	-1.10736					Slc29a2	-1.28064					Wdhd1	-2.92922
Sgsm3	-1.108					Sh3bgrl2	-1.28158					Morc4	-2.93521
Pdzd4	-1.10816					Dnajc27	-1.28657					Alms1	-2.95623
Dos	-1.10964					Dut	-1.28767					Nup107	-2.96267
Sec24d	-1.11085					Sema3f	-1.28785					P2ry1	-2.96732
Itga5	-1.11173					Unc119	-1.29231					Msh6	-2.96737
Ap1s3	-1.11219					Alpk3	-1.29263					Slc43a3	-2.9689
Foxa3	-1.11238					St6galnac4	-1.29895					Usp13	-2.97617
Phf19	-1.11311					Cdh24	-1.29966					Fjx1	-2.97816
Zfp36l1	-1.11518					Mllt3	-1.29967					Dyrk3	-2.9834
Sema4d	-1.11526					Fah	-1.29995					G2e3	-2.98613
Ydjc	-1.11631					Ccnd1	-1.30817					Diap3	-2.98645
Nrbf2	-1.11667					Lmo2	-1.31479					Pdlim1	-2.98877
Hax1	-1.11671					Fbxl14	-1.3148					Orc1	-2.98901
Zbtbd6	-1.11711					Wasf3	-1.31492					Ptpn14	-2.98952
Sfrp1	-1.12063					Rab15	-1.31814					Brip1	-2.99034
Ly6e	-1.12234					Gfra2	-1.31943					Ctla2a	-2.99103
Slc35c1	-1.12417					Ccdc64	-1.32019					Ifrd2	-2.99389
Slc25a42	-1.1244					Slc16a2	-1.3203					Gstp1	-3.01038
Tspan4	-1.1248					Cnnm4	-1.3226					Tacc3	-3.01118
Iqcg	-1.12586					Gja1	-1.3259					Rbfox2	-3.01195
R3hdm4	-1.12606					Prokr1	-1.34361					Mtbp	-3.01336
Ppp1r18	-1.12667					1190007I07Rik	-1.35016					Hist1h2ac	-3.01467
Zfp142	-1.12866					Mark1	-1.35523					Tpm2	-3.0216
Rab4b	-1.12887					Shisa2	-1.35608					Gypc	-3.02652
Hmgcll1	-1.12961					Ndrg4	-1.35877					Stard13	-3.02788
Mink1	-1.1304					Trib1	-1.36235					Lifr	-3.02923
Plekhb2	-1.13078					Mgat3	-1.36249					Eml1	-3.02969
Atf7	-1.13086					Ccbl2	-1.36543					Rad54l	-3.04008
Mmachc	-1.13132					Pdxk	-1.36647					Zfp7	-3.04313
Fam129a	-1.1318					Mreg	-1.36801					Fam109b	-3.04374
Plk2	-1.13188					Lfng	-1.36947					Mlf1ip	-3.04637
Ung	-1.1326					Zfp593	-1.37056					Sorbs1	-3.05293
Pxn	-1.1326					Mllt6	-1.37196					Hunk	-3.05696
Pdgfc	-1.13401					Dnph1	-1.3775					Tmtc2	-3.05781
Cep57l1	-1.1351					Slc19a1	-1.38062					Icam4	-3.06501
Ehd1	-1.13607					Wnt5a	-1.38205					Ccdc138	-3.07294
Doc2a	-1.13651					Rasl11a	-1.38486					Dmwd	-3.07449
Mrps2	-1.13665					Zfp599	-1.389					Rad18	-3.0774
Kifc1	-1.13678					Gm7244	-1.39078					Ano3	-3.09136
Stap2	-1.13875					Prr7	-1.3922					Pear1	-3.10622
Scaf4	-1.13946					Dpf1	-1.40099					Spc25	-3.10679
Plekha7	-1.13969					Dennd2c	-1.40212					Dab2ip	-3.10836
Grasp	-1.14052					Zfp566	-1.40485					Pmf1	-3.11149
Cdr2	-1.14095					Pdxp	-1.40656					Pcbp3	-3.11458
Brsk1	-1.14184					Ankrd13b	-1.4099					Gulp1	-3.11658
Egr1	-1.14348					Fmnl2	-1.41623					Srd5a1	-3.11983
Crmp1	-1.14425					Il13ra1	-1.42024					Iqgap3	-3.12575
Fancl	-1.14482					Dnd1	-1.42024					Prkar2b	-3.12609
Sh3bgrl3	-1.14615					Exoc3l	-1.42082					Slc2a3	-3.13463
Pias1	-1.14681					Usp44	-1.42121					E130012A19Rik	-3.14151
Tmem39b	-1.14683					Fat3	-1.4229					Plcb1	-3.14805
Ak4	-1.14825					Ttc7	-1.42333					Chaf1b	-3.16976
Scrn1	-1.15021					Idnk	-1.42529					Rrm1	-3.17008
Mtfr2	-1.15184					Pop5	-1.42956					Itga2b	-3.17634
Wdr62	-1.15284					Igsf8	-1.42977					Mis18bp1	-3.1844
Helb	-1.15322					Taf4b	-1.43932					Abcb6	-3.19561
Ift52	-1.15425					Fam89a	-1.44207					Ctps	-3.1993
Adad2	-1.15498					Rps6ka1	-1.45024					Gpx8	-3.20637
Polr2k	-1.15537					Mettl7a1	-1.45273					Lpar4	-3.21213
Zfp36	-1.15595					Epb4.1l1	-1.45537					Pard6b	-3.21472
Zscan10	-1.1567					Atl2	-1.45913					Cdkn3	-3.22007
Twf2	-1.15786					Mns1	-1.46213					Slc25a37	-3.22148
4933426M11Rik	-1.15805					Smad1	-1.46617					Abcb10	-3.23027
Cfp	-1.1587					Flrt3	-1.46982					P2rx1	-3.24548
Tjp3	-1.15937					Klk8	-1.47681					Pola1	-3.25588
Fam53c	-1.15968					Gls2	-1.47988					Mcm2	-3.25802
Tmem45a	-1.1604					Fam169a	-1.48105					Mdga1	-3.26108
Kdm3a	-1.16067					Osbpl3	-1.48184					Armcx1	-3.2612
Mlkl	-1.16205					Rem2	-1.48783					Mylk3	-3.26473
Dynlrb1	-1.16348					Gata3	-1.48937					Med12l	-3.26657
Tmem64	-1.16564					Erap1	-1.49287					4632434I11Rik	-3.26741
Prss8	-1.1658					AA414768	-1.49325					Cks2	-3.26915
Arntl	-1.16609					St3gal6	-1.49331					Ccdc85c	-3.2692
Plaur	-1.16628					Bcat1	-1.49366					Chn1	-3.27003
Aldh9a1	-1.16643					Eif4e3	-1.4941					Hirip3	-3.27006
9630033F20Rik	-1.16682					Gpc1	-1.50263					Cdc25b	-3.27249
Sh3bp4	-1.16727					Myc	-1.50534					Efcab11	-3.27256
Serpini1	-1.16821					Wdr31	-1.5058					Xk	-3.27403
Slc50a1	-1.16882					Pcbp3	-1.51033					Pttg1	-3.29657
Mkrn1	-1.16905					Hdac11	-1.5235					Tyms	-3.30067
Polr2e	-1.17167					Wdr54	-1.52396					Zeb1	-3.30235
Slain1	-1.17282					Ppp2r2c	-1.52589					Ung	-3.30408
Cdyl2	-1.17641					Bdh1	-1.53385					Spats2l	-3.30696
Zfp770	-1.17658					Wasf1	-1.53563					Slc27a3	-3.31051
Prune2	-1.1771					Ptpn13	-1.53797					Pcbp4	-3.31348
Tdp1	-1.17714					Atp7b	-1.54248					Jam3	-3.31468
Wipf2	-1.17761					Tex19.1	-1.54396					Cnn2	-3.31836
Cryz	-1.17792					Dnmt3b	-1.54887					Brca1	-3.31932
Bard1	-1.17808					Dapk2	-1.5494					Epn2	-3.31946
Shkbp1	-1.17919					Mogat2	-1.55244					Pip5k1b	-3.34276
Gltp	-1.18093					Tspan7	-1.55308					Tgfb1i1	-3.34709
Ovol2	-1.18155					Reep2	-1.55927					Syce2	-3.36615
Nabp1	-1.18177					Slc16a1	-1.56442					Tonsl	-3.37591
Plac8	-1.18241					Wnt2b	-1.56492					Pkmyt1	-3.3777
Arl8a	-1.18267					Fam185a	-1.56633					E2f8	-3.38489
Agpat9	-1.18434					Kazn	-1.57482					Kalrn	-3.39341
Gm3604	-1.18503					Rora	-1.57505					Snca	-3.39416
Tsc22d4	-1.18538					Nup210	-1.58134					Dzip1l	-3.39717
Gsto1	-1.18595					Fsd1	-1.58487					4930422G04Rik	-3.40246
Atmin	-1.18668					Slc25a10	-1.58519					Irs2	-3.40846
2610305D13Rik	-1.18811					Zcchc18	-1.59719					E2f2	-3.41897
Egfr	-1.18955					Fkbp5	-1.60247					Tmpo	-3.4219
Lama1	-1.19065					Setd4	-1.60364					Zfp599	-3.42576
Kifc3	-1.19075					Arnt2	-1.60536					Chaf1a	-3.43464
Myc	-1.19094					Bok	-1.60996					Crip2	-3.43756
Zdhhc9	-1.19215					Efr3b	-1.61747					Fancb	-3.4412
Inpp5b	-1.19332					Neto2	-1.61963					Plcb4	-3.44167
Gtse1	-1.19737					Usp51	-1.62313					Camkk1	-3.44529
Bop1	-1.19866					Nmb	-1.62351					Col4a2	-3.45424
Gba2	-1.19991					Nfil3	-1.62357					Cdca8	-3.45989
Hcfc1r1	-1.20097					Dennd6b	-1.62752					Nsl1	-3.46208
Nkiras1	-1.20148					Angptl4	-1.62819					Cgnl1	-3.46834
Frmd5	-1.20236					Rab32	-1.62915					Ssbp3	-3.47763
Pim1	-1.20303					Gpr27	-1.63309					St5	-3.47807
Rpp38	-1.20358					Prrx2	-1.63529					Slc7a3	-3.48009
Tigd3	-1.20428					Map3k15	-1.63884					Tnk2	-3.4854
Ctbp2	-1.20493					Pgbd1	-1.63942					Hist2h2ac	-3.49174
Phlda3	-1.20521					Kctd15	-1.64119					Ska2	-3.5046
Arntl2	-1.20532					Dusp9	-1.64271					Parpbp	-3.50965
Reep4	-1.20799					Ccdc136	-1.64704					Steap2	-3.51872
Grb7	-1.2099					Ak4	-1.65003					Bahcc1	-3.5204
Mpp1	-1.21032					Jph1	-1.65562					Mcm4	-3.52459
Rmnd5b	-1.21226					Plek2	-1.6623					Des	-3.53196
Arhgef15	-1.21452					Hook1	-1.67567					Tfap4	-3.53812
Sox12	-1.21454					Ptprj	-1.67634					Gata4	-3.53965
Slc35f2	-1.21814					Sorl1	-1.68717					Smc2	-3.54906
Cbx7	-1.21821					Ncs1	-1.69059					Mogat2	-3.54996
Nol10	-1.22084					Gpc3	-1.69351					Shroom4	-3.55135
Fnbp1	-1.22117					Ass1	-1.70116					Lzts1	-3.55172
Fiz1	-1.2221					Cdk6	-1.70378					Dbc1	-3.55196
Prosapip1	-1.22231					Adcy3	-1.70935					Arhgef28	-3.55814
Cfl1	-1.22394					Gnai1	-1.71007					Asf1b	-3.5585
Dusp14	-1.22552					Tex15	-1.71462					Phc1	-3.55897
Synm	-1.22749					Trpv2	-1.71489					Cenpq	-3.55904
Chchd10	-1.22788					Abcd4	-1.7151					Cenpi	-3.5741
Them6	-1.22806					Rrp1b	-1.71643					Lbr	-3.57885
Vash1	-1.22848					Fndc5	-1.71858					Bex4	-3.5808
Uqcrq	-1.2309					Zfp473	-1.72247					Mthfd1l	-3.58301
Slc35a4	-1.23123					Dgat2	-1.7255					Bcr	-3.58738
Lima1	-1.23201					Fgf10	-1.72957					Dnph1	-3.59067
Ano9	-1.23404					Gldc	-1.73141					Arhgap29	-3.59447
Ston2	-1.23571					Slc7a7	-1.73598					Col18a1	-3.59588
Cops7a	-1.23611					Wnt2	-1.73881					Cald1	-3.59884
Ankrd13b	-1.23666					Rragd	-1.73999					Kif20b	-3.60835
Cldn4	-1.23722					Mapkapk3	-1.74513					Gins1	-3.61575
Gatm	-1.23791					Fam49a	-1.75175					Zbtb16	-3.62108
Pqlc3	-1.24535					Sfrp2	-1.75513					Pask	-3.62119
Slc45a4	-1.24551					Fam132a	-1.76105					Ets1	-3.62587
Dok2	-1.24605					Ydjc	-1.76555					Ube2t	-3.62702
Uri1	-1.24754					Deptor	-1.76722					Hist1h3e	-3.63154
Zfp534	-1.24964					Gm14124	-1.78313					Matn1	-3.63493
Bccip	-1.24965					Tln2	-1.785					Psip1	-3.63861
Madd	-1.25155					Clmp	-1.78722					Mastl	-3.63934
Gimap9	-1.25181					Klf5	-1.80439					Lrdd	-3.64513
Ipo13	-1.25241					Rhpn2	-1.80638					Shmt1	-3.65479
Sod1	-1.2529					Il17rc	-1.81087					Ezh2	-3.65921
Ubald1	-1.25407					Nudt17	-1.81111					Gemin8	-3.66423
Prss36	-1.25601					Ube2cbp	-1.81488					Col5a2	-3.66903
Mtmr7	-1.25611					Prkd1	-1.81638					Zwilch	-3.67253
Gm13154	-1.25612					Itga9	-1.82303					Blm	-3.67345
Syt11	-1.25627					Helz2	-1.82343					Ddah2	-3.6747
Rps10	-1.25714					Gatsl3	-1.82619					Grik5	-3.67613
Axl	-1.25827					Amot	-1.83972					Nup210	-3.67649
Snupn	-1.26038					Nr3c1	-1.84523					Sema3e	-3.6799
Apobec3	-1.26179					Asb4	-1.84646					Dctd	-3.6827
Fam83b	-1.26397					Isl1	-1.84698					Leprel4	-3.6856
Gstm1	-1.26432					Spire2	-1.84783					Trib2	-3.69241
Mmp17	-1.26468					E130012A19Rik	-1.84954					Ect2	-3.69915
Rpl18a	-1.26644					Sik1	-1.86422					Epb4.9	-3.70842
Nptx2	-1.27033					Nudt11	-1.8692					Ncaph	-3.72532
Samd4b	-1.27106					Prom1	-1.87055					Kank1	-3.73277
Tomm22	-1.27167					Cyb561	-1.87262					Cad	-3.73608
Tdrd1	-1.27453					Parp12	-1.88527					Slc22a23	-3.75023
Mllt11	-1.27584					Hes1	-1.89863					Thsd1	-3.76875
Rab3b	-1.27628					Mlf1	-1.89985					Ncapg2	-3.78037
Msrb1	-1.27637					Actn3	-1.90761					Adora2a	-3.7817
Rps6kl1	-1.277					Il17rd	-1.90978					Pold1	-3.78241
Aaas	-1.27939					Elovl4	-1.91505					Nfe2	-3.7868
Svip	-1.27946					Rtn4rl1	-1.92348					Smtn	-3.79823
Ccdc106	-1.27948					6430573F11Rik	-1.92841					Atad5	-3.80269
Pfkp	-1.28486					Pde10a	-1.93231					Tmcc2	-3.80869
Them4	-1.28552					Stmn2	-1.93642					Ndc80	-3.8098
Zcwpw1	-1.28721					Tmem119	-1.95762					Apcdd1	-3.81699
Chga	-1.28754					Loxl4	-1.9785					Bora	-3.81958
Ncoa3	-1.29191					Agpat2	-1.99111					C330027C09Rik	-3.82007
Rbpms	-1.29208					Tmem238	-1.99239					Hist1h1d	-3.8203
Mdm2	-1.2943					Soga2	-1.99843					Srl	-3.8237
Bnipl	-1.29844					Prex1	-2.00013					BC030867	-3.82684
Pim3	-1.30019					Ccne1	-2.00533					Ccdc88c	-3.8394
0610010K14Rik	-1.30297					Lpcat4	-2.01265					Foxf1	-3.8455
Grtp1	-1.30349					Bace2	-2.01396					Igsf10	-3.85476
Rpp25	-1.30398					Tenm4	-2.01642					2610018G03Rik	-3.85748
Gnaz	-1.30644					Pdgfra	-2.02013					Epha2	-3.87427
Card10	-1.30652					Il15ra	-2.02365					Ltbp2	-3.87895
Gramd1b	-1.3078					Tcfl5	-2.02545					Brca2	-3.89644
Numbl	-1.30852					Plxnb1	-2.03021					Kcnk5	-3.90716
Cald1	-1.30856					Rps6ka6	-2.03095					Dut	-3.90773
Ldb1	-1.30898					Efnb3	-2.03386					Hist1h4d	-3.91022
Zfp961	-1.30916					Cpe	-2.03778					Col4a1	-3.91678
Pdlim2	-1.30999					H2-Ab1	-2.04102					Zfp940	-3.91732
Nphs1	-1.31385					Col23a1	-2.04346					Lphn1	-3.93513
Sbk1	-1.31421					Apln	-2.05156					Cdc45	-3.93544
Map4k1	-1.31531					Tpd52l1	-2.0705					Six4	-3.94198
Wnt6	-1.31984					Wfdc2	-2.07856					Reep1	-3.94391
Plekhb1	-1.32062					Cth	-2.08702					Prr11	-3.94761
Pxmp2	-1.3225					E330009J07Rik	-2.09055					Etl4	-3.94873
Cldn6	-1.32312					Ogdhl	-2.09063					Zfp354c	-3.95868
8430419L09Rik	-1.3264					Pdgfrl	-2.09255					Xkr5	-3.96944
Ptgs2	-1.32747					Rbp1	-2.09428					Pim2	-3.97429
Zfp710	-1.3275					Tmem51	-2.10381					Ccdc141	-3.9859
Evpl	-1.32898					Klc3	-2.10451					Pitpnm2	-3.98839
C77080	-1.33024					Cib2	-2.10763					Ddc	-4.00602
Eif4ebp1	-1.33095					Rftn1	-2.10946					Cdca5	-4.00652
Gdi1	-1.33302					Rgs5	-2.10963					Fanca	-4.01055
Kctd21	-1.33324					Igsf9	-2.12127					Prim1	-4.01638
Gcnt2	-1.33645					Gria4	-2.12509					Tpx2	-4.02018
Eras	-1.33693					Adora2b	-2.12543					Tgfb2	-4.02297
Serping1	-1.34269					Efna2	-2.12748					Wdr31	-4.0297
Mavs	-1.34465					Irf1	-2.12806					Myzap	-4.04407
Fbxo42	-1.3477					Greb1	-2.1297					Ehd2	-4.06432
Dmrt1	-1.34972					Ms4a4d	-2.13378					Dcaf12l1	-4.06633
Myadm	-1.35224					St6gal1	-2.13566					Nid2	-4.06863
Nox4	-1.35243					Kcnip3	-2.13746					Lig1	-4.08266
Cdkl2	-1.35412					2010015L04Rik	-2.14354					Zc3hav1l	-4.08544
Gadd45g	-1.35472					Ccdc88c	-2.15004					Nuf2	-4.08833
Ccdc130	-1.35555					Ggct	-2.15048					Kif22	-4.09164
Ppp1r13l	-1.35599					B4galnt1	-2.16401					Gpr124	-4.09805
Tgm3	-1.35726					Socs1	-2.16525					Fignl1	-4.11642
Lamc2	-1.35797					Socs2	-2.17065					Trim58	-4.12279
Hoxd13	-1.3599					Hey1	-2.17205					Recql4	-4.12416
Zmat3	-1.36224					Krtcap3	-2.18488					Cnn3	-4.12957
BC030867	-1.36303					Itpr3	-2.1986					Sox12	-4.13444
Nkain1	-1.3634					Lrig1	-2.20418					Ecscr	-4.13701
Tfeb	-1.36353					Dnajc22	-2.20594					Hist3h2bb-ps	-4.14593
Acss1	-1.36379					Jmjd7	-2.21084					Ctnnal1	-4.17136
Zmat5	-1.36482					Ldhb	-2.21839					Bmp2	-4.17628
Nbeal2	-1.36524					Lsr	-2.21977					Cdca3	-4.18976
Tram2	-1.36656					Gprc5b	-2.22156					Hist1h2ae	-4.19094
Ccnb1ip1	-1.36745					Psmb10	-2.22929					Trip13	-4.19897
Ints9	-1.36792					Prss8	-2.23083					Dsc2	-4.19909
Sap30	-1.36834					Wwc1	-2.23174					Hist2h2ab	-4.19992
B930041F14Rik	-1.36838					Cbr3	-2.24043					Cenpn	-4.20208
Fbxo2	-1.3693					Zbtb7c	-2.24062					Cenpe	-4.20282
Phc1	-1.36989					Mtmr7	-2.2418					Hist1h2ab	-4.20339
E2f1	-1.37207					Snta1	-2.24897					Cap2	-4.20413
Tacc2	-1.37412					Slc6a15	-2.24905					Fbxo48	-4.20871
Stk10	-1.38155					Tmem141	-2.25243					Gja1	-4.21541
Nav2	-1.38218					Itpk1	-2.25472					Kifc5b	-4.2301
Zscan22	-1.38291					Rgs4	-2.26948					Kifc1	-4.24066
Srp72	-1.38591					Ccdc134	-2.27513					Cdca7	-4.24768
Nudt18	-1.38615					Cdh11	-2.27573					Ccdc15	-4.24809
Map3k12	-1.38776					Cd40	-2.28406					Lrrn4	-4.24832
Klhl21	-1.3879					Pim2	-2.29255					Ncam1	-4.24982
Pla2g4a	-1.38846					Tap2	-2.29349					Tinagl1	-4.25218
Glis2	-1.38899					Doc2g	-2.29811					Knstrn	-4.25436
Mmp11	-1.39034					Pvrl1	-2.30871					Mns1	-4.25503
Txlng	-1.3904					Cacnb3	-2.31656					Aurkb	-4.26407
Vwa2	-1.39151					Spag4	-2.31663					Egln3	-4.2694
Kctd12b	-1.39227					Ube2ql1	-2.32275					Depdc1b	-4.27173
Pvr	-1.39311					Gfpt2	-2.32624					Stil	-4.27949
Fus	-1.39521					Lef1	-2.3328					Sall4	-4.29559
Lck	-1.39542					Cpne8	-2.33327					Cpxm1	-4.29959
Calca	-1.40018					Klf15	-2.33878					Cbx2	-4.30103
Uso1	-1.40081					Zfp703	-2.34015					Suv39h2	-4.30501
Zfp598	-1.40122					Efemp1	-2.35165					Pole2	-4.31214
Rec8	-1.40857					Tfap2c	-2.3668					Popdc2	-4.3139
Vgll3	-1.40915					Tuba4a	-2.36803					Bmp1	-4.32188
Rfx7	-1.40977					Ifi30	-2.36981					Sgol2	-4.33168
Tmem231	-1.41022					Chmp4c	-2.37258					Hells	-4.33325
Rusc1	-1.41204					Map3k5	-2.39041					Lrr1	-4.33825
Nrtn	-1.41206					Fabp7	-2.3935					Kif23	-4.34194
Asf1b	-1.4128					Pdgfa	-2.40194					Tet1	-4.34222
Foxo1	-1.4134					Mt1	-2.40198					Traip	-4.35074
Rbmxl2	-1.42144					Grb14	-2.41782					Pcdh7	-4.35256
Rab25	-1.42169					Pmepa1	-2.42393					Hist1h2ak	-4.35324
Sorbs3	-1.42266					Crabp2	-2.43138					Ccdc18	-4.36078
Plau	-1.42814					Slc16a3	-2.43442					Hist2h2bb	-4.36127
B3gntl1	-1.4311					Bmper	-2.43506					Gpc6	-4.37223
Pgd	-1.43212					Sall4	-2.44924					Stc2	-4.38001
Myof	-1.43336					Coro1a	-2.45529					Fbln2	-4.38976
Nbl1	-1.43365					Nudt10	-2.46742					Efnb2	-4.39283
Camkmt	-1.43953					Tcf7	-2.4703					Aurka	-4.39721
Bdh2	-1.43984					Foxh1	-2.47078					Zfpm1	-4.40143
Anxa11	-1.4399					H2-M3	-2.47561					Ercc6l	-4.40169
Fam63a	-1.44059					Necab2	-2.47633					Wasf1	-4.40859
E2f2	-1.44119					Rcor2	-2.48116					Arhgef39	-4.40899
Pld6	-1.44362					Cdh1	-2.48367					Col4a6	-4.40947
Palld	-1.44466					Fbxo2	-2.48435					Slc30a2	-4.41276
Lnx1	-1.44542					Cxadr	-2.48758					Hecw2	-4.41943
Ccdc40	-1.44662					St14	-2.49204					Csgalnact1	-4.42529
Zfp93	-1.44762					Cthrc1	-2.49226					Mdk	-4.43212
Eif4ebp3	-1.44838					Ctsc	-2.494					Chtf18	-4.43944
Rnf24	-1.44878					Fam69b	-2.49405					Hist1h2an	-4.43992
Pdia3	-1.45035					Pmaip1	-2.5077					Mtss1l	-4.44941
Rogdi	-1.45066					Elavl2	-2.51388					Rbm38	-4.45731
Mpp2	-1.45255					Kif21a	-2.51431					Hes1	-4.46301
Bdh1	-1.45533					Ckb	-2.54122					Klhl23	-4.47513
Sytl1	-1.45837					Echdc2	-2.54171					Hist1h2bp	-4.48403
Smpdl3b	-1.45865					Mkx	-2.54292					Lpar1	-4.48957
Cdhr1	-1.46137					Dsg2	-2.5444					Hist1h4a	-4.4915
Spire2	-1.46204					Tmc7	-2.56486					Mcm5	-4.49929
Ccdc92	-1.46374					Raver2	-2.5903					Tlcd1	-4.50102
Acer2	-1.46443					Plxna4	-2.62072					Dact3	-4.51831
Prx	-1.46613					Nkd1	-2.623					Bex2	-4.52001
Sdc4	-1.4666					Arhgdig	-2.62748					Prss23	-4.52165
Tinagl1	-1.4673					Pid1	-2.63117					Mki67	-4.52569
Atp1b1	-1.4699					Myl7	-2.63751					Dtl	-4.54688
Arhgdib	-1.47445					Car2	-2.63876					Cyp26b1	-4.55127
Adamtsl5	-1.47469					Msx2	-2.64516					Tbx3	-4.55338
Plekhf1	-1.48133					6030419C18Rik	-2.64789					Fhl2	-4.55648
Spta1	-1.48194					Gjb3	-2.65319					Slc6a9	-4.57264
Rasip1	-1.48441					Tbx2	-2.65443					Slc18a2	-4.57411
Ccdc120	-1.48616					Cyp2s1	-2.66134					Nxpe2	-4.57741
Sox13	-1.48622					B3gnt8	-2.68774					Rab27b	-4.58388
Enc1	-1.4871					Zfp42	-2.6917					Pdxp	-4.58678
Pcgf2	-1.48777					Rimklb	-2.69402					Eme1	-4.59366
Tnfsf11	-1.48814					Pitpnm1	-2.71009					Rad51ap1	-4.5942
1190005I06Rik	-1.49035					Fbxo15	-2.71544					Hist1h2bf	-4.59594
2900026A02Rik	-1.49154					Abcc4	-2.72583					Mcm7	-4.59676
Pkp2	-1.49661					Lgi2	-2.74288					Gen1	-4.60955
Npnt	-1.49714					Pdlim3	-2.75471					F2r	-4.62345
Gabbr1	-1.50024					Atp10a	-2.7572					Hist1h2ai	-4.63356
Alkbh2	-1.50213					Pm20d2	-2.76003					Bard1	-4.64375
Lin37	-1.50409					Anpep	-2.76215					Tgif2	-4.64857
Btbd11	-1.50429					Ppp1r26	-2.76861					Dlgap5	-4.65796
Frrs1	-1.50567					Snai1	-2.76963					Shcbp1	-4.65943
Aim1l	-1.50668					Hs3st3b1	-2.77997					Glis2	-4.65981
Syngr1	-1.50756					Shc4	-2.7803					Hist1h2bn	-4.661
C2cd2l	-1.50829					Kcns3	-2.80255					Hist1h4b	-4.6635
Chd9	-1.50985					Zfp827	-2.8159					Zfp57	-4.665
Dab2	-1.51035					Adam23	-2.81987					Fanci	-4.66862
Cisd3	-1.51258					Spint2	-2.8416					Gpm6b	-4.66896
Rab3a	-1.51259					Pnma2	-2.8608					Adcy6	-4.67313
Gstm2	-1.51373					Etv2	-2.86157					Mpdz	-4.67772
Hbegf	-1.51862					Fam19a5	-2.87187					Rasip1	-4.68725
N4bp3	-1.51936					1700019D03Rik	-2.87963					Trim59	-4.6939
Pkp3	-1.51939					Spry4	-2.8827					Serpinf1	-4.69668
Dyrk3	-1.51975					Tbx3	-2.88659					Myb	-4.69803
Dnahc8	-1.52234					Piezo2	-2.89736					Hist1h4h	-4.70459
Vstm5	-1.52536					Grtp1	-2.90813					Slc35f2	-4.70836
Arl5c	-1.52567					Nsg1	-2.9234					D830031N03Rik	-4.72441
Cox7a1	-1.52755					Ptprk	-2.92933					Adamts9	-4.7316
Dpy30	-1.52918					Adcy2	-2.98212					Tspan32	-4.73913
Tns3	-1.53076					Dab1	-2.98454					Ccne2	-4.74219
Lrrc28	-1.5328					Ccnb1ip1	-2.99851					Ska3	-4.74669
Rab7l1	-1.53372					Atf7ip2	-3.04735					Rbpms2	-4.75462
2310039H08Rik	-1.53455					Actr3b	-3.07231					Shroom3	-4.76206
Tle4	-1.53455					Hist1h1t	-3.09446					Polq	-4.77091
Usp28	-1.53472					Msx1	-3.13192					Mdfi	-4.77412
Pstpip1	-1.53533					Cbs	-3.14269					Syne4	-4.7755
Rnf26	-1.53785					Ptpru	-3.15828					BC055324	-4.78056
Steap3	-1.54021					Lck	-3.20442					Mcm10	-4.79218
Gna15	-1.54025					Etv5	-3.2316					Hist1h3a	-4.79659
Pfkfb3	-1.54102					Frzb	-3.24933					Sox6	-4.80079
Sf3a2	-1.54261					Zic2	-3.24994					Gja6	-4.80188
Prkcdbp	-1.54367					Sfn	-3.26792					Hspb1	-4.8074
EU599041	-1.54488					Fam132b	-3.28222					Cdh11	-4.81494
Rnf5	-1.54589					Pth1r	-3.30771					Pitx2	-4.81513
Mypop	-1.54635					Spint1	-3.32246					Hist1h2bm	-4.81756
Perp	-1.54908					Lzts1	-3.32387					Hist1h2ag	-4.82215
Slc9a3r2	-1.54992					Glis1	-3.32741					Ccnf	-4.8284
Rnasek	-1.55188					Triml2	-3.33339					Chek1	-4.82842
Tma7	-1.55476					1110032F04Rik	-3.3902					Mex3b	-4.82961
Eif4ebp2	-1.55533					Lypd1	-3.40263					Birc5	-4.83481
Tmem54	-1.55647					2610018G03Rik	-3.40325					Hist1h3f	-4.83573
B3gnt7	-1.55734					Epha1	-3.42511					Rad51	-4.83705
Adam23	-1.55762					Cds1	-3.42749					Hist1h2bj	-4.83823
Pecr	-1.56002					Plekha6	-3.45511					Akap5	-4.84643
Mapk1ip1	-1.56251					Celsr1	-3.49021					Hmmr	-4.85149
Tmem79	-1.56356					Pcolce2	-3.52752					Igfbp2	-4.85953
Myl6b	-1.56445					Lpin3	-3.52902					Cachd1	-4.867
Ddx58	-1.56554					Epb4.1l4b	-3.53479					Dscc1	-4.87462
Nr1d1	-1.57049					Pdzd4	-3.58578					Pde5a	-4.87544
Gm5506	-1.57065					Psors1c2	-3.61813					Cxcr7	-4.89326
Plagl1	-1.57193					Ltb	-3.6204					2810417H13Rik	-4.89702
Mtus1	-1.57576					Rac3	-3.62775					Ccnb1	-4.89844
Mospd3	-1.5782					Dnmt3l	-3.62955					Fam65c	-4.90149
Akr1b3	-1.57933					Frem2	-3.63238					1500009L16Rik	-4.91689
Pik3cb	-1.57997					Cfc1	-3.63576					Prkd1	-4.9355
Nid1	-1.58011					Cited1	-3.63684					Hist1h3i	-4.94067
Fam168a	-1.58272					Psmb9	-3.64063					Usp44	-4.94236
Mta3	-1.584					Dkk1	-3.64659					Mbnl3	-4.95311
Pex11a	-1.5843					Mapk8ip2	-3.66297					Hist4h4	-4.96371
Lrch4	-1.5855					Lrrc4b	-3.676					Spc24	-4.96623
Angptl4	-1.58753					Nkd2	-3.68869					Ncapd2	-4.98484
Lif	-1.59765					Adssl1	-3.70257					Melk	-4.98951
Dock5	-1.59811					Notum	-3.70551					Hist3h2ba	-4.99139
Dppa4	-1.60237					Etv4	-3.72131					Pawr	-4.99696
Esrp2	-1.60452					Wnt3	-3.72329					Myct1	-4.99833
Wasf2	-1.60616					Six2	-3.74941					Tk1	-5.00036
Rin1	-1.61081					F2rl1	-3.76149					H2afx	-5.00126
Ano3	-1.61412					Bspry	-3.76221					Mcm6	-5.00908
Rbpms2	-1.62008					Vax1	-3.77924					Fam171a2	-5.0107
Diap1	-1.62376					Mycl1	-3.82062					Hist1h2bb	-5.01256
E2f4	-1.62566					Mapk4	-3.83214					Spag5	-5.03313
Metrn	-1.62784					Vldlr	-3.83885					Ccdc8	-5.03992
Zfp365	-1.62937					Elovl2	-3.84286					Fam64a	-5.04489
Tnfrsf22	-1.63119					Ifitm1	-3.86879					Grap2	-5.04918
Hap1	-1.63238					Elf3	-3.88125					Top2a	-5.05273
Tmem62	-1.63276					Ephx2	-3.91785					Tmem88	-5.05989
Baz2a	-1.63733					Lax1	-3.93648					Kif18a	-5.06626
Slc5a5	-1.63784					Ripk4	-3.93856					Cdh5	-5.07015
Sec61b	-1.63843					Clstn3	-3.95458					Arhgef25	-5.07124
Icosl	-1.63994					Sycp3	-3.95604					Ccnb2	-5.07808
Rab23	-1.64141					Ifi27l2a	-3.95922					Hist1h3h	-5.07907
Tmem8	-1.64195					Ppp4r4	-3.96229					Ncapg	-5.08381
Ddx18	-1.64338					Glt1d1	-3.96241					Hist2h4	-5.0852
Ccdc163	-1.644					Rasef	-4.00017					Fbxo5	-5.0869
Ptch2	-1.64445					Car14	-4.03645					Hist1h4f	-5.08841
Mycn	-1.64646					Mt2	-4.03726					E130309D14Rik	-5.09577
Gpr4	-1.64815					Ptpn3	-4.05679					Ramp2	-5.09598
Ina	-1.65052					Axin2	-4.06076					Tspan9	-5.1025
Irak2	-1.65076					Lgr5	-4.08562					E2f7	-5.10406
Pcsk6	-1.65252					Crabp1	-4.0936					Anln	-5.10668
S100a6	-1.6531					Kcnk1	-4.1108					Mybl2	-5.10852
AI467606	-1.65341					Fgf3	-4.14043					Krt19	-5.11398
Prr7	-1.65467					Epcam	-4.15724					Slit3	-5.12261
Fam81a	-1.65776					Rab11fip4	-4.17331					Ube2c	-5.12528
Mknk1	-1.66175					Sct	-4.18385					Cdca2	-5.12708
Atp5j	-1.66794					Col13a1	-4.18434					Dnmt3b	-5.12761
Grhl1	-1.6696					Car3	-4.19055					Nrg1	-5.1282
Sowahb	-1.67227					Ccr7	-4.2111					Kif20a	-5.12829
Hspb2	-1.67329					Sox9	-4.21758					Ckap2	-5.13867
Sod2	-1.67727					Sgk3	-4.22281					Zim1	-5.13932
Itpk1	-1.67789					Col2a1	-4.23734					Parva	-5.14888
Tmcc3	-1.68187					Sbsn	-4.241					Hist1h1a	-5.15627
2310022A10Rik	-1.68211					Emilin2	-4.24211					Hist1h2bl	-5.16829
Ppl	-1.68772					Dpysl5	-4.26052					B4galt2	-5.17542
Psors1c2	-1.68823					B4galnt4	-4.29903					Ttk	-5.18039
Stk30	-1.69206					Nodal	-4.34311					Wnt2	-5.18588
Got1l1	-1.69564					Olfm1	-4.35427					Nek2	-5.19066
Gca	-1.69714					Bhlhe22	-4.35971					Ephb2	-5.19098
Ppp1r1a	-1.70028					Fgf15	-4.36061					Hist1h2af	-5.1944
Errfi1	-1.70078					Pdlim4	-4.42937					Ckap2l	-5.19708
Zfp808	-1.70536					Esrp1	-4.43374					Cenph	-5.19781
Pnldc1	-1.70996					Trpc3	-4.43607					Hist1h3d	-5.19936
Cacng7	-1.71073					Efna3	-4.46156					Nkain4	-5.20721
Wdtc1	-1.71097					Hpdl	-4.46818					Hspa12b	-5.20757
Myo1c	-1.71214					Alpl	-4.47706					Sgol1	-5.22056
Patl2	-1.71343					Arhgap36	-4.48923					Tspan18	-5.22209
Trim2	-1.71716					L1td1	-4.5115					Cenpp	-5.22385
Rab30	-1.72615					Mgll	-4.51263					Prc1	-5.22875
Syt5	-1.72769					Pcsk6	-4.52268					Rrm2	-5.2309
Rbpj	-1.73125					Cabp1	-4.62404					Hist2h3b	-5.23362
Tnip2	-1.7351					B3gnt7	-4.63349					Egfl7	-5.25047
Dtx1	-1.73549					Bnipl	-4.63376					Myom1	-5.25212
Smoc1	-1.73767					Amer3	-4.64537					Cit	-5.26432
Cyp2b23	-1.73974					Aspg	-4.64859					Cenpm	-5.26679
Zc3h12a	-1.74102					Tmem59l	-4.67105					Kif11	-5.28781
Rnd1	-1.74274					Zscan10	-4.69775					Ticrr	-5.2885
Mcf2	-1.74407					Fgf4	-4.71817					Tspan2	-5.29215
Hs6st1	-1.74573					Col14a1	-4.73218					Gdf11	-5.29316
Plvap	-1.74647					Bmp7	-4.76546					Msrb3	-5.31437
Pa2g4	-1.74887					Crlf1	-4.80311					Cox6b2	-5.32904
Msn	-1.75169					Mmp9	-4.81294					Armcx4	-5.33272
Gsta4	-1.75237					Gbx2	-4.82551					3830417A13Rik	-5.34059
Slc7a3	-1.75478					Crym	-4.89079					Cdc6	-5.35155
Kat6b	-1.75544					Adrbk2	-4.92503					Notch3	-5.35456
Rnf125	-1.76814					Tnfrsf13c	-4.92638					Aff3	-5.3568
Tubb2b	-1.77259					Cyp26a1	-4.94124					Neil3	-5.36657
BC052040	-1.77862					Upp1	-4.9562					6030468B19Rik	-5.38154
Lrp2	-1.77936					Fgf5	-4.97284					Bcar1	-5.39493
Slc29a4	-1.78244					Wnt6	-4.97296					Clspn	-5.3988
Vill	-1.7838					Psmb8	-4.99337					Kntc1	-5.40605
8430410A17Rik	-1.78407					Tnfrsf19	-5.02117					Efna4	-5.41641
Ncan	-1.79207					Rhbdl3	-5.02596					Pole	-5.41693
Ncoa1	-1.79298					Phlda2	-5.02913					Kif15	-5.41696
Troap	-1.79371					Dclk1	-5.06863					Kif14	-5.42032
Spry4	-1.79662					Adcyap1r1	-5.0815					1300017J02Rik	-5.42197
Espn	-1.79862					Grik3	-5.09075					Lmnb1	-5.43472
Rad9b	-1.80213					Zcchc12	-5.12542					Lama4	-5.44143
Wnt9a	-1.80248					Msgn1	-5.1658					2610019F03Rik	-5.4534
Mei4	-1.80826					Tcea3	-5.1726					Hbb-bh2	-5.4595
Chrna9	-1.80998					Rasa4	-5.27233					Ccna2	-5.46679
Prkar2a	-1.81261					Fst	-5.28543					Ank1	-5.48619
Ppm1j	-1.81495					L1cam	-5.30938					Espl1	-5.48677
Ccdc3	-1.81599					Usp18	-5.3427					Mdm1	-5.48863
Ecm1	-1.8178					Kcnj3	-5.39071					Gata1	-5.49811
Ramp3	-1.81804					Lmo1	-5.41074					Gimap4	-5.49832
Pqlc1	-1.81817					Arhgap22	-5.4214					Syt13	-5.50309
Dppa2	-1.82004					Rxrg	-5.45101					Hist1h4j	-5.50398
Pde1b	-1.82047					Cxcr4	-5.53055					Slc14a1	-5.50716
Lat	-1.82193					Dppa5a	-5.5668					Kif4	-5.50937
Synj2	-1.82579					Sult4a1	-5.57579					Kif2c	-5.52675
Ube2c	-1.82733					Amhr2	-5.59623					Parm1	-5.52706
Slc4a11	-1.82795					Sp8	-5.60037					Rbm24	-5.52922
Phldb3	-1.82958					Slco5a1	-5.67188					Hand1	-5.53616
F3	-1.83011					Ndufa4l2	-5.74964					Vegfc	-5.54441
Bcam	-1.83248					Penk	-5.76585					Kif18b	-5.5451
Ptrf	-1.8353					Cldn26	-5.81099					Kel	-5.55133
Asic1	-1.83726					Adra2b	-5.81237					Kit	-5.55424
1500009L16Rik	-1.8377					Galnt12	-5.83221					Hist1h2ah	-5.57364
Serinc2	-1.83992					Cpxm2	-5.8526					Rcor2	-5.57581
Sptbn4	-1.84038					Trh	-5.92131					Add2	-5.57683
Polr3gl	-1.84262					AI848285	-5.93496					St6galnac3	-5.58052
Ankrd45	-1.84525					Cdh4	-5.97469					Ptprf	-5.58908
Rnf17	-1.84716					Vrtn	-5.99165					Fancd2	-5.60331
Sox2	-1.84858					Alox15	-6.00332					Fam83d	-5.6039
Ptp4a3	-1.85027					Evx1	-6.03761					Sla2	-5.60555
Cdkn2b	-1.85369					Syndig1	-6.04365					Pbk	-5.63018
Grhl2	-1.85566					Nanog	-6.05506					Mpp2	-5.63079
Slc37a1	-1.85646					Otx2	-6.0739					Bub1b	-5.63294
Mip	-1.85764					Tmem28	-6.11689					Sapcd2	-5.63476
Serpinb9b	-1.85986					Pou5f1	-6.14144					Igsf11	-5.63894
Rps6ka4	-1.8644					Mpzl2	-6.1843					Zfp184	-5.64133
B4galnt3	-1.86443					Wnt5b	-6.19028					Akap12	-5.64276
Zglp1	-1.86529					Lhx1	-6.23482					Dsp	-5.66377
Pstpip2	-1.86892					Cdh8	-6.24483					Exo1	-5.67936
Prr13	-1.872					Coch	-6.28947					Khdrbs3	-5.68056
Sema3c	-1.87403					Optc	-6.32363					Gxylt2	-5.69502
Ulk1	-1.87435					Gna14	-6.41901					Plk1	-5.70492
Hspa1b	-1.87699					Tlx2	-6.44864					Mapk12	-5.71172
Itga6	-1.87779					Fgf8	-6.55109					Muc13	-5.71951
Tmem38b	-1.87834					Jakmip1	-7.01146					Cenpf	-5.72153
Tcte2	-1.8799					Eomes	-7.02243					Gucy1b3	-5.73662
Sertad4	-1.88288					Dll3	-7.05547					Esco2	-5.73879
Trim46	-1.88668					Cdh20	-7.08966					Ptpn13	-5.74594
Susd1	-1.89051					Vstm2b	-7.0976					Igfbp3	-5.74997
Akr1b8	-1.89428					Nxph4	-7.12782					Casc5	-5.75394
Gpr56	-1.89478					Lefty2	-7.18967					Mum1l1	-5.7571
Slc12a8	-1.89676					Sp5	-7.20421					Hist1h4k	-5.75753
Zfp57	-1.90279					T	-7.73847					Ptprb	-5.78093
1600029D21Rik	-1.90461					Gjb2	-7.81863					Grrp1	-5.78175
Ube2a	-1.90685					Tdgf1	-8.01146					Hbq1b	-5.78837
Nfatc2ip	-1.90783					Gsc	-8.01549					Csrp2	-5.80227
Parvb	-1.91746					Mesp1	-8.60198					Tead2	-5.80434
2310007B03Rik	-1.92025					Mixl1	-8.81093					Uhrf1	-5.86098
P2rx7	-1.92106											Hist1h1b	-5.86678
Dtna	-1.92558											Cdc25c	-5.86866
Cox6b2	-1.92643											Aspm	-5.87409
4931406C07Rik	-1.92676											Gli3	-5.8961
Fmn2	-1.92839											Msx2	-5.8984
Timp1	-1.93203											Hist1h2bh	-5.92151
Npl	-1.9341											Grasp	-5.93907
Nfkbid	-1.93911											Cited4	-5.94189
Park2	-1.94288											Gpc3	-5.96347
Manba	-1.94524											Hist1h3c	-5.97155
Tbc1d2	-1.94823											Col1a2	-5.97343
Ywhae	-1.94897											Tspan6	-5.98184
Thy1	-1.95111											Myh10	-5.99532
Prr14	-1.95569											Hsd11b2	-5.99914
Rarg	-1.95873											Pif1	-6.00053
Lrrc34	-1.95946											Usp51	-6.00178
Dlgap3	-1.96317											Zdbf2	-6.00982
Uchl1	-1.96354											Pcyt1b	-6.02033
Itgb4	-1.96782											Dpysl3	-6.02063
Tacstd2	-1.97791											Ajuba	-6.03593
Epb4.9	-1.98152											Traf4	-6.04064
E130012A19Rik	-1.98183											Fmo1	-6.06123
Stk31	-1.98279											Cxadr	-6.09589
Gm13247	-1.98511											Mex3a	-6.09862
Slamf9	-1.98907											Troap	-6.10251
Mcam	-1.99118											Cdkl1	-6.11189
Utf1	-1.99372											Hist1h3b	-6.11266
Lpar5	-1.9975											H1fx	-6.11578
Samd12	-2.00298											Fam110c	-6.12982
Fgfbp1	-2.0052											Reep6	-6.13701
Six1	-2.00779											Ska1	-6.14364
Fntb	-2.00911											9230110C19Rik	-6.14873
Itga3	-2.01023											She	-6.16028
Esam	-2.01202											Pcdh18	-6.17413
Pigl	-2.01344											6330403K07Rik	-6.18671
Fblim1	-2.02409											Ankle1	-6.19072
Prr19	-2.02568											Wdr86	-6.19122
Pigp	-2.02814											Tdo2	-6.19352
Acap1	-2.0331											Spns2	-6.19922
Vgf	-2.03726											Cdc20	-6.2053
Bcl2l1	-2.03908											Hif3a	-6.2068
Tdh	-2.04227											Gjc1	-6.21365
Chst10	-2.04747											Grip1	-6.2176
Jph4	-2.05517											Fgd1	-6.23659
S100a16	-2.05522											Amot	-6.23692
Atg13	-2.05712											Loxl1	-6.25826
Gjb5	-2.05786											Zfp521	-6.25842
Gdf3	-2.05786											Il17rd	-6.27515
Kank3	-2.05818											Hist1h2bk	-6.27955
Wscd1	-2.06641											Rtkn2	-6.29307
S100a11	-2.07203											Nrarp	-6.30236
Rab11fip5	-2.07328											Hbb-y	-6.30852
Clip4	-2.07334											Wisp1	-6.32309
Gprc5a	-2.08242											Tek	-6.33404
Mal	-2.09318											Tead1	-6.33863
Gm6792	-2.09341											Mfsd2b	-6.34447
Gk2	-2.09349											Igf2	-6.34836
Pcolce	-2.09609											Gfi1b	-6.34982
Ptk2b	-2.09969											Ddr1	-6.3536
Depdc7	-2.10309											Hspg2	-6.35413
Zfp936	-2.1064											Nkx1-2	-6.37479
Cobl	-2.10951											Kcnk9	-6.38221
Tet1	-2.11574											Bmp4	-6.39356
Mmrn2	-2.11637											Erg	-6.40003
Gm13242	-2.12042											Ephb4	-6.40346
3830417A13Rik	-2.12103											Ctgf	-6.40916
Zbtb8a	-2.12175											Acta2	-6.42036
Atg9b	-2.13071											Mc5r	-6.42878
Zfp459	-2.13073											Clhc1	-6.46083
Dusp27	-2.13151											Fzd2	-6.47238
Samd10	-2.13538											Col5a1	-6.48774
Gm16515	-2.13577											Adra2b	-6.48909
Mfng	-2.13713											Hs6st2	-6.50451
[truncated: 280 more rows]

## Sheet: (B) DiffReg TFs
T1 = ESC --> MES			T1 = MES --> HB			T3 = HB --> HE			T4 = HE --> HP			T5 = HP --> MAC
gene_short_name	logFC_ESC_MES		gene_short_name	logFC_MES_HB		gene_short_name	logFC_HB_HE		gene_short_name	logFC_HE_HP		gene_short_name	logFC_HP_MAC
T	5.44432		Tal1	4.75589		Tfec	7.21856		Klf1	4.88025		Fam20c	8.28689
Evx1	4.67149		Fli1	4.44412		Mecom	5.50067		Gata1	4.78945		Pparg	8.13698
Gsc	4.41059		Nfe2	3.81306		Erg	4.70486		Trim10	4.53459		St18	8.10079
Ldb2	4.24242		Gata2	3.74912		Plagl1	4.53144		Zbtb16	4.23104		Id2	6.31361
Mixl1	4.17038		Lmo2	3.57632		Ldb2	4.45463		Ikzf1	3.93932		Bhlhe41	6.31083
Tsc22d3	4.09367		Hand2	3.13324		Meis1	4.44404		Gfi1b	3.9107		Egr2	6.27289
Pitx2	4.02806		Tbx3	3.01365		Mef2c	4.21497		Nfe2	3.60847		Hsf4	6.04694
Lzts1	3.78279		Dpf3	2.97899		Hoxd8	4.00041		E2f2	2.51503		Npas2	5.64621
Fosb	3.4141		Runx1	2.97231		Sox6	3.93446		Runx1	2.41527		Mnda	5.59471
Eomes	3.39729		Sox9	2.89593		Epas1	3.89836		Myb	2.32418		Atf3	5.30188
Nkx1-2	3.35912		Prdm6	2.77693		Snai2	3.73003		Hif3a	2.05935		Eya4	5.27497
Ctnnb1	3.32957		Tlx2	2.77199		Gfi1	3.68058		Plagl2	1.94784		Bhlhe40	5.15919
Cdx2	3.31		Tbx2	2.76516		Sox17	3.64584		Mllt3	1.93054		Irf8	5.06089
Gata6	3.21057		Vax1	2.6897		Klf2	3.56424		Ikzf2	1.84733		Mitf	4.93903
Smad6	3.09559		Lyl1	2.6546		Lhx6	3.54234		Cited2	1.63448		Vdr	4.63542
Pgr	3.03611		Nfatc1	2.63959		Hoxb7	3.50477		Myc	1.46845		Irf5	4.61462
Meis2	3.0299		Lmo1	2.55599		Hoxd4	3.22151		Lmo2	1.3178		Arnt2	4.43516
Lhx1	2.94973		Gata4	2.5182		Sox18	3.16975		Gtpbp1	1.24102		Irf7	4.23383
Foxo4	2.77495		Etv2	2.50164		Hoxb5	3.1		Tal1	1.09145		Cebpa	4.23383
Isl1	2.76562		Zfpm1	2.39691		Lyl1	3.0549		Trim26	-1.07639		Tecpr1	4.12641
Zic2	2.67805		Hhex	2.28439		Ikzf2	2.96826		Fos	-1.08902		Mafb	4.00088
Twist1	2.6497		Tbx20	2.15038		Hoxb4	2.95652		Csrp1	-1.14422		Rnf13	3.93146
Fos	2.5695		Hey2	2.10219		Klf14	2.85635		Id1	-1.16486		Tfec	3.74109
Mycl1	2.41664		Zeb2	2.09247		Fosb	2.80457		Gli3	-1.17238		Nfil3	3.70762
Maml3	2.38495		Zeb1	2.02147		Pitx1	2.72541		Fhl1	-1.19293		Litaf	3.49921
Rora	2.27109		Smarca2	1.97973		Maf	2.57595		Klf9	-1.20147		Nab2	3.31936
Hes1	2.26499		Tead4	1.96442		Elk3	2.39227		Creb3	-1.24022		Rora	3.06406
Rnf103	2.25544		Gata3	1.94596		Zfpm2	2.38103		Smarca2	-1.24517		Tcf7l2	2.9026
Trip11	2.18208		Gata6	1.87844		Tshz1	2.3343		Sall2	-1.26933		Creg1	2.88866
Pou6f1	2.18141		Hey1	1.78586		Arid5b	2.32695		Nr2f6	-1.32586		Creb3	2.81302
Optn	2.16277		Smad6	1.70487		Hoxd9	2.30966		Erg	-1.34913		Pttg1ip	2.81018
Hmgb1	2.15338		Msx2	1.70021		Pou3f4	2.30535		Zeb1	-1.3645		Prdm1	2.79848
Msx1	2.12755		Tgfb1i1	1.60429		Lima1	2.30046		Trim3	-1.3775		Stat6	2.74839
Sap18	2.11194		Cbx8	1.5615		Csrp1	2.29446		Smad1	-1.42119		Cers6	2.73683
Zeb2	2.10965		Myc	1.36061		Atf3	2.26716		Nfkbia	-1.43755		Irf1	2.72494
Gtf2e2	2.08724		Ets1	1.29724		Runx1t1	2.20575		Tulp4	-1.44627		Crebl2	2.70605
Meis3	2.06295		Hmga2	1.23922		Zfp28	2.1993		Nab2	-1.44918		Epas1	2.65529
Arfgap2	2.05619		Stat5b	1.23216		Fhl1	2.19536		Rnf144a	-1.47041		Zbtb7b	2.53289
Tcf4	2.04106		Siah2	1.21917		Nfe2	2.16713		Lima1	-1.49435		Rxra	2.37459
Six2	2.02604		Kcnip3	1.19974		Ston1	2.16709		Chd3	-1.49455		Tgif1	2.37262
Snai1	1.97877		Id3	1.12987		Mbnl2	2.16514		Lef1	-1.56659		Mxd4	2.32886
Bhlhe22	1.96526		Creg1	1.0216		Creg1	2.14284		Klf4	-1.57232		Rara	2.28833
Ier2	1.96202		Msx1	1.00014		Hand2	2.12477		Pitx2	-1.58532		Klf6	2.2562
Safb	1.92641		Tcfl5	-1.01179		Nfib	2.11823		Klf6	-1.59864		Klhl5	2.23308
Sox3	1.82036		Aff1	-1.03448		Ets1	2.09706		Elk3	-1.60659		Irf9	2.15785
Nmi	1.80682		Crip1	-1.05475		Irf2	2.0608		Tead1	-1.60775		Rbl2	2.15745
Nfil3	1.79942		Mxd3	-1.05913		Ets2	2.05044		Hes1	-1.63254		Mgat5	2.11943
Nrip1	1.77485		Klf2	-1.14382		Mxd4	2.02029		Tead2	-1.68224		Trim26	2.10987
Lmo2	1.7748		Pgr	-1.1568		Hoxb6	1.98854		Rara	-1.71057		Xbp1	2.07893
Lef1	1.75784		Klf3	-1.24573		Foxo1	1.97871		Bach2	-1.72794		Stat1	1.98314
Kcnip3	1.74925		Id2	-1.26856		Klf3	1.90897		Sox11	-1.76755		Coro1a	1.96674
Smad4	1.74743		Phc1	-1.28433		Egr1	1.86533		Wbp5	-1.79503		Tal1	-1.88893
Mta2	1.74678		Zfp36	-1.34748		Zfp36	1.84335		Prdm6	-1.79841		Trim28	-1.95847
Chd3	1.74286		Foxa3	-1.36178		Fli1	1.79605		Lin28a	-1.82354		Tcf3	-1.96178
Rel	1.73669		Etv5	-1.41013		Fos	1.74595		Mllt4	-1.83195		Taf5	-1.98083
Tceal1	1.68687		Foxo1	-1.50254		Klhl5	1.71775		Klf2	-1.83199		Paxip1	-1.99075
Smad1	1.67806		Otx2	-1.51866		Hlx	1.67768		Relb	-1.85853		Cnot3	-2.0646
Sp3	1.65303		Prdm1	-1.52151		Atf6	1.65259		Maff	-1.89884		Pbx1	-2.14251
Irf1	1.60391		Tfap2c	-1.52443		Hcfc2	1.65095		Tbx20	-1.90985		Ttll4	-2.21606
Las1l	1.57225		Mkx	-1.6591		Jun	1.64949		Tbx3	-1.91909		Sall2	-2.22841
Rcor1	1.57216		Cbx7	-1.66043		Nfatc1	1.64241		Nfatc4	-1.95517		Hic2	-2.27077
Smarca1	1.54581		Mesp2	-1.66258		Creb3l1	1.63615		Hand1	-1.95894		Gtf3c5	-2.27294
Maff	1.52975		Mycl1	-1.74339		Zdhhc1	1.62468		Csrp2	-1.98817		Trip6	-2.31642
Pbx1	1.50434		Tfcp2l1	-1.76497		Aff1	1.62243		Arid5b	-1.99457		Pbx3	-2.40377
Per3	1.49758		Nmi	-1.81165		Nkx2-5	1.56314		Cdx2	-2.10985		Prdm6	-2.44434
Scml2	1.48394		Irf1	-1.94009		Csrp2	1.55034		Meis2	-2.11255		Mid1	-2.44772
Gli3	1.39346		Scml2	-1.97383		Tecpr1	1.54797		Ets1	-2.12377		Mybl1	-2.46893
Baz2b	1.38594		T	-2.02012		Myb	1.52097		Atf3	-2.15756		Pcgf2	-2.4717
Lrrc14	1.36906		Arc	-2.08911		Hey2	1.51628		Ldb2	-2.21513		Patz1	-2.54368
Acvr2a	1.3575		Dmrt1	-2.13787		Zfp30	1.48245		Foxf1	-2.29435		Smad3	-2.66987
Nfatc4	1.31527		Elf3	-2.15314		Ddit3	1.46508		Sall1	-2.30259		Hmga2	-2.73563
Aatf	1.29031		Ahr	-2.19702		Ulk2	1.38709		Tcf7l1	-2.35101		Cbx5	-2.78898
Repin1	1.28985		Pou5f1	-2.20282		Mbd2	1.38172		Gata4	-2.35794		Pmf1	-3.11149
Foxj2	1.2675		Prdm14	-2.31654		Crip2	1.3524		Zfp37	-2.40766		Mis18bp1	-3.1844
Klf11	1.26658		Sox2	-2.44863		Crip1	1.35195		Pitx1	-2.47349		Zeb1	-3.30235
Yaf2	1.26298		Irf6	-2.54197		Zbtb38	1.32581		Klf14	-2.48445		Tgfb1i1	-3.34709
Cebpb	1.25665		Hopx	-2.65946		Sertad1	1.30905		Gata6	-2.50831		Tonsl	-3.37591
Tmf1	1.23888		Pou3f1	-2.69281		Chd3	1.30537		Hoxd9	-2.51412		E2f2	-3.41897
Scand1	1.22673		Zic3	-2.70444		Stat5a	1.30108		Nfib	-2.849		Crip2	-3.43756
Tead2	1.21883		Utf1	-2.73027		Zxdb	1.2995		Crip2	-2.85969		Tfap4	-3.53812
Hmgb2	1.21163		Ldb2	-2.74745		Baz2b	1.28878		Sox18	-2.93434		Gata4	-3.53965
Ncor2	1.20795		Nanog	-2.79105		Klf6	1.24055		Id3	-2.9417		Lzts1	-3.55172
Aff3	1.20544		Pou6f1	-3.13909		Xbp1	1.2196		Tead4	-2.97151		Phc1	-3.55897
Phtf1	1.19194		Sox3	-3.42112		Stat2	1.1901		Msx1	-2.98947		Zbtb16	-3.62108
Arid1b	1.18528		Snai3	-3.71969		Atf7ip	1.18879		Twist1	-3.0598		Ets1	-3.62587
Hivep1	1.17145		Foxj1	-4.08068		Maml3	1.16947		Hoxb4	-3.06385		Psip1	-3.63861
Setbp1	1.16537					E2f2	1.16514		Epas1	-3.16174		Ezh2	-3.65921
Cers4	1.15962					Crem	1.16402		Hoxb3	-3.38444		Nfe2	-3.7868
Rfx3	1.1555					Rbl2	1.15299		Lhx6	-3.52784		Foxf1	-3.8455
Mafk	1.15255					Creb3	1.15022		Hoxb5	-3.55368		Six4	-3.94198
Etv1	1.15102					Ebf1	1.14995		Hey2	-3.57757		Sox12	-4.13444
Gtf2i	1.14007					Rnf141	1.14557		Hoxa1	-3.83433		Trip13	-4.19897
Zfp62	1.13803					Elf1	1.12739		Mecom	-3.83625		Sall4	-4.29559
Ulk2	1.13356					Hmbox1	1.11666		Hoxb2	-3.88811		Cbx2	-4.30103
Tcf12	1.1232					Klf7	1.09395		Sox17	-4.28396		Zfpm1	-4.40143
Trim33	1.11488					Cebpd	1.08724		Hoxb6	-4.30736		Hes1	-4.46301
Rere	1.1119					Crebl2	1.06017		Nkx2-5	-4.33912		Tbx3	-4.55338
Nr1d2	1.10137					Smarca2	1.0418					Fhl2	-4.55648
Cask	1.09038					Mxd1	1.00615					Tgif2	-4.64857
Taf15	1.09017					E2f4	-1.0247					Glis2	-4.65981
Cers2	1.08576					Tfap4	-1.0267					Myb	-4.69803
Zmynd11	1.08479					Ring1	-1.02928					Sox6	-4.80079
Smarce1	1.08385					Six4	-1.08887					Pitx2	-4.81513
Pfdn5	1.06888					Nkrf	-1.16871					Mybl2	-5.10852
Phrf1	1.0611					Tgif1	-1.17004					Aff3	-5.3568
Mesp2	1.049					Gata4	-1.17078					Gata1	-5.49811
Rxrg	1.03691					Cbx2	-1.17485					Hand1	-5.53616
Smarcb1	1.0369					Sall1	-1.18677					Csrp2	-5.80227
Ctcf	1.03487					Rfx3	-1.1981					Tead2	-5.80434
Zhx2	1.03063					Dpf3	-1.24851					Uhrf1	-5.86098
Klf15	1.01923					Mapk8ip1	-1.27595					Gli3	-5.8961
Zhx1	1.00433					Mllt3	-1.29967					Msx2	-5.8984
Zmym6	1.00318					Lmo2	-1.31479					Hif3a	-6.2068
Atf6b	-1.02385					Mllt6	-1.37196					Tead1	-6.33863
Trim13	-1.03443					Prr7	-1.3922					Gfi1b	-6.34982
Etv4	-1.03851					Dpf1	-1.40099					Nkx1-2	-6.37479
Sp2	-1.04446					Taf4b	-1.43932					Erg	-6.40003
Ahr	-1.06458					Smad1	-1.46617					Smad6	-6.61052
Tead1	-1.08495					Gata3	-1.48937					Mycn	-6.68742
Klf3	-1.09963					Myc	-1.50534					Klf1	-6.73855
Klf9	-1.10706					Rora	-1.57505					Tcf7	-7.18584
Foxa3	-1.11238					Setd4	-1.60364					Fhl1	-7.33088
Atf7	-1.13086					Arnt2	-1.60536					Sox11	-7.41887
Cdr2	-1.14095					Nfil3	-1.62357					Smarca1	-7.93118
Egr1	-1.14348					Prrx2	-1.63529					Trim10	-8.44545
Zfp36	-1.15595					Klf5	-1.80439					Lin28a	-8.67693
Zscan10	-1.1567					Nr3c1	-1.84523					Foxh1	-9.54949
Arntl	-1.16609					Isl1	-1.84698
Tsc22d4	-1.18538					Hes1	-1.89863
Myc	-1.19094					Tcfl5	-2.02545
Sox12	-1.21454					Irf1	-2.12806
Cbx7	-1.21821					Kcnip3	-2.13746
Lima1	-1.23201					Hey1	-2.17205
Samd4b	-1.27106					Lsr	-2.21977
Ncoa3	-1.29191					Lef1	-2.3328
Ldb1	-1.30898					Klf15	-2.33878
Dmrt1	-1.34972					Tfap2c	-2.3668
Ppp1r13l	-1.35599					Sall4	-2.44924
Hoxd13	-1.3599					Coro1a	-2.45529
Tfeb	-1.36353					Tcf7	-2.4703
Sap30	-1.36834					Foxh1	-2.47078
Phc1	-1.36989					Mkx	-2.54292
E2f1	-1.37207					Msx2	-2.64516
Zscan22	-1.38291					Tbx2	-2.65443
Klhl21	-1.3879					Snai1	-2.76963
Glis2	-1.38899					Etv2	-2.86157
Foxo1	-1.4134					Tbx3	-2.88659
E2f2	-1.44119					Msx1	-3.13192
Rnf24	-1.44878					Etv5	-3.2316
Sox13	-1.48622					Zic2	-3.24994
Pcgf2	-1.48777					Lzts1	-3.32387
Nr1d1	-1.57049					Glis1	-3.32741
Plagl1	-1.57193					Cited1	-3.63684
E2f4	-1.62566					Etv4	-3.72131
Baz2a	-1.63733					Six2	-3.74941
Mycn	-1.64646					Vax1	-3.77924
Prr7	-1.65467					Mycl1	-3.82062
Grhl1	-1.6696					Elf3	-3.88125
Rbpj	-1.73125					Sox9	-4.21758
Kat6b	-1.75544					Bhlhe22	-4.35971
Ncoa1	-1.79298					Zscan10	-4.69775
Sox2	-1.84858					Gbx2	-4.82551
Rarg	-1.95873					Lmo1	-5.41074
Utf1	-1.99372					Rxrg	-5.45101
Six1	-2.00779					Evx1	-6.03761
Depdc7	-2.10309					Nanog	-6.05506
Ppard	-2.21145					Otx2	-6.0739
Tcf7l1	-2.24093					Pou5f1	-6.14144
Tcf15	-2.26165					Lhx1	-6.23482
Pou3f1	-2.29734					Tlx2	-6.44864
Bnc2	-2.38174					Eomes	-7.02243
Ston1	-2.38385					T	-7.73847
Mybl2	-2.41001					Gsc	-8.01549
Snai3	-2.42388					Mixl1	-8.81093
Klf5	-2.48546
Rfx2	-2.52857
Hr	-2.54352
Hsf2bp	-2.62956
Stat4	-2.66529
Foxd3	-2.74988
Msc	-2.76586
En2	-2.92414
Gbx2	-2.92835
Nkx6-2	-2.94316
Tfcp2l1	-3.08584
Nr5a2	-3.1061
Arc	-3.14804
Arid5b	-3.19499
Gli1	-3.38503
Sox15	-3.59172
Esrrb	-3.63182
Bcl3	-3.86968
Ascl2	-4.10481
Nr0b1	-4.17626
Gata1	-4.32503
Zbtb32	-4.40626
Pou4f2	-4.42428
Esx1	-4.43474
Neurod1	-4.99946

## Sheet: (C) MES-HB-down
Category	Term	Count	Pvalue	cell_differentiation_markers	cytokines	homeodomain_proteins	oncogenes	protein_kinases	transcription_factors	translocation_cancer_genes	tumor_suppressors	gene_names
GO:0048729	tissue morphogenesis	21	3.45788e-05	DDR1,JAG1,	FGF8,JAG1,NODAL,SEMA3C,	NANOG,POU5F1,	POU5F1,	DDR1,EPHA2,	NANOG,PGR,POU5F1,	POU5F1,		CRB3,CYP7B1,DDR1,EPHA2,FGF8,FRAS1,FREM2,FST,JAG1,LAMA5,LY6E,NANOG,NODAL,OVOL2,PCDH8,PGR,POU5F1,SEMA3C,SFRP1,SHROOM3,WNT3A,
GO:0007155	cell adhesion	36	3.70287e-05	ALCAM,BCAM,CDH1,DDR1,ITGA3,	FGF4,			DDR1,ROR2,TESK2,			CDH1,	ALCAM,BCAM,CDH1,CDH3,CDON,CLDN3,CLDN4,CLDN6,CLDN7,CPXM2,CYFIP2,DAB1,DDR1,DSC2,FERMT1,FGF4,FREM2,ITGA3,ITGA8,ITGB8,LAMA5,LAMC2,MPZL2,NRCAM,PCDH8,PDPN,PERP,PIK3CB,PKP3,RGMB,ROR2,TESK2,THBS1,TMEM8,TTYH1,WISP1,
GO:0022610	biological adhesion	36	3.80832e-05	ALCAM,BCAM,CDH1,DDR1,ITGA3,	FGF4,			DDR1,ROR2,TESK2,			CDH1,	ALCAM,BCAM,CDH1,CDH3,CDON,CLDN3,CLDN4,CLDN6,CLDN7,CPXM2,CYFIP2,DAB1,DDR1,DSC2,FERMT1,FGF4,FREM2,ITGA3,ITGA8,ITGB8,LAMA5,LAMC2,MPZL2,NRCAM,PCDH8,PDPN,PERP,PIK3CB,PKP3,RGMB,ROR2,TESK2,THBS1,TMEM8,TTYH1,WISP1,
GO:0007389	pattern specification process	23	4.92537e-05		CXCL12,FGF8,LEFTY1,NODAL,	NANOG,OTX2,		ROR2,	ARC,FOXJ1,MESP2,NANOG,OTX2,ZIC3,			ARC,CXCL12,DLL1,FGF8,FOXJ1,FST,GRHL3,LEFTY1,MESP2,MSGN1,NANOG,NODAL,OOEP,OTX2,OVOL2,PCDH8,PGAP1,ROR2,SFRP1,SHROOM3,SP8,WNT3A,ZIC3,
GO:0003006	reproductive developmental process	22	4.96914e-05		CALCA,CXCL12,FGF8,	NANOG,		ROR2,	AHR,DMRT1,NANOG,PGR,PRDM14,SOX2,SOX3,			AHR,BIK,CALCA,CXCL12,CYP7B1,DMRT1,DND1,FGF8,FST,HOOK1,NANOG,NEURL1A,PGR,PRDM14,REC8,RNF17,ROR2,SFRP1,SOX2,SOX3,TDRD7,TEX15,
GO:0030030	cell projection organization	24	0.00010013	ALCAM,	CXCL12,SEMA6A,SLIT2,			EPHA7,PAK1,	FOXJ1,			ALCAM,ANK3,CLIC5,CXCL12,EPHA7,FGD4,FOXJ1,IGSF9,ITGA8,KLC3,LAMA5,LPAR1,MYO6,NEFL,NEURL1A,NRCAM,PAK1,PLA2G10,SEMA6A,SLIT2,SLIT3,TTYH1,UCHL1,WNT3A,
GO:0060429	epithelium development	21	0.000206809	DDR1,JAG1,	FGF8,JAG1,NODAL,SEMA3C,	POU3F1,		DDR1,	ELF3,IRF6,PGR,POU3F1,			CRB3,CYP7B1,DDR1,ELF3,FGF8,FRAS1,FREM2,IRF6,JAG1,LAMA5,NODAL,OVOL2,PCDH8,PGR,POU3F1,PTGS1,SEMA3C,SFN,SFRP1,SHROOM3,TGM1,
GO:0048732	gland development	17	0.000305401	CDH1,DDR1,	CRH,FGF8,SEMA3C,		MET,	DDR1,MET,	AHR,ELF3,IRF6,PGR,SOX2,		CDH1,	AHR,CDH1,CRH,CYP7B1,DDR1,ELF3,FGF8,IRF6,LAMA5,LY6E,MET,NEURL1A,PGR,SEMA3C,SFRP1,SOX2,WNT3A,
GO:0033273	response to vitamin	7	0.000334244		LEFTY1,	NANOG,POU5F1,	POU5F1,		NANOG,POU5F1,SOX2,	POU5F1,		CBS,EU599041,LEFTY1,NANOG,POU5F1,SOX2,TRIML2,
GO:0032989	cellular component morphogenesis	24	0.000401713	ALCAM,	CXCL12,NODAL,SEMA6A,SLIT2,			EPHA7,	FOXJ1,PRDM14,			ACTA1,ALCAM,ANK3,CLIC5,CRB3,CXCL12,EPHA7,FOXJ1,LAMA5,NEFL,NEURL1A,NODAL,NRCAM,OOEP,PDPN,PLA2G10,PRDM14,SEMA6A,SHROOM2,SHROOM3,SLIT2,SLIT3,UCHL1,WNT3A,
GO:0000902	cell morphogenesis	22	0.000443137	ALCAM,	CXCL12,NODAL,SEMA6A,SLIT2,			EPHA7,	FOXJ1,PRDM14,			ALCAM,ANK3,CLIC5,CRB3,CXCL12,EPHA7,FOXJ1,LAMA5,NEFL,NODAL,NRCAM,OOEP,PDPN,PLA2G10,PRDM14,SEMA6A,SHROOM2,SHROOM3,SLIT2,SLIT3,UCHL1,WNT3A,
GO:0002009	morphogenesis of an epithelium	15	0.000747871	DDR1,JAG1,	FGF8,JAG1,NODAL,SEMA3C,			DDR1,	PGR,			CRB3,CYP7B1,DDR1,FGF8,FRAS1,FREM2,JAG1,LAMA5,NODAL,OVOL2,PCDH8,PGR,SEMA3C,SFRP1,SHROOM3,
GO:0016337	cell-cell adhesion	18	0.000800543	CDH1,	FGF4,			ROR2,			CDH1,	CDH1,CDH3,CDON,CLDN3,CLDN4,CLDN6,CLDN7,CYFIP2,DAB1,DSC2,FGF4,FREM2,NRCAM,PCDH8,PDPN,PIK3CB,ROR2,TTYH1,
GO:0006955	immune response	28	0.00106306	BTLA,CD74,TNFRSF1B,	CXCL10,CXCL12,LTB,		CD74,		FOXJ1,	CD74,		BTLA,C920025E04RIK,CD74,CXCL10,CXCL12,DDX58,ENPP2,ERAP1,FOXJ1,GBP1,GBP2,GBP3,GBP4,GBP9,H2-BL,ICOSL,IFIH1,IRGM1,LTB,OASL2,PLCG2,PSMB8,PSMB9,RAB27A,TAP2,TINAGL1,TNFRSF1B,TRPM4,
GO:0043583	ear development	11	0.00114896	DDR1,JAG1,	FGF8,JAG1,	OTX2,		DDR1,	OTX2,SOX2,			CLIC5,DDR1,DLL1,FGF8,ITGA8,JAG1,MYO6,OTX2,SHROOM2,SOX2,WNT3A,
GO:0048598	embryonic morphogenesis	23	0.0012888		FGF4,FGF8,LEFTY1,NODAL,	NANOG,OTX2,POU5F1,	POU5F1,	EPHA2,ROR2,	NANOG,OTX2,POU5F1,SOX2,	POU5F1,		CDON,CLIC5,DLL1,EPHA2,FGF4,FGF8,ITGA8,LAMA5,LEFTY1,MAB21L2,MYO6,NANOG,NODAL,OTX2,OVOL2,PCDH8,POU5F1,ROR2,SHROOM3,SOX2,SP8,SPINT1,WNT3A,
GO:0001756	somitogenesis	7	0.00132011					ROR2,	MESP2,			DLL1,MESP2,MSGN1,PCDH8,ROR2,SFRP1,WNT3A,
GO:0006793	phosphorus metabolic process	43	0.00151634	CD74,DDR1,			CD74,MET,	AXL,CAMK2B,CAMK2D,CAMKK1,CAMKV,DDR1,EPHA1,EPHA2,EPHA7,ERBB3,MAP3K15,MAP3K8,MAP3K9,MAPK13,MAPK4,MET,PAK1,PDK1,PIM2,RIPK4,ROR2,RPS6KA5,SGK1,STK32A,TEC,TESK2,TNK1,TRIB3,		CD74,		AXL,CAMK2B,CAMK2D,CAMKK1,CAMKV,CD74,DDR1,DUSP1,DUSP14,DUSP5,DUSP6,EPHA1,EPHA2,EPHA7,ERBB3,FGD4,IGFBP3,LPAR1,LPAR2,MAP3K15,MAP3K8,MAP3K9,MAPK13,MAPK4,MET,MTMR7,OOEP,PAK1,PDK1,PIK3CB,PIK3CD,PIM2,PPM1K,PTPN3,RIPK4,ROR2,RPS6KA5,SGK1,STK32A,TEC,TESK2,TNK1,TRIB3,
GO:0006796	phosphate metabolic process	43	0.00151634	CD74,DDR1,			CD74,MET,	AXL,CAMK2B,CAMK2D,CAMKK1,CAMKV,DDR1,EPHA1,EPHA2,EPHA7,ERBB3,MAP3K15,MAP3K8,MAP3K9,MAPK13,MAPK4,MET,PAK1,PDK1,PIM2,RIPK4,ROR2,RPS6KA5,SGK1,STK32A,TEC,TESK2,TNK1,TRIB3,		CD74,		AXL,CAMK2B,CAMK2D,CAMKK1,CAMKV,CD74,DDR1,DUSP1,DUSP14,DUSP5,DUSP6,EPHA1,EPHA2,EPHA7,ERBB3,FGD4,IGFBP3,LPAR1,LPAR2,MAP3K15,MAP3K8,MAP3K9,MAPK13,MAPK4,MET,MTMR7,OOEP,PAK1,PDK1,PIK3CB,PIK3CD,PIM2,PPM1K,PTPN3,RIPK4,ROR2,RPS6KA5,SGK1,STK32A,TEC,TESK2,TNK1,TRIB3,
GO:0032526	response to retinoic acid	6	0.00157638		LEFTY1,	NANOG,POU5F1,	POU5F1,		NANOG,POU5F1,SOX2,	POU5F1,		EU599041,LEFTY1,NANOG,POU5F1,SOX2,TRIML2,
GO:0006928	cell motion	23	0.00168202	ALCAM,ITGA3,	CXCL12,LEFTY1,NODAL,SEMA3C,SEMA6A,SLIT2,		MET,	EPHA7,MET,	FOXJ1,			ALCAM,ANK3,CHRNA7,CXCL12,DAB1,EPHA7,FOXJ1,ITGA3,LAMA5,LEFTY1,MET,NEURL1A,NODAL,NRCAM,OVOL2,PDPN,PLA2G10,SEMA3C,SEMA6A,SHROOM2,SLIT2,SLIT3,ST14,
GO:0006468	protein amino acid phosphorylation	34	0.00183283	CD74,DDR1,			CD74,MET,	AXL,CAMK2B,CAMK2D,CAMKK1,CAMKV,DDR1,EPHA1,EPHA2,EPHA7,ERBB3,MAP3K15,MAP3K8,MAP3K9,MAPK13,MAPK4,MET,PAK1,PDK1,PIM2,RIPK4,ROR2,RPS6KA5,SGK1,STK32A,TEC,TESK2,TNK1,TRIB3,		CD74,		AXL,CAMK2B,CAMK2D,CAMKK1,CAMKV,CD74,DDR1,EPHA1,EPHA2,EPHA7,ERBB3,FGD4,IGFBP3,LPAR1,LPAR2,MAP3K15,MAP3K8,MAP3K9,MAPK13,MAPK4,MET,OOEP,PAK1,PDK1,PIM2,RIPK4,ROR2,RPS6KA5,SGK1,STK32A,TEC,TESK2,TNK1,TRIB3,
GO:0033189	response to vitamin A	6	0.00184557		LEFTY1,	NANOG,POU5F1,	POU5F1,		NANOG,POU5F1,SOX2,	POU5F1,		EU599041,LEFTY1,NANOG,POU5F1,SOX2,TRIML2,
GO:0007169	transmembrane receptor protein tyrosine kinase signaling pathway	15	0.00203179	DDR1,	FGF17,FGF4,FGF5,FGF8,		FOXO1,MET,	AXL,DDR1,EPHA1,EPHA2,EPHA7,ERBB3,MET,PAK1,ROR2,	FOXO1,	FOXO1,		AXL,DDR1,EPHA1,EPHA2,EPHA7,ERBB3,FGF17,FGF4,FGF5,FGF8,FOXO1,GHR,MET,PAK1,ROR2,
GO:0003002	regionalization	16	0.00208137		FGF8,LEFTY1,NODAL,	OTX2,		ROR2,	ARC,MESP2,OTX2,ZIC3,			ARC,DLL1,FGF8,LEFTY1,MESP2,MSGN1,NODAL,OTX2,OVOL2,PCDH8,PGAP1,ROR2,SFRP1,SP8,WNT3A,ZIC3,
GO:0009991	response to extracellular stimulus	12	0.00226328		LEFTY1,	NANOG,POU5F1,	POU5F1,	AXL,	FOXA3,NANOG,POU5F1,SOX2,	POU5F1,		AXL,CBS,CHRNA7,EU599041,FOXA3,GATM,LEFTY1,NANOG,PCSK9,POU5F1,SOX2,TRIML2,
GO:0009952	anterior/posterior pattern formation	13	0.00227902		LEFTY1,NODAL,	OTX2,		ROR2,	ARC,MESP2,OTX2,ZIC3,			ARC,DLL1,LEFTY1,MESP2,MSGN1,NODAL,OTX2,PCDH8,PGAP1,ROR2,SFRP1,WNT3A,ZIC3,
GO:0031667	response to nutrient levels	11	0.00245179		LEFTY1,	NANOG,POU5F1,	POU5F1,		FOXA3,NANOG,POU5F1,SOX2,	POU5F1,		CBS,CHRNA7,EU599041,FOXA3,GATM,LEFTY1,NANOG,PCSK9,POU5F1,SOX2,TRIML2,
GO:0016310	phosphorylation	36	0.00338135	CD74,DDR1,			CD74,MET,	AXL,CAMK2B,CAMK2D,CAMKK1,CAMKV,DDR1,EPHA1,EPHA2,EPHA7,ERBB3,MAP3K15,MAP3K8,MAP3K9,MAPK13,MAPK4,MET,PAK1,PDK1,PIM2,RIPK4,ROR2,RPS6KA5,SGK1,STK32A,TEC,TESK2,TNK1,TRIB3,		CD74,		AXL,CAMK2B,CAMK2D,CAMKK1,CAMKV,CD74,DDR1,EPHA1,EPHA2,EPHA7,ERBB3,FGD4,IGFBP3,LPAR1,LPAR2,MAP3K15,MAP3K8,MAP3K9,MAPK13,MAPK4,MET,OOEP,PAK1,PDK1,PIK3CB,PIK3CD,PIM2,RIPK4,ROR2,RPS6KA5,SGK1,STK32A,TEC,TESK2,TNK1,TRIB3,
GO:0022612	gland morphogenesis	9	0.00372806	CDH1,DDR1,	FGF8,SEMA3C,			DDR1,	ELF3,PGR,		CDH1,	CDH1,CYP7B1,DDR1,ELF3,FGF8,LAMA5,PGR,SEMA3C,SFRP1,
GO:0007167	enzyme linked receptor protein signaling pathway	18	0.00376269	DDR1,	FGF17,FGF4,FGF5,FGF8,NODAL,		FOXO1,MET,	AXL,DDR1,EPHA1,EPHA2,EPHA7,ERBB3,MET,PAK1,ROR2,	FOXO1,	FOXO1,		AXL,DDR1,EPHA1,EPHA2,EPHA7,ERBB3,FGF17,FGF4,FGF5,FGF8,FOXO1,FST,GHR,MET,NODAL,PAK1,RGMB,ROR2,
GO:0019827	stem cell maintenance	5	0.00384748		FGF4,NODAL,	NANOG,POU5F1,	POU5F1,		NANOG,POU5F1,SOX2,	POU5F1,		FGF4,NANOG,NODAL,POU5F1,SOX2,
GO:0042472	inner ear morphogenesis	8	0.00390792		FGF8,	OTX2,			OTX2,SOX2,			CLIC5,DLL1,FGF8,ITGA8,MYO6,OTX2,SOX2,WNT3A,
GO:0048864	stem cell development	5	0.00454839		FGF4,NODAL,	NANOG,POU5F1,	POU5F1,		NANOG,POU5F1,SOX2,	POU5F1,		FGF4,NANOG,NODAL,POU5F1,SOX2,
GO:0048839	inner ear development	9	0.00495589	JAG1,	FGF8,JAG1,	OTX2,			OTX2,SOX2,			CLIC5,DLL1,FGF8,ITGA8,JAG1,MYO6,OTX2,SOX2,WNT3A,
GO:0035282	segmentation	7	0.00546558					ROR2,	MESP2,			DLL1,MESP2,MSGN1,PCDH8,ROR2,SFRP1,WNT3A,
GO:0031175	neuron projection development	15	0.00625917	ALCAM,	CXCL12,SEMA6A,SLIT2,			EPHA7,PAK1,				ALCAM,ANK3,CXCL12,EPHA7,IGSF9,MYO6,NEFL,NRCAM,PAK1,PLA2G10,SEMA6A,SLIT2,SLIT3,UCHL1,WNT3A,
GO:0007242	intracellular signaling cascade	42	0.00680026	CD74,	CALCA,FGF8,LTB,TRH,		CD74,MET,	MAPK13,MET,PDK1,ROR2,RPS6KA5,TEC,	PGR,ZFP36,	CD74,		ARHGEF16,ARHGEF3,CALCA,CD74,DAB1,DUSP1,EPS8L2,ERAS,FGD4,FGF8,LPAR1,LPAR2,LTB,MAPK13,MCF2L,MET,MT1,MT2,PDK1,PGR,PIK3CB,PIK3CD,PLCB4,PLCG2,PLCH1,PLCXD1,PLEK2,PREX2,PTGER4,RAB15,RAB19,RAB25,RAB27A,RASD2,RASEF,ROR2,RPS6KA5,SHC4,STMN2,TEC,TRH,ZFP36,
GO:0007398	ectoderm development	11	0.00690384		LTB,	POU3F1,POU5F1,	POU5F1,		IRF6,POU3F1,POU5F1,	POU5F1,		FRAS1,FST,GRHL3,IRF6,LAMA5,LTB,POU3F1,POU5F1,PTGS1,SFN,TGM1,
GO:0001947	heart looping	5	0.00715323		FGF8,NODAL,				ZIC3,			FGF8,NODAL,OVOL2,WNT3A,ZIC3,
GO:0006790	sulfur metabolic process	9	0.00735024									ALDH5A1,CBS,CTH,GHR,GSTT2,MGST1,OCLN,SEPP1,SULF1,
GO:0007584	response to nutrient	8	0.00780858		LEFTY1,	NANOG,POU5F1,	POU5F1,		NANOG,POU5F1,SOX2,	POU5F1,		CBS,EU599041,GATM,LEFTY1,NANOG,POU5F1,SOX2,TRIML2,
GO:0042471	ear morphogenesis	8	0.00780858		FGF8,	OTX2,			OTX2,SOX2,			CLIC5,DLL1,FGF8,ITGA8,MYO6,OTX2,SOX2,WNT3A,
GO:0048858	cell projection morphogenesis	14	0.00810008	ALCAM,	CXCL12,SEMA6A,SLIT2,			EPHA7,	FOXJ1,			ALCAM,ANK3,CXCL12,EPHA7,FOXJ1,LAMA5,NEFL,NRCAM,PLA2G10,SEMA6A,SLIT2,SLIT3,UCHL1,WNT3A,
GO:0043009	chordate embryonic development	23	0.00869918	CDH1,	FGF8,NODAL,	HOPX,POU5F1,	POU5F1,	EPHA2,ROR2,	HOPX,MESP2,POU5F1,PRDM1,	POU5F1,	CDH1,	APBA2,CDH1,DLL1,DNMT3L,EPHA2,ETNK2,FGF8,HOPX,KRT19,LY6E,MESP2,MSGN1,NODAL,OOEP,OVOL2,PCDH8,POU5F1,PRDM1,ROR2,SFRP1,SHROOM3,SPINT1,WNT3A,
GO:0048667	cell morphogenesis involved in neuron differentiation	13	0.00906774	ALCAM,	CXCL12,SEMA6A,SLIT2,			EPHA7,				ALCAM,ANK3,CLIC5,CXCL12,EPHA7,NEFL,NRCAM,PLA2G10,SEMA6A,SLIT2,SLIT3,UCHL1,WNT3A,
GO:0030182	neuron differentiation	22	0.00919174	ALCAM,JAG1,	CXCL12,JAG1,SEMA6A,SLIT2,	OTX2,		EPHA2,EPHA7,PAK1,	OTX2,SOX2,			ALCAM,ANK3,CLIC5,CXCL12,DLL1,EPHA2,EPHA7,IGSF9,JAG1,MYO6,NEFL,NRCAM,OTX2,PAK1,PCSK9,PLA2G10,SEMA6A,SLIT2,SLIT3,SOX2,UCHL1,WNT3A,
GO:0007411	axon guidance	9	0.00937305	ALCAM,	CXCL12,SEMA6A,SLIT2,			EPHA7,				ALCAM,ANK3,CXCL12,EPHA7,NRCAM,PLA2G10,SEMA6A,SLIT2,SLIT3,
GO:0048562	embryonic organ morphogenesis	12	0.00949799		FGF8,NODAL,	OTX2,		EPHA2,ROR2,	OTX2,SOX2,			CLIC5,DLL1,EPHA2,FGF8,ITGA8,MYO6,NODAL,OTX2,OVOL2,ROR2,SOX2,WNT3A,
GO:0009792	embryonic development ending in birth or egg hatching	23	0.00963117	CDH1,	FGF8,NODAL,	HOPX,POU5F1,	POU5F1,	EPHA2,ROR2,	HOPX,MESP2,POU5F1,PRDM1,	POU5F1,	CDH1,	APBA2,CDH1,DLL1,DNMT3L,EPHA2,ETNK2,FGF8,HOPX,KRT19,LY6E,MESP2,MSGN1,NODAL,OOEP,OVOL2,PCDH8,POU5F1,PRDM1,ROR2,SFRP1,SHROOM3,SPINT1,WNT3A,
GO:0006575	cellular amino acid derivative metabolic process	11	0.010239									ALDH5A1,CHRNA7,ETNK2,FABP3,GATM,GHR,GSTT2,LY6E,MGST1,MOXD1,OCLN,
GO:0007409	axonogenesis	12	0.0103649	ALCAM,	CXCL12,SEMA6A,SLIT2,			EPHA7,				ALCAM,ANK3,CXCL12,EPHA7,NEFL,NRCAM,PLA2G10,SEMA6A,SLIT2,SLIT3,UCHL1,WNT3A,
GO:0001667	ameboidal cell migration	6	0.0109557		CXCL12,LEFTY1,NODAL,SEMA3C,							CXCL12,LAMA5,LEFTY1,NODAL,OVOL2,SEMA3C,
GO:0007281	germ cell development	9	0.0111428		CALCA,CXCL12,				PRDM14,			CALCA,CXCL12,DND1,HOOK1,NEURL1A,PRDM14,REC8,RNF17,TDRD7,
GO:0001829	trophectodermal cell differentiation	4	0.0113233	CDH1,	NODAL,	HOPX,POU5F1,	POU5F1,		HOPX,POU5F1,	POU5F1,	CDH1,	CDH1,HOPX,NODAL,POU5F1,
GO:0000904	cell morphogenesis involved in differentiation	14	0.0118729	ALCAM,	CXCL12,NODAL,SEMA6A,SLIT2,			EPHA7,				ALCAM,ANK3,CLIC5,CXCL12,EPHA7,NEFL,NODAL,NRCAM,PLA2G10,SEMA6A,SLIT2,SLIT3,UCHL1,WNT3A,
GO:0032990	cell part morphogenesis	14	0.0118729	ALCAM,	CXCL12,SEMA6A,SLIT2,			EPHA7,	FOXJ1,			ALCAM,ANK3,CXCL12,EPHA7,FOXJ1,LAMA5,NEFL,NRCAM,PLA2G10,SEMA6A,SLIT2,SLIT3,UCHL1,WNT3A,
GO:0042127	regulation of cell proliferation	27	0.0118916	BTLA,CD274,DDR1,	CXCL10,FGF17,FGF4,FGF5,FGF8,LEFTY1,LTB,NODAL,	NANOG,	FOXO1,	DDR1,	FOXJ1,FOXO1,IRF6,NANOG,PGR,SOX2,TCFL5,	FOXO1,		BTLA,CD274,CXCL10,CYP7B1,DDR1,FGF17,FGF4,FGF5,FGF8,FGFBP1,FOXJ1,FOXO1,ICOSL,IGFBP3,IRF6,LAMA5,LEFTY1,LTB,MAB21L2,NANOG,NODAL,OVOL2,PGR,PTGS1,SFN,SOX2,TCFL5,
GO:0031348	negative regulation of defense response	5	0.0119336	NT5E,TNFRSF1B,					ZFP36,			CHRNA7,H2-BL,NT5E,TNFRSF1B,ZFP36,
GO:0001710	mesodermal cell fate commitment	3	0.0125107			NANOG,POU5F1,	POU5F1,		NANOG,POU5F1,	POU5F1,		NANOG,POU5F1,WNT3A,
GO:0008544	epidermis development	10	0.0132171		LTB,	POU3F1,			IRF6,POU3F1,			FRAS1,FST,GRHL3,IRF6,LAMA5,LTB,POU3F1,PTGS1,SFN,TGM1,
GO:0008217	regulation of blood pressure	7	0.0132786		CALCA,							ACTA2,AGTRAP,CACNA1B,CALCA,CHRNA7,EPHX2,PTGS1,
GO:0048863	stem cell differentiation	5	0.0133835		FGF4,NODAL,	NANOG,POU5F1,	POU5F1,		NANOG,POU5F1,SOX2,	POU5F1,		FGF4,NANOG,NODAL,POU5F1,SOX2,
GO:0045165	cell fate commitment	11	0.0134551		FGF8,NODAL,	NANOG,OTX2,POU5F1,	POU5F1,		NANOG,OTX2,POU5F1,PRDM1,PRDM14,SOX2,	POU5F1,		CDON,DLL1,FGF8,NANOG,NODAL,OTX2,POU5F1,PRDM1,PRDM14,SOX2,WNT3A,
GO:0048568	embryonic organ development	15	0.0143936		FGF8,NODAL,	OTX2,		EPHA2,ROR2,	OTX2,PRDM1,SOX2,			CLIC5,DLL1,EPHA2,FGF8,ITGA8,KRT19,MYO6,NODAL,OTX2,OVOL2,PRDM1,ROR2,SOX2,SPINT1,WNT3A,
GO:0035239	tube morphogenesis	12	0.0144533	CDH1,DDR1,	CXCL12,FGF8,NODAL,			DDR1,	PGR,ZIC3,		CDH1,	CDH1,CXCL12,DDR1,FGF8,LAMA5,NODAL,OVOL2,PDPN,PGR,SHROOM3,WNT3A,ZIC3,
GO:0035023	regulation of Rho protein signal transduction	8	0.01489						FOXJ1,			ARHGEF16,ARHGEF3,FGD4,FOXJ1,LPAR1,LPAR2,MCF2L,PREX2,
GO:0001890	placenta development	8	0.0157883		NODAL,		MET,	MET,	PRDM1,			ETNK2,GJB3,KRT19,MET,NODAL,OVOL2,PRDM1,SPINT1,
GO:0019882	antigen processing and presentation	8	0.0157883	CD74,			CD74,			CD74,		C920025E04RIK,CD74,H2-BL,PSMB8,PSMB9,PSME2,TAP2,TAPBPL,
GO:0048333	mesodermal cell differentiation	3	0.0171687			NANOG,POU5F1,	POU5F1,		NANOG,POU5F1,	POU5F1,		NANOG,POU5F1,WNT3A,
GO:0048812	neuron projection morphogenesis	12	0.017564	ALCAM,	CXCL12,SEMA6A,SLIT2,			EPHA7,				ALCAM,ANK3,CXCL12,EPHA7,NEFL,NRCAM,PLA2G10,SEMA6A,SLIT2,SLIT3,UCHL1,WNT3A,
GO:0016042	lipid catabolic process	10	0.0199723									ENPP2,LIPH,PHYH,PLA2G10,PLA2G16,PLA2G7,PLCG2,PLCH1,PNPLA2,SLC27A2,
GO:0009880	embryonic pattern specification	5	0.0202796		NODAL,	NANOG,			NANOG,			DLL1,NANOG,NODAL,OOEP,PGAP1,
GO:0007610	behavior	21	0.0203897	ITGA3,	CALCA,CXCL10,CXCL12,CXCL16,SLIT2,TRH,		MET,	MET,				AMPH,APBA2,CACNA1B,CALCA,CHRNA7,CPT1A,CXCL10,CXCL12,CXCL16,CYSLTR1,ENPP2,ITGA3,ITGA8,MET,MYO6,PDE1B,RASD2,SEPP1,SLIT2,TRH,UCHL1,
GO:0045596	negative regulation of cell differentiation	12	0.0219256	CD74,JAG1,	FGF4,JAG1,NODAL,	HOPX,NANOG,POU5F1,	CD74,POU5F1,		FOXJ1,HOPX,NANOG,POU5F1,SOX2,ZFP36,	CD74,POU5F1,		CD74,DLL1,FGF4,FOXJ1,FST,HOPX,JAG1,NANOG,NODAL,POU5F1,SOX2,ZFP36,
GO:0033559	unsaturated fatty acid metabolic process	5	0.022288	CD74,			CD74,			CD74,		ALOX15,CD74,EPHX2,PDPN,PTGS1,
GO:0001707	mesoderm formation	5	0.022288		NODAL,	NANOG,POU5F1,	POU5F1,	EPHA2,	NANOG,POU5F1,	POU5F1,		EPHA2,NANOG,NODAL,POU5F1,WNT3A,
GO:0001839	neural plate morphogenesis	3	0.0224402		FGF8,NODAL,							FGF8,NODAL,OVOL2,
GO:0019953	sexual reproduction	20	0.0240738	ITGA3,	CALCA,CXCL12,			TESK2,	PGR,PRDM14,SOX3,TCFL5,			BIK,CALCA,CXCL12,DND1,FST,HOOK1,ITGA3,NANOS3,NEURL1A,OOEP,PGR,PRDM14,REC8,RNF17,SEPP1,SOX3,TCFL5,TDRD7,TESK2,TEX15,
GO:0030335	positive regulation of cell migration	5	0.0244135		CXCL10,CXCL12,							ARHGAP8,CXCL10,CXCL12,PDPN,THBS1,
GO:0006644	phospholipid metabolic process	11	0.0256958									ALDH5A1,ETNK2,FABP3,MBOAT1,PCSK9,PGAP1,PIK3CB,PIK3CD,PLA2G10,PLCG2,SERINC5,
GO:0048332	mesoderm morphogenesis	5	0.0266574		NODAL,	NANOG,POU5F1,	POU5F1,	EPHA2,	NANOG,POU5F1,	POU5F1,		EPHA2,NANOG,NODAL,POU5F1,WNT3A,
GO:0001825	blastocyst formation	4	0.0272678	CDH1,	NODAL,	HOPX,POU5F1,	POU5F1,		HOPX,POU5F1,	POU5F1,	CDH1,	CDH1,HOPX,NODAL,POU5F1,
GO:0042491	auditory receptor cell differentiation	4	0.0272678	JAG1,	JAG1,							CLIC5,DLL1,JAG1,MYO6,
GO:0050728	negative regulation of inflammatory response	4	0.0272678	NT5E,TNFRSF1B,					ZFP36,			CHRNA7,NT5E,TNFRSF1B,ZFP36,
GO:0006354	RNA elongation	3	0.0282842									ELL2,ELL3,TCEA3,
GO:0001840	neural plate development	3	0.0282842		FGF8,NODAL,							FGF8,NODAL,OVOL2,
GO:0051149	positive regulation of muscle cell differentiation	3	0.0282842			HOPX,			HOPX,			CDON,HOPX,IGFBP3,
GO:0007626	locomotory behavior	14	0.0286515		CXCL10,CXCL12,CXCL16,SLIT2,TRH,							APBA2,CACNA1B,CXCL10,CXCL12,CXCL16,CYSLTR1,ENPP2,MYO6,PDE1B,RASD2,SEPP1,SLIT2,TRH,UCHL1,
GO:0042325	regulation of phosphorylation	16	0.0293353	CD74,			CD74,MET,	MET,TRIB3,		CD74,		CBS,CCDC88C,CD74,DAB1,FAM129A,FGD4,GADD45A,GHR,IGFBP3,LPAR1,LPAR2,MET,PKIA,PPP1R14C,SFN,TRIB3,
GO:0006816	calcium ion transport	9	0.0297358					CAMK2B,CAMK2D,				BSPRY,CACNA1B,CAMK2B,CAMK2D,CHRNA7,CYSLTR1,SLC24A6,TMEM37,TRPM4,
GO:0016338	calcium-independent cell-cell adhesion	4	0.0306757									CLDN3,CLDN4,CLDN6,CLDN7,
GO:0048806	genitalia development	4	0.0306757		FGF8,			ROR2,	SOX2,			FGF8,ROR2,SOX2,TEX15,
GO:0048666	neuron development	16	0.0307855	ALCAM,	CXCL12,SEMA6A,SLIT2,			EPHA7,PAK1,				ALCAM,ANK3,CLIC5,CXCL12,EPHA7,IGSF9,MYO6,NEFL,NRCAM,PAK1,PLA2G10,SEMA6A,SLIT2,SLIT3,UCHL1,WNT3A,
GO:0001701	in utero embryonic development	15	0.0311426	CDH1,	NODAL,	HOPX,POU5F1,	POU5F1,		HOPX,POU5F1,PRDM1,	POU5F1,	CDH1,	APBA2,CDH1,DLL1,DNMT3L,ETNK2,HOPX,KRT19,LY6E,NODAL,OOEP,OVOL2,POU5F1,PRDM1,SPINT1,WNT3A,
GO:0001704	formation of primary germ layer	5	0.0315047		NODAL,	NANOG,POU5F1,	POU5F1,	EPHA2,	NANOG,POU5F1,	POU5F1,		EPHA2,NANOG,NODAL,POU5F1,WNT3A,
GO:0030855	epithelial cell differentiation	9	0.0323473			POU3F1,			ELF3,IRF6,PGR,POU3F1,			CRB3,ELF3,IRF6,PGR,POU3F1,PTGS1,SFN,SHROOM3,TGM1,
GO:0051272	positive regulation of cell motion	5	0.0341096		CXCL10,CXCL12,							ARHGAP8,CXCL10,CXCL12,PDPN,THBS1,
GO:0043616	keratinocyte proliferation	3	0.0346617						IRF6,			FST,IRF6,SFN,
GO:0001763	morphogenesis of a branching structure	9	0.0351112	DDR1,	CXCL12,FGF8,SEMA3C,			DDR1,EPHA7,	PGR,			CXCL12,DDR1,EPHA7,FGF8,LAMA5,PGR,SEMA3C,SFRP1,SPINT1,
GO:0032101	regulation of response to external stimulus	8	0.0357864	NT5E,TNFRSF1B,	CALCA,CXCL12,	HOPX,			HOPX,ZFP36,			CALCA,CHRNA7,CXCL12,HOPX,NT5E,THBS1,TNFRSF1B,ZFP36,
GO:0051338	regulation of transferase activity	12	0.0380629	CD74,			CD74,MET,	MET,TRIB3,		CD74,		CBS,CD74,DAB1,FGD4,GADD45A,LPAR1,LPAR2,MET,PKIA,SERINC5,SFN,TRIB3,
GO:0060688	regulation of morphogenesis of a branching structure	4	0.0381282	CDH1,			ETV5,MET,	MET,	ETV5,	ETV5,	CDH1,	CDH1,ETV5,MET,SFRP1,
GO:0051174	regulation of phosphorus metabolic process	16	0.0384037	CD74,			CD74,MET,	MET,TRIB3,		CD74,		CBS,CCDC88C,CD74,DAB1,FAM129A,FGD4,GADD45A,GHR,IGFBP3,LPAR1,LPAR2,MET,PKIA,PPP1R14C,SFN,TRIB3,
GO:0019220	regulation of phosphate metabolic process	16	0.0384037	CD74,			CD74,MET,	MET,TRIB3,		CD74,		CBS,CCDC88C,CD74,DAB1,FAM129A,FGD4,GADD45A,GHR,IGFBP3,LPAR1,LPAR2,MET,PKIA,PPP1R14C,SFN,TRIB3,
GO:0007368	determination of left/right symmetry	5	0.0396848		FGF8,NODAL,				ZIC3,			DLL1,FGF8,NODAL,WNT3A,ZIC3,
GO:0048609	reproductive process in a multicellular organism	20	0.0397356		CALCA,CXCL12,NODAL,		MET,	MET,TESK2,	PGR,PRDM14,SOX3,TCFL5,			BIK,CALCA,CHRNA7,CXCL12,DND1,FST,HOOK1,MET,NANOS3,NEURL1A,NODAL,PGR,PRDM14,REC8,RNF17,SOX3,TCFL5,TDRD7,TESK2,TEX15,
GO:0032504	multicellular organism reproduction	20	0.0397356		CALCA,CXCL12,NODAL,		MET,	MET,TESK2,	PGR,PRDM14,SOX3,TCFL5,			BIK,CALCA,CHRNA7,CXCL12,DND1,FST,HOOK1,MET,NANOS3,NEURL1A,NODAL,PGR,PRDM14,REC8,RNF17,SOX3,TCFL5,TDRD7,TESK2,TEX15,
GO:0019637	organophosphate metabolic process	11	0.0403464									ALDH5A1,ETNK2,FABP3,MBOAT1,PCSK9,PGAP1,PIK3CB,PIK3CD,PLA2G10,PLCG2,SERINC5,
GO:0048515	spermatid differentiation	6	0.0408029		CALCA,				SOX3,			CALCA,HOOK1,NEURL1A,REC8,RNF17,SOX3,
GO:0043405	regulation of MAP kinase activity	7	0.0408502	CD74,			CD74,MET,	MET,TRIB3,		CD74,		CBS,CD74,FGD4,LPAR1,LPAR2,MET,TRIB3,
GO:0046486	glycerolipid metabolic process	9	0.0411089									ALDH5A1,ETNK2,FABP3,PCSK9,PGAP1,PIK3CB,PIK3CD,PNPLA2,SERINC5,
GO:0007276	gamete generation	17	0.0422172		CALCA,CXCL12,			TESK2,	PGR,PRDM14,SOX3,TCFL5,			BIK,CALCA,CXCL12,DND1,FST,HOOK1,NANOS3,NEURL1A,PGR,PRDM14,REC8,RNF17,SOX3,TCFL5,TDRD7,TESK2,TEX15,
GO:0040017	positive regulation of locomotion	5	0.0426554		CXCL10,CXCL12,							ARHGAP8,CXCL10,CXCL12,PDPN,THBS1,
GO:0009855	determination of bilateral symmetry	5	0.0426554		FGF8,NODAL,				ZIC3,			DLL1,FGF8,NODAL,WNT3A,ZIC3,
GO:0009799	determination of symmetry	5	0.0426554		FGF8,NODAL,				ZIC3,			DLL1,FGF8,NODAL,WNT3A,ZIC3,
GO:0016055	Wnt receptor signaling pathway	9	0.0427084	FZD10,				ROR2,				CCDC88C,FZD10,FZD8,PORCN,ROR2,SFRP1,WISP1,WNT3A,WNT8A,
GO:0007548	sex differentiation	9	0.0427084		FGF8,	NANOG,		ROR2,	DMRT1,NANOG,PGR,SOX2,			BIK,DMRT1,FGF8,FST,NANOG,PGR,ROR2,SOX2,TEX15,
GO:0030879	mammary gland development	7	0.044987	DDR1,			MET,	DDR1,MET,	ELF3,IRF6,PGR,			DDR1,ELF3,IRF6,MET,NEURL1A,PGR,WNT3A,
GO:0048585	negative regulation of response to stimulus	6	0.0457081	NT5E,TNFRSF1B,					FOXJ1,ZFP36,			CHRNA7,FOXJ1,H2-BL,NT5E,TNFRSF1B,ZFP36,
GO:0007435	salivary gland morphogenesis	4	0.0464142	CDH1,	FGF8,SEMA3C,						CDH1,	CDH1,FGF8,LAMA5,SEMA3C,
GO:0033059	cellular pigmentation	3	0.0488696									RAB27A,SHROOM2,SHROOM3,
GO:0006650	glycerophospholipid metabolic process	7	0.0493762									ALDH5A1,ETNK2,FABP3,PGAP1,PIK3CB,PIK3CD,SERINC5,

## Sheet: MES-HB-up
Category	Term	Count	Pvalue	cell_differentiation_markers	cytokines	homeodomain_proteins	oncogenes	protein_kinases	transcription_factors	translocation_cancer_genes	tumor_suppressors	gene_names
GO:0042127	regulation of cell proliferation	36	4.12008e-12	CD40,CDH5,KDR,LIFR,TEK,TNFRSF13C,	BMP2,BMP4,FGF10,FGF3,VEGFA,VEGFC,	HHEX,MSX1,MSX2,VAX1,ZEB1,	KDR,LIFR,MYC,	HIPK2,KDR,TEK,	GATA3,GATA4,HEY2,HHEX,MSX1,MSX2,MYC,SMARCA2,SOX9,STAT5B,TBX3,VAX1,ZEB1,	GPC3,LIFR,MYC,	GATA3,	ADORA2A,BMP2,BMP4,CALCRL,CD40,CDH5,F2R,FGF10,FGF3,GATA3,GATA4,GPC3,HEY2,HHEX,HIPK2,KDR,LIFR,MSX1,MSX2,MYC,PTH1R,RASIP1,S1PR1,SMARCA2,SOX9,ST8SIA1,STAT5B,TBX3,TEK,TNFRSF13C,VASH1,VAX1,VEGFA,VEGFC,WNT2,ZEB1,
GO:0007507	heart development	23	2.10574e-11	NRP1,	BMP2,BMP4,	HHEX,MSX1,MSX2,		ALPK3,	GATA4,GATA6,HAND2,HHEX,ID3,MSX1,MSX2,NFATC1,SOX9,TBX2,TBX20,TBX3,ZFPM1,			ADAMTS1,ALPK3,BMP2,BMP4,CALCRL,GATA4,GATA6,HAND2,HHEX,ID3,MSX1,MSX2,NFATC1,NRP1,NRP2,PCSK5,PDLIM3,SOX9,TBX2,TBX20,TBX3,VCAN,ZFPM1,
GO:0001944	vasculature development	24	3.03709e-11	CDH5,CXCR4,KDR,NRP1,	BMP4,FGF10,VEGFA,VEGFC,		KDR,	KDR,	HAND2,HEY1,HEY2,TBX20,TBX3,			ADRA2B,BMP4,CDH5,CXCR4,EFNB2,EGFL7,FGF10,HAND2,HDAC7,HEY1,HEY2,KDR,LAMA4,NRP1,PLXND1,RECK,S1PR1,TBX20,TBX3,TNFAIP2,VASH1,VEGFA,VEGFC,WNT2,
GO:0001568	blood vessel development	23	1.23565e-10	CDH5,CXCR4,KDR,NRP1,	BMP4,FGF10,VEGFA,VEGFC,		KDR,	KDR,	HAND2,HEY1,HEY2,TBX20,TBX3,			ADRA2B,BMP4,CDH5,CXCR4,EGFL7,FGF10,HAND2,HDAC7,HEY1,HEY2,KDR,LAMA4,NRP1,PLXND1,RECK,S1PR1,TBX20,TBX3,TNFAIP2,VASH1,VEGFA,VEGFC,WNT2,
GO:0001763	morphogenesis of a branching structure	16	2.47451e-09	CXCR4,KDR,NRP1,	BMP2,BMP4,FGF10,SEMA3A,VEGFA,	HHEX,	KDR,	KDR,	HHEX,SOX9,TBX20,TBX3,	GPC3,		BMP2,BMP4,COL13A1,CXCR4,FGF10,GPC3,HHEX,KDR,LAMA1,NRP1,PLXND1,SEMA3A,SOX9,TBX20,TBX3,VEGFA,
GO:0006357	regulation of transcription from RNA polymerase II promoter	33	1.04823e-08		BMP2,BMP4,VEGFA,	HHEX,MSX1,TLX2,VAX1,ZEB1,	GATA2,MYC,RUNX1,TAL1,	HIPK2,	ETS1,GATA2,GATA3,GATA4,GATA6,HAND2,HEY2,HHEX,ID3,KCNIP3,MSX1,MYC,RUNX1,SOX9,STAT5B,TAL1,TBX2,TEAD4,TLX2,VAX1,ZEB1,ZFPM1,	MYC,RUNX1,TAL1,	GATA3,	ABLIM1,BMP2,BMP4,ETS1,GATA2,GATA3,GATA4,GATA6,HAND2,HDAC7,HEY2,HHEX,HIPK2,ID3,IFNAR2,KCNIP3,KDM6B,MSX1,MYC,RAI1,RUNX1,S1PR1,SOX7,SOX9,STAT5B,TAL1,TBX2,TEAD4,TLX2,VAX1,VEGFA,ZEB1,ZFPM1,
GO:0048514	blood vessel morphogenesis	18	3.56016e-08	CXCR4,KDR,NRP1,	BMP4,FGF10,VEGFA,VEGFC,		KDR,	KDR,	HAND2,HEY1,HEY2,TBX20,			ADRA2B,BMP4,CXCR4,EGFL7,FGF10,HAND2,HDAC7,HEY1,HEY2,KDR,NRP1,PLXND1,S1PR1,TBX20,TNFAIP2,VASH1,VEGFA,VEGFC,
GO:0048754	branching morphogenesis of a tube	13	4.46964e-08	CXCR4,KDR,NRP1,	BMP2,BMP4,FGF10,VEGFA,	HHEX,	KDR,	KDR,	HHEX,TBX20,TBX3,	GPC3,		BMP2,BMP4,CXCR4,FGF10,GPC3,HHEX,KDR,LAMA1,NRP1,PLXND1,TBX20,TBX3,VEGFA,
GO:0007155	cell adhesion	30	6.23284e-08	CDH5,ICAM2,ITGA2B,L1CAM,NRP1,TEK,			CDH11,	TEK,	SOX9,	CDH11,		BOC,CDH11,CDH4,CDH5,CDH8,COL13A1,COL14A1,EDIL3,EMILIN1,ESAM,FN1,HAPLN1,ICAM2,ITGA2B,ITGA9,L1CAM,LAMA1,LAMA4,MFGE8,NID1,NRP1,NRP2,PCDH12,PCDH18,RELN,SCARB1,SCARF2,SOX9,TEK,VCAN,
GO:0022610	biological adhesion	30	6.39516e-08	CDH5,ICAM2,ITGA2B,L1CAM,NRP1,TEK,			CDH11,	TEK,	SOX9,	CDH11,		BOC,CDH11,CDH4,CDH5,CDH8,COL13A1,COL14A1,EDIL3,EMILIN1,ESAM,FN1,HAPLN1,ICAM2,ITGA2B,ITGA9,L1CAM,LAMA1,LAMA4,MFGE8,NID1,NRP1,NRP2,PCDH12,PCDH18,RELN,SCARB1,SCARF2,SOX9,TEK,VCAN,
GO:0035295	tube development	20	9.46356e-08	CXCR4,KDR,NRP1,	BMP2,BMP4,FGF10,VEGFA,	HHEX,ZEB2,	KDR,	KDR,	GATA4,GATA6,HAND2,HHEX,TBX20,TBX3,ZEB2,	GPC3,		BMP2,BMP4,CXCR4,FGF10,GATA4,GATA6,GPC3,HAND2,HHEX,KDR,LAMA1,MAN2A1,NRP1,PCSK5,PLXND1,TBX20,TBX3,VEGFA,WNT2,ZEB2,
GO:0035239	tube morphogenesis	16	1.75498e-07	CXCR4,KDR,NRP1,	BMP2,BMP4,FGF10,VEGFA,	HHEX,ZEB2,	KDR,	KDR,	GATA4,HAND2,HHEX,TBX20,TBX3,ZEB2,	GPC3,		BMP2,BMP4,CXCR4,FGF10,GATA4,GPC3,HAND2,HHEX,KDR,LAMA1,NRP1,PLXND1,TBX20,TBX3,VEGFA,ZEB2,
GO:0001525	angiogenesis	14	3.40881e-07	CXCR4,KDR,NRP1,	BMP4,VEGFA,VEGFC,		KDR,	KDR,	HAND2,TBX20,			ADRA2B,BMP4,CXCR4,EGFL7,HAND2,KDR,NRP1,PLXND1,S1PR1,TBX20,TNFAIP2,VASH1,VEGFA,VEGFC,
GO:0045765	regulation of angiogenesis	9	6.788e-07	TEK,		HHEX,	GATA2,RUNX1,	TEK,	GATA2,GATA4,HHEX,RUNX1,	RUNX1,		ADAMTS1,ADORA2B,COL4A2,GATA2,GATA4,HHEX,RUNX1,TEK,VASH1,
GO:0060429	epithelium development	19	6.80529e-07	KDR,NRP1,	BMP2,BMP4,FGF10,SEMA3A,VEGFA,VEGFC,	HHEX,ZEB2,	KDR,	KDR,	GATA6,HHEX,ID3,SOX9,TBX3,TGFB1I1,ZEB2,	GPC3,		BMP2,BMP4,FGF10,GATA6,GPC3,HHEX,ID3,KDR,LAMA1,NRP1,PLXND1,S1PR1,SEMA3A,SOX9,TBX3,TGFB1I1,VEGFA,VEGFC,ZEB2,
GO:0008284	positive regulation of cell proliferation	19	1.34202e-06	CD40,KDR,LIFR,TNFRSF13C,	FGF10,FGF3,VEGFA,VEGFC,		KDR,LIFR,MYC,	HIPK2,KDR,	HEY2,MYC,STAT5B,TBX3,	LIFR,MYC,		CALCRL,CD40,F2R,FGF10,FGF3,HEY2,HIPK2,KDR,LIFR,MYC,PTH1R,RASIP1,S1PR1,ST8SIA1,STAT5B,TBX3,TNFRSF13C,VEGFA,VEGFC,
GO:0006355	regulation of transcription, DNA-dependent	49	3.32854e-06		BMP2,BMP4,VEGFA,	HHEX,MSX1,MSX2,TLX2,VAX1,ZEB1,ZEB2,	FLI1,GATA2,HMGA2,MYC,RUNX1,TAL1,	HIPK2,	CBX8,CREG1,ETS1,ETV2,FLI1,GATA2,GATA3,GATA4,GATA6,HAND2,HEY1,HEY2,HHEX,HMGA2,ID3,KCNIP3,MSX1,MSX2,MYC,NFATC1,NFE2,RUNX1,SMAD6,SOX9,STAT5B,TAL1,TBX2,TBX20,TBX3,TEAD4,TLX2,VAX1,ZEB1,ZEB2,ZFPM1,	FLI1,HMGA2,MYC,RUNX1,TAL1,	GATA3,	ABLIM1,ADORA2A,BMP2,BMP4,CBX8,CREG1,ETS1,ETV2,FLI1,GATA2,GATA3,GATA4,GATA6,HAND2,HDAC7,HEY1,HEY2,HHEX,HIPK2,HMGA2,ID3,IFNAR2,KCNIP3,KDM6B,MSX1,MSX2,MYC,NFATC1,NFE2,RAI1,RUNX1,S1PR1,SMAD6,SOX7,SOX9,STAT5B,TAL1,TBX2,TBX20,TBX3,TEAD4,TLX2,USP16,VAX1,VEGFA,ZEB1,ZEB2,ZFPM1,ZIM1,
GO:0007167	enzyme linked receptor protein signaling pathway	18	3.4089e-06	KDR,NRP1,TEK,	BMP2,BMP4,BMP6,FGF10,FGF3,VEGFA,VEGFC,	MSX1,MSX2,	KDR,	AMHR2,HIPK2,KDR,TEK,	MSX1,MSX2,SMAD6,STAT5B,			AMHR2,BAMBI,BMP2,BMP4,BMP6,FGF10,FGF3,GFRA2,HIPK2,KDR,MSX1,MSX2,NRP1,SMAD6,STAT5B,TEK,VEGFA,VEGFC,
GO:0045935	positive regulation of nucleobase, nucleoside, nucleotide and nucleic acid metabolic process	25	4.74407e-06	CD40,	BMP2,BMP4,VEGFA,	MSX1,ZEB1,	GATA2,MYC,RUNX1,	HIPK2,	ETS1,GATA2,GATA3,GATA4,GATA6,HAND2,MSX1,MYC,RUNX1,SOX9,STAT5B,TBX20,TBX3,TEAD4,ZEB1,	MYC,RUNX1,	GATA3,	ABLIM1,ADORA2A,ADORA2B,BMP2,BMP4,CD40,ETS1,GATA2,GATA3,GATA4,GATA6,HAND2,HIPK2,MSX1,MYC,RUNX1,S1PR1,SOX9,STAT5B,TBX20,TBX3,TEAD4,USP16,VEGFA,ZEB1,
GO:0051252	regulation of RNA metabolic process	49	5.11986e-06		BMP2,BMP4,VEGFA,	HHEX,MSX1,MSX2,TLX2,VAX1,ZEB1,ZEB2,	FLI1,GATA2,HMGA2,MYC,RUNX1,TAL1,	HIPK2,	CBX8,CREG1,ETS1,ETV2,FLI1,GATA2,GATA3,GATA4,GATA6,HAND2,HEY1,HEY2,HHEX,HMGA2,ID3,KCNIP3,MSX1,MSX2,MYC,NFATC1,NFE2,RUNX1,SMAD6,SOX9,STAT5B,TAL1,TBX2,TBX20,TBX3,TEAD4,TLX2,VAX1,ZEB1,ZEB2,ZFPM1,	FLI1,HMGA2,MYC,RUNX1,TAL1,	GATA3,	ABLIM1,ADORA2A,BMP2,BMP4,CBX8,CREG1,ETS1,ETV2,FLI1,GATA2,GATA3,GATA4,GATA6,HAND2,HDAC7,HEY1,HEY2,HHEX,HIPK2,HMGA2,ID3,IFNAR2,KCNIP3,KDM6B,MSX1,MSX2,MYC,NFATC1,NFE2,RAI1,RUNX1,S1PR1,SMAD6,SOX7,SOX9,STAT5B,TAL1,TBX2,TBX20,TBX3,TEAD4,TLX2,USP16,VAX1,VEGFA,ZEB1,ZEB2,ZFPM1,ZIM1,
GO:0045893	positive regulation of transcription, DNA-dependent	22	6.58753e-06		BMP2,BMP4,VEGFA,	MSX1,ZEB1,	GATA2,MYC,RUNX1,	HIPK2,	ETS1,GATA2,GATA3,GATA4,GATA6,HAND2,MSX1,MYC,RUNX1,SOX9,STAT5B,TBX20,TBX3,TEAD4,ZEB1,	MYC,RUNX1,	GATA3,	ABLIM1,BMP2,BMP4,ETS1,GATA2,GATA3,GATA4,GATA6,HAND2,HIPK2,MSX1,MYC,RUNX1,S1PR1,SOX9,STAT5B,TBX20,TBX3,TEAD4,USP16,VEGFA,ZEB1,
GO:0002009	morphogenesis of an epithelium	14	6.65173e-06	NRP1,	BMP2,BMP4,FGF10,SEMA3A,VEGFC,	HHEX,ZEB2,			HHEX,SOX9,TBX3,TGFB1I1,ZEB2,	GPC3,		BMP2,BMP4,FGF10,GPC3,HHEX,LAMA1,NRP1,PLXND1,SEMA3A,SOX9,TBX3,TGFB1I1,VEGFC,ZEB2,
GO:0051254	positive regulation of RNA metabolic process	22	7.29821e-06		BMP2,BMP4,VEGFA,	MSX1,ZEB1,	GATA2,MYC,RUNX1,	HIPK2,	ETS1,GATA2,GATA3,GATA4,GATA6,HAND2,MSX1,MYC,RUNX1,SOX9,STAT5B,TBX20,TBX3,TEAD4,ZEB1,	MYC,RUNX1,	GATA3,	ABLIM1,BMP2,BMP4,ETS1,GATA2,GATA3,GATA4,GATA6,HAND2,HIPK2,MSX1,MYC,RUNX1,S1PR1,SOX9,STAT5B,TBX20,TBX3,TEAD4,USP16,VEGFA,ZEB1,
GO:0051173	positive regulation of nitrogen compound metabolic process	25	7.9986e-06	CD40,	BMP2,BMP4,VEGFA,	MSX1,ZEB1,	GATA2,MYC,RUNX1,	HIPK2,	ETS1,GATA2,GATA3,GATA4,GATA6,HAND2,MSX1,MYC,RUNX1,SOX9,STAT5B,TBX20,TBX3,TEAD4,ZEB1,	MYC,RUNX1,	GATA3,	ABLIM1,ADORA2A,ADORA2B,BMP2,BMP4,CD40,ETS1,GATA2,GATA3,GATA4,GATA6,HAND2,HIPK2,MSX1,MYC,RUNX1,S1PR1,SOX9,STAT5B,TBX20,TBX3,TEAD4,USP16,VEGFA,ZEB1,
GO:0045596	negative regulation of cell differentiation	14	1.15328e-05	NRP1,	BMP4,FGF10,SEMA3A,SEMA3F,	TLX2,VAX1,ZEB1,	LMO2,		LMO2,PRDM6,SOX9,STAT5B,TBX3,TGFB1I1,TLX2,VAX1,ZEB1,	LMO2,		BMP4,FGF10,LMO2,NRP1,PRDM6,SEMA3A,SEMA3F,SOX9,STAT5B,TBX3,TGFB1I1,TLX2,VAX1,ZEB1,
GO:0031328	positive regulation of cellular biosynthetic process	25	1.77408e-05	TNFRSF13C,	BMP2,BMP4,VEGFA,	MSX1,ZEB1,	GATA2,MYC,RUNX1,	HIPK2,	ETS1,GATA2,GATA3,GATA4,GATA6,HAND2,MSX1,MYC,RUNX1,SOX9,STAT5B,TBX20,TBX3,TEAD4,ZEB1,	MYC,RUNX1,	GATA3,	ABLIM1,ADORA2A,ADORA2B,BMP2,BMP4,ETS1,GATA2,GATA3,GATA4,GATA6,HAND2,HIPK2,MSX1,MYC,RUNX1,S1PR1,SOX9,STAT5B,TBX20,TBX3,TEAD4,TNFRSF13C,USP16,VEGFA,ZEB1,
GO:0009891	positive regulation of biosynthetic process	25	2.0586e-05	TNFRSF13C,	BMP2,BMP4,VEGFA,	MSX1,ZEB1,	GATA2,MYC,RUNX1,	HIPK2,	ETS1,GATA2,GATA3,GATA4,GATA6,HAND2,MSX1,MYC,RUNX1,SOX9,STAT5B,TBX20,TBX3,TEAD4,ZEB1,	MYC,RUNX1,	GATA3,	ABLIM1,ADORA2A,ADORA2B,BMP2,BMP4,ETS1,GATA2,GATA3,GATA4,GATA6,HAND2,HIPK2,MSX1,MYC,RUNX1,S1PR1,SOX9,STAT5B,TBX20,TBX3,TEAD4,TNFRSF13C,USP16,VEGFA,ZEB1,
GO:0007389	pattern specification process	17	2.30697e-05	CXCR4,NRP1,	BMP4,BMP5,FGF10,VEGFA,	HHEX,ZEB1,ZEB2,		HIPK2,	GATA4,HHEX,TBX20,TBX3,ZEB1,ZEB2,			BMP4,BMP5,CXCR4,FGF10,FRAT1,GATA4,HHEX,HIPK2,NRP1,PCSK5,PLXND1,RELN,TBX20,TBX3,VEGFA,ZEB1,ZEB2,
GO:0008285	negative regulation of cell proliferation	15	2.41268e-05	CDH5,	BMP2,BMP4,FGF10,	MSX1,MSX2,VAX1,ZEB1,			GATA3,MSX1,MSX2,SMARCA2,VAX1,ZEB1,	GPC3,	GATA3,	ADORA2A,BMP2,BMP4,CDH5,FGF10,GATA3,GPC3,MSX1,MSX2,PTH1R,SMARCA2,VASH1,VAX1,WNT2,ZEB1,
GO:0048732	gland development	14	2.67999e-05	NRP1,	BMP4,FGF10,SEMA3A,VEGFA,	HHEX,	GATA2,		GATA2,HHEX,SOX9,STAT5B,TBX2,TBX3,			BMP4,FGF10,GATA2,HHEX,LAMA1,NRP1,PLXND1,SEMA3A,SOX9,STAT5B,TBX2,TBX3,VEGFA,WNT2,
GO:0030155	regulation of cell adhesion	10	2.68452e-05	L1CAM,					STAT5B,			EDIL3,EMILIN1,FBLN2,L1CAM,LAMA1,LAMA4,NID1,S1PR1,STAT5B,VAV3,
GO:0045944	positive regulation of transcription from RNA polymerase II promoter	19	3.25868e-05		BMP2,BMP4,VEGFA,	MSX1,ZEB1,	GATA2,MYC,RUNX1,	HIPK2,	ETS1,GATA2,GATA3,GATA4,GATA6,HAND2,MSX1,MYC,RUNX1,SOX9,STAT5B,TEAD4,ZEB1,	MYC,RUNX1,	GATA3,	ABLIM1,BMP2,BMP4,ETS1,GATA2,GATA3,GATA4,GATA6,HAND2,HIPK2,MSX1,MYC,RUNX1,S1PR1,SOX9,STAT5B,TEAD4,VEGFA,ZEB1,
GO:0045165	cell fate commitment	12	3.58373e-05	KDR,	BMP2,BMP4,FGF10,FGF3,		GATA2,KDR,TAL1,	KDR,	GATA2,GATA3,SOX9,TAL1,TBX2,TEAD4,TGFB1I1,	TAL1,	GATA3,	BMP2,BMP4,FGF10,FGF3,GATA2,GATA3,KDR,SOX9,TAL1,TBX2,TEAD4,TGFB1I1,
GO:0007178	transmembrane receptor protein serine/threonine kinase signaling pathway	9	4.60013e-05		BMP2,BMP4,BMP6,	MSX1,MSX2,		AMHR2,HIPK2,	MSX1,MSX2,SMAD6,			AMHR2,BAMBI,BMP2,BMP4,BMP6,HIPK2,MSX1,MSX2,SMAD6,
GO:0048729	tissue morphogenesis	15	4.71482e-05	NRP1,	BMP2,BMP4,FGF10,SEMA3A,VEGFC,	HHEX,TLX2,ZEB2,			HHEX,SOX9,TBX3,TGFB1I1,TLX2,ZEB2,	GPC3,		BMP2,BMP4,FGF10,GPC3,HHEX,LAMA1,NRP1,PLXND1,SEMA3A,SOX9,TBX3,TGFB1I1,TLX2,VEGFC,ZEB2,
GO:0045941	positive regulation of transcription	22	4.7968e-05		BMP2,BMP4,VEGFA,	MSX1,ZEB1,	GATA2,MYC,RUNX1,	HIPK2,	ETS1,GATA2,GATA3,GATA4,GATA6,HAND2,MSX1,MYC,RUNX1,SOX9,STAT5B,TBX20,TBX3,TEAD4,ZEB1,	MYC,RUNX1,	GATA3,	ABLIM1,BMP2,BMP4,ETS1,GATA2,GATA3,GATA4,GATA6,HAND2,HIPK2,MSX1,MYC,RUNX1,S1PR1,SOX9,STAT5B,TBX20,TBX3,TEAD4,USP16,VEGFA,ZEB1,
GO:0010628	positive regulation of gene expression	22	7.04699e-05		BMP2,BMP4,VEGFA,	MSX1,ZEB1,	GATA2,MYC,RUNX1,	HIPK2,	ETS1,GATA2,GATA3,GATA4,GATA6,HAND2,MSX1,MYC,RUNX1,SOX9,STAT5B,TBX20,TBX3,TEAD4,ZEB1,	MYC,RUNX1,	GATA3,	ABLIM1,BMP2,BMP4,ETS1,GATA2,GATA3,GATA4,GATA6,HAND2,HIPK2,MSX1,MYC,RUNX1,S1PR1,SOX9,STAT5B,TBX20,TBX3,TEAD4,USP16,VEGFA,ZEB1,
GO:0051270	regulation of cell motion	10	7.50199e-05	CXCR4,NRP1,TEK,	SEMA3A,SEMA3F,			TEK,				ABI3,CXCR4,EGFL7,LAMA1,LAMA4,NRP1,S1PR1,SEMA3A,SEMA3F,TEK,
GO:0022612	gland morphogenesis	9	7.84996e-05	NRP1,	BMP4,FGF10,SEMA3A,				SOX9,TBX2,TBX3,			BMP4,FGF10,LAMA1,NRP1,PLXND1,SEMA3A,SOX9,TBX2,TBX3,
GO:0010557	positive regulation of macromolecule biosynthetic process	23	8.02421e-05	TNFRSF13C,	BMP2,BMP4,VEGFA,	MSX1,ZEB1,	GATA2,MYC,RUNX1,	HIPK2,	ETS1,GATA2,GATA3,GATA4,GATA6,HAND2,MSX1,MYC,RUNX1,SOX9,STAT5B,TBX20,TBX3,TEAD4,ZEB1,	MYC,RUNX1,	GATA3,	ABLIM1,BMP2,BMP4,ETS1,GATA2,GATA3,GATA4,GATA6,HAND2,HIPK2,MSX1,MYC,RUNX1,S1PR1,SOX9,STAT5B,TBX20,TBX3,TEAD4,TNFRSF13C,USP16,VEGFA,ZEB1,
GO:0040012	regulation of locomotion	10	9.30447e-05	CXCR4,TEK,	FGF10,SEMA3A,			TEK,				ABI3,ADORA2A,CXCR4,EGFL7,FGF10,LAMA1,LAMA4,S1PR1,SEMA3A,TEK,
GO:0030323	respiratory tube development	10	0.000114571	KDR,	BMP4,FGF10,VEGFA,	HHEX,	KDR,	KDR,	GATA6,HHEX,			BMP4,FGF10,GATA6,HHEX,KDR,LAMA1,MAN2A1,PCSK5,VEGFA,WNT2,
GO:0014031	mesenchymal cell development	7	0.000123255		BMP2,SEMA3F,	ZEB2,			HAND2,NFATC1,SOX9,ZEB2,			BMP2,HAND2,NFATC1,NRP2,SEMA3F,SOX9,ZEB2,
GO:0006928	cell motion	18	0.000146707	CXCR4,KDR,L1CAM,NRP1,	FGF10,SEMA3A,SEMA3F,VEGFA,	VAX1,ZEB2,	KDR,	KDR,	VAX1,ZEB2,			ABLIM1,BOC,CDH4,CXCR4,FGF10,KDR,L1CAM,NRP1,NRP2,RELN,SCARB1,SEMA3A,SEMA3F,VAV3,VAX1,VEGFA,WNT2,ZEB2,
GO:0010604	positive regulation of macromolecule metabolic process	25	0.000153101	CD40,TNFRSF13C,	BMP2,BMP4,VEGFA,	MSX1,ZEB1,	GATA2,MYC,RUNX1,	HIPK2,	ETS1,GATA2,GATA3,GATA4,GATA6,HAND2,MSX1,MYC,RUNX1,SOX9,STAT5B,TBX20,TBX3,TEAD4,ZEB1,	GPC3,MYC,RUNX1,	GATA3,	ABLIM1,BMP2,BMP4,CD40,ETS1,GATA2,GATA3,GATA4,GATA6,GPC3,HAND2,HIPK2,MSX1,MYC,RUNX1,S1PR1,SOX9,STAT5B,TBX20,TBX3,TEAD4,TNFRSF13C,USP16,VEGFA,ZEB1,
GO:0048762	mesenchymal cell differentiation	7	0.000156117		BMP2,SEMA3F,	ZEB2,			HAND2,NFATC1,SOX9,ZEB2,			BMP2,HAND2,NFATC1,NRP2,SEMA3F,SOX9,ZEB2,
GO:0016337	cell-cell adhesion	14	0.000169817	CDH5,ICAM2,L1CAM,TEK,			CDH11,	TEK,	SOX9,	CDH11,		BOC,CDH11,CDH4,CDH5,CDH8,COL13A1,ESAM,ICAM2,L1CAM,PCDH12,PCDH18,SCARF2,SOX9,TEK,
GO:0016481	negative regulation of transcription	18	0.000174954			HHEX,MSX1,VAX1,ZEB1,ZEB2,	MYC,	HIPK2,	CBX8,HHEX,ID3,KCNIP3,MSX1,MYC,PRDM6,SOX9,TBX2,TBX20,TBX3,VAX1,ZEB1,ZEB2,ZFPM1,	MYC,		CBX8,HDAC7,HHEX,HIPK2,ID3,KCNIP3,KDM6B,MSX1,MYC,PRDM6,SOX9,TBX2,TBX20,TBX3,VAX1,ZEB1,ZEB2,ZFPM1,
GO:0060485	mesenchyme development	7	0.000174958		BMP2,SEMA3F,	ZEB2,			HAND2,NFATC1,SOX9,ZEB2,			BMP2,HAND2,NFATC1,NRP2,SEMA3F,SOX9,ZEB2,
GO:0010629	negative regulation of gene expression	19	0.000185668		BMP4,	HHEX,MSX1,VAX1,ZEB1,ZEB2,	MYC,	HIPK2,	CBX8,HHEX,ID3,KCNIP3,MSX1,MYC,PRDM6,SOX9,TBX2,TBX20,TBX3,VAX1,ZEB1,ZEB2,ZFPM1,	MYC,		BMP4,CBX8,HDAC7,HHEX,HIPK2,ID3,KCNIP3,KDM6B,MSX1,MYC,PRDM6,SOX9,TBX2,TBX20,TBX3,VAX1,ZEB1,ZEB2,ZFPM1,
GO:0060445	branching involved in salivary gland morphogenesis	5	0.000193081	NRP1,	FGF10,SEMA3A,							FGF10,LAMA1,NRP1,PLXND1,SEMA3A,
GO:0045892	negative regulation of transcription, DNA-dependent	16	0.000211487			HHEX,MSX1,VAX1,ZEB1,	MYC,	HIPK2,	CBX8,HHEX,ID3,KCNIP3,MSX1,MYC,SOX9,TBX2,TBX20,TBX3,VAX1,ZEB1,ZFPM1,	MYC,		CBX8,HDAC7,HHEX,HIPK2,ID3,KCNIP3,KDM6B,MSX1,MYC,SOX9,TBX2,TBX20,TBX3,VAX1,ZEB1,ZFPM1,
GO:0051253	negative regulation of RNA metabolic process	16	0.000227958			HHEX,MSX1,VAX1,ZEB1,	MYC,	HIPK2,	CBX8,HHEX,ID3,KCNIP3,MSX1,MYC,SOX9,TBX2,TBX20,TBX3,VAX1,ZEB1,ZFPM1,	MYC,		CBX8,HDAC7,HHEX,HIPK2,ID3,KCNIP3,KDM6B,MSX1,MYC,SOX9,TBX2,TBX20,TBX3,VAX1,ZEB1,ZFPM1,
GO:0003007	heart morphogenesis	8	0.000230371			MSX1,MSX2,			GATA4,HAND2,MSX1,MSX2,TBX2,TBX20,TBX3,			ADAMTS1,GATA4,HAND2,MSX1,MSX2,TBX2,TBX20,TBX3,
GO:0007411	axon guidance	9	0.000232033	CXCR4,L1CAM,NRP1,	SEMA3A,	VAX1,			VAX1,			ABLIM1,BOC,CDH4,CXCR4,L1CAM,NRP1,RELN,SEMA3A,VAX1,
GO:0010558	negative regulation of macromolecule biosynthetic process	19	0.000232998			HHEX,MSX1,VAX1,ZEB1,ZEB2,	MYC,	HIPK2,	CBX8,HHEX,ID3,KCNIP3,MSX1,MYC,PRDM6,SOX9,TBX2,TBX20,TBX3,VAX1,ZEB1,ZEB2,ZFPM1,	MYC,		BACE2,CBX8,HDAC7,HHEX,HIPK2,ID3,KCNIP3,KDM6B,MSX1,MYC,PRDM6,SOX9,TBX2,TBX20,TBX3,VAX1,ZEB1,ZEB2,ZFPM1,
GO:0051094	positive regulation of developmental process	13	0.00025549		BMP2,BMP4,VEGFC,		GATA2,RUNX1,TAL1,		ETS1,GATA2,GATA4,GATA6,HEY2,RUNX1,STAT5B,TAL1,	RUNX1,TAL1,		BMP2,BMP4,BOC,CDH4,ETS1,GATA2,GATA4,GATA6,HEY2,RUNX1,STAT5B,TAL1,VEGFC,
GO:0051216	cartilage development	8	0.000319663		BMP2,BMP4,BMP5,BMP6,	MSX1,ZEB1,			MSX1,SOX9,ZEB1,			BMP2,BMP4,BMP5,BMP6,MSX1,PTH1R,SOX9,ZEB1,
GO:0031327	negative regulation of cellular biosynthetic process	19	0.000324809			HHEX,MSX1,VAX1,ZEB1,ZEB2,	MYC,	HIPK2,	CBX8,HHEX,ID3,KCNIP3,MSX1,MYC,PRDM6,SOX9,TBX2,TBX20,TBX3,VAX1,ZEB1,ZEB2,ZFPM1,	MYC,		BACE2,CBX8,HDAC7,HHEX,HIPK2,ID3,KCNIP3,KDM6B,MSX1,MYC,PRDM6,SOX9,TBX2,TBX20,TBX3,VAX1,ZEB1,ZEB2,ZFPM1,
GO:0060284	regulation of cell development	11	0.000338496	NRP1,	BMP2,BMP4,SEMA3A,SEMA3F,VEGFC,	TLX2,VAX1,			TBX3,TLX2,VAX1,			BMP2,BMP4,BOC,CDH4,NRP1,SEMA3A,SEMA3F,TBX3,TLX2,VAX1,VEGFC,
GO:0048638	regulation of developmental growth	6	0.000350942	NRP1,	SEMA3A,SEMA3F,				GATA4,HEY2,			CDH4,GATA4,HEY2,NRP1,SEMA3A,SEMA3F,
GO:0060441	branching involved in lung morphogenesis	4	0.000358809		BMP4,FGF10,	HHEX,			HHEX,			BMP4,FGF10,HHEX,LAMA1,
GO:0009890	negative regulation of biosynthetic process	19	0.000366492			HHEX,MSX1,VAX1,ZEB1,ZEB2,	MYC,	HIPK2,	CBX8,HHEX,ID3,KCNIP3,MSX1,MYC,PRDM6,SOX9,TBX2,TBX20,TBX3,VAX1,ZEB1,ZEB2,ZFPM1,	MYC,		BACE2,CBX8,HDAC7,HHEX,HIPK2,ID3,KCNIP3,KDM6B,MSX1,MYC,PRDM6,SOX9,TBX2,TBX20,TBX3,VAX1,ZEB1,ZEB2,ZFPM1,
GO:0045934	negative regulation of nucleobase, nucleoside, nucleotide and nucleic acid metabolic process	18	0.000367421			HHEX,MSX1,VAX1,ZEB1,ZEB2,	MYC,	HIPK2,	CBX8,HHEX,ID3,KCNIP3,MSX1,MYC,PRDM6,SOX9,TBX2,TBX20,TBX3,VAX1,ZEB1,ZEB2,ZFPM1,	MYC,		CBX8,HDAC7,HHEX,HIPK2,ID3,KCNIP3,KDM6B,MSX1,MYC,PRDM6,SOX9,TBX2,TBX20,TBX3,VAX1,ZEB1,ZEB2,ZFPM1,
GO:0051172	negative regulation of nitrogen compound metabolic process	18	0.000417913			HHEX,MSX1,VAX1,ZEB1,ZEB2,	MYC,	HIPK2,	CBX8,HHEX,ID3,KCNIP3,MSX1,MYC,PRDM6,SOX9,TBX2,TBX20,TBX3,VAX1,ZEB1,ZEB2,ZFPM1,	MYC,		CBX8,HDAC7,HHEX,HIPK2,ID3,KCNIP3,KDM6B,MSX1,MYC,PRDM6,SOX9,TBX2,TBX20,TBX3,VAX1,ZEB1,ZEB2,ZFPM1,
GO:0048286	lung alveolus development	5	0.000437973	KDR,	BMP4,FGF10,VEGFA,		KDR,	KDR,				BMP4,FGF10,KDR,MAN2A1,VEGFA,
GO:0030324	lung development	9	0.000540986	KDR,	BMP4,FGF10,VEGFA,	HHEX,	KDR,	KDR,	GATA6,HHEX,			BMP4,FGF10,GATA6,HHEX,KDR,LAMA1,MAN2A1,VEGFA,WNT2,
GO:0030509	BMP signaling pathway	5	0.000619768		BMP2,BMP4,BMP6,	MSX1,MSX2,			MSX1,MSX2,			BMP2,BMP4,BMP6,MSX1,MSX2,
GO:0001569	patterning of blood vessels	5	0.000619768	CXCR4,NRP1,	VEGFA,				TBX20,			CXCR4,NRP1,PLXND1,TBX20,VEGFA,
GO:0016202	regulation of striated muscle tissue development	6	0.000640017		BMP4,				GATA4,HEY2,TBX3,			BMP4,BOC,GATA4,HDAC7,HEY2,TBX3,
GO:0045785	positive regulation of cell adhesion	6	0.000714495	L1CAM,								EDIL3,EMILIN1,FBLN2,L1CAM,NID1,VAV3,
GO:0048634	regulation of muscle development	6	0.000714495		BMP4,				GATA4,HEY2,TBX3,			BMP4,BOC,GATA4,HDAC7,HEY2,TBX3,
GO:0045597	positive regulation of cell differentiation	11	0.000717649		BMP2,BMP4,VEGFC,		RUNX1,TAL1,		ETS1,GATA4,GATA6,RUNX1,STAT5B,TAL1,	RUNX1,TAL1,		BMP2,BMP4,BOC,CDH4,ETS1,GATA4,GATA6,RUNX1,STAT5B,TAL1,VEGFC,
GO:0016477	cell migration	13	0.000718985	CXCR4,KDR,NRP1,	FGF10,SEMA3F,VEGFA,	VAX1,ZEB2,	KDR,	KDR,	VAX1,ZEB2,			CXCR4,FGF10,KDR,NRP1,NRP2,RELN,SCARB1,SEMA3F,VAV3,VAX1,VEGFA,WNT2,ZEB2,
GO:0045449	regulation of transcription	57	0.000817198		BMP2,BMP4,FGF10,VEGFA,	HHEX,MSX1,MSX2,TLX2,VAX1,ZEB1,ZEB2,	FLI1,GATA2,HMGA2,LYL1,MYC,RUNX1,TAL1,	HIPK2,	CBX8,CREG1,DPF3,ETS1,ETV2,FLI1,GATA2,GATA3,GATA4,GATA6,HAND2,HEY1,HEY2,HHEX,HMGA2,ID3,KCNIP3,LYL1,MSX1,MSX2,MYC,NFATC1,NFE2,PRDM6,RUNX1,SMAD6,SMARCA2,SOX9,STAT5B,TAL1,TBX2,TBX20,TBX3,TEAD4,TLX2,VAX1,ZEB1,ZEB2,ZFPM1,	FLI1,HMGA2,LYL1,MYC,RUNX1,TAL1,	GATA3,	ABLIM1,ADORA2A,BMP2,BMP4,CBX8,CREG1,DPF3,ETS1,ETV2,FGF10,FLI1,GATA2,GATA3,GATA4,GATA6,HAND2,HDAC7,HEY1,HEY2,HHEX,HIPK2,HMGA2,ID3,IFNAR2,KCNIP3,KDM6B,LYL1,MSX1,MSX2,MYC,NFATC1,NFE2,PRDM6,RAI1,RUNX1,S1PR1,SMAD6,SMARCA2,SOX7,SOX9,STAT5B,TAL1,TBX2,TBX20,TBX3,TEAD4,TLX2,USP16,VAX1,VEGFA,ZBTB46,ZCCHC12,ZEB1,ZEB2,ZFP516,ZFPM1,ZIM1,
GO:0010605	negative regulation of macromolecule metabolic process	20	0.000852391		BMP4,	HHEX,MSX1,VAX1,ZEB1,ZEB2,	MYC,	HIPK2,	CBX8,HHEX,ID3,KCNIP3,MSX1,MYC,PRDM6,SOX9,TBX2,TBX20,TBX3,VAX1,ZEB1,ZEB2,ZFPM1,	MYC,		BACE2,BMP4,CBX8,HDAC7,HHEX,HIPK2,ID3,KCNIP3,KDM6B,MSX1,MYC,PRDM6,SOX9,TBX2,TBX20,TBX3,VAX1,ZEB1,ZEB2,ZFPM1,
GO:0030334	regulation of cell migration	8	0.000870542	CXCR4,TEK,	SEMA3A,			TEK,				ABI3,CXCR4,EGFL7,LAMA1,LAMA4,S1PR1,SEMA3A,TEK,
GO:0000904	cell morphogenesis involved in differentiation	12	0.000877108	CXCR4,L1CAM,NRP1,	BMP2,SEMA3A,	VAX1,			NFATC1,SOX9,VAX1,			ABLIM1,BMP2,BOC,CDH4,CXCR4,L1CAM,NFATC1,NRP1,RELN,SEMA3A,SOX9,VAX1,
GO:0045646	regulation of erythrocyte differentiation	4	0.00090549				LMO2,TAL1,		ETS1,LMO2,STAT5B,TAL1,	LMO2,TAL1,		ETS1,LMO2,STAT5B,TAL1,
GO:0051147	regulation of muscle cell differentiation	5	0.000984234		BMP4,	ZEB1,			PRDM6,TBX3,ZEB1,			BMP4,BOC,PRDM6,TBX3,ZEB1,
GO:0007435	salivary gland morphogenesis	5	0.000984234	NRP1,	FGF10,SEMA3A,							FGF10,LAMA1,NRP1,PLXND1,SEMA3A,
GO:0001501	skeletal system development	14	0.0010206		BMP2,BMP4,BMP5,BMP6,	MSX1,ZEB1,	MYC,RUNX1,		MSX1,MYC,RUNX1,SOX9,TBX3,ZEB1,	MYC,RUNX1,		BMP2,BMP4,BMP5,BMP6,COL13A1,MSX1,MYC,PCSK5,PTH1R,RAI1,RUNX1,SOX9,TBX3,ZEB1,
GO:0030182	neuron differentiation	17	0.00110574	CXCR4,L1CAM,NRP1,	BMP4,SEMA3A,VEGFA,	VAX1,	GATA2,RUNX1,		GATA2,ID3,RUNX1,VAX1,	RUNX1,		ABLIM1,ADORA2A,BMP4,BOC,CDH4,CXCR4,GATA2,ID3,L1CAM,NRP1,PPP1R9B,RELN,RUNX1,S1PR1,SEMA3A,VAX1,VEGFA,
GO:0060541	respiratory system development	9	0.00112137	KDR,	BMP4,FGF10,VEGFA,	HHEX,	KDR,	KDR,	GATA6,HHEX,			BMP4,FGF10,GATA6,HHEX,KDR,LAMA1,MAN2A1,VEGFA,WNT2,
GO:0022604	regulation of cell morphogenesis	8	0.00119003	NRP1,	SEMA3A,SEMA3F,	TLX2,			TLX2,			CDC42EP1,CDH4,FN1,NRP1,RHOJ,SEMA3A,SEMA3F,TLX2,
GO:0040008	regulation of growth	13	0.00125923	NRP1,	SEMA3A,SEMA3F,		HMGA2,		CREG1,GATA4,HEY2,HMGA2,STAT5B,	GPC3,HMGA2,		ACAP1,CDH4,CREG1,GATA4,GPC3,HEY2,HMGA2,IGFBP4,NRP1,RAI1,SEMA3A,SEMA3F,STAT5B,
GO:0048010	vascular endothelial growth factor receptor signaling pathway	4	0.00146162	KDR,NRP1,	VEGFA,VEGFC,		KDR,	KDR,				KDR,NRP1,VEGFA,VEGFC,
GO:0010551	regulation of specific transcription from RNA polymerase II promoter	6	0.001565		BMP2,	HHEX,	MYC,TAL1,		GATA4,GATA6,HHEX,MYC,TAL1,	MYC,TAL1,		BMP2,GATA4,GATA6,HHEX,MYC,TAL1,
GO:0048843	negative regulation of axon extension involved in axon guidance	3	0.00163068	NRP1,	SEMA3A,SEMA3F,							NRP1,SEMA3A,SEMA3F,
GO:0060592	mammary gland formation	3	0.00163068		BMP4,				TBX2,TBX3,			BMP4,TBX2,TBX3,
GO:0050919	negative chemotaxis	3	0.00163068		SEMA3A,SEMA3F,							NRP2,SEMA3A,SEMA3F,
GO:0048841	regulation of axon extension involved in axon guidance	3	0.00163068	NRP1,	SEMA3A,SEMA3F,							NRP1,SEMA3A,SEMA3F,
GO:0007431	salivary gland development	5	0.00167484	NRP1,	FGF10,SEMA3A,							FGF10,LAMA1,NRP1,PLXND1,SEMA3A,
GO:0000122	negative regulation of transcription from RNA polymerase II promoter	12	0.00175739			HHEX,MSX1,VAX1,ZEB1,	MYC,	HIPK2,	HHEX,ID3,KCNIP3,MSX1,MYC,TBX2,VAX1,ZEB1,ZFPM1,	MYC,		HDAC7,HHEX,HIPK2,ID3,KCNIP3,KDM6B,MSX1,MYC,TBX2,VAX1,ZEB1,ZFPM1,
GO:0000902	cell morphogenesis	14	0.0020813	CXCR4,L1CAM,NRP1,	BMP2,SEMA3A,	VAX1,			NFATC1,SOX9,VAX1,			ABLIM1,ADORA2A,BMP2,BOC,CDH4,CXCR4,L1CAM,LAMA1,NFATC1,NRP1,RELN,SEMA3A,SOX9,VAX1,
GO:0014032	neural crest cell development	5	0.00212209		SEMA3F,	ZEB2,			HAND2,SOX9,ZEB2,			HAND2,NRP2,SEMA3F,SOX9,ZEB2,
GO:0014033	neural crest cell differentiation	5	0.00212209		SEMA3F,	ZEB2,			HAND2,SOX9,ZEB2,			HAND2,NRP2,SEMA3F,SOX9,ZEB2,
GO:0030516	regulation of axon extension	4	0.00219388	NRP1,	SEMA3A,SEMA3F,							CDH4,NRP1,SEMA3A,SEMA3F,
GO:0032989	cellular component morphogenesis	15	0.00235648	CXCR4,L1CAM,NRP1,	BMP2,SEMA3A,	VAX1,			NFATC1,SOX9,VAX1,			ABLIM1,ADORA2A,BMP2,BOC,CDH4,CXCR4,L1CAM,LAMA1,NFATC1,NRP1,PMP22,RELN,SEMA3A,SOX9,VAX1,
GO:0048568	embryonic organ development	12	0.00247147		BMP4,FGF10,VEGFA,	HHEX,ZEB1,	GATA2,MYC,RUNX1,		GATA2,GATA4,HHEX,MYC,RUNX1,ZEB1,	MYC,RUNX1,		BMP4,FGF10,GATA2,GATA4,HHEX,MYC,PCDH12,PCSK5,RUNX1,VEGFA,WNT2,ZEB1,
GO:0060562	epithelial tube morphogenesis	8	0.00258615		BMP2,BMP4,FGF10,	HHEX,ZEB2,			HHEX,TBX3,ZEB2,	GPC3,		BMP2,BMP4,FGF10,GPC3,HHEX,LAMA1,TBX3,ZEB2,
GO:0045995	regulation of embryonic development	4	0.00263139		BMP4,FGF10,							BMP4,FGF10,LAMA1,LAMA4,
GO:0060425	lung morphogenesis	4	0.00263139		BMP4,FGF10,	HHEX,			HHEX,			BMP4,FGF10,HHEX,LAMA1,
GO:0060666	dichotomous subdivision of terminal units involved in salivary gland branching	3	0.00268788	NRP1,	SEMA3A,							NRP1,PLXND1,SEMA3A,
GO:0048812	neuron projection morphogenesis	10	0.00281049	CXCR4,L1CAM,NRP1,	SEMA3A,	VAX1,			VAX1,			ABLIM1,ADORA2A,BOC,CDH4,CXCR4,L1CAM,NRP1,RELN,SEMA3A,VAX1,
GO:0048598	embryonic morphogenesis	15	0.00286594		BMP4,DKK1,FGF10,VEGFC,	HHEX,MSX1,MSX2,TLX2,ZEB1,ZEB2,	MYC,		GATA4,HHEX,MSX1,MSX2,MYC,TBX3,TGFB1I1,TLX2,ZEB1,ZEB2,	MYC,		BMP4,DKK1,FBN2,FGF10,GATA4,HHEX,MSX1,MSX2,MYC,TBX3,TGFB1I1,TLX2,VEGFC,ZEB1,ZEB2,
GO:0048870	cell motility	13	0.00299041	CXCR4,KDR,NRP1,	FGF10,SEMA3F,VEGFA,	VAX1,ZEB2,	KDR,	KDR,	VAX1,ZEB2,			CXCR4,FGF10,KDR,NRP1,NRP2,RELN,SCARB1,SEMA3F,VAV3,VAX1,VEGFA,WNT2,ZEB2,
GO:0051674	localization of cell	13	0.00299041	CXCR4,KDR,NRP1,	FGF10,SEMA3F,VEGFA,	VAX1,ZEB2,	KDR,	KDR,	VAX1,ZEB2,			CXCR4,FGF10,KDR,NRP1,NRP2,RELN,SCARB1,SEMA3F,VAV3,VAX1,VEGFA,WNT2,ZEB2,
GO:0030879	mammary gland development	7	0.00314747		BMP4,FGF10,VEGFA,				STAT5B,TBX2,TBX3,			BMP4,FGF10,STAT5B,TBX2,TBX3,VEGFA,WNT2,
GO:0035108	limb morphogenesis	8	0.00315483		BMP4,DKK1,FGF10,	MSX1,MSX2,			MSX1,MSX2,TBX3,			BMP4,DKK1,FBN2,FGF10,MSX1,MSX2,PCSK5,TBX3,
GO:0035107	appendage morphogenesis	8	0.00315483		BMP4,DKK1,FGF10,	MSX1,MSX2,			MSX1,MSX2,TBX3,			BMP4,DKK1,FBN2,FGF10,MSX1,MSX2,PCSK5,TBX3,
GO:0032844	regulation of homeostatic process	6	0.00322336		VEGFA,		LMO2,TAL1,		ETS1,LMO2,STAT5B,TAL1,	LMO2,TAL1,		ETS1,F2R,LMO2,STAT5B,TAL1,VEGFA,
GO:0007156	homophilic cell adhesion	8	0.00347274	CDH5,L1CAM,			CDH11,			CDH11,		CDH11,CDH4,CDH5,CDH8,ESAM,L1CAM,PCDH12,PCDH18,
GO:0050768	negative regulation of neurogenesis	5	0.003587	NRP1,	SEMA3A,SEMA3F,	TLX2,VAX1,			TLX2,VAX1,			NRP1,SEMA3A,SEMA3F,TLX2,VAX1,
GO:0031175	neuron projection development	11	0.00366067	CXCR4,L1CAM,NRP1,	SEMA3A,	VAX1,			VAX1,			ABLIM1,ADORA2A,BOC,CDH4,CXCR4,L1CAM,NRP1,PPP1R9B,RELN,SEMA3A,VAX1,
GO:0048666	neuron development	13	0.00373583	CXCR4,L1CAM,NRP1,	SEMA3A,VEGFA,	VAX1,	RUNX1,		RUNX1,VAX1,	RUNX1,		ABLIM1,ADORA2A,BOC,CDH4,CXCR4,L1CAM,NRP1,PPP1R9B,RELN,RUNX1,SEMA3A,VAX1,VEGFA,
GO:0060173	limb development	8	0.00381451		BMP4,DKK1,FGF10,	MSX1,MSX2,			MSX1,MSX2,TBX3,			BMP4,DKK1,FBN2,FGF10,MSX1,MSX2,PCSK5,TBX3,
GO:0048736	appendage development	8	0.00381451		BMP4,DKK1,FGF10,	MSX1,MSX2,			MSX1,MSX2,TBX3,			BMP4,DKK1,FBN2,FGF10,MSX1,MSX2,PCSK5,TBX3,
GO:0030111	regulation of Wnt receptor signaling pathway	5	0.00394539	LRP1,	DKK1,FGF10,	HHEX,ZEB2,			HHEX,ZEB2,			DKK1,FGF10,HHEX,LRP1,ZEB2,
GO:0060600	dichotomous subdivision of an epithelial terminal unit	3	0.00398748	NRP1,	SEMA3A,							NRP1,PLXND1,SEMA3A,
GO:0030177	positive regulation of Wnt receptor signaling pathway	3	0.00398748		FGF10,	HHEX,ZEB2,			HHEX,ZEB2,			FGF10,HHEX,ZEB2,
GO:0048660	regulation of smooth muscle cell proliferation	4	0.0042517		BMP4,VEGFA,							BMP4,CALCRL,S1PR1,VEGFA,
GO:0031345	negative regulation of cell projection organization	4	0.0042517	NRP1,	SEMA3A,SEMA3F,	TLX2,			TLX2,			NRP1,SEMA3A,SEMA3F,TLX2,
GO:0010721	negative regulation of cell development	5	0.00432724	NRP1,	SEMA3A,SEMA3F,	TLX2,VAX1,			TLX2,VAX1,			NRP1,SEMA3A,SEMA3F,TLX2,VAX1,
GO:0043085	positive regulation of catalytic activity	12	0.00452953			ZEB2,	MYC,		MYC,ZEB2,	MYC,		ADORA2A,ADORA2B,CALCRL,F2R,GADD45G,MYC,PTH1R,RELN,S1PR1,VAV3,VLDLR,ZEB2,
GO:0030855	epithelial cell differentiation	8	0.00457411	KDR,	FGF10,VEGFA,		KDR,	KDR,	GATA6,ID3,TGFB1I1,			FGF10,GATA6,ID3,KDR,LAMA1,S1PR1,TGFB1I1,VEGFA,
GO:0035272	exocrine system development	5	0.00473327	NRP1,	FGF10,SEMA3A,							FGF10,LAMA1,NRP1,PLXND1,SEMA3A,
GO:0051056	regulation of small GTPase mediated signal transduction	11	0.00506335					KALRN,				ACAP1,ARHGEF15,FGD5,KALRN,PREX1,RELN,RGL1,S1PR1,TBC1D14,TBC1D4,VAV3,
GO:0032583	regulation of gene-specific transcription	6	0.00518886		BMP2,	HHEX,	MYC,TAL1,		GATA4,GATA6,HHEX,MYC,TAL1,	MYC,TAL1,		BMP2,GATA4,GATA6,HHEX,MYC,TAL1,
GO:0044093	positive regulation of molecular function	13	0.00540738			ZEB2,	MYC,	HIPK2,	MYC,ZEB2,	MYC,		ADORA2A,ADORA2B,CALCRL,F2R,GADD45G,HIPK2,MYC,PTH1R,RELN,S1PR1,VAV3,VLDLR,ZEB2,
GO:0016525	negative regulation of angiogenesis	4	0.0056043			HHEX,			HHEX,			ADAMTS1,COL4A2,HHEX,VASH1,
GO:0001570	vasculogenesis	5	0.00562051	KDR,			KDR,	KDR,	HEY1,HEY2,			EGFL7,HDAC7,HEY1,HEY2,KDR,
GO:0035113	embryonic appendage morphogenesis	7	0.00568858		BMP4,DKK1,FGF10,	MSX1,MSX2,			MSX1,MSX2,TBX3,			BMP4,DKK1,FBN2,FGF10,MSX1,MSX2,TBX3,
GO:0030326	embryonic limb morphogenesis	7	0.00568858		BMP4,DKK1,FGF10,	MSX1,MSX2,			MSX1,MSX2,TBX3,			BMP4,DKK1,FBN2,FGF10,MSX1,MSX2,TBX3,
GO:0007409	axonogenesis	9	0.006068	CXCR4,L1CAM,NRP1,	SEMA3A,	VAX1,			VAX1,			ABLIM1,BOC,CDH4,CXCR4,L1CAM,NRP1,RELN,SEMA3A,VAX1,
GO:0051240	positive regulation of multicellular organismal process	9	0.006068	CD40,	BMP4,				GATA3,GATA4,HEY2,STAT5B,		GATA3,	ADORA2A,ADORA2B,BMP4,CD40,F2R,GATA3,GATA4,HEY2,STAT5B,
GO:0007548	sex differentiation	8	0.00617128	KDR,	VEGFA,		KDR,	AMHR2,KDR,	SOX9,STAT5B,TBX3,			ADAMTS1,AMHR2,GJB2,KDR,SOX9,STAT5B,TBX3,VEGFA,
GO:0016055	Wnt receptor signaling pathway	8	0.00617128		DKK1,	HHEX,			HHEX,TGFB1I1,			DKK1,FRAT1,FRAT2,HHEX,NKD1,TGFB1I1,WNT2,WNT2B,
GO:0007166	cell surface receptor linked signal transduction	58	0.00659608	CCR7,CD40,CXCR4,ITGA2B,KDR,L1CAM,NRP1,TEK,	BMP2,BMP4,BMP6,DKK1,FGF10,FGF3,VEGFA,VEGFC,	HHEX,MSX1,MSX2,	CXCR7,KDR,	AMHR2,HIPK2,KDR,TEK,	HEY1,HEY2,HHEX,MSX1,MSX2,SMAD6,STAT5B,TGFB1I1,	CXCR7,		ADAMTS3,ADCYAP1R1,ADORA2A,ADORA2B,ADRA2B,AMHR2,APLNR,BAMBI,BMP2,BMP4,BMP6,BOC,CALCRL,CCR7,CD40,CXCR4,CXCR7,DKK1,EFNB2,F2R,F2RL3,FGF10,FGF3,FRAT1,FRAT2,GFRA2,HEY1,HEY2,HHEX,HIPK2,ITGA2B,ITGA9,KDR,KLHL6,L1CAM,LAMA1,LAX1,LGR5,LPAR6,MSX1,MSX2,NKD1,NRP1,PROKR1,PTH1R,RAMP2,RGS4,RGS5,S1PR1,SMAD6,STAT5B,TEK,TGFB1I1,VAV3,VEGFA,VEGFC,WNT2,WNT2B,
GO:0001667	ameboidal cell migration	5	0.00661234	CXCR4,	FGF10,SEMA3F,	ZEB2,			ZEB2,			CXCR4,FGF10,NRP2,SEMA3F,ZEB2,
GO:0045926	negative regulation of growth	6	0.00663058	NRP1,	SEMA3A,SEMA3F,					GPC3,		ACAP1,GPC3,NRP1,RAI1,SEMA3A,SEMA3F,
GO:0050767	regulation of neurogenesis	8	0.00669588	NRP1,	BMP2,SEMA3A,SEMA3F,VEGFC,	TLX2,VAX1,			TLX2,VAX1,			BMP2,CDH4,NRP1,SEMA3A,SEMA3F,TLX2,VAX1,VEGFC,
GO:0048858	cell projection morphogenesis	10	0.00688838	CXCR4,L1CAM,NRP1,	SEMA3A,	VAX1,			VAX1,			ABLIM1,ADORA2A,BOC,CDH4,CXCR4,L1CAM,NRP1,RELN,SEMA3A,VAX1,
GO:0030517	negative regulation of axon extension	3	0.00728084	NRP1,	SEMA3A,SEMA3F,							NRP1,SEMA3A,SEMA3F,
GO:0010975	regulation of neuron projection development	5	0.00771373	NRP1,	SEMA3A,SEMA3F,	TLX2,			TLX2,			CDH4,NRP1,SEMA3A,SEMA3F,TLX2,
GO:0045137	development of primary sexual characteristics	7	0.00793735	KDR,	VEGFA,		KDR,	KDR,	SOX9,STAT5B,TBX3,			ADAMTS1,GJB2,KDR,SOX9,STAT5B,TBX3,VEGFA,
GO:0009968	negative regulation of signal transduction	9	0.0080198	LRP1,	DKK1,	HHEX,			HEY2,HHEX,	GPC3,		ACAP1,BMPER,DKK1,GPC3,HEY2,HHEX,LRP1,RGS4,RGS5,
GO:0007179	transforming growth factor beta receptor signaling pathway	5	0.00830699		BMP2,			AMHR2,HIPK2,	SMAD6,			AMHR2,BAMBI,BMP2,HIPK2,SMAD6,
GO:0001947	heart looping	4	0.00900979						GATA4,HAND2,TBX20,TBX3,			GATA4,HAND2,TBX20,TBX3,
GO:0001822	kidney development	7	0.0090741		BMP2,BMP4,				GATA3,	GPC3,	GATA3,	ADAMTS1,BMP2,BMP4,GATA3,GPC3,NID1,PCSK5,
GO:0032990	cell part morphogenesis	10	0.0093062	CXCR4,L1CAM,NRP1,	SEMA3A,	VAX1,			VAX1,			ABLIM1,ADORA2A,BOC,CDH4,CXCR4,L1CAM,NRP1,RELN,SEMA3A,VAX1,
GO:0010769	regulation of cell morphogenesis involved in differentiation	5	0.00958142	NRP1,	SEMA3A,SEMA3F,	TLX2,			TLX2,			CDH4,NRP1,SEMA3A,SEMA3F,TLX2,
GO:0007160	cell-matrix adhesion	5	0.00958142	ITGA2B,TEK,				TEK,				COL13A1,FN1,ITGA2B,NID1,TEK,
GO:0042325	regulation of phosphorylation	12	0.0096358		BMP2,BMP4,	ZEB2,		PRKCE,	ZEB2,			ADORA2A,BMP2,BMP4,F2R,GADD45G,PPP1R9B,PRKCE,RELN,SH3BP5,VAV3,VLDLR,ZEB2,
GO:0001709	cell fate determination	4	0.010013		BMP4,		GATA2,		GATA2,GATA3,TBX2,		GATA3,	BMP4,GATA2,GATA3,TBX2,
GO:0010811	positive regulation of cell-substrate adhesion	4	0.010013									EDIL3,EMILIN1,FBLN2,NID1,
GO:0045637	regulation of myeloid cell differentiation	5	0.0102637				LMO2,RUNX1,TAL1,		ETS1,LMO2,RUNX1,STAT5B,TAL1,	LMO2,RUNX1,TAL1,		ETS1,LMO2,RUNX1,STAT5B,TAL1,
GO:0030100	regulation of endocytosis	5	0.0109766		FGF10,		GATA2,		GATA2,	GPC3,		FGF10,GATA2,GPC3,MFGE8,SCARB1,
GO:0046578	regulation of Ras protein signal transduction	9	0.0110815					KALRN,				ACAP1,ARHGEF15,FGD5,KALRN,PREX1,S1PR1,TBC1D14,TBC1D4,VAV3,
GO:0043009	chordate embryonic development	15	0.0112735		BMP4,	MSX1,ZEB1,ZEB2,	GATA2,RUNX1,		GATA2,GATA4,GATA6,HAND2,MSX1,RUNX1,TBX3,TEAD4,ZEB1,ZEB2,	RUNX1,		BMP4,GATA2,GATA4,GATA6,HAND2,MAN2A1,MSX1,PCDH12,PCSK5,RUNX1,TBX3,TEAD4,WNT2,ZEB1,ZEB2,
GO:0001655	urogenital system development	8	0.0113426		BMP2,BMP4,				GATA3,SOX9,	GPC3,	GATA3,	ADAMTS1,BMP2,BMP4,GATA3,GPC3,NID1,PCSK5,SOX9,
GO:0048667	cell morphogenesis involved in neuron differentiation	9	0.0114288	CXCR4,L1CAM,NRP1,	SEMA3A,	VAX1,			VAX1,			ABLIM1,BOC,CDH4,CXCR4,L1CAM,NRP1,RELN,SEMA3A,VAX1,
GO:0051148	negative regulation of muscle cell differentiation	3	0.0114466		BMP4,				PRDM6,TBX3,			BMP4,PRDM6,TBX3,
GO:0045661	regulation of myoblast differentiation	3	0.0114466		BMP4,				TBX3,			BMP4,BOC,TBX3,
GO:0048640	negative regulation of developmental growth	3	0.0114466	NRP1,	SEMA3A,SEMA3F,							NRP1,SEMA3A,SEMA3F,
GO:0009792	embryonic development ending in birth or egg hatching	15	0.012156		BMP4,	MSX1,ZEB1,ZEB2,	GATA2,RUNX1,		GATA2,GATA4,GATA6,HAND2,MSX1,RUNX1,TBX3,TEAD4,ZEB1,ZEB2,	RUNX1,		BMP4,GATA2,GATA4,GATA6,HAND2,MAN2A1,MSX1,PCDH12,PCSK5,RUNX1,TBX3,TEAD4,WNT2,ZEB1,ZEB2,
GO:0051960	regulation of nervous system development	8	0.0121595	NRP1,	BMP2,SEMA3A,SEMA3F,VEGFC,	TLX2,VAX1,			TLX2,VAX1,			BMP2,CDH4,NRP1,SEMA3A,SEMA3F,TLX2,VAX1,VEGFC,
GO:0032526	response to retinoic acid	4	0.0122071	TEK,			RUNX1,	TEK,	GATA4,RUNX1,	RUNX1,		GATA4,MEST,RUNX1,TEK,
GO:0051174	regulation of phosphorus metabolic process	12	0.0124814		BMP2,BMP4,	ZEB2,		PRKCE,	ZEB2,			ADORA2A,BMP2,BMP4,F2R,GADD45G,PPP1R9B,PRKCE,RELN,SH3BP5,VAV3,VLDLR,ZEB2,
GO:0019220	regulation of phosphate metabolic process	12	0.0124814		BMP2,BMP4,	ZEB2,		PRKCE,	ZEB2,			ADORA2A,BMP2,BMP4,F2R,GADD45G,PPP1R9B,PRKCE,RELN,SH3BP5,VAV3,VLDLR,ZEB2,
GO:0060627	regulation of vesicle-mediated transport	6	0.0125987		FGF10,		GATA2,		GATA2,	GPC3,		ADORA2B,FGF10,GATA2,GPC3,MFGE8,SCARB1,
GO:0010648	negative regulation of cell communication	9	0.0128954	LRP1,	DKK1,	HHEX,			HEY2,HHEX,	GPC3,		ACAP1,BMPER,DKK1,GPC3,HEY2,HHEX,LRP1,RGS4,RGS5,
GO:0007188	G-protein signaling, coupled to cAMP nucleotide second messenger	5	0.0133044									ADORA2A,ADORA2B,CALCRL,PTH1R,S1PR1,
GO:0033189	response to vitamin A	4	0.0133992	TEK,			RUNX1,	TEK,	GATA4,RUNX1,	RUNX1,		GATA4,MEST,RUNX1,TEK,
GO:0009101	glycoprotein biosynthetic process	7	0.0137029									CHST14,CSGALNACT1,MAN1C1,MAN2A1,PHLDA1,ST3GAL4,ST8SIA1,
GO:0010647	positive regulation of cell communication	9	0.014173	L1CAM,	FGF10,VEGFA,	HHEX,ZEB2,		HIPK2,	HHEX,ZEB2,	GPC3,		ADORA2A,FGF10,GPC3,HHEX,HIPK2,L1CAM,RELN,VEGFA,ZEB2,
GO:0060348	bone development	7	0.014242		BMP2,BMP4,BMP5,BMP6,				SOX9,			BMP2,BMP4,BMP5,BMP6,COL13A1,PTH1R,SOX9,
GO:0001701	in utero embryonic development	11	0.0143479			MSX1,	GATA2,RUNX1,		GATA2,GATA4,GATA6,HAND2,MSX1,RUNX1,TBX3,TEAD4,	RUNX1,		GATA2,GATA4,GATA6,HAND2,MAN2A1,MSX1,PCDH12,RUNX1,TBX3,TEAD4,WNT2,
GO:0031344	regulation of cell projection organization	5	0.0150182	NRP1,	SEMA3A,SEMA3F,	TLX2,			TLX2,			CDH4,NRP1,SEMA3A,SEMA3F,TLX2,
GO:0031589	cell-substrate adhesion	5	0.0150182	ITGA2B,TEK,				TEK,				COL13A1,FN1,ITGA2B,NID1,TEK,
GO:0046545	development of primary female sexual characteristics	5	0.0150182	KDR,	VEGFA,		KDR,	KDR,	STAT5B,TBX3,			ADAMTS1,KDR,STAT5B,TBX3,VEGFA,
GO:0051789	response to protein stimulus	6	0.0152031		FGF10,	MSX1,MSX2,			ID3,MSX1,MSX2,			BOC,FGF10,ID3,MSX1,MSX2,VASH1,
GO:0007169	transmembrane receptor protein tyrosine kinase signaling pathway	9	0.0152302	KDR,NRP1,TEK,	FGF10,FGF3,VEGFA,VEGFC,		KDR,	KDR,TEK,	STAT5B,			FGF10,FGF3,GFRA2,KDR,NRP1,STAT5B,TEK,VEGFA,VEGFC,
GO:0007189	activation of adenylate cyclase activity by G-protein signaling pathway	4	0.015976									ADORA2A,ADORA2B,CALCRL,PTH1R,
GO:0010579	positive regulation of adenylate cyclase activity by G-protein signaling pathway	4	0.015976									ADORA2A,ADORA2B,CALCRL,PTH1R,
GO:0010578	regulation of adenylate cyclase activity involved in G-protein signaling	4	0.015976									ADORA2A,ADORA2B,CALCRL,PTH1R,
GO:0033273	response to vitamin	4	0.015976	TEK,			RUNX1,	TEK,	GATA4,RUNX1,	RUNX1,		GATA4,MEST,RUNX1,TEK,
GO:0001708	cell fate specification	5	0.0168652		BMP4,FGF10,FGF3,				SOX9,TEAD4,			BMP4,FGF10,FGF3,SOX9,TEAD4,
GO:0051336	regulation of hydrolase activity	9	0.017172				MYC,		MYC,	MYC,		ACAP1,ADORA2A,F2R,MYC,PTH1R,S1PR1,TBC1D14,TBC1D4,VAV3,
GO:0060443	mammary gland morphogenesis	4	0.0173614		BMP4,FGF10,				TBX2,TBX3,			BMP4,FGF10,TBX2,TBX3,
GO:0007187	G-protein signaling, coupled to cyclic nucleotide second messenger	5	0.0178397									ADORA2A,ADORA2B,CALCRL,PTH1R,S1PR1,
GO:0045761	regulation of adenylate cyclase activity	5	0.0178397									ADORA2A,ADORA2B,CALCRL,PTH1R,S1PR1,
GO:0030030	cell projection organization	12	0.0184458	CXCR4,L1CAM,NRP1,	SEMA3A,	VAX1,			VAX1,			ABLIM1,ADORA2A,BOC,CDH4,CXCR4,L1CAM,NRP1,PPP1R9B,RELN,SEMA3A,VAV3,VAX1,
GO:0045807	positive regulation of endocytosis	4	0.0188119		FGF10,		GATA2,		GATA2,	GPC3,		FGF10,GATA2,GPC3,MFGE8,
GO:0019933	cAMP-mediated signaling	5	0.0188485									ADORA2A,ADORA2B,CALCRL,PTH1R,S1PR1,
GO:0001558	regulation of cell growth	6	0.0189354	NRP1,	SEMA3A,SEMA3F,							ACAP1,CDH4,IGFBP4,NRP1,SEMA3A,SEMA3F,
GO:0031279	regulation of cyclase activity	5	0.0198919									ADORA2A,ADORA2B,CALCRL,PTH1R,S1PR1,
GO:0051339	regulation of lyase activity	5	0.0198919									ADORA2A,ADORA2B,CALCRL,PTH1R,S1PR1,
GO:0033674	positive regulation of kinase activity	7	0.0219015			ZEB2,			ZEB2,			ADORA2A,F2R,GADD45G,RELN,VAV3,VLDLR,ZEB2,
GO:0030900	forebrain development	8	0.0220594		BMP4,DKK1,	HHEX,MSX1,ZEB2,	GATA2,		GATA2,HHEX,MSX1,TBX3,ZEB2,			BMP4,DKK1,GATA2,HHEX,MSX1,RELN,TBX3,ZEB2,
GO:0046660	female sex differentiation	5	0.0220841	KDR,	VEGFA,		KDR,	KDR,	STAT5B,TBX3,			ADAMTS1,KDR,STAT5B,TBX3,VEGFA,
GO:0001837	epithelial to mesenchymal transition	3	0.0221549		BMP2,				NFATC1,SOX9,			BMP2,NFATC1,SOX9,
GO:0048566	embryonic gut development	3	0.0221549		FGF10,				GATA4,			FGF10,GATA4,PCSK5,
GO:0008283	cell proliferation	10	0.0230919	CXCR4,	BMP4,FGF10,VEGFA,	HHEX,ZEB2,			HHEX,SOX9,TBX20,ZEB2,			BMP4,CXCR4,FGF10,HHEX,IFNAR2,SCARB1,SOX9,TBX20,VEGFA,ZEB2,
GO:0030817	regulation of cAMP biosynthetic process	5	0.0232334									ADORA2A,ADORA2B,CALCRL,PTH1R,S1PR1,
GO:0051050	positive regulation of transport	7	0.0234036		FGF10,		GATA2,		GATA2,	GPC3,		ADORA2A,ADORA2B,F2R,FGF10,GATA2,GPC3,MFGE8,
GO:0019935	cyclic-nucleotide-mediated signaling	5	0.0244183									ADORA2A,ADORA2B,CALCRL,PTH1R,S1PR1,
GO:0001759	induction of an organ	3	0.0252857		BMP4,FGF10,FGF3,							BMP4,FGF10,FGF3,
GO:0048661	positive regulation of smooth muscle cell proliferation	3	0.0252857		VEGFA,							CALCRL,S1PR1,VEGFA,
GO:0009967	positive regulation of signal transduction	8	0.0253863	L1CAM,	FGF10,VEGFA,	HHEX,ZEB2,		HIPK2,	HHEX,ZEB2,	GPC3,		FGF10,GPC3,HHEX,HIPK2,L1CAM,RELN,VEGFA,ZEB2,
GO:0030814	regulation of cAMP metabolic process	5	0.0256392									ADORA2A,ADORA2B,CALCRL,PTH1R,S1PR1,
GO:0051347	positive regulation of transferase activity	7	0.0257841			ZEB2,			ZEB2,			ADORA2A,F2R,GADD45G,RELN,VAV3,VLDLR,ZEB2,
GO:0032103	positive regulation of response to external stimulus	4	0.0270427		FGF10,				STAT5B,			ADORA2B,FGF10,S1PR1,STAT5B,
GO:0050770	regulation of axonogenesis	4	0.0270427	NRP1,	SEMA3A,SEMA3F,							CDH4,NRP1,SEMA3A,SEMA3F,
GO:0021700	developmental maturation	6	0.0270769	CDH5,KDR,	VEGFA,		GATA2,KDR,	KDR,	GATA2,			CDH5,GATA2,KDR,PTH1R,RECK,VEGFA,
GO:0003002	regionalization	9	0.0273219		BMP4,	HHEX,ZEB2,		HIPK2,	GATA4,HHEX,TBX20,TBX3,ZEB2,			BMP4,GATA4,HHEX,HIPK2,PCSK5,RELN,TBX20,TBX3,ZEB2,
GO:0006350	transcription	41	0.0281188			HHEX,MSX1,VAX1,ZEB1,ZEB2,	FLI1,GATA2,HMGA2,LYL1,MYC,RUNX1,TAL1,	HIPK2,	CBX8,DPF3,ETS1,FLI1,GATA2,GATA3,GATA4,GATA6,HAND2,HEY1,HEY2,HHEX,HMGA2,KCNIP3,LYL1,MSX1,MYC,NFATC1,NFE2,PRDM6,RUNX1,SMAD6,SOX9,STAT5B,TAL1,TBX2,TBX20,TBX3,TEAD4,VAX1,ZEB1,ZEB2,ZFPM1,	FLI1,HMGA2,LYL1,MYC,RUNX1,TAL1,	GATA3,	CBX8,DPF3,ETS1,FLI1,GATA2,GATA3,GATA4,GATA6,HAND2,HDAC7,HEY1,HEY2,HHEX,HIPK2,HMGA2,KCNIP3,LYL1,MSX1,MYC,NFATC1,NFE2,PRDM6,RUNX1,SMAD6,SOX7,SOX9,STAT5B,TAL1,TBX2,TBX20,TBX3,TEAD4,USP16,VAX1,ZBTB46,ZCCHC12,ZEB1,ZEB2,ZFP516,ZFPM1,ZIM1,
GO:0048742	regulation of skeletal muscle fiber development	3	0.0285845		BMP4,				TBX3,			BMP4,BOC,TBX3,
GO:0035050	embryonic heart tube development	3	0.0285845			HHEX,			GATA4,HHEX,TBX20,			GATA4,HHEX,TBX20,
GO:0060560	developmental growth involved in morphogenesis	3	0.0285845		BMP4,FGF10,				SOX9,			BMP4,FGF10,SOX9,
GO:0050771	negative regulation of axonogenesis	3	0.0285845	NRP1,	SEMA3A,SEMA3F,							NRP1,SEMA3A,SEMA3F,
GO:0010810	regulation of cell-substrate adhesion	4	0.0288845									EDIL3,EMILIN1,FBLN2,NID1,
GO:0032101	regulation of response to external stimulus	6	0.0291462		FGF10,				STAT5B,			ADORA2A,ADORA2B,F2R,FGF10,S1PR1,STAT5B,
GO:0001817	regulation of cytokine production	7	0.0292016	CD40,TNFRSF13C,					GATA3,GATA4,STAT5B,		GATA3,	ADORA2B,CD40,F2R,GATA3,GATA4,STAT5B,TNFRSF13C,
GO:0030802	regulation of cyclic nucleotide biosynthetic process	5	0.0295196									ADORA2A,ADORA2B,CALCRL,PTH1R,S1PR1,
GO:0030808	regulation of nucleotide biosynthetic process	5	0.0295196									ADORA2A,ADORA2B,CALCRL,PTH1R,S1PR1,
GO:0007190	activation of adenylate cyclase activity	4	0.0307912									ADORA2A,ADORA2B,CALCRL,PTH1R,
GO:0045766	positive regulation of angiogenesis	3	0.032045				GATA2,RUNX1,		GATA2,GATA4,RUNX1,	RUNX1,		GATA2,GATA4,RUNX1,
GO:0001503	ossification	6	0.0324333		BMP2,BMP4,BMP5,BMP6,							BMP2,BMP4,BMP5,BMP6,COL13A1,PTH1R,
GO:0031281	positive regulation of cyclase activity	4	0.0327625									ADORA2A,ADORA2B,CALCRL,PTH1R,
GO:0045762	positive regulation of adenylate cyclase activity	4	0.0327625									ADORA2A,ADORA2B,CALCRL,PTH1R,
GO:0051349	positive regulation of lyase activity	4	0.0327625									ADORA2A,ADORA2B,CALCRL,PTH1R,
GO:0003006	reproductive developmental process	10	0.0337132	CXCR4,KDR,	BMP4,VEGFA,		KDR,	AMHR2,KDR,	SOX9,STAT5B,TBX3,			ADAMTS1,AMHR2,BMP4,CXCR4,GJB2,KDR,SOX9,STAT5B,TBX3,VEGFA,
GO:0030799	regulation of cyclic nucleotide metabolic process	5	0.0337295									ADORA2A,ADORA2B,CALCRL,PTH1R,S1PR1,
GO:0001889	liver development	4	0.0347982			HHEX,	RUNX1,		GATA6,HHEX,RUNX1,	RUNX1,		GATA6,HHEX,MAN2A1,RUNX1,
GO:0048584	positive regulation of response to stimulus	8	0.0365659	TNFRSF13C,	FGF10,			HIPK2,	STAT5B,			ADORA2B,FGF10,HIPK2,KLHL6,LAX1,S1PR1,STAT5B,TNFRSF13C,
GO:0006140	regulation of nucleotide metabolic process	5	0.0367206									ADORA2A,ADORA2B,CALCRL,PTH1R,S1PR1,
GO:0009100	glycoprotein metabolic process	7	0.0369003									CHST14,CSGALNACT1,MAN1C1,MAN2A1,PHLDA1,ST3GAL4,ST8SIA1,
GO:0008015	blood circulation	6	0.0384085		VEGFA,		FLI1,		FLI1,TBX20,	FLI1,		ADORA2A,ADORA2B,FLI1,TBX20,VEGFA,WNT2,
GO:0003013	circulatory system process	6	0.0384085		VEGFA,		FLI1,		FLI1,TBX20,	FLI1,		ADORA2A,ADORA2B,FLI1,TBX20,VEGFA,WNT2,
GO:0048265	response to pain	3	0.0394257				RUNX1,		KCNIP3,RUNX1,	RUNX1,		KCNIP3,RELN,RUNX1,
GO:0048872	homeostasis of number of cells	6	0.0409748	TNFRSF13C,	BMP4,VEGFA,		TAL1,		STAT5B,TAL1,	TAL1,		BMP4,F2R,STAT5B,TAL1,TNFRSF13C,VEGFA,
GO:0016331	morphogenesis of embryonic epithelium	5	0.0414852		FGF10,VEGFC,	HHEX,ZEB2,			HHEX,TGFB1I1,ZEB2,			FGF10,HHEX,TGFB1I1,VEGFC,ZEB2,
GO:0043549	regulation of kinase activity	8	0.041825			ZEB2,			ZEB2,			ADORA2A,F2R,GADD45G,RELN,SH3BP5,VAV3,VLDLR,ZEB2,
GO:0048641	regulation of skeletal muscle tissue development	3	0.0433339		BMP4,				TBX3,			BMP4,BOC,TBX3,
GO:0030166	proteoglycan biosynthetic process	3	0.0433339									CHST14,CSGALNACT1,MAN1C1,
GO:0001649	osteoblast differentiation	4	0.0435766		BMP2,BMP4,BMP6,							BMP2,BMP4,BMP6,PTH1R,
GO:0008037	cell recognition	4	0.0435766	NRP1,	SEMA3A,							MFGE8,NRP1,SCARB1,SEMA3A,
GO:0030308	negative regulation of cell growth	4	0.0435766	NRP1,	SEMA3A,SEMA3F,							ACAP1,NRP1,SEMA3A,SEMA3F,
GO:0022602	ovulation cycle process	4	0.0435766	KDR,	VEGFA,		KDR,	KDR,	STAT5B,			ADAMTS1,KDR,STAT5B,VEGFA,
GO:0042698	ovulation cycle	4	0.0459279	KDR,	VEGFA,		KDR,	KDR,	STAT5B,			ADAMTS1,KDR,STAT5B,VEGFA,
GO:0042692	muscle cell differentiation	6	0.0464129		BMP4,FGF10,				GATA4,GATA6,TBX2,			BMP4,F2R,FGF10,GATA4,GATA6,TBX2,
GO:0048534	hemopoietic or lymphoid organ development	10	0.0466408	KDR,	BMP4,FGF10,FGF3,VEGFA,		KDR,RUNX1,TAL1,	KDR,	RUNX1,STAT5B,TAL1,	RUNX1,TAL1,		BMP4,FGF10,FGF3,GADD45G,HDAC7,KDR,RUNX1,STAT5B,TAL1,VEGFA,
GO:0045168	cell-cell signaling involved in cell fate specification	3	0.0473796		BMP4,FGF10,FGF3,							BMP4,FGF10,FGF3,
GO:0031128	developmental induction	3	0.0473796		BMP4,FGF10,FGF3,							BMP4,FGF10,FGF3,
GO:0001936	regulation of endothelial cell proliferation	3	0.0473796		VEGFA,							VASH1,VEGFA,WNT2,
GO:0043066	negative regulation of apoptosis	9	0.0476509		VEGFA,	MSX1,MSX2,	MYC,	HIPK2,	MSX1,MSX2,MYC,STAT5B,TBX3,	MYC,		ADORA2A,F2R,HIPK2,MSX1,MSX2,MYC,STAT5B,TBX3,VEGFA,
GO:0019932	second-messenger-mediated signaling	6	0.0478364									ADORA2A,ADORA2B,CALCRL,F2R,PTH1R,S1PR1,
GO:0006909	phagocytosis	4	0.0483409	LRP1,			GATA2,		GATA2,			GATA2,LRP1,MFGE8,SCARB1,
GO:0010159	specification of organ position	2	0.0492887		BMP4,				TBX3,			BMP4,TBX3,
GO:0060596	mammary placode formation	2	0.0492887						TBX2,TBX3,			TBX2,TBX3,
GO:0043114	regulation of vascular permeability	2	0.0492887		VEGFA,							ADORA2A,VEGFA,
GO:0001955	blood vessel maturation	2	0.0492887	CDH5,								CDH5,RECK,

## Sheet: HB-HE-down
Category	Term	Count	Pvalue	cell_differentiation_markers	cytokines	homeodomain_proteins	oncogenes	protein_kinases	transcription_factors	translocation_cancer_genes	tumor_suppressors	gene_names
GO:0048598	embryonic morphogenesis	43	9.71927e-12		BMP7,DKK1,FGF10,FGF4,FGF8,NODAL,TDGF1,	GBX2,GSC,LHX1,MIXL1,MSX1,MSX2,NANOG,OTX2,POU5F1,PRRX2,SIX2,SIX4,TGIF1,TLX2,	MYC,POU5F1,	ACVR2B,	EOMES,GATA4,GBX2,GSC,HES1,LEF1,LHX1,MIXL1,MSX1,MSX2,MYC,NANOG,OTX2,POU5F1,PRRX2,SALL4,SIX2,SIX4,SMAD1,TBX3,TCF7,TGIF1,TLX2,ZIC2,	MYC,POU5F1,		ACVR2B,AMOT,BMP7,CELSR1,CFC1,COL2A1,CRABP2,DKK1,EOMES,FGF10,FGF4,FGF8,GATA4,GBX2,GSC,HES1,LEF1,LHX1,MESP1,MIXL1,MSX1,MSX2,MYC,NANOG,NODAL,OTX2,POU5F1,PRRX2,SALL4,SIX2,SIX4,SMAD1,SP8,SPINT1,SPRY2,TBX3,TCF7,TDGF1,TGIF1,TLX2,WNT3,WNT5A,ZIC2,
GO:0007389	pattern specification process	35	5.37852e-10	CXCR4,IFITM1,	BMP7,FGF10,FGF8,NODAL,TDGF1,	EVX1,GBX2,GSC,LHX1,NANOG,OTX2,TGIF1,	MLLT3,	ACVR2B,	EVX1,FOXH1,GATA4,GBX2,GSC,HES1,LEF1,LHX1,MLLT3,NANOG,OTX2,RFX3,RING1,SMAD1,TBX3,TGIF1,	MLLT3,		ACVR2B,AXIN2,BMP7,CFC1,CXCR4,CYP26A1,DLL3,EVX1,FGF10,FGF8,FOXH1,FST,GATA4,GBX2,GSC,HES1,IFITM1,LEF1,LFNG,LHX1,MLLT3,MSGN1,NANOG,NODAL,OTX2,PCSK6,RFX3,RING1,SFRP2,SMAD1,SP8,TBX3,TDGF1,TGIF1,WNT3,
GO:0007369	gastrulation	18	6.35978e-10		BMP7,NODAL,TDGF1,	LHX1,MIXL1,NANOG,POU5F1,TLX2,	POU5F1,	ACVR2B,	EOMES,GATA4,LEF1,LHX1,MIXL1,NANOG,POU5F1,SMAD1,TLX2,	POU5F1,		ACVR2B,AMOT,BMP7,CELSR1,CFC1,EOMES,GATA4,LEF1,LHX1,MESP1,MIXL1,NANOG,NODAL,POU5F1,SMAD1,TDGF1,TLX2,WNT3,
GO:0042127	regulation of cell proliferation	50	1.35484e-09	CD40,TNFRSF13C,	BMP7,FGF10,FGF3,FGF4,FGF5,FGF8,LTB,NODAL,PDGFA,TDGF1,	LHX1,MSX1,MSX2,NANOG,PRRX2,TGIF1,VAX1,	ETV4,MYC,		CORO1A,E2F4,ETV4,GATA3,GATA4,HES1,KLF5,LHX1,MSX1,MSX2,MYC,NANOG,PRRX2,SMAD1,SOX9,TBX3,TCF7,TCFL5,TGIF1,VAX1,	ETV4,GPC3,MYC,	GATA3,	AXIN2,BMP7,CD40,CDCA7L,CORO1A,CXADR,E2F4,ETV4,FGF10,FGF15,FGF3,FGF4,FGF5,FGF8,GATA3,GATA4,GPC3,HES1,IFI30,KLF5,LHX1,LTB,MSX1,MSX2,MYC,NANOG,NODAL,ODC1,PDGFA,PMAIP1,PRRX2,PTH1R,ROGDI,SFN,SMAD1,SOX9,SPRY1,SPRY2,TBX3,TCF7,TCFL5,TDGF1,TES,TGIF1,TNFRSF13C,VASH2,VAX1,WDR77,WNT2,WNT5A,
GO:0003002	regionalization	28	1.08957e-08	IFITM1,	FGF8,NODAL,TDGF1,	EVX1,GBX2,GSC,LHX1,OTX2,TGIF1,	MLLT3,	ACVR2B,	EVX1,FOXH1,GATA4,GBX2,GSC,HES1,LEF1,LHX1,MLLT3,OTX2,RING1,TBX3,TGIF1,	MLLT3,		ACVR2B,AXIN2,CFC1,CYP26A1,DLL3,EVX1,FGF8,FOXH1,GATA4,GBX2,GSC,HES1,IFITM1,LEF1,LFNG,LHX1,MLLT3,MSGN1,NODAL,OTX2,PCSK6,RING1,SFRP2,SP8,TBX3,TDGF1,TGIF1,WNT3,
GO:0009952	anterior/posterior pattern formation	23	2.36563e-08	IFITM1,	NODAL,TDGF1,	GBX2,LHX1,OTX2,	MLLT3,	ACVR2B,	FOXH1,GATA4,GBX2,HES1,LEF1,LHX1,MLLT3,OTX2,RING1,TBX3,	MLLT3,		ACVR2B,AXIN2,CFC1,CYP26A1,DLL3,FOXH1,GATA4,GBX2,HES1,IFITM1,LEF1,LFNG,LHX1,MLLT3,MSGN1,NODAL,OTX2,PCSK6,RING1,SFRP2,TBX3,TDGF1,WNT3,
GO:0001704	formation of primary germ layer	12	9.48023e-08		BMP7,NODAL,	LHX1,MIXL1,NANOG,POU5F1,TLX2,	POU5F1,		EOMES,LEF1,LHX1,MIXL1,NANOG,POU5F1,SMAD1,TLX2,	POU5F1,		BMP7,EOMES,LEF1,LHX1,MESP1,MIXL1,NANOG,NODAL,POU5F1,SMAD1,TLX2,WNT3,
GO:0007498	mesoderm development	14	1.14419e-07		BMP7,NODAL,	NANOG,POU5F1,TLX2,	POU5F1,	ACVR2B,	EOMES,FOXH1,LEF1,NANOG,POU5F1,SMAD1,TBX3,TLX2,	POU5F1,		ACVR2B,BMP7,DLL3,EOMES,FOXH1,LEF1,MESP1,NANOG,NODAL,POU5F1,SMAD1,TBX3,TLX2,WNT3,
GO:0035295	tube development	29	2.4907e-07	CDH1,CXCR4,PDGFRA,	BMP7,FGF10,FGF8,NODAL,PDGFA,PDGFRA,	GBX2,LHX1,TGIF1,	ETV4,PDGFRA,	ACVR2B,PDGFRA,	ETV4,FOXH1,GATA4,GBX2,HES1,LHX1,NR3C1,SALL1,TBX3,TGIF1,ZIC2,	ETV4,GPC3,PDGFRA,	CDH1,	ACVR2B,BMP7,CDH1,CELSR1,CFC1,CXCR4,ETV4,FGF10,FGF8,FOXH1,GATA4,GBX2,GJA1,GPC3,HES1,LHX1,NODAL,NR3C1,PDGFA,PDGFRA,SALL1,SPRY1,SPRY2,TBX3,TES,TGIF1,WNT2,WNT5A,ZIC2,
GO:0048332	mesoderm morphogenesis	11	5.77176e-07		BMP7,NODAL,	NANOG,POU5F1,TLX2,	POU5F1,		EOMES,LEF1,NANOG,POU5F1,SMAD1,TBX3,TLX2,	POU5F1,		BMP7,EOMES,LEF1,MESP1,NANOG,NODAL,POU5F1,SMAD1,TBX3,TLX2,WNT3,
GO:0001707	mesoderm formation	10	3.41921e-06		BMP7,NODAL,	NANOG,POU5F1,TLX2,	POU5F1,		EOMES,LEF1,NANOG,POU5F1,SMAD1,TLX2,	POU5F1,		BMP7,EOMES,LEF1,MESP1,NANOG,NODAL,POU5F1,SMAD1,TLX2,WNT3,
GO:0009792	embryonic development ending in birth or egg hatching	36	3.52563e-06	CDH1,IFITM1,PDGFRA,	FGF8,NODAL,PDGFRA,TDGF1,	EVX1,GBX2,GSC,MSX1,POU5F1,PRRX2,SIX2,SIX4,TGIF1,	CCNB1IP1,PDGFRA,POU5F1,	PDGFRA,	ARNT2,CITED1,EOMES,EVX1,GATA4,GBX2,GSC,HES1,LEF1,MSX1,POU5F1,PRRX2,SALL4,SIX2,SIX4,TBX3,TCF7,TGIF1,ZIC2,	CCNB1IP1,PDGFRA,POU5F1,	CDH1,	AMOT,ARNT2,AXIN2,CCNB1IP1,CDH1,CELSR1,CITED1,DLL3,DNMT3L,EOMES,EVX1,FGF8,GATA4,GBX2,GJA1,GSC,HES1,IFITM1,LEF1,MSGN1,MSX1,NODAL,PDGFRA,POU5F1,PRRX2,SALL4,SFRP2,SIX2,SIX4,SPINT1,TBX3,TCF7,TDGF1,TGIF1,WNT2,ZIC2,
GO:0016055	Wnt receptor signaling pathway	18	3.57981e-06		DKK1,		CCND1,		LEF1,TCF7,	CCND1,		AXIN2,CCDC88C,CCND1,DKK1,FRZB,KLHL12,LEF1,NKD1,NKD2,SFRP2,SLC9A3R1,TCF7,WNT2,WNT2B,WNT3,WNT5A,WNT5B,WNT6,
GO:0048729	tissue morphogenesis	25	4.39323e-06		BMP7,FGF10,FGF8,NODAL,	NANOG,POU5F1,TGIF1,TLX2,	ETV4,POU5F1,		EOMES,ETV4,LEF1,NANOG,NR3C1,POU5F1,SMAD1,SNAI1,SOX9,TBX3,TGIF1,TLX2,ZIC2,	ETV4,GPC3,POU5F1,		BMP7,CAR2,CELSR1,EOMES,ETV4,FGF10,FGF8,FREM2,FST,GPC3,LEF1,MESP1,NANOG,NODAL,NR3C1,POU5F1,SMAD1,SNAI1,SOX9,TBX3,TGIF1,TLX2,WNT3,WNT5A,ZIC2,
GO:0045165	cell fate commitment	19	4.81207e-06		FGF10,FGF3,FGF8,NODAL,	EVX1,ISL1,NANOG,OTX2,POU5F1,	POU5F1,		EVX1,GATA3,HES1,ISL1,NANOG,OTX2,POU5F1,SALL1,SMAD1,SOX9,TBX2,	POU5F1,	GATA3,	DLL3,EVX1,FGF10,FGF3,FGF8,GATA3,HES1,ISL1,NANOG,NODAL,OTX2,POU5F1,SALL1,SMAD1,SOX9,SPRY1,SPRY2,TBX2,WNT3,
GO:0043009	chordate embryonic development	35	7.40367e-06	CDH1,IFITM1,PDGFRA,	FGF8,NODAL,PDGFRA,TDGF1,	GBX2,GSC,MSX1,POU5F1,PRRX2,SIX2,SIX4,TGIF1,	CCNB1IP1,PDGFRA,POU5F1,	PDGFRA,	ARNT2,CITED1,EOMES,GATA4,GBX2,GSC,HES1,LEF1,MSX1,POU5F1,PRRX2,SALL4,SIX2,SIX4,TBX3,TCF7,TGIF1,ZIC2,	CCNB1IP1,PDGFRA,POU5F1,	CDH1,	AMOT,ARNT2,AXIN2,CCNB1IP1,CDH1,CELSR1,CITED1,DLL3,DNMT3L,EOMES,FGF8,GATA4,GBX2,GJA1,GSC,HES1,IFITM1,LEF1,MSGN1,MSX1,NODAL,PDGFRA,POU5F1,PRRX2,SALL4,SFRP2,SIX2,SIX4,SPINT1,TBX3,TCF7,TDGF1,TGIF1,WNT2,ZIC2,
GO:0006364	rRNA processing	13	1.07084e-05									BOP1,DKC1,EXOSC5,KRR1,NAF1,NOP10,NOP2,NPM3-PS1,POP5,RCL1,RRP1B,RRP9,UTP15,
GO:0016072	rRNA metabolic process	13	1.2343e-05									BOP1,DKC1,EXOSC5,KRR1,NAF1,NOP10,NOP2,NPM3-PS1,POP5,RCL1,RRP1B,RRP9,UTP15,
GO:0007507	heart development	23	1.55181e-05	PTPRJ,	FGF8,NODAL,TDGF1,	ISL1,MIXL1,MSX1,MSX2,		ACVR2B,ALPK3,	FOXH1,GATA4,ISL1,MIXL1,MSX1,MSX2,SALL4,SOX9,TBX2,TBX3,			ACVR2B,ALPK3,CFC1,COL2A1,CXADR,FGF15,FGF8,FOXH1,GATA4,GJA1,ISL1,MESP1,MIXL1,MSX1,MSX2,NODAL,PDLIM3,PTPRJ,SALL4,SOX9,TBX2,TBX3,TDGF1,
GO:0008285	negative regulation of cell proliferation	23	1.66614e-05		BMP7,FGF10,LTB,	MSX1,MSX2,TGIF1,VAX1,	ETV4,		ETV4,GATA3,MSX1,MSX2,SMAD1,TGIF1,VAX1,	ETV4,GPC3,	GATA3,	AXIN2,BMP7,CXADR,ETV4,FGF10,GATA3,GPC3,IFI30,LTB,MSX1,MSX2,PMAIP1,PTH1R,SFN,SMAD1,SPRY1,SPRY2,TES,TGIF1,VAX1,WDR77,WNT2,WNT5A,
GO:0001667	ameboidal cell migration	10	2.41966e-05	CXCR4,	FGF10,NODAL,SEMA3F,	GBX2,ISL1,MIXL1,			GBX2,ISL1,MIXL1,			AMOT,CXCR4,FGF10,FGF15,GBX2,ISL1,MESP1,MIXL1,NODAL,SEMA3F,
GO:0009880	embryonic pattern specification	9	2.46303e-05		BMP7,FGF10,NODAL,TDGF1,	LHX1,NANOG,			LHX1,NANOG,SMAD1,TBX3,			BMP7,FGF10,LHX1,NANOG,NODAL,PCSK6,SMAD1,TBX3,TDGF1,
GO:0045596	negative regulation of cell differentiation	20	2.68477e-05		BMP7,FGF10,FGF4,NODAL,SEMA3F,	ISL1,NANOG,POU5F1,SIX2,TLX2,VAX1,	CCND1,LMO2,POU5F1,		HES1,ISL1,LMO2,NANOG,POU5F1,SIX2,SOX9,TBX3,TLX2,VAX1,	CCND1,LMO2,POU5F1,		AXIN2,BMP7,CCND1,FGF10,FGF4,FST,HES1,ISL1,KLK8,LMO2,NANOG,NODAL,PLXNA3,POU5F1,SEMA3F,SIX2,SOX9,TBX3,TLX2,VAX1,
GO:0008284	positive regulation of cell proliferation	26	2.96293e-05	CD40,TNFRSF13C,	FGF10,FGF3,FGF4,FGF5,FGF8,NODAL,PDGFA,TDGF1,	LHX1,NANOG,PRRX2,TGIF1,	MYC,		CORO1A,HES1,KLF5,LHX1,MYC,NANOG,PRRX2,TBX3,TGIF1,	MYC,		CD40,CDCA7L,CORO1A,FGF10,FGF15,FGF3,FGF4,FGF5,FGF8,HES1,KLF5,LHX1,MYC,NANOG,NODAL,ODC1,PDGFA,PRRX2,PTH1R,ROGDI,TBX3,TDGF1,TGIF1,TNFRSF13C,VASH2,WDR77,
GO:0035239	tube morphogenesis	19	3.89814e-05	CDH1,CXCR4,	BMP7,FGF10,FGF8,NODAL,	GBX2,TGIF1,	ETV4,		ETV4,GATA4,GBX2,NR3C1,TBX3,TGIF1,ZIC2,	ETV4,GPC3,	CDH1,	BMP7,CDH1,CELSR1,CFC1,CXCR4,ETV4,FGF10,FGF8,GATA4,GBX2,GJA1,GPC3,NODAL,NR3C1,SPRY2,TBX3,TGIF1,WNT5A,ZIC2,
GO:0030879	mammary gland development	13	5.06655e-05		FGF10,		CCND1,ETV4,		ELF3,ETV4,LEF1,NR3C1,TBX2,TBX3,	CCND1,ETV4,		ATP7B,CCND1,ELF3,ETV4,FGF10,LEF1,NR3C1,SOCS2,TBX2,TBX3,TES,WNT2,WNT5A,
GO:0003007	heart morphogenesis	12	5.74103e-05		FGF8,NODAL,	ISL1,MSX1,MSX2,			GATA4,ISL1,MSX1,MSX2,TBX2,TBX3,			CFC1,COL2A1,FGF8,GATA4,GJA1,ISL1,MESP1,MSX1,MSX2,NODAL,TBX2,TBX3,
GO:0048732	gland development	20	7.97417e-05	CDH1,	BMP7,FGF10,FGF8,	ISL1,	CCND1,ETV4,		ELF3,ETV4,HES1,ISL1,LEF1,NR3C1,SOX9,TBX2,TBX3,	CCND1,ETV4,	CDH1,	ATP7B,BMP7,CCND1,CDH1,ELF3,ETV4,FGF10,FGF8,HES1,ISL1,LEF1,NR3C1,SOCS2,SOX9,TBX2,TBX3,TES,WDR77,WNT2,WNT5A,
GO:0016337	cell-cell adhesion	22	0.000109108	CDH1,L1CAM,PVRL1,	FGF4,		CDH11,		LEF1,SOX9,	CDH11,	CDH1,	CDH1,CDH11,CDH20,CDH24,CDH4,CDH8,CELSR1,CLSTN3,COL13A1,COL2A1,CYFIP2,DAB1,DSG2,FAT3,FGF4,FREM2,L1CAM,LEF1,PCDH18,PTPRU,PVRL1,SOX9,
GO:0035282	segmentation	10	0.00010926	IFITM1,	TDGF1,		MLLT3,		LEF1,MLLT3,TBX3,	MLLT3,		AXIN2,DLL3,IFITM1,LEF1,MLLT3,MSGN1,PCSK6,SFRP2,TBX3,TDGF1,
GO:0007368	determination of left/right symmetry	9	0.000118147		FGF10,FGF8,NODAL,	TGIF1,		ACVR2B,	FOXH1,RFX3,TGIF1,			ACVR2B,CFC1,FGF10,FGF8,FOXH1,NODAL,PCSK6,RFX3,TGIF1,
GO:0009855	determination of bilateral symmetry	9	0.000139962		FGF10,FGF8,NODAL,	TGIF1,		ACVR2B,	FOXH1,RFX3,TGIF1,			ACVR2B,CFC1,FGF10,FGF8,FOXH1,NODAL,PCSK6,RFX3,TGIF1,
GO:0009799	determination of symmetry	9	0.000139962		FGF10,FGF8,NODAL,	TGIF1,		ACVR2B,	FOXH1,RFX3,TGIF1,			ACVR2B,CFC1,FGF10,FGF8,FOXH1,NODAL,PCSK6,RFX3,TGIF1,
GO:0030326	embryonic limb morphogenesis	13	0.000165796		DKK1,FGF10,FGF4,FGF8,	MSX1,MSX2,PRRX2,			LEF1,MSX1,MSX2,PRRX2,SALL4,TBX3,			CRABP2,DKK1,FGF10,FGF4,FGF8,LEF1,MSX1,MSX2,PRRX2,SALL4,SP8,TBX3,WNT5A,
GO:0035113	embryonic appendage morphogenesis	13	0.000165796		DKK1,FGF10,FGF4,FGF8,	MSX1,MSX2,PRRX2,			LEF1,MSX1,MSX2,PRRX2,SALL4,TBX3,			CRABP2,DKK1,FGF10,FGF4,FGF8,LEF1,MSX1,MSX2,PRRX2,SALL4,SP8,TBX3,WNT5A,
GO:0060688	regulation of morphogenesis of a branching structure	7	0.000196779	CDH1,	BMP7,FGF10,PDGFA,		ETV4,ETV5,		ETV4,ETV5,	ETV4,ETV5,	CDH1,	BMP7,CDH1,ETV4,ETV5,FGF10,PDGFA,WNT5A,
GO:0035107	appendage morphogenesis	14	0.000224769		DKK1,FGF10,FGF4,FGF8,	MSX1,MSX2,PRRX2,			LEF1,MSX1,MSX2,PRRX2,SALL4,TBX3,			COL2A1,CRABP2,DKK1,FGF10,FGF4,FGF8,LEF1,MSX1,MSX2,PRRX2,SALL4,SP8,TBX3,WNT5A,
GO:0035108	limb morphogenesis	14	0.000224769		DKK1,FGF10,FGF4,FGF8,	MSX1,MSX2,PRRX2,			LEF1,MSX1,MSX2,PRRX2,SALL4,TBX3,			COL2A1,CRABP2,DKK1,FGF10,FGF4,FGF8,LEF1,MSX1,MSX2,PRRX2,SALL4,SP8,TBX3,WNT5A,
GO:0001501	skeletal system development	24	0.000225563	PDGFRA,	BMP7,FGF4,NODAL,PDGFRA,	GSC,MSX1,PRRX2,SIX2,SIX4,	MYC,PDGFRA,	ACVR2B,PDGFRA,	GSC,MSX1,MYC,PRRX2,SIX2,SIX4,SMAD1,SOX9,TBX3,	MYC,PDGFRA,		ACVR2B,ALOX15,AXIN2,BMP7,CBS,COL13A1,COL2A1,DLL3,FGF4,GSC,H2-M3,MMP9,MSX1,MYC,NODAL,PDGFRA,PRRX2,PTH1R,SIX2,SIX4,SMAD1,SOX9,TBX3,WNT5A,
GO:0045995	regulation of embryonic development	6	0.000243547		BMP7,FGF10,NODAL,	NANOG,			NANOG,			AMOT,BMP7,FGF10,NANOG,NODAL,WNT5A,
GO:0007156	homophilic cell adhesion	14	0.000266991	CDH1,L1CAM,PVRL1,			CDH11,			CDH11,	CDH1,	CDH1,CDH11,CDH20,CDH24,CDH4,CDH8,CELSR1,CLSTN3,DSG2,FAT3,FREM2,L1CAM,PCDH18,PVRL1,
GO:0007267	cell-cell signaling	24	0.000290332		FGF10,FGF3,FGF8,PDGFA,	LHX1,		ACVR2B,	GATA4,LHX1,SALL1,TBX3,			ACVR2B,CELSR1,EXOC3L,FGF10,FGF3,FGF8,GATA4,GJA1,GJB2,GRIA4,KLK8,LHX1,PDGFA,SALL1,SPRY1,STX1A,TBX3,TES,WNT2,WNT2B,WNT3,WNT5A,WNT5B,WNT6,
GO:0030900	forebrain development	17	0.000309732		DKK1,FGF8,	GSC,ISL1,LHX1,MSX1,OTX2,		DCLK1,	EOMES,GSC,HES1,ISL1,LEF1,LHX1,MSX1,OTX2,TBX3,			BBS1,DAB1,DCLK1,DKK1,EOMES,FABP7,FGF8,GSC,HES1,ISL1,LEF1,LHX1,MSX1,OTX2,PLXNA3,TBX3,WNT5A,
GO:0060173	limb development	14	0.000315812		DKK1,FGF10,FGF4,FGF8,	MSX1,MSX2,PRRX2,			LEF1,MSX1,MSX2,PRRX2,SALL4,TBX3,			COL2A1,CRABP2,DKK1,FGF10,FGF4,FGF8,LEF1,MSX1,MSX2,PRRX2,SALL4,SP8,TBX3,WNT5A,
GO:0048736	appendage development	14	0.000315812		DKK1,FGF10,FGF4,FGF8,	MSX1,MSX2,PRRX2,			LEF1,MSX1,MSX2,PRRX2,SALL4,TBX3,			COL2A1,CRABP2,DKK1,FGF10,FGF4,FGF8,LEF1,MSX1,MSX2,PRRX2,SALL4,SP8,TBX3,WNT5A,
GO:0043583	ear development	13	0.000321099		FGF10,FGF8,	GBX2,GSC,OTX2,PRRX2,SIX2,SIX4,	MYC,		GBX2,GSC,HES1,MYC,OTX2,PRRX2,SIX2,SIX4,	MYC,		CELSR1,COL2A1,FGF10,FGF8,GBX2,GSC,HES1,MYC,OTX2,PRRX2,SIX2,SIX4,SPRY2,
GO:0042471	ear morphogenesis	11	0.000346982		FGF10,FGF8,	GBX2,OTX2,PRRX2,SIX2,SIX4,	MYC,		GBX2,MYC,OTX2,PRRX2,SIX2,SIX4,	MYC,		CELSR1,COL2A1,FGF10,FGF8,GBX2,MYC,OTX2,PRRX2,SIX2,SIX4,SPRY2,
GO:0048568	embryonic organ development	21	0.000396531		BMP7,FGF10,FGF8,NODAL,	GBX2,GSC,OTX2,PRRX2,SIX2,SIX4,	MYC,		CITED1,EOMES,GATA4,GBX2,GSC,LEF1,MYC,OTX2,PRRX2,SIX2,SIX4,TCF7,	MYC,		BMP7,CELSR1,CITED1,COL2A1,EOMES,FGF10,FGF8,GATA4,GBX2,GSC,LEF1,MYC,NODAL,OTX2,PRRX2,SIX2,SIX4,SPINT1,SPRY2,TCF7,WNT2,
GO:0001706	endoderm formation	4	0.000425709			LHX1,MIXL1,POU5F1,	POU5F1,		EOMES,LHX1,MIXL1,POU5F1,	POU5F1,		EOMES,LHX1,MIXL1,POU5F1,
GO:0007178	transmembrane receptor protein serine/threonine kinase signaling pathway	11	0.000429319		BMP7,NODAL,PDGFA,	MSX1,MSX2,		ACVR2B,AMHR2,	FOXH1,MSX1,MSX2,SMAD1,			ACVR2B,AMHR2,BAMBI,BMP7,FOXH1,FST,MSX1,MSX2,NODAL,PDGFA,SMAD1,
GO:0007492	endoderm development	7	0.000467683		NODAL,	LHX1,MIXL1,OTX2,POU5F1,	POU5F1,		EOMES,LHX1,MIXL1,OTX2,POU5F1,	POU5F1,		CFC1,EOMES,LHX1,MIXL1,NODAL,OTX2,POU5F1,
GO:0001763	morphogenesis of a branching structure	14	0.000510373	CXCR4,	BMP7,FGF10,FGF8,TDGF1,	GBX2,	ETV4,		ETV4,GBX2,SOX9,TBX3,	ETV4,GPC3,		BMP7,COL13A1,CXCR4,ETV4,FGF10,FGF8,GBX2,GPC3,SOX9,SPINT1,SPRY2,TBX3,TDGF1,WNT5A,
GO:0007223	Wnt receptor signaling pathway, calcium modulating pathway	6	0.000558525									WNT2,WNT2B,WNT3,WNT5A,WNT5B,WNT6,
GO:0000904	cell morphogenesis involved in differentiation	19	0.000584454	CXCR4,L1CAM,	BMP7,NODAL,	GBX2,ISL1,VAX1,	ETV4,	DCLK1,	EOMES,ETV4,GBX2,HES1,ISL1,LEF1,SOX9,VAX1,	ETV4,		BBS1,BMP7,CDH4,CXCR4,DCLK1,DPYSL5,EFNB3,EOMES,ETV4,GBX2,HES1,ISL1,L1CAM,LEF1,NODAL,PLXNA3,RTN4RL1,SOX9,VAX1,
GO:0042254	ribosome biogenesis	13	0.000634877									BOP1,DKC1,EXOSC5,KRR1,NAF1,NOP10,NOP2,NPM3-PS1,POP5,RCL1,RRP1B,RRP9,UTP15,
GO:0048562	embryonic organ morphogenesis	16	0.000635663		BMP7,FGF10,FGF8,NODAL,	GBX2,GSC,OTX2,PRRX2,SIX2,SIX4,	MYC,		GATA4,GBX2,GSC,MYC,OTX2,PRRX2,SIX2,SIX4,TCF7,	MYC,		BMP7,CELSR1,COL2A1,FGF10,FGF8,GATA4,GBX2,GSC,MYC,NODAL,OTX2,PRRX2,SIX2,SIX4,SPRY2,TCF7,
GO:0006928	cell motion	27	0.000685056	CXCR4,L1CAM,	BMP7,FGF10,NODAL,SEMA3F,	GBX2,ISL1,MIXL1,SIX4,VAX1,	ETV4,	DCLK1,	CORO1A,ETV4,GBX2,ISL1,MIXL1,SIX4,VAX1,	ETV4,		AMOT,BMP7,CDH4,CORO1A,CXCR4,DAB1,DCLK1,DPYSL5,EFNB3,ETV4,FGF10,FGF15,GBX2,GJA1,HIST1H1T,ISL1,L1CAM,MESP1,MIXL1,NODAL,PLXNA3,SEMA3F,SIX4,ST14,TES,VAX1,WNT2,
GO:0045168	cell-cell signaling involved in cell fate specification	6	0.000711793		FGF10,FGF3,FGF8,				SALL1,			FGF10,FGF3,FGF8,SALL1,SPRY1,WNT3,
GO:0031128	developmental induction	6	0.000711793		FGF10,FGF3,FGF8,				SALL1,			FGF10,FGF3,FGF8,SALL1,SPRY1,WNT3,
GO:0022612	gland morphogenesis	11	0.000779078	CDH1,	BMP7,FGF10,FGF8,		ETV4,		ELF3,ETV4,NR3C1,SOX9,TBX2,TBX3,	ETV4,	CDH1,	BMP7,CDH1,ELF3,ETV4,FGF10,FGF8,NR3C1,SOX9,TBX2,TBX3,WNT5A,
GO:0007167	enzyme linked receptor protein signaling pathway	22	0.000781915	PDGFRA,	BMP7,FGF10,FGF3,FGF4,FGF5,FGF8,NODAL,PDGFA,PDGFRA,	MSX1,MSX2,	PDGFRA,	ACVR2B,AMHR2,EPHA1,PDGFRA,	FOXH1,MSX1,MSX2,SMAD1,	PDGFRA,		ACVR2B,AMHR2,BAMBI,BMP7,EFNB3,EPHA1,FGF10,FGF15,FGF3,FGF4,FGF5,FGF8,FOXH1,FST,GFRA2,MSX1,MSX2,NODAL,PDGFA,PDGFRA,PIK3R2,SMAD1,
GO:0007242	intracellular signaling cascade	52	0.000943175		FGF13,FGF8,LTB,TDGF1,TRH,		BRAF,CCND1,	BRAF,DAPK2,DCLK1,MAP3K5,MARK1,PRKD1,RPS6KA1,RPS6KA6,SIK1,	MAPK8IP1,NR3C1,RXRG,SMAD1,	BRAF,CCND1,	SOCS1,	ADCY2,ADCY3,ADORA2B,ADRA2B,ARHGEF5,ASB4,BRAF,CCND1,CNKSR2,CTNNAL1,CYP26A1,DAB1,DAPK2,DCLK1,DNAJC27,DUSP9,FGF13,FGF8,LTB,MAP3K5,MAPK8IP1,MAPK8IP2,MARK1,MT1,MT2,NR3C1,PLEK2,PREX1,PRKD1,PTH1R,RAB15,RAB32,RAC3,RASA4,RASEF,RASL11A,REM2,RHEBL1,RPS6KA1,RPS6KA6,RXRG,SHC4,SIK1,SLC9A3R1,SMAD1,SOCS1,SOCS2,SPRED1,STMN2,TDGF1,TRH,WNT5A,
GO:0060443	mammary gland morphogenesis	7	0.000966578		FGF10,		ETV4,		ELF3,ETV4,NR3C1,TBX2,TBX3,	ETV4,		ELF3,ETV4,FGF10,NR3C1,TBX2,TBX3,WNT5A,
GO:0048546	digestive tract morphogenesis	7	0.000966578		FGF10,NODAL,			ACVR2B,	GATA4,TCF7,			ACVR2B,CFC1,FGF10,GATA4,NODAL,TCF7,WNT5A,
GO:0010648	negative regulation of cell communication	17	0.00101251		BMP7,DKK1,TDGF1,	GSC,NANOG,TGIF1,	CCND1,		GSC,NANOG,TGIF1,	CCND1,GPC3,	SOCS1,	BMP7,BMPER,CCND1,DKK1,FRZB,GPC3,GRIK3,GSC,NANOG,RGS4,RGS5,SOCS1,SOCS2,SPRY1,SPRY2,TDGF1,TGIF1,
GO:0001708	cell fate specification	9	0.00109801		FGF10,FGF3,FGF8,	EVX1,OTX2,			EVX1,OTX2,SALL1,SOX9,			EVX1,FGF10,FGF3,FGF8,OTX2,SALL1,SOX9,SPRY1,WNT3,
GO:0048806	genitalia development	6	0.00110979	PDGFRA,	FGF8,PDGFRA,		PDGFRA,	PDGFRA,	TBX3,TCF7,	PDGFRA,		FGF8,GJB2,PDGFRA,TBX3,TCF7,TEX15,
GO:0055123	digestive system development	7	0.00113891		FGF10,NODAL,			ACVR2B,	GATA4,TCF7,			ACVR2B,CFC1,FGF10,GATA4,NODAL,TCF7,WNT5A,
GO:0009968	negative regulation of signal transduction	16	0.00118243		BMP7,DKK1,TDGF1,	GSC,NANOG,TGIF1,	CCND1,		GSC,NANOG,TGIF1,	CCND1,GPC3,	SOCS1,	BMP7,BMPER,CCND1,DKK1,FRZB,GPC3,GSC,NANOG,RGS4,RGS5,SOCS1,SOCS2,SPRY1,SPRY2,TDGF1,TGIF1,
GO:0014031	mesenchymal cell development	8	0.0012736		SEMA3F,	GBX2,ISL1,			EOMES,GBX2,ISL1,LEF1,SOX9,			CYP26A1,EOMES,FGF15,GBX2,ISL1,LEF1,SEMA3F,SOX9,
GO:0006882	cellular zinc ion homeostasis	4	0.00141224				LCK,	LCK,		LCK,		ATP7B,LCK,MT1,MT2,
GO:0001701	in utero embryonic development	21	0.00142738	CDH1,PDGFRA,	NODAL,PDGFRA,TDGF1,	MSX1,POU5F1,	CCNB1IP1,PDGFRA,POU5F1,	PDGFRA,	ARNT2,CITED1,EOMES,GATA4,HES1,LEF1,MSX1,POU5F1,SALL4,TBX3,	CCNB1IP1,PDGFRA,POU5F1,	CDH1,	AMOT,ARNT2,CCNB1IP1,CDH1,CITED1,DLL3,DNMT3L,EOMES,GATA4,GJA1,HES1,LEF1,MSX1,NODAL,PDGFRA,POU5F1,SALL4,SPINT1,TBX3,TDGF1,WNT2,
GO:0034470	ncRNA processing	15	0.0015487									BOP1,DKC1,EXOSC5,KRR1,NAF1,NOP10,NOP2,NPM3-PS1,POP1,POP5,RCL1,RRP1B,RRP9,UTP15,WDR4,
GO:0001944	vasculature development	20	0.00157431	ANPEP,CXCR4,PTPRJ,	FGF10,FGF8,NODAL,PDGFA,TDGF1,	GBX2,PRRX2,			CITED1,GBX2,HEY1,KLF5,PRRX2,TBX3,			ADRA2B,AMOT,ANPEP,ARHGAP22,CITED1,CXCR4,FGF10,FGF8,GBX2,GJA1,HEY1,KLF5,NODAL,PDGFA,PRRX2,PTPRJ,SPINT1,TBX3,TDGF1,WNT2,
GO:0030539	male genitalia development	5	0.00158676	PDGFRA,	FGF8,PDGFRA,		PDGFRA,	PDGFRA,	TBX3,	PDGFRA,		FGF8,GJB2,PDGFRA,TBX3,TEX15,
GO:0048762	mesenchymal cell differentiation	8	0.00163638		SEMA3F,	GBX2,ISL1,			EOMES,GBX2,ISL1,LEF1,SOX9,			CYP26A1,EOMES,FGF15,GBX2,ISL1,LEF1,SEMA3F,SOX9,
GO:0007155	cell adhesion	35	0.00176658	BCAM,CDH1,L1CAM,PVRL1,	FGF4,		CDH11,		HES1,LEF1,SOX9,	CDH11,	CDH1,	ADAM23,BCAM,CDH1,CDH11,CDH20,CDH24,CDH4,CDH8,CELSR1,CLSTN3,COL13A1,COL14A1,COL2A1,CPXM2,CTNNAL1,CXADR,CYFIP2,DAB1,DSG2,EMILIN2,FAT3,FGF4,FREM2,HES1,ITGA9,L1CAM,LEF1,MPZL2,PCDH18,PKP4,PSPC1,PTPRU,PVRL1,SOX9,THBS3,
GO:0022610	biological adhesion	35	0.00183824	BCAM,CDH1,L1CAM,PVRL1,	FGF4,		CDH11,		HES1,LEF1,SOX9,	CDH11,	CDH1,	ADAM23,BCAM,CDH1,CDH11,CDH20,CDH24,CDH4,CDH8,CELSR1,CLSTN3,COL13A1,COL14A1,COL2A1,CPXM2,CTNNAL1,CXADR,CYFIP2,DAB1,DSG2,EMILIN2,FAT3,FGF4,FREM2,HES1,ITGA9,L1CAM,LEF1,MPZL2,PCDH18,PKP4,PSPC1,PTPRU,PVRL1,SOX9,THBS3,
GO:0060485	mesenchyme development	8	0.00184552		SEMA3F,	GBX2,ISL1,			EOMES,GBX2,ISL1,LEF1,SOX9,			CYP26A1,EOMES,FGF15,GBX2,ISL1,LEF1,SEMA3F,SOX9,
GO:0001702	gastrulation with mouth forming second	6	0.00198674		NODAL,	LHX1,		ACVR2B,	GATA4,LHX1,			ACVR2B,AMOT,CELSR1,GATA4,LHX1,NODAL,
GO:0001947	heart looping	6	0.00198674		FGF8,NODAL,				GATA4,TBX3,			CFC1,FGF8,GATA4,GJA1,NODAL,TBX3,
GO:0007243	protein kinase cascade	19	0.00198942		FGF13,FGF8,TDGF1,			DAPK2,MAP3K5,MARK1,RPS6KA1,RPS6KA6,SIK1,	MAPK8IP1,SMAD1,		SOCS1,	ADRA2B,CNKSR2,DAB1,DAPK2,DUSP9,FGF13,FGF8,MAP3K5,MAPK8IP1,MAPK8IP2,MARK1,RPS6KA1,RPS6KA6,SIK1,SMAD1,SOCS1,SPRED1,TDGF1,WNT5A,
GO:0030324	lung development	12	0.00199777	PDGFRA,	FGF10,FGF8,NODAL,PDGFA,PDGFRA,		PDGFRA,	ACVR2B,PDGFRA,	HES1,	PDGFRA,		ACVR2B,CFC1,FGF10,FGF8,HES1,NODAL,PDGFA,PDGFRA,SPRY2,TES,WNT2,WNT5A,
GO:0035050	embryonic heart tube development	5	0.00205666		FGF8,NODAL,				FOXH1,GATA4,			FGF8,FOXH1,GATA4,GJA1,NODAL,
GO:0055069	zinc ion homeostasis	4	0.00220001				LCK,	LCK,		LCK,		ATP7B,LCK,MT1,MT2,
GO:0030323	respiratory tube development	12	0.00230347	PDGFRA,	FGF10,FGF8,NODAL,PDGFA,PDGFRA,		PDGFRA,	ACVR2B,PDGFRA,	HES1,	PDGFRA,		ACVR2B,CFC1,FGF10,FGF8,HES1,NODAL,PDGFA,PDGFRA,SPRY2,TES,WNT2,WNT5A,
GO:0048705	skeletal system morphogenesis	13	0.00233077	PDGFRA,	FGF4,NODAL,PDGFRA,	GSC,PRRX2,SIX2,SIX4,	MYC,PDGFRA,	ACVR2B,PDGFRA,	GSC,MYC,PRRX2,SIX2,SIX4,SOX9,	MYC,PDGFRA,		ACVR2B,CBS,COL13A1,COL2A1,FGF4,GSC,MYC,NODAL,PDGFRA,PRRX2,SIX2,SIX4,SOX9,
GO:0030111	regulation of Wnt receptor signaling pathway	7	0.00237769		DKK1,FGF10,	GSC,	CCND1,		GSC,LEF1,	CCND1,		AXIN2,CCND1,DKK1,FGF10,FRZB,GSC,LEF1,
GO:0016477	cell migration	19	0.00239043	CXCR4,	FGF10,NODAL,SEMA3F,	GBX2,ISL1,MIXL1,SIX4,VAX1,		DCLK1,	CORO1A,GBX2,ISL1,MIXL1,SIX4,VAX1,			AMOT,CORO1A,CXCR4,DAB1,DCLK1,FGF10,FGF15,GBX2,GJA1,ISL1,MESP1,MIXL1,NODAL,SEMA3F,SIX4,ST14,TES,VAX1,WNT2,
GO:0042472	inner ear morphogenesis	9	0.00252128		FGF10,FGF8,	GBX2,OTX2,PRRX2,SIX4,			GBX2,OTX2,PRRX2,SIX4,			CELSR1,COL2A1,FGF10,FGF8,GBX2,OTX2,PRRX2,SIX4,SPRY2,
GO:0007411	axon guidance	11	0.00254108	CXCR4,L1CAM,	BMP7,	GBX2,ISL1,VAX1,	ETV4,		ETV4,GBX2,ISL1,VAX1,	ETV4,		BMP7,CDH4,CXCR4,DPYSL5,EFNB3,ETV4,GBX2,ISL1,L1CAM,PLXNA3,VAX1,
GO:0009948	anterior/posterior axis specification	5	0.00261454		NODAL,TDGF1,	LHX1,			LHX1,TBX3,			LHX1,NODAL,PCSK6,TBX3,TDGF1,
GO:0001568	blood vessel development	19	0.00285175	ANPEP,CXCR4,PTPRJ,	FGF10,FGF8,PDGFA,TDGF1,	GBX2,PRRX2,			CITED1,GBX2,HEY1,KLF5,PRRX2,TBX3,			ADRA2B,AMOT,ANPEP,ARHGAP22,CITED1,CXCR4,FGF10,FGF8,GBX2,GJA1,HEY1,KLF5,PDGFA,PRRX2,PTPRJ,SPINT1,TBX3,TDGF1,WNT2,
GO:0042074	cell migration involved in gastrulation	4	0.00321316		NODAL,	MIXL1,			MIXL1,			AMOT,MESP1,MIXL1,NODAL,
GO:0022613	ribonucleoprotein complex biogenesis	13	0.00359739									BOP1,DKC1,EXOSC5,KRR1,NAF1,NOP10,NOP2,NPM3-PS1,POP5,RCL1,RRP1B,RRP9,UTP15,
GO:0008543	fibroblast growth factor receptor signaling pathway	6	0.003829		FGF10,FGF3,FGF4,FGF5,FGF8,							FGF10,FGF15,FGF3,FGF4,FGF5,FGF8,
GO:0032990	cell part morphogenesis	17	0.00383203	CXCR4,L1CAM,	BMP7,	GBX2,ISL1,VAX1,	ETV4,	DCLK1,	E2F4,ETV4,GBX2,ISL1,VAX1,	ETV4,		BBS1,BMP7,CDH4,CXCR4,DCLK1,DPYSL5,E2F4,EFNB3,ETV4,GBX2,ISL1,KLK8,L1CAM,PLXNA3,RTN4RL1,SSBP1,VAX1,
GO:0060429	epithelium development	20	0.00388474		BMP7,FGF10,FGF8,NODAL,	TGIF1,	ETV4,		E2F4,ELF3,ETV4,NR3C1,SOX9,TBX3,TGIF1,ZIC2,	ETV4,GPC3,		BMP7,CAR2,CELSR1,E2F4,ELF3,ETV4,FGF10,FGF8,FREM2,GJA1,GPC3,NODAL,NR3C1,SFN,SOX9,TBX3,TGIF1,WDR77,WNT5A,ZIC2,
GO:0048839	inner ear development	10	0.00404341		FGF10,FGF8,	GBX2,OTX2,PRRX2,SIX4,			GBX2,HES1,OTX2,PRRX2,SIX4,			CELSR1,COL2A1,FGF10,FGF8,GBX2,HES1,OTX2,PRRX2,SIX4,SPRY2,
GO:0051173	positive regulation of nitrogen compound metabolic process	32	0.00425723	CD40,	BMP7,NODAL,TDGF1,	EVX1,ISL1,MSX1,OTX2,POU5F1,SIX2,SIX4,	ETV4,ETV5,MYC,POU5F1,		ARNT2,ETV4,ETV5,EVX1,FOXH1,GATA3,GATA4,GLIS1,HES1,IRF1,ISL1,KLF15,KLF5,LEF1,MSX1,MYC,OTX2,POU5F1,RORA,RXRG,SALL4,SIX2,SIX4,SMAD1,SOX9,TBX3,	ETV4,ETV5,MYC,POU5F1,	GATA3,	ADORA2B,ARNT2,BMP7,CD40,ETV4,ETV5,EVX1,FOXH1,GATA3,GATA4,GLIS1,H2-M3,HES1,IRF1,ISL1,KLF15,KLF5,LEF1,MSX1,MYC,NODAL,OTX2,POU5F1,RORA,RXRG,SALL4,SIX2,SIX4,SMAD1,SOX9,TBX3,TDGF1,
GO:0006357	regulation of transcription from RNA polymerase II promoter	36	0.00436333		BMP7,NODAL,TDGF1,	EVX1,GSC,ISL1,MSX1,NANOG,OTX2,POU5F1,SIX2,SIX4,TGIF1,TLX2,VAX1,	MYC,POU5F1,		ARNT2,CBX2,E2F4,EVX1,FOXH1,GATA3,GATA4,GLIS1,GSC,HES1,IRF1,ISL1,KCNIP3,LEF1,MSX1,MYC,NANOG,OTX2,POU5F1,RORA,RXRG,SALL4,SIX2,SIX4,SMAD1,SOX9,TBX2,TGIF1,TLX2,VAX1,	MYC,POU5F1,	GATA3,	ARNT2,BMP7,CBX2,E2F4,EVX1,FOXH1,GATA3,GATA4,GLIS1,GSC,HES1,IRF1,ISL1,KCNIP3,LEF1,MSX1,MYC,NANOG,NODAL,OTX2,PCGF6,POU5F1,RORA,RXRG,SALL4,SIX2,SIX4,SMAD1,SOX9,TBX2,TCEA3,TDGF1,TGIF1,TLX2,VAX1,WDR77,
GO:0043616	keratinocyte proliferation	4	0.00446964		FGF10,							FGF10,FST,KLK8,SFN,
GO:0045944	positive regulation of transcription from RNA polymerase II promoter	24	0.00469998		BMP7,NODAL,TDGF1,	EVX1,ISL1,MSX1,OTX2,POU5F1,SIX2,SIX4,	MYC,POU5F1,		ARNT2,EVX1,FOXH1,GATA3,GATA4,GLIS1,HES1,IRF1,ISL1,LEF1,MSX1,MYC,OTX2,POU5F1,RORA,RXRG,SALL4,SIX2,SIX4,SMAD1,SOX9,	MYC,POU5F1,	GATA3,	ARNT2,BMP7,EVX1,FOXH1,GATA3,GATA4,GLIS1,HES1,IRF1,ISL1,LEF1,MSX1,MYC,NODAL,OTX2,POU5F1,RORA,RXRG,SALL4,SIX2,SIX4,SMAD1,SOX9,TDGF1,
GO:0060541	respiratory system development	12	0.00473107	PDGFRA,	FGF10,FGF8,NODAL,PDGFA,PDGFRA,		PDGFRA,	ACVR2B,PDGFRA,	HES1,	PDGFRA,		ACVR2B,CFC1,FGF10,FGF8,HES1,NODAL,PDGFA,PDGFRA,SPRY2,TES,WNT2,WNT5A,
GO:0031328	positive regulation of cellular biosynthetic process	33	0.00474489	TNFRSF13C,	BMP7,LTB,NODAL,TDGF1,	EVX1,ISL1,MSX1,OTX2,POU5F1,SIX2,SIX4,	ETV4,ETV5,MYC,POU5F1,		ARNT2,ETV4,ETV5,EVX1,FOXH1,GATA3,GATA4,GLIS1,HES1,IRF1,ISL1,KLF15,KLF5,LEF1,MSX1,MYC,OTX2,POU5F1,RORA,RXRG,SALL4,SIX2,SIX4,SMAD1,SOX9,TBX3,	ETV4,ETV5,MYC,POU5F1,	GATA3,	ADORA2B,ARNT2,BMP7,ETV4,ETV5,EVX1,FOXH1,GATA3,GATA4,GLIS1,H2-M3,HES1,IRF1,ISL1,KLF15,KLF5,LEF1,LTB,MSX1,MYC,NODAL,OTX2,POU5F1,RORA,RXRG,SALL4,SIX2,SIX4,SMAD1,SOX9,TBX3,TDGF1,TNFRSF13C,
GO:0048514	blood vessel morphogenesis	16	0.00487438	ANPEP,CXCR4,PTPRJ,	FGF10,FGF8,PDGFA,TDGF1,	GBX2,PRRX2,			CITED1,GBX2,HEY1,KLF5,PRRX2,			ADRA2B,AMOT,ANPEP,ARHGAP22,CITED1,CXCR4,FGF10,FGF8,GBX2,GJA1,HEY1,KLF5,PDGFA,PRRX2,PTPRJ,TDGF1,
GO:0043407	negative regulation of MAP kinase activity	5	0.00489091									DUSP9,SPRED1,SPRY1,SPRY2,SPRY4,
GO:0010628	positive regulation of gene expression	30	0.00492261		BMP7,FGF8,NODAL,TDGF1,	EVX1,ISL1,MSX1,OTX2,POU5F1,SIX2,SIX4,	ETV4,ETV5,MYC,POU5F1,		ARNT2,ETV4,ETV5,EVX1,FOXH1,GATA3,GATA4,GLIS1,HES1,IRF1,ISL1,KLF15,KLF5,LEF1,MSX1,MYC,OTX2,POU5F1,RORA,RXRG,SALL4,SIX2,SIX4,SMAD1,SOX9,TBX3,	ETV4,ETV5,MYC,POU5F1,	GATA3,	ARNT2,BMP7,ETV4,ETV5,EVX1,FGF8,FOXH1,GATA3,GATA4,GLIS1,HES1,IRF1,ISL1,KLF15,KLF5,LEF1,MSX1,MYC,NODAL,OTX2,POU5F1,RORA,RXRG,SALL4,SIX2,SIX4,SMAD1,SOX9,TBX3,TDGF1,
GO:0007423	sensory organ development	19	0.00494049	PVRL1,	BMP7,FGF10,FGF8,	GBX2,GSC,OTX2,PRRX2,SIX2,SIX4,TGIF1,VAX1,	MYC,		BHLHE22,GBX2,GSC,HES1,MYC,OTX2,PRRX2,RING1,SIX2,SIX4,TGIF1,VAX1,	MYC,		BHLHE22,BMP7,CELSR1,COL2A1,FGF10,FGF8,GBX2,GSC,HES1,MYC,OTX2,PRRX2,PVRL1,RING1,SIX2,SIX4,SPRY2,TGIF1,VAX1,
GO:0031175	neuron projection development	17	0.00501498	CXCR4,L1CAM,	BMP7,	GBX2,ISL1,VAX1,	ETV4,	DCLK1,	ETV4,GBX2,ISL1,VAX1,	ETV4,		BBS1,BMP7,CDH4,CXCR4,DCLK1,DPYSL5,EFNB3,ETV4,GBX2,IGSF9,ISL1,KLK8,L1CAM,PLXNA3,RAC3,RTN4RL1,VAX1,
GO:0045935	positive regulation of nucleobase, nucleoside, nucleotide and nucleic acid metabolic process	31	0.00503463	CD40,	BMP7,NODAL,TDGF1,	EVX1,ISL1,MSX1,OTX2,POU5F1,SIX2,SIX4,	ETV4,ETV5,MYC,POU5F1,		ARNT2,ETV4,ETV5,EVX1,FOXH1,GATA3,GATA4,GLIS1,HES1,IRF1,ISL1,KLF15,KLF5,LEF1,MSX1,MYC,OTX2,POU5F1,RORA,RXRG,SALL4,SIX2,SIX4,SMAD1,SOX9,TBX3,	ETV4,ETV5,MYC,POU5F1,	GATA3,	ADORA2B,ARNT2,BMP7,CD40,ETV4,ETV5,EVX1,FOXH1,GATA3,GATA4,GLIS1,HES1,IRF1,ISL1,KLF15,KLF5,LEF1,MSX1,MYC,NODAL,OTX2,POU5F1,RORA,RXRG,SALL4,SIX2,SIX4,SMAD1,SOX9,TBX3,TDGF1,
GO:0030030	cell projection organization	22	0.00512774	CXCR4,L1CAM,	BMP7,PDGFA,	GBX2,ISL1,VAX1,	ETV4,	DCLK1,	CORO1A,E2F4,ETV4,GBX2,ISL1,KLF5,VAX1,	ETV4,		BBS1,BMP7,CDH4,CORO1A,CXCR4,DCLK1,DPYSL5,E2F4,EFNB3,ETV4,GBX2,IGSF9,ISL1,KLC3,KLF5,KLK8,L1CAM,PDGFA,PLXNA3,RAC3,RTN4RL1,VAX1,
GO:0009891	positive regulation of biosynthetic process	33	0.00537669	TNFRSF13C,	BMP7,LTB,NODAL,TDGF1,	EVX1,ISL1,MSX1,OTX2,POU5F1,SIX2,SIX4,	ETV4,ETV5,MYC,POU5F1,		ARNT2,ETV4,ETV5,EVX1,FOXH1,GATA3,GATA4,GLIS1,HES1,IRF1,ISL1,KLF15,KLF5,LEF1,MSX1,MYC,OTX2,POU5F1,RORA,RXRG,SALL4,SIX2,SIX4,SMAD1,SOX9,TBX3,	ETV4,ETV5,MYC,POU5F1,	GATA3,	ADORA2B,ARNT2,BMP7,ETV4,ETV5,EVX1,FOXH1,GATA3,GATA4,GLIS1,H2-M3,HES1,IRF1,ISL1,KLF15,KLF5,LEF1,LTB,MSX1,MYC,NODAL,OTX2,POU5F1,RORA,RXRG,SALL4,SIX2,SIX4,SMAD1,SOX9,TBX3,TDGF1,TNFRSF13C,
GO:0048667	cell morphogenesis involved in neuron differentiation	15	0.00562122	CXCR4,L1CAM,	BMP7,	GBX2,ISL1,VAX1,	ETV4,	DCLK1,	ETV4,GBX2,HES1,ISL1,VAX1,	ETV4,		BBS1,BMP7,CDH4,CXCR4,DCLK1,DPYSL5,EFNB3,ETV4,GBX2,HES1,ISL1,L1CAM,PLXNA3,RTN4RL1,VAX1,
GO:0048754	branching morphogenesis of a tube	10	0.00582681	CXCR4,	BMP7,FGF10,FGF8,	GBX2,	ETV4,		ETV4,GBX2,TBX3,	ETV4,GPC3,		BMP7,CXCR4,ETV4,FGF10,FGF8,GBX2,GPC3,SPRY2,TBX3,WNT5A,
GO:0014033	neural crest cell differentiation	6	0.00584319		SEMA3F,	GBX2,ISL1,			GBX2,ISL1,SOX9,			CYP26A1,FGF15,GBX2,ISL1,SEMA3F,SOX9,
GO:0014032	neural crest cell development	6	0.00584319		SEMA3F,	GBX2,ISL1,			GBX2,ISL1,SOX9,			CYP26A1,FGF15,GBX2,ISL1,SEMA3F,SOX9,
GO:0048858	cell projection morphogenesis	16	0.00584981	CXCR4,L1CAM,	BMP7,	GBX2,ISL1,VAX1,	ETV4,	DCLK1,	E2F4,ETV4,GBX2,ISL1,VAX1,	ETV4,		BBS1,BMP7,CDH4,CXCR4,DCLK1,DPYSL5,E2F4,EFNB3,ETV4,GBX2,ISL1,KLK8,L1CAM,PLXNA3,RTN4RL1,VAX1,
GO:0001655	urogenital system development	13	0.00598488		BMP7,FGF8,	LHX1,SIX2,		ACVR2B,	GATA3,LHX1,SALL1,SIX2,SOX9,	GPC3,	GATA3,	ACVR2B,BMP7,FGF8,GATA3,GPC3,LHX1,ODC1,SALL1,SIX2,SOX9,SPRY1,WDR77,WNT5A,
GO:0060562	epithelial tube morphogenesis	11	0.00621811		FGF10,FGF8,NODAL,	TGIF1,	ETV4,		ETV4,NR3C1,TBX3,TGIF1,ZIC2,	ETV4,GPC3,		CELSR1,ETV4,FGF10,FGF8,GPC3,NODAL,NR3C1,TBX3,TGIF1,WNT5A,ZIC2,
GO:0045941	positive regulation of transcription	29	0.00636702		BMP7,NODAL,TDGF1,	EVX1,ISL1,MSX1,OTX2,POU5F1,SIX2,SIX4,	ETV4,ETV5,MYC,POU5F1,		ARNT2,ETV4,ETV5,EVX1,FOXH1,GATA3,GATA4,GLIS1,HES1,IRF1,ISL1,KLF15,KLF5,LEF1,MSX1,MYC,OTX2,POU5F1,RORA,RXRG,SALL4,SIX2,SIX4,SMAD1,SOX9,TBX3,	ETV4,ETV5,MYC,POU5F1,	GATA3,	ARNT2,BMP7,ETV4,ETV5,EVX1,FOXH1,GATA3,GATA4,GLIS1,HES1,IRF1,ISL1,KLF15,KLF5,LEF1,MSX1,MYC,NODAL,OTX2,POU5F1,RORA,RXRG,SALL4,SIX2,SIX4,SMAD1,SOX9,TBX3,TDGF1,
GO:0048870	cell motility	20	0.00638952	CXCR4,	FGF10,NODAL,SEMA3F,	GBX2,ISL1,MIXL1,SIX4,VAX1,		DCLK1,	CORO1A,GBX2,ISL1,MIXL1,SIX4,VAX1,			AMOT,CORO1A,CXCR4,DAB1,DCLK1,FGF10,FGF15,GBX2,GJA1,HIST1H1T,ISL1,MESP1,MIXL1,NODAL,SEMA3F,SIX4,ST14,TES,VAX1,WNT2,
GO:0051674	localization of cell	20	0.00638952	CXCR4,	FGF10,NODAL,SEMA3F,	GBX2,ISL1,MIXL1,SIX4,VAX1,		DCLK1,	CORO1A,GBX2,ISL1,MIXL1,SIX4,VAX1,			AMOT,CORO1A,CXCR4,DAB1,DCLK1,FGF10,FGF15,GBX2,GJA1,HIST1H1T,ISL1,MESP1,MIXL1,NODAL,SEMA3F,SIX4,ST14,TES,VAX1,WNT2,
GO:0051960	regulation of nervous system development	13	0.00665604		BMP7,SEMA3F,	ISL1,LHX1,TGIF1,TLX2,VAX1,			HES1,ISL1,LHX1,TGIF1,TLX2,VAX1,			BMP7,CDH4,HES1,ISL1,KLK8,LHX1,PLXNA3,PLXNB1,SEMA3F,SOCS2,TGIF1,TLX2,VAX1,
GO:0007548	sex differentiation	12	0.00672834	PDGFRA,	FGF8,PDGFRA,	NANOG,	PDGFRA,	AMHR2,PDGFRA,	NANOG,SOX9,TBX3,TCF7,	PDGFRA,		AMHR2,FGF8,FST,GJB2,LFNG,NANOG,PDGFRA,SOX9,TBX3,TCF7,TEX15,WNT5A,
GO:0001825	blastocyst formation	5	0.00698085	CDH1,	NODAL,	POU5F1,	CCNB1IP1,POU5F1,		EOMES,POU5F1,	CCNB1IP1,POU5F1,	CDH1,	CCNB1IP1,CDH1,EOMES,NODAL,POU5F1,
GO:0000902	cell morphogenesis	21	0.0074506	CXCR4,L1CAM,	BMP7,NODAL,	GBX2,ISL1,VAX1,	ETV4,	DCLK1,	E2F4,EOMES,ETV4,GBX2,HES1,ISL1,LEF1,SOX9,VAX1,	ETV4,		BBS1,BMP7,CDH4,CXCR4,DCLK1,DPYSL5,E2F4,EFNB3,EOMES,ETV4,GBX2,HES1,ISL1,KLK8,L1CAM,LEF1,NODAL,PLXNA3,RTN4RL1,SOX9,VAX1,
GO:0000165	MAPKKK cascade	11	0.0074752		FGF13,FGF8,TDGF1,			MAP3K5,	MAPK8IP1,SMAD1,			ADRA2B,DUSP9,FGF13,FGF8,MAP3K5,MAPK8IP1,MAPK8IP2,SMAD1,SPRED1,TDGF1,WNT5A,
GO:0050767	regulation of neurogenesis	12	0.00752356		BMP7,SEMA3F,	ISL1,TGIF1,TLX2,VAX1,			HES1,ISL1,TGIF1,TLX2,VAX1,			BMP7,CDH4,HES1,ISL1,KLK8,PLXNA3,PLXNB1,SEMA3F,SOCS2,TGIF1,TLX2,VAX1,
GO:0045893	positive regulation of transcription, DNA-dependent	26	0.00759585		BMP7,NODAL,TDGF1,	EVX1,ISL1,MSX1,OTX2,POU5F1,SIX2,SIX4,	MYC,POU5F1,		ARNT2,EVX1,FOXH1,GATA3,GATA4,GLIS1,HES1,IRF1,ISL1,KLF15,LEF1,MSX1,MYC,OTX2,POU5F1,RORA,RXRG,SALL4,SIX2,SIX4,SMAD1,SOX9,TBX3,	MYC,POU5F1,	GATA3,	ARNT2,BMP7,EVX1,FOXH1,GATA3,GATA4,GLIS1,HES1,IRF1,ISL1,KLF15,LEF1,MSX1,MYC,NODAL,OTX2,POU5F1,RORA,RXRG,SALL4,SIX2,SIX4,SMAD1,SOX9,TBX3,TDGF1,
GO:0051254	positive regulation of RNA metabolic process	26	0.00826395		BMP7,NODAL,TDGF1,	EVX1,ISL1,MSX1,OTX2,POU5F1,SIX2,SIX4,	MYC,POU5F1,		ARNT2,EVX1,FOXH1,GATA3,GATA4,GLIS1,HES1,IRF1,ISL1,KLF15,LEF1,MSX1,MYC,OTX2,POU5F1,RORA,RXRG,SALL4,SIX2,SIX4,SMAD1,SOX9,TBX3,	MYC,POU5F1,	GATA3,	ARNT2,BMP7,EVX1,FOXH1,GATA3,GATA4,GLIS1,HES1,IRF1,ISL1,KLF15,LEF1,MSX1,MYC,NODAL,OTX2,POU5F1,RORA,RXRG,SALL4,SIX2,SIX4,SMAD1,SOX9,TBX3,TDGF1,
GO:0010557	positive regulation of macromolecule biosynthetic process	31	0.00839424	TNFRSF13C,	BMP7,LTB,NODAL,TDGF1,	EVX1,ISL1,MSX1,OTX2,POU5F1,SIX2,SIX4,	ETV4,ETV5,MYC,POU5F1,		ARNT2,ETV4,ETV5,EVX1,FOXH1,GATA3,GATA4,GLIS1,HES1,IRF1,ISL1,KLF15,KLF5,LEF1,MSX1,MYC,OTX2,POU5F1,RORA,RXRG,SALL4,SIX2,SIX4,SMAD1,SOX9,TBX3,	ETV4,ETV5,MYC,POU5F1,	GATA3,	ARNT2,BMP7,ETV4,ETV5,EVX1,FOXH1,GATA3,GATA4,GLIS1,HES1,IRF1,ISL1,KLF15,KLF5,LEF1,LTB,MSX1,MYC,NODAL,OTX2,POU5F1,RORA,RXRG,SALL4,SIX2,SIX4,SMAD1,SOX9,TBX3,TDGF1,TNFRSF13C,
GO:0000122	negative regulation of transcription from RNA polymerase II promoter	17	0.00860602		NODAL,	GSC,MSX1,NANOG,POU5F1,TGIF1,VAX1,	MYC,POU5F1,		CBX2,FOXH1,GLIS1,GSC,HES1,KCNIP3,LEF1,MSX1,MYC,NANOG,POU5F1,SALL4,TBX2,TGIF1,VAX1,	MYC,POU5F1,		CBX2,FOXH1,GLIS1,GSC,HES1,KCNIP3,LEF1,MSX1,MYC,NANOG,NODAL,PCGF6,POU5F1,SALL4,TBX2,TGIF1,VAX1,
GO:0002009	morphogenesis of an epithelium	14	0.00902067		FGF10,FGF8,NODAL,	TGIF1,	ETV4,		ETV4,NR3C1,SOX9,TBX3,TGIF1,ZIC2,	ETV4,GPC3,		CAR2,CELSR1,ETV4,FGF10,FGF8,FREM2,GPC3,NODAL,NR3C1,SOX9,TBX3,TGIF1,WNT5A,ZIC2,
GO:0030509	BMP signaling pathway	5	0.00958798		BMP7,	MSX1,MSX2,			MSX1,MSX2,SMAD1,			BMP7,FST,MSX1,MSX2,SMAD1,
GO:0043405	regulation of MAP kinase activity	9	0.00999126		TDGF1,			MAP3K5,TRIB1,				CBS,DUSP9,MAP3K5,SPRED1,SPRY1,SPRY2,SPRY4,TDGF1,TRIB1,
GO:0048812	neuron projection morphogenesis	14	0.0103369	CXCR4,L1CAM,	BMP7,	GBX2,ISL1,VAX1,	ETV4,	DCLK1,	ETV4,GBX2,ISL1,VAX1,	ETV4,		BMP7,CDH4,CXCR4,DCLK1,DPYSL5,EFNB3,ETV4,GBX2,ISL1,KLK8,L1CAM,PLXNA3,RTN4RL1,VAX1,
GO:0045664	regulation of neuron differentiation	10	0.0104981		SEMA3F,	ISL1,TGIF1,TLX2,			HES1,ISL1,TGIF1,TLX2,			CDH4,HES1,ISL1,KLK8,PLXNA3,PLXNB1,SEMA3F,SOCS2,TGIF1,TLX2,
GO:0050768	negative regulation of neurogenesis	6	0.0106885		BMP7,SEMA3F,	TLX2,VAX1,			TLX2,VAX1,			BMP7,KLK8,PLXNA3,SEMA3F,TLX2,VAX1,
GO:0046546	development of primary male sexual characteristics	7	0.0110217	PDGFRA,	FGF8,PDGFRA,		PDGFRA,	PDGFRA,	SOX9,TBX3,	PDGFRA,		FGF8,GJB2,PDGFRA,SOX9,TBX3,TEX15,WNT5A,
GO:0060284	regulation of cell development	13	0.0114753		BMP7,SEMA3F,	ISL1,TGIF1,TLX2,VAX1,			HES1,ISL1,TBX3,TGIF1,TLX2,VAX1,			BMP7,CDH4,HES1,ISL1,KLK8,PLXNA3,PLXNB1,SEMA3F,SOCS2,TBX3,TGIF1,TLX2,VAX1,
GO:0060762	regulation of branching involved in mammary gland duct morphogenesis	3	0.0117875				ETV4,ETV5,		ETV4,ETV5,	ETV4,ETV5,		ETV4,ETV5,WNT5A,
GO:0045137	development of primary sexual characteristics	10	0.0118381	PDGFRA,	FGF8,PDGFRA,	NANOG,	PDGFRA,	PDGFRA,	NANOG,SOX9,TBX3,	PDGFRA,		FGF8,FST,GJB2,LFNG,NANOG,PDGFRA,SOX9,TBX3,TEX15,WNT5A,
GO:0048565	gut development	6	0.0119107		FGF10,	MIXL1,		ACVR2B,	GATA4,MIXL1,TCF7,			ACVR2B,FGF10,GATA4,MIXL1,TCF7,WNT5A,
GO:0048567	ectodermal gut morphogenesis	4	0.0121945					ACVR2B,	GATA4,TCF7,			ACVR2B,GATA4,TCF7,WNT5A,
GO:0007439	ectodermal gut development	4	0.0121945					ACVR2B,	GATA4,TCF7,			ACVR2B,GATA4,TCF7,WNT5A,
GO:0060603	mammary gland duct morphogenesis	5	0.0127564		FGF10,		ETV4,		ETV4,NR3C1,TBX3,	ETV4,		ETV4,FGF10,NR3C1,TBX3,WNT5A,
GO:0010721	negative regulation of cell development	6	0.0132244		BMP7,SEMA3F,	TLX2,VAX1,			TLX2,VAX1,			BMP7,KLK8,PLXNA3,SEMA3F,TLX2,VAX1,
GO:0034660	ncRNA metabolic process	15	0.0134529									BOP1,DKC1,EXOSC5,KRR1,NAF1,NOP10,NOP2,NPM3-PS1,POP1,POP5,RCL1,RRP1B,RRP9,UTP15,WDR4,
GO:0007409	axonogenesis	13	0.0137739	CXCR4,L1CAM,	BMP7,	GBX2,ISL1,VAX1,	ETV4,	DCLK1,	ETV4,GBX2,ISL1,VAX1,	ETV4,		BMP7,CDH4,CXCR4,DCLK1,DPYSL5,EFNB3,ETV4,GBX2,ISL1,L1CAM,PLXNA3,RTN4RL1,VAX1,
GO:0001822	kidney development	10	0.0140822		BMP7,FGF8,	LHX1,SIX2,		ACVR2B,	GATA3,LHX1,SALL1,SIX2,	GPC3,	GATA3,	ACVR2B,BMP7,FGF8,GATA3,GPC3,LHX1,ODC1,SALL1,SIX2,SPRY1,
GO:0032989	cellular component morphogenesis	22	0.0143429	CXCR4,L1CAM,	BMP7,NODAL,	GBX2,ISL1,VAX1,	ETV4,	DCLK1,	E2F4,EOMES,ETV4,GBX2,HES1,ISL1,LEF1,SOX9,VAX1,	ETV4,		BBS1,BMP7,CDH4,CXCR4,DCLK1,DPYSL5,E2F4,EFNB3,EOMES,ETV4,GBX2,HES1,ISL1,KLK8,L1CAM,LEF1,NODAL,PLXNA3,RTN4RL1,SOX9,SSBP1,VAX1,
GO:0045892	negative regulation of transcription, DNA-dependent	20	0.0143772		NODAL,	GSC,MSX1,NANOG,POU5F1,TGIF1,VAX1,	MYC,POU5F1,		CBX2,FOXH1,GLIS1,GSC,HES1,KCNIP3,LEF1,MSX1,MYC,NANOG,POU5F1,SALL4,SOX9,TBX2,TBX3,TGIF1,VAX1,	MYC,POU5F1,		CBX2,DNMT3B,FOXH1,GLIS1,GSC,HES1,KCNIP3,LEF1,MSX1,MYC,NANOG,NODAL,PCGF6,POU5F1,SALL4,SOX9,TBX2,TBX3,TGIF1,VAX1,
GO:0009798	axis specification	5	0.0145631		NODAL,TDGF1,	LHX1,			LHX1,TBX3,			LHX1,NODAL,PCSK6,TBX3,TDGF1,
GO:0001756	somitogenesis	6	0.0146324	IFITM1,					LEF1,			AXIN2,DLL3,IFITM1,LEF1,MSGN1,SFRP2,
GO:0042475	odontogenesis of dentine-containing tooth	6	0.0146324	PDGFRA,	BMP7,FGF4,PDGFRA,		PDGFRA,	ACVR2B,PDGFRA,	LEF1,	PDGFRA,		ACVR2B,BMP7,FGF4,FST,LEF1,PDGFRA,
GO:0001759	induction of an organ	4	0.0148465		FGF10,FGF3,FGF8,							FGF10,FGF3,FGF8,SPRY1,
GO:0051253	negative regulation of RNA metabolic process	20	0.0153514		NODAL,	GSC,MSX1,NANOG,POU5F1,TGIF1,VAX1,	MYC,POU5F1,		CBX2,FOXH1,GLIS1,GSC,HES1,KCNIP3,LEF1,MSX1,MYC,NANOG,POU5F1,SALL4,SOX9,TBX2,TBX3,TGIF1,VAX1,	MYC,POU5F1,		CBX2,DNMT3B,FOXH1,GLIS1,GSC,HES1,KCNIP3,LEF1,MSX1,MYC,NANOG,NODAL,PCGF6,POU5F1,SALL4,SOX9,TBX2,TBX3,TGIF1,VAX1,
GO:0046661	male sex differentiation	7	0.0154766	PDGFRA,	FGF8,PDGFRA,		PDGFRA,	PDGFRA,	SOX9,TBX3,	PDGFRA,		FGF8,GJB2,PDGFRA,SOX9,TBX3,TEX15,WNT5A,
GO:0045859	regulation of protein kinase activity	14	0.0158287		TDGF1,			ACVR2B,MAP3K5,TRIB1,				ACVR2B,BCCIP,CBS,DAB1,DUSP9,MAP3K5,SFN,SPRED1,SPRY1,SPRY2,SPRY4,TDGF1,TRIB1,VLDLR,
GO:0042325	regulation of phosphorylation	19	0.0160197		BMP7,PDGFA,TDGF1,			ACVR2B,MAP3K5,TRIB1,			SOCS1,	ACVR2B,BCCIP,BMP7,CBS,CCDC88C,DAB1,DUSP9,MAP3K5,PDGFA,PIK3R2,SFN,SOCS1,SPRED1,SPRY1,SPRY2,SPRY4,TDGF1,TRIB1,VLDLR,
GO:0030182	neuron differentiation	24	0.01637	CXCR4,L1CAM,	BMP7,	EVX1,GBX2,ISL1,LHX1,OTX2,VAX1,	ETV4,	DCLK1,	BHLHE22,EOMES,ETV4,EVX1,GBX2,HES1,ISL1,LHX1,OTX2,RORA,VAX1,	ETV4,		BBS1,BHLHE22,BMP7,CDH4,CXCR4,DCLK1,DPYSL5,EFNB3,EOMES,ETV4,EVX1,GBX2,HES1,IGSF9,ISL1,KLK8,L1CAM,LHX1,OTX2,PLXNA3,RAC3,RORA,RTN4RL1,VAX1,
GO:0001710	mesodermal cell fate commitment	3	0.0172668			NANOG,POU5F1,	POU5F1,		NANOG,POU5F1,SMAD1,	POU5F1,		NANOG,POU5F1,SMAD1,
GO:0007351	tripartite regional subdivision	3	0.0172668		TDGF1,				TBX3,			PCSK6,TBX3,TDGF1,
GO:0060685	regulation of prostatic bud formation	3	0.0172668		BMP7,FGF10,							BMP7,FGF10,WNT5A,
GO:0008595	determination of anterior/posterior axis, embryo	3	0.0172668		TDGF1,				TBX3,			PCSK6,TBX3,TDGF1,
GO:0001829	trophectodermal cell differentiation	4	0.017798	CDH1,	NODAL,	POU5F1,	POU5F1,		EOMES,POU5F1,	POU5F1,	CDH1,	CDH1,EOMES,NODAL,POU5F1,
GO:0010604	positive regulation of macromolecule metabolic process	34	0.0183807	CD40,TNFRSF13C,	BMP7,FGF8,LTB,NODAL,TDGF1,	EVX1,ISL1,MSX1,OTX2,POU5F1,SIX2,SIX4,	ETV4,ETV5,MYC,POU5F1,		ARNT2,ETV4,ETV5,EVX1,FOXH1,GATA3,GATA4,GLIS1,HES1,IRF1,ISL1,KLF15,KLF5,LEF1,MSX1,MYC,OTX2,POU5F1,RORA,RXRG,SALL4,SIX2,SIX4,SMAD1,SOX9,TBX3,	ETV4,ETV5,GPC3,MYC,POU5F1,	GATA3,	ARNT2,BMP7,CD40,ETV4,ETV5,EVX1,FGF8,FOXH1,GATA3,GATA4,GLIS1,GPC3,HES1,IRF1,ISL1,KLF15,KLF5,LEF1,LTB,MSX1,MYC,NODAL,OTX2,POU5F1,RORA,RXRG,SALL4,SIX2,SIX4,SMAD1,SOX9,TBX3,TDGF1,TNFRSF13C,
GO:0043549	regulation of kinase activity	14	0.0200528		TDGF1,			ACVR2B,MAP3K5,TRIB1,				ACVR2B,BCCIP,CBS,DAB1,DUSP9,MAP3K5,SFN,SPRED1,SPRY1,SPRY2,SPRY4,TDGF1,TRIB1,VLDLR,
GO:0007398	ectoderm development	11	0.0205084		FGF10,LTB,PDGFA,	LHX1,POU5F1,	POU5F1,		LHX1,POU5F1,SNAI1,SOX9,	POU5F1,		FGF10,FST,LHX1,LTB,MREG,PDGFA,POU5F1,SFN,SNAI1,SOX9,TNFRSF19,
GO:0051216	cartilage development	8	0.0209169		BMP7,FGF4,	MSX1,PRRX2,			MSX1,PRRX2,SOX9,			BMP7,COL2A1,FGF4,MSX1,PRRX2,PTH1R,SOX9,WNT5A,
GO:0060425	lung morphogenesis	4	0.0210515		FGF10,FGF8,NODAL,							CFC1,FGF10,FGF8,NODAL,
GO:0045766	positive regulation of angiogenesis	4	0.0210515						GATA4,			AMOT,ERAP1,GATA4,VASH2,
GO:0042476	odontogenesis	6	0.0212601	PDGFRA,	BMP7,FGF4,PDGFRA,		PDGFRA,	ACVR2B,PDGFRA,	LEF1,	PDGFRA,		ACVR2B,BMP7,FGF4,FST,LEF1,PDGFRA,
GO:0019220	regulation of phosphate metabolic process	19	0.0223411		BMP7,PDGFA,TDGF1,			ACVR2B,MAP3K5,TRIB1,			SOCS1,	ACVR2B,BCCIP,BMP7,CBS,CCDC88C,DAB1,DUSP9,MAP3K5,PDGFA,PIK3R2,SFN,SOCS1,SPRED1,SPRY1,SPRY2,SPRY4,TDGF1,TRIB1,VLDLR,
GO:0051174	regulation of phosphorus metabolic process	19	0.0223411		BMP7,PDGFA,TDGF1,			ACVR2B,MAP3K5,TRIB1,			SOCS1,	ACVR2B,BCCIP,BMP7,CBS,CCDC88C,DAB1,DUSP9,MAP3K5,PDGFA,PIK3R2,SFN,SOCS1,SPRED1,SPRY1,SPRY2,SPRY4,TDGF1,TRIB1,VLDLR,
GO:0048863	stem cell differentiation	5	0.0233631		FGF4,NODAL,	NANOG,POU5F1,	ETV4,POU5F1,		ETV4,NANOG,POU5F1,	ETV4,POU5F1,		ETV4,FGF4,NANOG,NODAL,POU5F1,
GO:0007595	lactation	5	0.0233631				CCND1,			CCND1,		ATP7B,CCND1,SOCS2,TES,WNT2,
GO:0048333	mesodermal cell differentiation	3	0.0236086			NANOG,POU5F1,	POU5F1,		NANOG,POU5F1,SMAD1,	POU5F1,		NANOG,POU5F1,SMAD1,
GO:0048483	autonomic nervous system development	4	0.0246082			GBX2,TLX2,			GATA3,GBX2,HES1,TLX2,		GATA3,	GATA3,GBX2,HES1,TLX2,
GO:0060348	bone development	10	0.0250353		BMP7,				SMAD1,SOX9,			ALOX15,AXIN2,BMP7,CBS,COL13A1,COL2A1,H2-M3,PTH1R,SMAD1,SOX9,
GO:0010975	regulation of neuron projection development	6	0.0252032		SEMA3F,	TLX2,			TLX2,			CDH4,KLK8,PLXNA3,PLXNB1,SEMA3F,TLX2,
GO:0016481	negative regulation of transcription	22	0.0254384		NODAL,	GSC,MSX1,NANOG,POU5F1,TGIF1,VAX1,	MYC,POU5F1,		CBX2,FOXH1,GLIS1,GSC,HES1,KCNIP3,LEF1,MSX1,MYC,NANOG,POU5F1,RFX3,SALL4,SOX9,TBX2,TBX3,TGIF1,VAX1,	MYC,POU5F1,		CBX2,DNMT3B,FOXH1,GLIS1,GSC,HES1,KCNIP3,LEF1,MSX1,MYC,NANOG,NODAL,PCGF6,POU5F1,RCOR2,RFX3,SALL4,SOX9,TBX2,TBX3,TGIF1,VAX1,
GO:0033273	response to vitamin	5	0.0259715			NANOG,POU5F1,	POU5F1,		GATA4,NANOG,POU5F1,	POU5F1,		CBS,GATA4,NANOG,POU5F1,TRIML2,
GO:0051338	regulation of transferase activity	14	0.0259906		TDGF1,			ACVR2B,MAP3K5,TRIB1,				ACVR2B,BCCIP,CBS,DAB1,DUSP9,MAP3K5,SFN,SPRED1,SPRY1,SPRY2,SPRY4,TDGF1,TRIB1,VLDLR,
GO:0009953	dorsal/ventral pattern formation	7	0.0260178		FGF8,	EVX1,GSC,LHX1,OTX2,TGIF1,			EVX1,GSC,LHX1,OTX2,TGIF1,			EVX1,FGF8,GSC,LHX1,OTX2,SP8,TGIF1,
GO:0003006	reproductive developmental process	17	0.0270495	CXCR4,PDGFRA,	FGF8,PDGFRA,	NANOG,	CCNB1IP1,PDGFRA,	AMHR2,PDGFRA,	NANOG,SOX9,TBX3,TCF7,	CCNB1IP1,PDGFRA,		AMHR2,CCNB1IP1,CXCR4,DND1,FGF8,FST,GJB2,HOOK1,LFNG,NANOG,PDGFRA,SOX9,TBX3,TCF7,TEX15,WDR77,WNT5A,
GO:0007179	transforming growth factor beta receptor signaling pathway	6	0.0273391		NODAL,PDGFA,			AMHR2,	FOXH1,SMAD1,			AMHR2,BAMBI,FOXH1,NODAL,PDGFA,SMAD1,
GO:0021915	neural tube development	8	0.0283041		NODAL,	GBX2,GSC,TGIF1,			GBX2,GSC,HES1,TCF7,TGIF1,ZIC2,			CELSR1,GBX2,GSC,HES1,NODAL,TCF7,TGIF1,ZIC2,
GO:0030901	midbrain development	4	0.0284677			MSX1,OTX2,			HES1,MSX1,OTX2,SMAD1,			HES1,MSX1,OTX2,SMAD1,
GO:0007350	blastoderm segmentation	3	0.0307448		TDGF1,				TBX3,			PCSK6,TBX3,TDGF1,
GO:0010769	regulation of cell morphogenesis involved in differentiation	6	0.0319475		SEMA3F,	TLX2,			TLX2,			CDH4,KLK8,PLXNA3,PLXNB1,SEMA3F,TLX2,
GO:0001894	tissue homeostasis	6	0.0319475						CORO1A,			BBS1,COL2A1,CORO1A,NCDN,PTH1R,TEX15,
GO:0022404	molting cycle process	6	0.0319475		PDGFA,				SNAI1,SOX9,			FST,MREG,PDGFA,SNAI1,SOX9,TNFRSF19,
GO:0001942	hair follicle development	6	0.0319475		PDGFA,				SNAI1,SOX9,			FST,MREG,PDGFA,SNAI1,SOX9,TNFRSF19,
GO:0022405	hair cycle process	6	0.0319475		PDGFA,				SNAI1,SOX9,			FST,MREG,PDGFA,SNAI1,SOX9,TNFRSF19,
GO:0048666	neuron development	18	0.0323713	CXCR4,L1CAM,	BMP7,	GBX2,ISL1,VAX1,	ETV4,	DCLK1,	ETV4,GBX2,HES1,ISL1,VAX1,	ETV4,		BBS1,BMP7,CDH4,CXCR4,DCLK1,DPYSL5,EFNB3,ETV4,GBX2,HES1,IGSF9,ISL1,KLK8,L1CAM,PLXNA3,RAC3,RTN4RL1,VAX1,
GO:0048145	regulation of fibroblast proliferation	4	0.0326283		TDGF1,	TGIF1,			TGIF1,			IFI30,PMAIP1,TDGF1,TGIF1,
GO:0060350	endochondral bone morphogenesis	4	0.0326283						SOX9,			CBS,COL13A1,COL2A1,SOX9,
GO:0031345	negative regulation of cell projection organization	4	0.0326283		SEMA3F,	TLX2,			TLX2,			KLK8,PLXNA3,SEMA3F,TLX2,
GO:0048002	antigen processing and presentation of peptide antigen	5	0.0348101									H2-AB1,H2-M3,IFI30,TAP2,TAPBPL,
GO:0060021	palate development	5	0.0348101	PDGFRA,	PDGFRA,	VAX1,	PDGFRA,	ACVR2B,PDGFRA,	LEF1,VAX1,	PDGFRA,		ACVR2B,COL2A1,LEF1,PDGFRA,VAX1,
GO:0051252	regulation of RNA metabolic process	67	0.0350937		BMP7,NODAL,TDGF1,	EVX1,GBX2,GSC,ISL1,LHX1,MIXL1,MKX,MSX1,MSX2,NANOG,OTX2,POU5F1,PRRX2,SIX2,SIX4,TGIF1,TLX2,VAX1,	ETV4,ETV5,MLLT3,MYC,MYCL1,POU5F1,		ARNT2,CBX2,E2F4,ELF3,EOMES,ETV2,ETV4,ETV5,EVX1,FOXH1,GATA3,GATA4,GBX2,GLIS1,GSC,HES1,HEY1,IRF1,ISL1,KCNIP3,KLF15,KLF5,LEF1,LHX1,MAPK8IP1,MIXL1,MKX,MLLT3,MSX1,MSX2,MYC,MYCL1,NANOG,NFIL3,NR3C1,OTX2,POU5F1,PRRX2,RFX3,RORA,RXRG,SALL4,SIX2,SIX4,SMAD1,SOX9,TBX2,TBX3,TCF7,TGIF1,TLX2,VAX1,ZSCAN10,	ETV4,ETV5,MLLT3,MYC,POU5F1,	GATA3,	ARNT2,BMP7,CBX2,DNMT3B,E2F4,ELF3,EOMES,ESRP1,ETV2,ETV4,ETV5,EVX1,FOXH1,GATA3,GATA4,GBX2,GLIS1,GM14124,GSC,HES1,HEY1,IRF1,ISL1,KCNIP3,KLF15,KLF5,LEF1,LHX1,MAPK8IP1,MIXL1,MKX,MLLT3,MSX1,MSX2,MYC,MYCL1,NANOG,NFIL3,NODAL,NR3C1,OTX2,PCGF6,POU5F1,PRRX2,RFX3,RORA,RXRG,SALL4,SIX2,SIX4,SMAD1,SOX9,TBX2,TBX3,TCEA3,TCF7,TDGF1,TGIF1,TLX2,VAX1,WDR77,ZFP184,ZFP473,ZFP566,ZFP599,ZFP7,ZSCAN10,
GO:0001503	ossification	9	0.035403		BMP7,				SMAD1,			ALOX15,AXIN2,BMP7,CBS,COL13A1,COL2A1,H2-M3,PTH1R,SMAD1,
GO:0006355	regulation of transcription, DNA-dependent	66	0.0365436		BMP7,NODAL,TDGF1,	EVX1,GBX2,GSC,ISL1,LHX1,MIXL1,MKX,MSX1,MSX2,NANOG,OTX2,POU5F1,PRRX2,SIX2,SIX4,TGIF1,TLX2,VAX1,	ETV4,ETV5,MLLT3,MYC,MYCL1,POU5F1,		ARNT2,CBX2,E2F4,ELF3,EOMES,ETV2,ETV4,ETV5,EVX1,FOXH1,GATA3,GATA4,GBX2,GLIS1,GSC,HES1,HEY1,IRF1,ISL1,KCNIP3,KLF15,KLF5,LEF1,LHX1,MAPK8IP1,MIXL1,MKX,MLLT3,MSX1,MSX2,MYC,MYCL1,NANOG,NFIL3,NR3C1,OTX2,POU5F1,PRRX2,RFX3,RORA,RXRG,SALL4,SIX2,SIX4,SMAD1,SOX9,TBX2,TBX3,TCF7,TGIF1,TLX2,VAX1,ZSCAN10,	ETV4,ETV5,MLLT3,MYC,POU5F1,	GATA3,	ARNT2,BMP7,CBX2,DNMT3B,E2F4,ELF3,EOMES,ETV2,ETV4,ETV5,EVX1,FOXH1,GATA3,GATA4,GBX2,GLIS1,GM14124,GSC,HES1,HEY1,IRF1,ISL1,KCNIP3,KLF15,KLF5,LEF1,LHX1,MAPK8IP1,MIXL1,MKX,MLLT3,MSX1,MSX2,MYC,MYCL1,NANOG,NFIL3,NODAL,NR3C1,OTX2,PCGF6,POU5F1,PRRX2,RFX3,RORA,RXRG,SALL4,SIX2,SIX4,SMAD1,SOX9,TBX2,TBX3,TCEA3,TCF7,TDGF1,TGIF1,TLX2,VAX1,WDR77,ZFP184,ZFP473,ZFP566,ZFP599,ZFP7,ZSCAN10,
GO:0042633	hair cycle	6	0.0370137		PDGFA,				SNAI1,SOX9,			FST,MREG,PDGFA,SNAI1,SOX9,TNFRSF19,
GO:0042303	molting cycle	6	0.0370137		PDGFA,				SNAI1,SOX9,			FST,MREG,PDGFA,SNAI1,SOX9,TNFRSF19,
GO:0051781	positive regulation of cell division	5	0.038098		FGF3,FGF4,FGF5,FGF8,PDGFA,							FGF3,FGF4,FGF5,FGF8,PDGFA,
GO:0001764	neuron migration	7	0.0381678	CXCR4,		VAX1,		DCLK1,	VAX1,			CXCR4,DAB1,DCLK1,GJA1,TES,VAX1,WNT2,
GO:0060693	regulation of branching involved in salivary gland morphogenesis	3	0.038611	CDH1,	FGF10,PDGFA,						CDH1,	CDH1,FGF10,PDGFA,
GO:0010817	regulation of hormone levels	10	0.0393119					ACVR2B,	NR3C1,TBX3,			ACVR2B,BBS1,CPE,CRABP2,CRYM,CYP26A1,EXOC3L,NR3C1,RBP1,TBX3,
GO:0048638	regulation of developmental growth	5	0.0415578		SEMA3F,				GATA4,			CDH4,CXADR,GATA4,PLXNA3,SEMA3F,
GO:0019827	stem cell maintenance	4	0.041841		FGF4,NODAL,	NANOG,POU5F1,	POU5F1,		NANOG,POU5F1,	POU5F1,		FGF4,NANOG,NODAL,POU5F1,
GO:0051346	negative regulation of hydrolase activity	4	0.041841									ANGPTL4,HSPA1L,SPRY1,SPRY2,
GO:0009069	serine family amino acid metabolic process	4	0.041841									CBS,CTH,GLDC,SHMT1,
GO:0051094	positive regulation of developmental process	14	0.0427021		BMP7,	TGIF1,	LCK,	LCK,	EOMES,GATA4,SMAD1,TGIF1,	LCK,		AMOT,BMP7,CDH4,EOMES,ERAP1,FST,GATA4,GJA1,LCK,PLXNB1,SMAD1,SOCS2,TGIF1,VASH2,
GO:0010558	negative regulation of macromolecule biosynthetic process	23	0.0448114		NODAL,	GSC,MSX1,NANOG,POU5F1,TGIF1,VAX1,	MYC,POU5F1,		CBX2,FOXH1,GLIS1,GSC,HES1,KCNIP3,LEF1,MSX1,MYC,NANOG,POU5F1,RFX3,SALL4,SOX9,TBX2,TBX3,TGIF1,VAX1,	MYC,POU5F1,		BACE2,CBX2,DNMT3B,FOXH1,GLIS1,GSC,HES1,KCNIP3,LEF1,MSX1,MYC,NANOG,NODAL,PCGF6,POU5F1,RCOR2,RFX3,SALL4,SOX9,TBX2,TBX3,TGIF1,VAX1,
GO:0045934	negative regulation of nucleobase, nucleoside, nucleotide and nucleic acid metabolic process	22	0.0460777		NODAL,	GSC,MSX1,NANOG,POU5F1,TGIF1,VAX1,	MYC,POU5F1,		CBX2,FOXH1,GLIS1,GSC,HES1,KCNIP3,LEF1,MSX1,MYC,NANOG,POU5F1,RFX3,SALL4,SOX9,TBX2,TBX3,TGIF1,VAX1,	MYC,POU5F1,		CBX2,DNMT3B,FOXH1,GLIS1,GSC,HES1,KCNIP3,LEF1,MSX1,MYC,NANOG,NODAL,PCGF6,POU5F1,RCOR2,RFX3,SALL4,SOX9,TBX2,TBX3,TGIF1,VAX1,
GO:0001755	neural crest cell migration	4	0.0468846		SEMA3F,	GBX2,ISL1,			GBX2,ISL1,			FGF15,GBX2,ISL1,SEMA3F,
GO:0002478	antigen processing and presentation of exogenous peptide antigen	4	0.0468846									H2-AB1,H2-M3,IFI30,TAP2,
GO:0048864	stem cell development	4	0.0468846		FGF4,NODAL,	NANOG,POU5F1,	POU5F1,		NANOG,POU5F1,	POU5F1,		FGF4,NANOG,NODAL,POU5F1,
GO:0070372	regulation of ERK1 and ERK2 cascade	3	0.0471464		FGF10,							FGF10,SPRY1,SPRY2,
GO:0009991	response to extracellular stimulus	10	0.048191			NANOG,POU5F1,	POU5F1,		GATA4,NANOG,POU5F1,	POU5F1,		ADORA2B,ANGPTL4,CBS,GATA4,LDHA,NANOG,POU5F1,PPAN,SFRP2,TRIML2,
GO:0050770	regulation of axonogenesis	5	0.0489928		SEMA3F,							CDH4,KLK8,PLXNA3,PLXNB1,SEMA3F,

## Sheet: HB-HE-up
Category	Term	Count	Pvalue	cell_differentiation_markers	cytokines	homeodomain_proteins	oncogenes	protein_kinases	transcription_factors	translocation_cancer_genes	tumor_suppressors	gene_names
GO:0001568	blood vessel development	51	4.84539e-14	CDH5,ITGA4,	CTGF,CXCL12,CYR61,EDN1,VEGFA,	MEIS1,NKX2-5,	COL1A1,FOXO1,NOTCH1,	ACVRL1,FLT1,TGFBR2,	ELK3,EPAS1,FOXO1,HAND2,HEY2,MEF2C,MEIS1,NKX2-5,SOX17,SOX18,ZFPM2,	COL1A1,FOXO1,NOTCH1,		ACVRL1,ANGPT1,ANXA2,C1GALT1,CASP8,CAV1,CDH5,COL18A1,COL1A1,COL3A1,COL5A1,CTGF,CXCL12,CYR61,DLL4,ECSCR,EDN1,EGFL7,ELK3,EMCN,EPAS1,FLT1,FOXO1,GJA4,HAND2,HEY2,ITGA4,ITGA7,LAMA4,MEF2C,MEIS1,NKX2-5,NOS3,NOTCH1,NOTCH4,PKD1,PLCD1,PLXND1,RHOB,ROBO4,S1PR1,SOCS3,SOX17,SOX18,TGFBR2,TGFBR3,TGM2,TNFAIP2,VASH1,VEGFA,ZFPM2,
GO:0001944	vasculature development	51	1.30812e-13	CDH5,ITGA4,	CTGF,CXCL12,CYR61,EDN1,VEGFA,	MEIS1,NKX2-5,	COL1A1,FOXO1,NOTCH1,	ACVRL1,FLT1,TGFBR2,	ELK3,EPAS1,FOXO1,HAND2,HEY2,MEF2C,MEIS1,NKX2-5,SOX17,SOX18,ZFPM2,	COL1A1,FOXO1,NOTCH1,		ACVRL1,ANGPT1,ANXA2,C1GALT1,CASP8,CAV1,CDH5,COL18A1,COL1A1,COL3A1,COL5A1,CTGF,CXCL12,CYR61,DLL4,ECSCR,EDN1,EGFL7,ELK3,EMCN,EPAS1,FLT1,FOXO1,GJA4,HAND2,HEY2,ITGA4,ITGA7,LAMA4,MEF2C,MEIS1,NKX2-5,NOS3,NOTCH1,NOTCH4,PKD1,PLCD1,PLXND1,RHOB,ROBO4,S1PR1,SOCS3,SOX17,SOX18,TGFBR2,TGFBR3,TGM2,TNFAIP2,VASH1,VEGFA,ZFPM2,
GO:0001525	angiogenesis	33	2.28337e-11		CTGF,CXCL12,CYR61,EDN1,VEGFA,	MEIS1,	NOTCH1,	ACVRL1,FLT1,TGFBR2,	ELK3,EPAS1,HAND2,MEIS1,SOX17,SOX18,	NOTCH1,		ACVRL1,ANGPT1,ANXA2,C1GALT1,CASP8,COL18A1,CTGF,CXCL12,CYR61,DLL4,ECSCR,EDN1,EGFL7,ELK3,EMCN,EPAS1,FLT1,HAND2,MEIS1,NOS3,NOTCH1,NOTCH4,PLCD1,PLXND1,RHOB,ROBO4,S1PR1,SOX17,SOX18,TGFBR2,TNFAIP2,VASH1,VEGFA,
GO:0048514	blood vessel morphogenesis	41	2.74804e-11	ITGA4,	CTGF,CXCL12,CYR61,EDN1,VEGFA,	MEIS1,NKX2-5,	NOTCH1,	ACVRL1,FLT1,TGFBR2,	ELK3,EPAS1,HAND2,HEY2,MEF2C,MEIS1,NKX2-5,SOX17,SOX18,ZFPM2,	NOTCH1,		ACVRL1,ANGPT1,ANXA2,C1GALT1,CASP8,CAV1,COL18A1,CTGF,CXCL12,CYR61,DLL4,ECSCR,EDN1,EGFL7,ELK3,EMCN,EPAS1,FLT1,HAND2,HEY2,ITGA4,ITGA7,MEF2C,MEIS1,NKX2-5,NOS3,NOTCH1,NOTCH4,PLCD1,PLXND1,RHOB,ROBO4,S1PR1,SOX17,SOX18,TGFBR2,TGM2,TNFAIP2,VASH1,VEGFA,ZFPM2,
GO:0007155	cell adhesion	75	5.67267e-10	ALCAM,CD34,CD44,CD47,CD93,CDH5,ICAM2,ITGA1,ITGA2B,ITGA3,ITGA4,ITGB3,MCAM,PECAM1,TEK,VCAM1,	CTGF,CYR61,TNC,		LPP,	TEK,		LPP,		ADAM12,ALCAM,ARHGAP6,CD34,CD44,CD47,CD93,CD99L2,CDH5,CLDN5,COL11A1,COL12A1,COL18A1,COL5A1,COL8A1,CTGF,CTNND2,CYR61,EDIL3,EMCN,EMILIN1,ESAM,F8,FAT4,FERMT3,FERT2,HAPLN1,HSPG2,ICAM2,ITGA1,ITGA2B,ITGA3,ITGA4,ITGA7,ITGB3,JUP,LAMA1,LAMA4,LAMB2,LAMC1,LAMC2,LGALS1,LPP,LYVE1,MCAM,MEGF10,NID1,NPNT,PARD3B,PARVA,PCDH1,PCDH12,PCDH17,PECAM1,PIK3CB,PKD1,PKP2,POSTN,PTPRM,RHOB,SCARB1,SCARF2,SORBS1,SORBS3,STAB1,SV…
GO:0022610	biological adhesion	75	6.19035e-10	ALCAM,CD34,CD44,CD47,CD93,CDH5,ICAM2,ITGA1,ITGA2B,ITGA3,ITGA4,ITGB3,MCAM,PECAM1,TEK,VCAM1,	CTGF,CYR61,TNC,		LPP,	TEK,		LPP,		ADAM12,ALCAM,ARHGAP6,CD34,CD44,CD47,CD93,CD99L2,CDH5,CLDN5,COL11A1,COL12A1,COL18A1,COL5A1,COL8A1,CTGF,CTNND2,CYR61,EDIL3,EMCN,EMILIN1,ESAM,F8,FAT4,FERMT3,FERT2,HAPLN1,HSPG2,ICAM2,ITGA1,ITGA2B,ITGA3,ITGA4,ITGA7,ITGB3,JUP,LAMA1,LAMA4,LAMB2,LAMC1,LAMC2,LGALS1,LPP,LYVE1,MCAM,MEGF10,NID1,NPNT,PARD3B,PARVA,PCDH1,PCDH12,PCDH17,PECAM1,PIK3CB,PKD1,PKP2,POSTN,PTPRM,RHOB,SCARB1,SCARF2,SORBS1,SORBS3,STAB1,SV…
GO:0030334	regulation of cell migration	22	1.66041e-07	ITGB3,PECAM1,TEK,TLR2,	CSF1,CXCL12,PDGFB,		PDGFB,	TEK,TIE1,		PDGFB,		ABI3,ARAP3,COL18A1,CSF1,CXCL12,DLL4,EGFL7,ITGB3,LAMA1,LAMA4,NEXN,PDGFB,PECAM1,ROBO4,RRAS,S1PR1,TEK,TGFBR3,THBS1,TIE1,TLR2,UNC5C,
GO:0007242	intracellular signaling cascade	97	2.48288e-07	FGFR3,KIT,PECAM1,TLR4,	CTGF,EDN1,NRG1,		ARHGEF12,BCR,FGFR3,JAK1,KIT,	BCR,EIF2AK3,FGFR3,KIT,KSR1,LATS2,LRRK2,LYN,MAP2K3,MAP4K1,MAP4K2,NPR1,NPR2,PINK1,PRKCA,PRKCH,STK3,STK38L,	NFATC1,STAT5A,ZFP36,	ARHGEF12,BCR,FGFR3,		ADCY4,ADCY6,ADRB2,ADRB3,AKAP13,ARHGAP29,ARHGAP31,ARHGEF10L,ARHGEF12,ARHGEF3,ARHGEF7,ARHGEF9,ASB12,BCR,CALCRL,CAR8,CAV1,CDC42EP1,CISH,CTGF,CYP26B1,DNMBP,DUSP1,EDN1,EIF2AK3,F2R,FGFR3,GM266,GNA12,GUCY1A3,GUCY1B3,IQGAP2,ITPKB,JAK1,KIT,KSR1,LATS2,LPAR1,LRRK2,LYN,MAP2K3,MAP4K1,MAP4K2,MDFIC,NFATC1,NOTCH4,NPR1,NPR2,NRG1,PEA15A,PECAM1,PIK3C2B,PIK3CB,PIK3CD,PINK1,PKD1,PLCD1,PRKCA,PRKCH,PSD3,PSEN2,RAB12,RAB…
GO:0042127	regulation of cell proliferation	64	9.18007e-07	CD38,CDH5,FGFR3,KIT,TEK,TLR4,	ADM,CCL2,CSF1,EDN1,IGF1,IL15,PDGFB,PDGFC,PLAU,VEGFA,	HLX,NKX2-5,	BTG1,FGFR3,FOXO1,JUN,KIT,MECOM,NFIB,NOTCH1,PDGFB,	FGFR3,FLT4,KIT,LYN,PRKCA,TEK,TGFBR2,	CRIP2,FOXO1,HEY2,HLX,JUN,MBD2,MECOM,NFIB,NKX2-5,SMARCA2,STAT5A,	BTG1,FGFR3,FOXO1,MECOM,NFIB,NOTCH1,PDGFB,	CDKN2C,	ADM,ADRB2,ANXA1,B4GALT7,BEX1,BTG1,CALCRL,CAV1,CAV2,CCL2,CD38,CDH5,CDKN2C,COL18A1,CRIP2,CSF1,EDN1,F2R,FGFR3,FLT4,FOXO1,HEY2,HLX,IGF1,IL11RA1,IL15,JUN,KIT,LYN,MBD2,MECOM,NFIB,NKX2-5,NOS3,NOTCH1,NOTCH4,NOX4,PDGFB,PDGFC,PLAU,PLCD1,POLD4,PPP2R3A,PRKCA,PTGS2,RASIP1,S1PR1,SASH3,SAT1,SERPINE1,SERPINF1,SKAP2,SMARCA2,SPARC,STAT5A,TEK,TGFBR2,TGFBR3,TGM2,TLR4,TNS3,VASH1,VEGFA,
GO:0040012	regulation of locomotion	23	9.71261e-07	ITGB3,PECAM1,TEK,TLR2,	CSF1,CXCL12,PDGFB,		PDGFB,	PRKCA,TEK,TIE1,		PDGFB,		ABI3,ARAP3,COL18A1,CSF1,CXCL12,DLL4,EGFL7,ITGB3,LAMA1,LAMA4,NEXN,PDGFB,PECAM1,PRKCA,ROBO4,RRAS,S1PR1,TEK,TGFBR3,THBS1,TIE1,TLR2,UNC5C,
GO:0042060	wound healing	23	1.33793e-06	CD44,PECAM1,PLAUR,PROCR,THBD,				TGFBR2,	ELK3,KLF6,		KLF6,	ANXA5,CD44,DYSF,ELK3,F10,F2R,F2RL3,F8,GAP43,KLF6,LYST,P2RX1,PAPSS2,PECAM1,PIK3CB,PLAUR,PROCR,RAB27A,TFPI,TGFBR2,THBD,TIMP3,VWF,
GO:0051270	regulation of cell motion	22	2.35114e-06	ITGB3,PECAM1,TEK,TLR2,	CSF1,CXCL12,PDGFB,		PDGFB,	TEK,TIE1,		PDGFB,		ABI3,ARAP3,COL18A1,CSF1,CXCL12,DLL4,EGFL7,ITGB3,LAMA1,LAMA4,NEXN,PDGFB,PECAM1,ROBO4,RRAS,S1PR1,TEK,TGFBR3,THBS1,TIE1,TLR2,UNC5C,
GO:0030198	extracellular matrix organization	21	3.52631e-06		CYR61,							ADAMTS2,ANXA2,B4GALT7,CCDC80,COL11A1,COL18A1,COL3A1,COL5A1,COL5A2,CRISPLD2,CYR61,EMILIN1,HSPG2,LAMC1,NID1,NPNT,OLFML2B,P4HA1,POSTN,SERPINH1,SMOC2,
GO:0030155	regulation of cell adhesion	20	4.48154e-06	ADAM10,	CSF1,CYR61,		COL1A1,		STAT5A,	COL1A1,		ADAM10,CCDC80,COL1A1,COL8A1,CSF1,CYR61,EDIL3,EMCN,EMILIN1,LAMA1,LAMA4,NID1,NPNT,PIK3CB,S1PR1,SMOC2,STAT5A,TGM2,THBS1,VAV3,
GO:0043062	extracellular structure organization	26	5.3437e-06		CYR61,NRG1,TNC,							ADAMTS2,ANK3,ANXA2,B4GALT7,CCDC80,COL11A1,COL18A1,COL3A1,COL5A1,COL5A2,CRISPLD2,CYR61,EMILIN1,F2R,HSPG2,LAMC1,MYO6,NID1,NPNT,NRG1,OLFML2B,P4HA1,POSTN,SERPINH1,SMOC2,TNC,
GO:0010324	membrane invagination	30	5.50096e-06	CD47,MRC1,				TGFBR2,	STON1,			ABCA1,ABCA7,ADRB2,AP1S1,ARHGAP27,CAV1,CAV2,CD47,DAB2,EHD1,EHD2,GHR,GULP1,ITSN2,LRP11,LRP2,MARCH2,MEGF10,MRC1,MYO6,MYO7A,RIN1,RIN2,SCARB1,STEAP2,STON1,SYNRG,TGFBR2,UNC13D,ZDHHC15,
GO:0006897	endocytosis	30	5.50096e-06	CD47,MRC1,				TGFBR2,	STON1,			ABCA1,ABCA7,ADRB2,AP1S1,ARHGAP27,CAV1,CAV2,CD47,DAB2,EHD1,EHD2,GHR,GULP1,ITSN2,LRP11,LRP2,MARCH2,MEGF10,MRC1,MYO6,MYO7A,RIN1,RIN2,SCARB1,STEAP2,STON1,SYNRG,TGFBR2,UNC13D,ZDHHC15,
GO:0007167	enzyme linked receptor protein signaling pathway	38	6.79837e-06	FGFR3,IGF1R,KIT,TEK,	BMP6,CCL2,CTGF,GDF6,IGF1,LTBP1,PDGFB,PDGFC,VEGFA,		FGFR3,FOXO1,JAK1,KIT,PDGFB,	ACVRL1,AXL,EIF2AK3,EPHB2,EPHB4,FGFR3,FLT1,FLT4,IGF1R,KIT,PTK2B,ROR1,TEK,TGFBR2,	ARID5B,FOXO1,STAT5A,	FGFR3,FOXO1,PDGFB,		ACVRL1,AKAP2,ANGPT1,ARID5B,AXL,BEX1,BMP6,CCL2,CTGF,EIF2AK3,EPHB2,EPHB4,FGFR3,FLT1,FLT4,FOXO1,FUT8,GDF6,GHR,IGF1,IGF1R,JAK1,KIT,LTBP1,NDN,PDGFB,PDGFC,PIK3R3,PLAT,PTK2B,PTPRE,ROR1,SORBS1,STAT5A,TEK,TGFBR2,TGFBR3,VEGFA,
GO:0051056	regulation of small GTPase mediated signal transduction	33	1.38398e-05		CSF1,NRG1,		ARHGEF12,BCR,	BCR,		ARHGEF12,BCR,		AKAP13,ARAP3,ARFGAP3,ARHGAP27,ARHGEF10L,ARHGEF12,ARHGEF15,ARHGEF3,ARHGEF7,ARHGEF9,BCR,CSF1,CYTH4,DNMBP,EVI5,IQGAP2,ITPKB,ITSN2,LPAR1,NRG1,PLEKHG5,PSD3,RALGAPA2,RAPGEF3,RAPGEF5,RASA3,RASGRP3,RGL1,S1PR1,SIPA1,SIPA1L2,TBC1D8B,VAV3,
GO:0010810	regulation of cell-substrate adhesion	12	2.29754e-05		CSF1,CYR61,		COL1A1,			COL1A1,		CCDC80,COL1A1,COL8A1,CSF1,CYR61,EDIL3,EMILIN1,NID1,NPNT,PIK3CB,SMOC2,THBS1,
GO:0010811	positive regulation of cell-substrate adhesion	10	2.34263e-05		CSF1,CYR61,							CCDC80,COL8A1,CSF1,CYR61,EDIL3,EMILIN1,NID1,NPNT,SMOC2,THBS1,
GO:0006468	protein amino acid phosphorylation	67	3.57867e-05	ADAM10,FGFR3,IGF1R,KIT,TEK,			BCR,FGFR3,JAK1,KIT,	AAK1,ACVRL1,AXL,BCR,BMP2K,CAMK2D,CDKL1,DSTYK,EIF2AK3,EPHB2,EPHB4,FES,FGFR3,FLT1,FLT4,FRK,FYN,GRK5,IGF1R,KIT,KSR1,LATS2,LRRK2,LYN,MAP2K3,MAP3K11,MAP4K1,MAP4K2,MAST4,NEK6,NPR1,NPR2,NUAK1,NUAK2,PINK1,PKDCC,PKN1,PLK2,PRKCA,PRKCH,PRKG1,PTK2B,PXK,RIPK1,ROR1,SNRK,STK10,STK25,STK3,STK38L,TEK,TGFBR2,TIE1,ULK2,	STAT5A,ULK2,	BCR,FGFR3,		AAK1,ACVRL1,ADAM10,AXL,BCR,BMP2K,C230081A13RIK,CAMK2D,CDKL1,D8ERTD82E,DSTYK,EIF2AK3,EPHB2,EPHB4,F2R,FERT2,FES,FGFR3,FLT1,FLT4,FRK,FYN,GRK5,IGF1R,JAK1,KIT,KSR1,LATS2,LPAR1,LRRK2,LYN,MAP2K3,MAP3K11,MAP4K1,MAP4K2,MAST4,MDFIC,NEK6,NPR1,NPR2,NUAK1,NUAK2,PINK1,PKDCC,PKN1,PLK2,PRKAR2B,PRKCA,PRKCH,PRKG1,PTK2B,PTPRE,PXK,RIPK1,ROR1,SNRK,SPAG9,STAT5A,STK10,STK25,STK3,STK38L,TEK,TGFBR2,TGFBR3,TIE1,ULK2,
GO:0016044	membrane organization	36	3.62453e-05	CD47,ITGA3,MRC1,				TGFBR2,TIE1,	STON1,			ABCA1,ABCA7,ADRB2,AP1S1,ARHGAP27,CAV1,CAV2,CD47,DAB2,DYSF,EHD1,EHD2,GHR,GULP1,ITGA3,ITSN2,LMNA,LRP11,LRP2,MARCH2,MEGF10,MRC1,MYO6,MYO7A,RIN1,RIN2,SCARB1,STEAP2,STON1,SYNE2,SYNRG,TGFBR2,TIE1,UNC13D,VAV3,ZDHHC15,
GO:0016477	cell migration	33	3.9195e-05	CD34,ITGA1,ITGA3,ITGA4,KIT,	CTGF,CXCL12,NRG1,PDGFB,PLAU,VEGFA,	LHX6,	KIT,PDGFB,	FLT1,FYN,KIT,PRKCA,PRKG1,	ARID5B,LHX6,	PDGFB,		ARID5B,CD34,CTGF,CXCL12,EDNRB,FLT1,FUT8,FYN,GIPC1,ITGA1,ITGA3,ITGA4,KIT,LAMC1,LHX6,LYST,NAV1,NDN,NRG1,PDGFB,PLAT,PLAU,PLEKHG5,PRKCA,PRKG1,SCARB1,SHROOM2,SRGAP1,SYNE2,TNS1,TNS3,VAV3,VEGFA,
GO:0045785	positive regulation of cell adhesion	12	4.8106e-05		CSF1,CYR61,							CCDC80,COL8A1,CSF1,CYR61,EDIL3,EMILIN1,NID1,NPNT,SMOC2,TGM2,THBS1,VAV3,
GO:0016192	vesicle-mediated transport	52	6.21372e-05	CD47,MRC1,			HOOK3,	MAP4K2,TGFBR2,	STON1,	HOOK3,		ABCA1,ABCA7,ADRB2,AP1S1,AP3M2,ARFGAP3,ARHGAP27,CAV1,CAV2,CD47,CLTB,COPZ2,DAB2,EHD1,EHD2,EXOC2,EXOC6,GHR,GULP1,HOOK3,ITSN2,LRP11,LRP2,MAP4K2,MARCH2,MEGF10,MRC1,MYO6,MYO7A,P2RX1,RAB27A,RAB3D,RHOB,RIN1,RIN2,SCARB1,SCRN1,SEC23A,SEC24D,STEAP2,STON1,STX7,SYNRG,SYT13,SYTL4,TGFBR2,UNC13D,VAMP5,VAMP8,VAV3,WAS,ZDHHC15,
GO:0045765	regulation of angiogenesis	12	7.56796e-05	TEK,			BTG1,	TEK,TIE1,		BTG1,		ADAMTS1,BTG1,COL4A2,NOS3,RHOB,SERPINE1,SERPINF1,STAB1,TEK,THBS1,TIE1,VASH1,
GO:0006793	phosphorus metabolic process	83	8.95447e-05	ADAM10,FGFR3,IGF1R,KIT,TEK,			BCR,FGFR3,JAK1,KIT,	AAK1,ACVRL1,AXL,BCR,BMP2K,CAMK2D,CDKL1,DSTYK,EIF2AK3,EPHB2,EPHB4,FES,FGFR3,FLT1,FLT4,FRK,FYN,GRK5,IGF1R,KIT,KSR1,LATS2,LRRK2,LYN,MAP2K3,MAP3K11,MAP4K1,MAP4K2,MAST4,NEK6,NPR1,NPR2,NUAK1,NUAK2,PINK1,PKDCC,PKN1,PLK2,PRKCA,PRKCH,PRKG1,PTK2B,PXK,RIPK1,ROR1,SNRK,STK10,STK25,STK3,STK38L,TEK,TGFBR2,TIE1,ULK2,	STAT5A,ULK2,	BCR,FGFR3,		AAK1,ACVRL1,ADAM10,ATP6V0E2,AXL,BCR,BMP2K,C230081A13RIK,CAMK2D,CDKL1,D8ERTD82E,DSTYK,DUSP1,EIF2AK3,EPHB2,EPHB4,EPM2A,F2R,FERT2,FES,FGFR3,FLT1,FLT4,FRK,FYN,GRK5,IGF1R,JAK1,KIT,KSR1,LATS2,LPAR1,LRRK2,LYN,MAP2K3,MAP3K11,MAP4K1,MAP4K2,MAST4,MDFIC,MTM1,MTMR12,NEK6,NPR1,NPR2,NUAK1,NUAK2,PIK3C2B,PIK3CB,PIK3CD,PINK1,PKDCC,PKN1,PLK2,PPAP2A,PPM1K,PPP2R3A,PRKAR2B,PRKCA,PRKCH,PRKG1,PTK2B,PTPRB,PTPRD,PTPRE,PT…
GO:0006796	phosphate metabolic process	83	8.95447e-05	ADAM10,FGFR3,IGF1R,KIT,TEK,			BCR,FGFR3,JAK1,KIT,	AAK1,ACVRL1,AXL,BCR,BMP2K,CAMK2D,CDKL1,DSTYK,EIF2AK3,EPHB2,EPHB4,FES,FGFR3,FLT1,FLT4,FRK,FYN,GRK5,IGF1R,KIT,KSR1,LATS2,LRRK2,LYN,MAP2K3,MAP3K11,MAP4K1,MAP4K2,MAST4,NEK6,NPR1,NPR2,NUAK1,NUAK2,PINK1,PKDCC,PKN1,PLK2,PRKCA,PRKCH,PRKG1,PTK2B,PXK,RIPK1,ROR1,SNRK,STK10,STK25,STK3,STK38L,TEK,TGFBR2,TIE1,ULK2,	STAT5A,ULK2,	BCR,FGFR3,		AAK1,ACVRL1,ADAM10,ATP6V0E2,AXL,BCR,BMP2K,C230081A13RIK,CAMK2D,CDKL1,D8ERTD82E,DSTYK,DUSP1,EIF2AK3,EPHB2,EPHB4,EPM2A,F2R,FERT2,FES,FGFR3,FLT1,FLT4,FRK,FYN,GRK5,IGF1R,JAK1,KIT,KSR1,LATS2,LPAR1,LRRK2,LYN,MAP2K3,MAP3K11,MAP4K1,MAP4K2,MAST4,MDFIC,MTM1,MTMR12,NEK6,NPR1,NPR2,NUAK1,NUAK2,PIK3C2B,PIK3CB,PIK3CD,PINK1,PKDCC,PKN1,PLK2,PPAP2A,PPM1K,PPP2R3A,PRKAR2B,PRKCA,PRKCH,PRKG1,PTK2B,PTPRB,PTPRD,PTPRE,PT…
GO:0016310	phosphorylation	71	0.000120627	ADAM10,FGFR3,IGF1R,KIT,TEK,			BCR,FGFR3,JAK1,KIT,	AAK1,ACVRL1,AXL,BCR,BMP2K,CAMK2D,CDKL1,DSTYK,EIF2AK3,EPHB2,EPHB4,FES,FGFR3,FLT1,FLT4,FRK,FYN,GRK5,IGF1R,KIT,KSR1,LATS2,LRRK2,LYN,MAP2K3,MAP3K11,MAP4K1,MAP4K2,MAST4,NEK6,NPR1,NPR2,NUAK1,NUAK2,PINK1,PKDCC,PKN1,PLK2,PRKCA,PRKCH,PRKG1,PTK2B,PXK,RIPK1,ROR1,SNRK,STK10,STK25,STK3,STK38L,TEK,TGFBR2,TIE1,ULK2,	STAT5A,ULK2,	BCR,FGFR3,		AAK1,ACVRL1,ADAM10,ATP6V0E2,AXL,BCR,BMP2K,C230081A13RIK,CAMK2D,CDKL1,D8ERTD82E,DSTYK,EIF2AK3,EPHB2,EPHB4,F2R,FERT2,FES,FGFR3,FLT1,FLT4,FRK,FYN,GRK5,IGF1R,JAK1,KIT,KSR1,LATS2,LPAR1,LRRK2,LYN,MAP2K3,MAP3K11,MAP4K1,MAP4K2,MAST4,MDFIC,NEK6,NPR1,NPR2,NUAK1,NUAK2,PIK3C2B,PIK3CB,PIK3CD,PINK1,PKDCC,PKN1,PLK2,PRKAR2B,PRKCA,PRKCH,PRKG1,PTK2B,PTPRE,PXK,RIPK1,ROR1,SNRK,SPAG9,STAT5A,STK10,STK25,STK3,STK38L,TE…
GO:0009611	response to wounding	41	0.000127158	CD44,PECAM1,PLAUR,PROCR,THBD,TLR2,TLR4,	BMP6,CCL2,CXCL1,NPPB,		MECOM,	MAP2K3,TGFBR2,	ELK3,KLF6,MECOM,	MECOM,	KLF6,	ANXA5,ATRN,BMP6,CCL2,CD44,CNR2,CXCL1,DYSF,ELK3,F10,F2R,F2RL3,F8,GAP43,KLF6,LAMB2,LYST,MAP2K3,MECOM,NFKBIZ,NPPB,P2RX1,PAPSS2,PECAM1,PIK3CB,PLAUR,PROCR,RAB27A,SLC1A3,STAB1,TFPI,TGFBR2,THBD,THBS1,TIMP3,TLR2,TLR4,TRF,UNC13D,VWF,
GO:0007169	transmembrane receptor protein tyrosine kinase signaling pathway	27	0.000157231	FGFR3,IGF1R,KIT,TEK,	CCL2,CTGF,IGF1,PDGFC,VEGFA,		FGFR3,FOXO1,KIT,	AXL,EIF2AK3,EPHB2,EPHB4,FGFR3,FLT1,FLT4,IGF1R,KIT,PTK2B,ROR1,TEK,	ARID5B,FOXO1,STAT5A,	FGFR3,FOXO1,		ANGPT1,ARID5B,AXL,BEX1,CCL2,CTGF,EIF2AK3,EPHB2,EPHB4,FGFR3,FLT1,FLT4,FOXO1,GHR,IGF1,IGF1R,KIT,NDN,PDGFC,PIK3R3,PLAT,PTK2B,ROR1,SORBS1,STAT5A,TEK,VEGFA,
GO:0006937	regulation of muscle contraction	11	0.000163243		EDN1,	NKX2-5,		PRKCA,	NKX2-5,			ADRB2,ANXA6,CALD1,CAV1,EDN1,F2R,GUCY1A3,NKX2-5,P2RX1,PRKCA,TNNC1,
GO:0008015	blood circulation	19	0.000169104		EDN1,NPPB,NRG1,VEGFA,		FLI1,	CAMK2D,MAP2K3,NPR1,	FLI1,	FLI1,		ACTA2,ADRB2,ADRB3,CAMK2D,CAV1,EDN1,EDNRB,FLI1,GCLM,GUCY1A3,HSD11B2,MAP2K3,NOS3,NPPB,NPR1,NRG1,PSEN2,PTGS2,VEGFA,
GO:0003013	circulatory system process	19	0.000169104		EDN1,NPPB,NRG1,VEGFA,		FLI1,	CAMK2D,MAP2K3,NPR1,	FLI1,	FLI1,		ACTA2,ADRB2,ADRB3,CAMK2D,CAV1,EDN1,EDNRB,FLI1,GCLM,GUCY1A3,HSD11B2,MAP2K3,NOS3,NPPB,NPR1,NRG1,PSEN2,PTGS2,VEGFA,
GO:0044093	positive regulation of molecular function	37	0.000182537	KIT,TLR2,TLR4,	CAT,CSF1,EDN1,NRG1,PDGFC,	NKX2-5,	BTG1,KIT,	EIF2AK3,KIT,MAP2K3,TGFBR2,	NKX2-5,	BTG1,		ADCY4,ADCY6,ADRB2,ADRB3,ARHGAP27,ARHGAP6,BTG1,CALCRL,CAT,CAV1,CISH,CSF1,EDA2R,EDN1,EIF2AK3,F2R,GCLM,KIT,LPAR1,MAP2K3,MDFIC,NKX2-5,NRG1,P2RX1,PDGFC,PSEN2,RGN,S1PR1,SPAG9,STIM1,TGFBR2,TGFBR3,TGM2,TLR2,TLR4,UACA,VAV3,
GO:0030199	collagen fibril organization	8	0.000194335									ADAMTS2,ANXA2,COL11A1,COL3A1,COL5A1,COL5A2,P4HA1,SERPINH1,
GO:0008284	positive regulation of cell proliferation	35	0.00019569	CD38,FGFR3,KIT,TLR4,	ADM,CCL2,CSF1,EDN1,IGF1,IL15,PDGFB,PDGFC,VEGFA,	HLX,NKX2-5,	FGFR3,KIT,NOTCH1,PDGFB,	FGFR3,FLT4,KIT,LYN,TGFBR2,	CRIP2,HEY2,HLX,NKX2-5,STAT5A,	FGFR3,NOTCH1,PDGFB,		ADM,ADRB2,BEX1,CALCRL,CCL2,CD38,COL18A1,CRIP2,CSF1,EDN1,F2R,FGFR3,FLT4,HEY2,HLX,IGF1,IL11RA1,IL15,KIT,LYN,NKX2-5,NOTCH1,NOTCH4,PDGFB,PDGFC,POLD4,RASIP1,S1PR1,SASH3,STAT5A,TGFBR2,TGM2,TLR4,TNS3,VEGFA,
GO:0001763	morphogenesis of a branching structure	20	0.000268663	CD44,	ADM,CSF1,CXCL12,EDN1,IGF1,PDGFB,VEGFA,		NOTCH1,PDGFB,	FLT1,TGFBR2,		NOTCH1,PDGFB,		ADM,CD44,CSF1,CTNND2,CXCL12,EDN1,FLT1,IGF1,LAMA1,NOTCH1,NOTCH4,NPNT,PDGFB,PLXND1,SFRP1,SOCS3,TGFBR2,TGM2,VEGFA,WNT4,
GO:0007507	heart development	29	0.000324801	ITGA4,VCAM1,	ADM,EDN1,NPPB,NRG1,	NKX2-5,	MECOM,NOTCH1,	TGFBR2,	HAND2,MECOM,MEF2C,NFATC1,NKX2-5,SOX6,ZFPM2,	MECOM,NOTCH1,		ACTC1,ADAMTS1,ADM,CALCRL,CASP8,COL11A1,COL5A1,EDN1,HAND2,HSPG2,ITGA4,MECOM,MEF2C,NFATC1,NKX2-5,NOTCH1,NOX4,NPPB,NRG1,PKD1,PKP2,SOX6,TGFBR2,TGFBR3,TNNI1,TNNT2,VCAM1,ZFPM2,
GO:0014706	striated muscle tissue development	20	0.00033068		NRG1,TNC,	HLX,HOXD9,NKX2-5,PITX1,			HLX,HOXD9,MEF2C,NKX2-5,PITX1,ZFPM2,			ACTA1,ACTC1,CAV1,CAV2,COL11A1,F2R,HLX,HOXD9,HSPG2,MBNL1,MEF2C,NKX2-5,NRG1,PITX1,TGFBR3,TNC,TNNI1,TNNT2,VAMP5,ZFPM2,
GO:0050817	coagulation	14	0.000345191	PROCR,THBD,								ANXA5,F10,F2R,F2RL3,F8,LYST,P2RX1,PAPSS2,PIK3CB,PROCR,RAB27A,TFPI,THBD,VWF,
GO:0007596	blood coagulation	14	0.000345191	PROCR,THBD,								ANXA5,F10,F2R,F2RL3,F8,LYST,P2RX1,PAPSS2,PIK3CB,PROCR,RAB27A,TFPI,THBD,VWF,
GO:0050878	regulation of body fluid levels	16	0.000376667	PROCR,THBD,	EDN1,							ANXA5,EDN1,F10,F2R,F2RL3,F8,HSD11B2,LYST,P2RX1,PAPSS2,PIK3CB,PROCR,RAB27A,TFPI,THBD,VWF,
GO:0007599	hemostasis	14	0.000398836	PROCR,THBD,								ANXA5,F10,F2R,F2RL3,F8,LYST,P2RX1,PAPSS2,PIK3CB,PROCR,RAB27A,TFPI,THBD,VWF,
GO:0006928	cell motion	41	0.000411777	ALCAM,CD34,ITGA1,ITGA3,ITGA4,KIT,	CTGF,CXCL12,NRG1,PDGFB,PLAU,SEMA6A,SLIT2,VEGFA,	LHX6,	KIT,PDGFB,	EPHB2,FLT1,FYN,KIT,PRKCA,PRKG1,	ARID5B,KLF7,LHX6,	PDGFB,		ALCAM,ANK3,ARID5B,CD34,CTGF,CXCL12,EDNRB,EPHB2,FLT1,FUT8,FYN,GAP43,GIPC1,ITGA1,ITGA3,ITGA4,KIT,KLF7,LAMC1,LHX6,LYST,MACF1,NAV1,NDN,NRG1,PDGFB,PLAT,PLAU,PLEKHG5,PRKCA,PRKG1,SCARB1,SEMA6A,SHROOM2,SLIT2,SRGAP1,SYNE2,TNS1,TNS3,VAV3,VEGFA,
GO:0001501	skeletal system development	34	0.000445907	FGFR3,	BMP1,BMP6,CTGF,EDN1,IGF1,IGF2,	HOXB4,HOXB5,HOXB6,HOXB7,HOXD4,HOXD8,HOXD9,PITX1,	COL1A1,FGFR3,	EIF2AK3,FGFR3,NPR2,PRKCA,TGFBR2,	ARID5B,HOXB4,HOXB5,HOXB6,HOXB7,HOXD4,HOXD8,HOXD9,MEF2C,PITX1,SOX6,	COL1A1,FGFR3,		ARID5B,BMP1,BMP6,COL11A1,COL1A1,COL5A2,CTGF,DLK1,EDN1,EIF2AK3,ETL4,FGFR3,GLA,HOXB4,HOXB5,HOXB6,HOXB7,HOXD4,HOXD8,HOXD9,HSPG2,IGF1,IGF2,IGFBP5,MEF2C,NPR2,PAPSS2,PITX1,PKD1,PRKCA,PTGS2,SOST,SOX6,TGFBR2,
GO:0007015	actin filament organization	12	0.000591429				GAS7,		LIMA1,	GAS7,		ACTA1,ACTC1,AKAP2,ARHGAP6,GAS7,LIMA1,PLS3,PPP1R9A,PPP1R9B,SHROOM4,SORBS1,WAS,
GO:0030036	actin cytoskeleton organization	23	0.000607889		PDGFB,		GAS7,PDGFB,	NUAK2,	CSRP1,LIMA1,	GAS7,PDGFB,		ACTA1,ACTC1,AKAP2,ARHGAP6,CNN2,CSRP1,DAAM1,EHD2,EPB4.1,GAS7,LIMA1,LIMCH1,NUAK2,PDGFB,PLS3,PPP1R9A,PPP1R9B,RHOJ,SHROOM4,SORBS1,TLN1,TNNT2,WAS,
GO:0007517	muscle organ development	24	0.000614721		NRG1,TNC,	HLX,HOXD9,NKX2-5,PITX1,			ARID5B,HLX,HOXD9,MEF2C,NKX2-5,PITX1,ZFPM2,			ACTA1,ACTC1,ARID5B,CAV1,CAV2,COL11A1,CRYAB,F2R,HLX,HOXD9,HSPG2,MBNL1,MEF2C,NKX2-5,NRG1,PITX1,TAGLN,TAGLN2,TGFBR3,TNC,TNNI1,TNNT2,VAMP5,ZFPM2,
GO:0030029	actin filament-based process	24	0.000614721		PDGFB,		GAS7,PDGFB,	NUAK2,	CSRP1,LIMA1,	GAS7,PDGFB,		ACTA1,ACTC1,AKAP2,ARHGAP6,CNN2,CSRP1,DAAM1,EHD2,EPB4.1,GAS7,LIMA1,LIMCH1,NUAK2,PDGFB,PLS3,PPP1R9A,PPP1R9B,RHOJ,SHROOM4,SORBS1,TLN1,TNNT2,WAS,WIPF1,
GO:0022612	gland morphogenesis	15	0.000655959	CD44,IGF1R,	CSF1,IGF1,PDGFB,TNC,		NOTCH1,PDGFB,	IGF1R,TGFBR2,	STAT5A,	NOTCH1,PDGFB,		CAV1,CD44,CSF1,IGF1,IGF1R,LAMA1,NOTCH1,PDGFB,PLXND1,SFRP1,STAT5A,TGFBR2,TGM2,TNC,WNT4,
GO:0044057	regulation of system process	26	0.000763852		EDN1,	NKX2-5,		EIF2AK3,EPHB2,PINK1,PRKCA,PXK,	EPAS1,NKX2-5,			ADRB2,ANXA6,CALD1,CAV1,CTNND2,EDN1,EIF2AK3,EPAS1,EPHB2,F2R,GIPC1,GUCY1A3,ICA1,MYO6,NKX2-5,NOS3,P2RX1,PINK1,PRKCA,PSEN2,PTPRM,PXK,SLC1A3,TNNC1,TNNT2,TRF,
GO:0046638	positive regulation of alpha-beta T cell differentiation	7	0.00078403	IL2RG,		HLX,		TGFBR2,	HLX,			CD1D2,HLX,IL2RG,IL4RA,ITPKB,SASH3,TGFBR2,
GO:0060537	muscle tissue development	20	0.000789212		NRG1,TNC,	HLX,HOXD9,NKX2-5,PITX1,			HLX,HOXD9,MEF2C,NKX2-5,PITX1,ZFPM2,			ACTA1,ACTC1,CAV1,CAV2,COL11A1,F2R,HLX,HOXD9,HSPG2,MBNL1,MEF2C,NKX2-5,NRG1,PITX1,TGFBR3,TNC,TNNI1,TNNT2,VAMP5,ZFPM2,
GO:0035023	regulation of Rho protein signal transduction	15	0.000835425				ARHGEF12,BCR,	BCR,		ARHGEF12,BCR,		AKAP13,ARAP3,ARHGAP27,ARHGEF10L,ARHGEF12,ARHGEF15,ARHGEF3,ARHGEF7,ARHGEF9,BCR,DNMBP,ITSN2,LPAR1,PLEKHG5,VAV3,
GO:0051674	localization of cell	33	0.000859504	CD34,ITGA1,ITGA3,ITGA4,KIT,	CTGF,CXCL12,NRG1,PDGFB,PLAU,VEGFA,	LHX6,	KIT,PDGFB,	FLT1,FYN,KIT,PRKCA,PRKG1,	ARID5B,LHX6,	PDGFB,		ARID5B,CD34,CTGF,CXCL12,EDNRB,FLT1,FUT8,FYN,GIPC1,ITGA1,ITGA3,ITGA4,KIT,LAMC1,LHX6,LYST,NAV1,NDN,NRG1,PDGFB,PLAT,PLAU,PLEKHG5,PRKCA,PRKG1,SCARB1,SHROOM2,SRGAP1,SYNE2,TNS1,TNS3,VAV3,VEGFA,
GO:0048870	cell motility	33	0.000859504	CD34,ITGA1,ITGA3,ITGA4,KIT,	CTGF,CXCL12,NRG1,PDGFB,PLAU,VEGFA,	LHX6,	KIT,PDGFB,	FLT1,FYN,KIT,PRKCA,PRKG1,	ARID5B,LHX6,	PDGFB,		ARID5B,CD34,CTGF,CXCL12,EDNRB,FLT1,FUT8,FYN,GIPC1,ITGA1,ITGA3,ITGA4,KIT,LAMC1,LHX6,LYST,NAV1,NDN,NRG1,PDGFB,PLAT,PLAU,PLEKHG5,PRKCA,PRKG1,SCARB1,SHROOM2,SRGAP1,SYNE2,TNS1,TNS3,VAV3,VEGFA,
GO:0043085	positive regulation of catalytic activity	31	0.000892492	KIT,TLR4,	CSF1,EDN1,NRG1,PDGFC,		BTG1,KIT,	EIF2AK3,KIT,MAP2K3,TGFBR2,		BTG1,		ADCY4,ADCY6,ADRB2,ADRB3,ARHGAP27,ARHGAP6,BTG1,CALCRL,CAV1,CISH,CSF1,EDN1,EIF2AK3,F2R,GCLM,KIT,LPAR1,MAP2K3,MDFIC,NRG1,P2RX1,PDGFC,PSEN2,RGN,S1PR1,SPAG9,TGFBR2,TGM2,TLR4,UACA,VAV3,
GO:0046578	regulation of Ras protein signal transduction	24	0.000909479		CSF1,NRG1,		ARHGEF12,BCR,	BCR,		ARHGEF12,BCR,		AKAP13,ARAP3,ARFGAP3,ARHGAP27,ARHGEF10L,ARHGEF12,ARHGEF15,ARHGEF3,ARHGEF7,ARHGEF9,BCR,CSF1,CYTH4,DNMBP,EVI5,ITPKB,ITSN2,LPAR1,NRG1,PLEKHG5,PSD3,S1PR1,TBC1D8B,VAV3,
GO:0051216	cartilage development	14	0.0010107	FGFR3,	BMP1,BMP6,CTGF,EDN1,	PITX1,	COL1A1,FGFR3,	EIF2AK3,FGFR3,PRKCA,	MEF2C,PITX1,SOX6,	COL1A1,FGFR3,		BMP1,BMP6,COL11A1,COL1A1,CTGF,EDN1,EIF2AK3,FGFR3,HSPG2,MEF2C,PITX1,PKD1,PRKCA,SOX6,
GO:0048660	regulation of smooth muscle cell proliferation	7	0.00106137		VEGFA,			TGFBR2,				CALCRL,NOS3,NOTCH4,S1PR1,TGFBR2,TGM2,VEGFA,
GO:0050818	regulation of coagulation	7	0.00106137	PROCR,THBD,TLR4,								ANXA2,ANXA5,F2R,PROCR,PSEN2,THBD,TLR4,
GO:0007044	cell-substrate junction assembly	6	0.00117196	ITGB3,								ARHGAP6,ITGB3,LAMC1,SORBS1,TLN1,TNS1,
GO:0006575	cellular amino acid derivative metabolic process	20	0.0012271				IDH1,	NPR1,	EPAS1,STAT5A,			ABAT,ADC,DDC,EPAS1,GAMT,GCLM,GHR,GSTT1,IDH1,MGST1,NPR1,OAZ2,OCLN,P4HA1,PCYOX1,PCYT1A,SAT1,SLC1A3,STAT5A,TDO2,
GO:0030336	negative regulation of cell migration	8	0.00134769		PDGFB,		PDGFB,	TIE1,		PDGFB,		ARAP3,DLL4,EGFL7,PDGFB,ROBO4,RRAS,TGFBR3,TIE1,
GO:0001936	regulation of endothelial cell proliferation	7	0.00140819		CCL2,PDGFB,VEGFA,		PDGFB,			PDGFB,		CAV1,CAV2,CCL2,PDGFB,POLD4,VASH1,VEGFA,
GO:0051260	protein homooligomerization	11	0.00143791	PRNP,				EIF2AK3,				ANXA5,ATL1,ATL3,CAV1,EIF2AK3,PRND,PRNP,SPAG9,SRR,TGM2,VWF,
GO:0007264	small GTPase mediated signal transduction	30	0.00153608	PECAM1,				LRRK2,				ARHGAP31,ARHGEF9,CDC42EP1,GM266,GNA12,IQGAP2,LRRK2,PECAM1,PSD3,RAB12,RAB21,RAB27A,RAB27B,RAB33B,RAB3D,RAB4A,RALB,RAPGEF3,RAPGEF5,RASGRP3,RGL1,RHOB,RHOBTB1,RHOC,RHOJ,RND2,RRAS,SH2D3C,SRGAP1,VAV3,
GO:0051259	protein oligomerization	13	0.00156039	IGF1R,PRNP,				EIF2AK3,IGF1R,				ANXA5,ATL1,ATL3,CAV1,CAV2,EIF2AK3,IGF1R,PRND,PRNP,SPAG9,SRR,TGM2,VWF,
GO:0010647	positive regulation of cell communication	24	0.00163449	FGFR3,IGF1R,TLR4,	CAT,CSF1,NRG1,PDGFB,VEGFA,		FGFR3,PDGFB,	EIF2AK3,FGFR3,IGF1R,LYN,PINK1,	MBD2,	FGFR3,PDGFB,		ADRB2,ADRB3,CAT,CSF1,ECE1,EDA2R,EIF2AK3,FGFR3,GIPC1,IGF1R,ITPKB,LPAR1,LYN,MBD2,NPNT,NRG1,PDGFB,PINK1,SLC1A3,SORBS3,TGM2,THBS1,TLR4,VEGFA,
GO:0048661	positive regulation of smooth muscle cell proliferation	6	0.0016682		VEGFA,			TGFBR2,				CALCRL,NOTCH4,S1PR1,TGFBR2,TGM2,VEGFA,
GO:0048872	homeostasis of number of cells	17	0.00172442		CSF1,VEGFA,	HOXB6,	MECOM,	LYN,	EPAS1,HOXB6,MECOM,SOX6,STAT5A,	MECOM,		ADD1,ALAS2,CSF1,EPAS1,F2R,HBA-X,HEPH,HOXB6,LYN,MECOM,PIK3CD,SASH3,SOX6,STAT5A,TGFBR3,VEGFA,
GO:0046637	regulation of alpha-beta T cell differentiation	7	0.0018351	IL2RG,		HLX,		TGFBR2,	HLX,			CD1D2,HLX,IL2RG,IL4RA,ITPKB,SASH3,TGFBR2,
GO:0016525	negative regulation of angiogenesis	7	0.0018351					TIE1,				ADAMTS1,COL4A2,SERPINF1,STAB1,THBS1,TIE1,VASH1,
GO:0051482	elevation of cytosolic calcium ion concentration during G-protein signaling, coupled to IP3 second messenger (phospholipase C activating)	4	0.00220973		EDN1,							EDN1,F2R,S1PR1,TGM2,
GO:0048568	embryonic organ development	28	0.00231327	ITGA4,VCAM1,	ADM,CYR61,EDN1,VEGFA,	HLX,HOXB4,HOXB5,HOXB6,HOXB7,HOXD4,HOXD9,TSHZ1,	DDIT3,MYB,	TGFBR2,	DDIT3,EPAS1,GFI1,HLX,HOXB4,HOXB5,HOXB6,HOXB7,HOXD4,HOXD9,MYB,TSHZ1,ZFPM2,	DDIT3,MYB,		ADM,COL11A1,CYR61,DDIT3,EDN1,EPAS1,GFI1,HLX,HOXB4,HOXB5,HOXB6,HOXB7,HOXD4,HOXD9,HSPG2,ITGA4,MYB,MYO6,MYO7A,PCDH12,PLCD1,SH2B3,SOCS3,TGFBR2,TSHZ1,VCAM1,VEGFA,ZFPM2,
GO:0042325	regulation of phosphorylation	32	0.00239064	FGFR3,KIT,TLR4,	CSF1,EDN1,NRG1,PDGFB,PDGFC,PDGFD,		FGFR3,JUN,KIT,PDGFB,	FGFR3,KIT,LATS2,LYN,MAP2K3,PRKCA,TGFBR2,	JUN,	FGFR3,PDGFB,		CAV1,CISH,CSF1,EDN1,F2R,FGFR3,GHR,INPP5K,JUN,KIT,LATS2,LPAR1,LYN,MAP2K3,MDFIC,NRG1,PDCD4,PDGFB,PDGFC,PDGFD,PKIA,PPP1R9B,PRKAR2B,PRKCA,PSEN2,RAPGEF3,SH3BP5,SOCS3,SPAG9,TGFBR2,TLR4,VAV3,
GO:0009967	positive regulation of signal transduction	22	0.00245052	FGFR3,IGF1R,TLR4,	CAT,CSF1,NRG1,PDGFB,VEGFA,		FGFR3,PDGFB,	EIF2AK3,FGFR3,IGF1R,LYN,	MBD2,	FGFR3,PDGFB,		ADRB2,ADRB3,CAT,CSF1,ECE1,EDA2R,EIF2AK3,FGFR3,GIPC1,IGF1R,ITPKB,LPAR1,LYN,MBD2,NPNT,NRG1,PDGFB,SORBS3,TGM2,THBS1,TLR4,VEGFA,
GO:0030099	myeloid cell differentiation	15	0.00247229	KIT,	VEGFA,	HOXB7,	KIT,	KIT,LYN,TGFBR2,	EPAS1,HOXB7,SOX6,			ADD1,ALAS2,CASP8,EPAS1,HBA-X,HEPH,HOXB7,KIT,LYN,OSTM1,PSEN2,SOX6,TGFBR2,TGFBR3,VEGFA,
GO:0015674	di-, tri-valent inorganic cation transport	21	0.00250481				MYB,	CAMK2D,	MYB,NFATC1,	MYB,		ANXA6,ATP2A3,CAMK2D,CAV1,CYSLTR1,F2R,HEPH,MYB,NFATC1,NIPA1,PKD1,PSEN2,SFXN3,SLC40A1,SRI,STEAP1,STEAP2,STIM1,TMEM37,TPCN1,TRF,
GO:0007229	integrin-mediated signaling pathway	13	0.00250705	ADAM10,ITGA1,ITGA2B,ITGA3,ITGA4,ITGB3,	CTGF,							ADAM10,ADAM15,ADAMTS2,CIB1,CTGF,FUT8,ITGA1,ITGA2B,ITGA3,ITGA4,ITGA7,ITGB3,VAV3,
GO:0040013	negative regulation of locomotion	8	0.00254097		PDGFB,		PDGFB,	TIE1,		PDGFB,		ARAP3,DLL4,EGFL7,PDGFB,ROBO4,RRAS,TGFBR3,TIE1,
GO:0001569	patterning of blood vessels	7	0.00297417		CXCL12,EDN1,VEGFA,			FLT1,TGFBR2,				CXCL12,EDN1,FLT1,NOTCH4,PLXND1,TGFBR2,VEGFA,
GO:0045582	positive regulation of T cell differentiation	8	0.00308007	IL2RG,		HLX,		TGFBR2,	HLX,STAT5A,			CD1D2,HLX,IL2RG,IL4RA,ITPKB,SASH3,STAT5A,TGFBR2,
GO:0051271	negative regulation of cell motion	8	0.00308007		PDGFB,		PDGFB,	TIE1,		PDGFB,		ARAP3,DLL4,EGFL7,PDGFB,ROBO4,RRAS,TGFBR3,TIE1,
GO:0034330	cell junction organization	8	0.00308007	ITGB3,				NUMBL,				ARHGAP6,ITGB3,LAMC1,NUMBL,SHROOM2,SORBS1,TLN1,TNS1,
GO:0043009	chordate embryonic development	42	0.00309255	ADAM10,ITGA4,VCAM1,	ADM,CYR61,EDN1,	HOXB4,HOXB5,HOXB6,HOXB7,HOXD4,HOXD9,NKX2-5,	MECOM,MYB,NOTCH1,	ACVRL1,TGFBR2,	EPAS1,HAND2,HOXB4,HOXB5,HOXB6,HOXB7,HOXD4,HOXD9,MECOM,MYB,NKX2-5,ZFPM2,	MECOM,MYB,NOTCH1,		ACVRL1,ADAM10,ADD1,ADM,CAPN2,CASP8,COL11A1,CYR61,DAB2,DLK1,ECE1,EDN1,EPAS1,ETL4,GNA12,HAND2,HOXB4,HOXB5,HOXB6,HOXB7,HOXD4,HOXD9,HSPG2,INPP5K,ITGA4,MBNL1,MECOM,MYB,NKX2-5,NOTCH1,PCDH12,PKD1,PLCD1,PSEN2,SFRP1,SOCS3,TGFBR2,TGFBR3,TJP1,VCAM1,ZFPM2,
GO:0031328	positive regulation of cellular biosynthetic process	52	0.00312701	TLR2,TLR4,	IGF1,VEGFA,	HOXD9,NKX2-5,	AFF1,DDIT3,FOXO1,JUN,MAF,MAML2,MECOM,NFIB,NOTCH1,	NPR1,	AFF1,ATF7IP,CEBPD,DDIT3,EBF1,EGR1,ELF1,EPAS1,ETS1,FOS,FOXO1,HAND2,HOXD9,IKZF2,JUN,KLF2,KLF6,KLF7,MAF,MAML3,MECOM,MEF2C,NFIB,NKX2-5,PLAGL1,SERTAD1,SOX6,STAT5A,ZBTB38,ZFPM2,ZXDB,	AFF1,DDIT3,FOXO1,MAF,MAML2,MECOM,NFIB,NOTCH1,	KLF6,	ADRB2,AFF1,ATF7IP,CD1D2,CEBPD,CITED4,DCAF6,DDIT3,EBF1,EGR1,ELF1,EPAS1,ETS1,FOS,FOXO1,GUCY1A3,HAND2,HOXD9,IGF1,IKZF2,JUN,KAT2B,KLF2,KLF6,KLF7,MAF,MAML2,MAML3,MDFIC,MECOM,MEF2C,NFIB,NKX2-5,NOTCH1,NPR1,PLAGL1,S1PR1,SAMD4,SDPR,SERTAD1,SERTAD3,SORBS1,SOX6,STAT5A,TLR2,TLR4,VEGFA,ZBTB38,ZFP462,ZFPM2,ZXDB,
GO:0042330	taxis	16	0.0031402	ITGA1,KIT,	CCL17,CCL2,CMTM3,CMTM8,CXCL12,CYR61,SLIT2,		KIT,	KIT,PRKCA,	CREB3,			CCL17,CCL2,CMTM3,CMTM8,CREB3,CXCL12,CYR61,CYSLTR1,ECSCR,FERT2,ITGA1,KIT,LSP1,LYST,PRKCA,SLIT2,
GO:0006935	chemotaxis	16	0.0031402	ITGA1,KIT,	CCL17,CCL2,CMTM3,CMTM8,CXCL12,CYR61,SLIT2,		KIT,	KIT,PRKCA,	CREB3,			CCL17,CCL2,CMTM3,CMTM8,CREB3,CXCL12,CYR61,CYSLTR1,ECSCR,FERT2,ITGA1,KIT,LSP1,LYST,PRKCA,SLIT2,
GO:0003018	vascular process in circulatory system	10	0.00343592		EDN1,NPPB,VEGFA,							ACTA2,ADRB2,ADRB3,CAV1,EDN1,GCLM,GUCY1A3,NOS3,NPPB,VEGFA,
GO:0001932	regulation of protein amino acid phosphorylation	17	0.00349724	FGFR3,	PDGFB,PDGFC,PDGFD,		FGFR3,JUN,PDGFB,	FGFR3,LYN,PRKCA,	JUN,	FGFR3,PDGFB,		CAV1,FGFR3,GHR,INPP5K,JUN,LYN,MDFIC,PDCD4,PDGFB,PDGFC,PDGFD,PPP1R9B,PRKAR2B,PRKCA,PSEN2,RAPGEF3,SOCS3,
GO:0009792	embryonic development ending in birth or egg hatching	42	0.00365025	ADAM10,ITGA4,VCAM1,	ADM,CYR61,EDN1,	HOXB4,HOXB5,HOXB6,HOXB7,HOXD4,HOXD9,NKX2-5,	MECOM,MYB,NOTCH1,	ACVRL1,TGFBR2,	EPAS1,HAND2,HOXB4,HOXB5,HOXB6,HOXB7,HOXD4,HOXD9,MECOM,MYB,NKX2-5,ZFPM2,	MECOM,MYB,NOTCH1,		ACVRL1,ADAM10,ADD1,ADM,CAPN2,CASP8,COL11A1,CYR61,DAB2,DLK1,ECE1,EDN1,EPAS1,ETL4,GNA12,HAND2,HOXB4,HOXB5,HOXB6,HOXB7,HOXD4,HOXD9,HSPG2,INPP5K,ITGA4,MBNL1,MECOM,MYB,NKX2-5,NOTCH1,PCDH12,PKD1,PLCD1,PSEN2,SFRP1,SOCS3,TGFBR2,TGFBR3,TJP1,VCAM1,ZFPM2,
GO:0006940	regulation of smooth muscle contraction	7	0.00370975		EDN1,							ADRB2,CALD1,CAV1,EDN1,F2R,GUCY1A3,P2RX1,
GO:0009891	positive regulation of biosynthetic process	52	0.00371817	TLR2,TLR4,	IGF1,VEGFA,	HOXD9,NKX2-5,	AFF1,DDIT3,FOXO1,JUN,MAF,MAML2,MECOM,NFIB,NOTCH1,	NPR1,	AFF1,ATF7IP,CEBPD,DDIT3,EBF1,EGR1,ELF1,EPAS1,ETS1,FOS,FOXO1,HAND2,HOXD9,IKZF2,JUN,KLF2,KLF6,KLF7,MAF,MAML3,MECOM,MEF2C,NFIB,NKX2-5,PLAGL1,SERTAD1,SOX6,STAT5A,ZBTB38,ZFPM2,ZXDB,	AFF1,DDIT3,FOXO1,MAF,MAML2,MECOM,NFIB,NOTCH1,	KLF6,	ADRB2,AFF1,ATF7IP,CD1D2,CEBPD,CITED4,DCAF6,DDIT3,EBF1,EGR1,ELF1,EPAS1,ETS1,FOS,FOXO1,GUCY1A3,HAND2,HOXD9,IGF1,IKZF2,JUN,KAT2B,KLF2,KLF6,KLF7,MAF,MAML2,MAML3,MDFIC,MECOM,MEF2C,NFIB,NKX2-5,NOTCH1,NPR1,PLAGL1,S1PR1,SAMD4,SDPR,SERTAD1,SERTAD3,SORBS1,SOX6,STAT5A,TLR2,TLR4,VEGFA,ZBTB38,ZFP462,ZFPM2,ZXDB,
GO:0042592	homeostatic process	54	0.00376575	PRNP,	CCL2,CSF1,EDN1,IGF1,NRG1,VEGFA,	HOXB6,	DDIT3,MECOM,	FYN,LYN,PRKCA,	DDIT3,EPAS1,HOXB6,MECOM,SOX6,STAT5A,	DDIT3,MECOM,		ADD1,ADRB2,ADRB3,ALAS2,CAV1,CCL2,CLN6,CSF1,DDIT3,EDN1,EDNRB,EPAS1,F2R,FBXO4,FYN,GCLM,HBA-X,HEPH,HOXB6,IGF1,INPP5K,JPH2,LARGE,LYN,LYST,MECOM,MTM1,NDN,NOX4,NRG1,NUCB2,PARP4,PDIA5,PIK3CB,PIK3CD,PLSCR3,PRKCA,PRND,PRNP,QSOX1,RGN,S1PR1,SASH3,SCARB1,SCD2,SLC1A6,SOX6,STAT5A,TGFBR3,TGM2,TRF,TXNDC5,VEGFA,
GO:0051094	positive regulation of developmental process	25	0.00388318	FGFR3,IL2RG,	CSF1,NRG1,	HLX,NKX2-5,	BTG1,FGFR3,NOTCH1,	EPHB2,FGFR3,TGFBR2,	ETS1,GFI1,HEY2,HLX,NKX2-5,STAT5A,	BTG1,FGFR3,NOTCH1,		ADRB2,BEX1,BTG1,CD1D2,CSF1,EPHB2,ETS1,FGFR3,FNDC3B,GFI1,HEY2,HLX,IL2RG,IL4RA,ITPKB,NKX2-5,NOS3,NOTCH1,NRG1,RHOB,SASH3,SERPINF1,SOCS3,STAT5A,TGFBR2,
GO:0034101	erythrocyte homeostasis	10	0.00394611		VEGFA,	HOXB6,		LYN,	EPAS1,HOXB6,SOX6,			ADD1,ALAS2,EPAS1,HBA-X,HEPH,HOXB6,LYN,SOX6,TGFBR3,VEGFA,
GO:0019220	regulation of phosphate metabolic process	32	0.00417618	FGFR3,KIT,TLR4,	CSF1,EDN1,NRG1,PDGFB,PDGFC,PDGFD,		FGFR3,JUN,KIT,PDGFB,	FGFR3,KIT,LATS2,LYN,MAP2K3,PRKCA,TGFBR2,	JUN,	FGFR3,PDGFB,		CAV1,CISH,CSF1,EDN1,F2R,FGFR3,GHR,INPP5K,JUN,KIT,LATS2,LPAR1,LYN,MAP2K3,MDFIC,NRG1,PDCD4,PDGFB,PDGFC,PDGFD,PKIA,PPP1R9B,PRKAR2B,PRKCA,PSEN2,RAPGEF3,SH3BP5,SOCS3,SPAG9,TGFBR2,TLR4,VAV3,
GO:0051174	regulation of phosphorus metabolic process	32	0.00417618	FGFR3,KIT,TLR4,	CSF1,EDN1,NRG1,PDGFB,PDGFC,PDGFD,		FGFR3,JUN,KIT,PDGFB,	FGFR3,KIT,LATS2,LYN,MAP2K3,PRKCA,TGFBR2,	JUN,	FGFR3,PDGFB,		CAV1,CISH,CSF1,EDN1,F2R,FGFR3,GHR,INPP5K,JUN,KIT,LATS2,LPAR1,LYN,MAP2K3,MDFIC,NRG1,PDCD4,PDGFB,PDGFC,PDGFD,PKIA,PPP1R9B,PRKAR2B,PRKCA,PSEN2,RAPGEF3,SH3BP5,SOCS3,SPAG9,TGFBR2,TLR4,VAV3,
GO:0035295	tube development	29	0.00421299	CD44,	ADM,CSF1,CTGF,CXCL12,EDN1,IGF1,VEGFA,	NKX2-5,	NFIB,NOTCH1,	FLT1,TGFBR2,	EPAS1,HAND2,NFIB,NKX2-5,ZFPM2,	NFIB,NOTCH1,		ADAMTS2,ADM,ASAH1,CASP8,CD44,CRISPLD2,CSF1,CTGF,CXCL12,EDN1,EPAS1,FLT1,HAND2,IGF1,LAMA1,NFIB,NKX2-5,NOS3,NOTCH1,NOTCH4,NPNT,PLXND1,PSEN2,TGFBR2,TGM2,TNS3,VEGFA,WNT4,ZFPM2,
GO:0045621	positive regulation of lymphocyte differentiation	8	0.00441569	IL2RG,		HLX,		TGFBR2,	HLX,STAT5A,			CD1D2,HLX,IL2RG,IL4RA,ITPKB,SASH3,STAT5A,TGFBR2,
GO:0046635	positive regulation of alpha-beta T cell activation	7	0.00457208	IL2RG,		HLX,		TGFBR2,	HLX,			CD1D2,HLX,IL2RG,IL4RA,ITPKB,SASH3,TGFBR2,
GO:0060740	prostate gland epithelium morphogenesis	7	0.00457208	CD44,IGF1R,	IGF1,TNC,		NOTCH1,	IGF1R,	STAT5A,	NOTCH1,		CD44,IGF1,IGF1R,NOTCH1,SFRP1,STAT5A,TNC,
GO:0005976	polysaccharide metabolic process	14	0.0045824									AGL,B4GALT7,BGN,CLN6,CMAS,CSGALNACT1,EPM2A,FBN1,GYG,HABP4,LYVE1,PCDH12,PHKA1,PYGB,
GO:0048754	branching morphogenesis of a tube	14	0.005031	CD44,	CSF1,CXCL12,EDN1,IGF1,VEGFA,		NOTCH1,	FLT1,TGFBR2,		NOTCH1,		CD44,CSF1,CXCL12,EDN1,FLT1,IGF1,LAMA1,NOTCH1,NOTCH4,NPNT,PLXND1,TGFBR2,VEGFA,WNT4,
GO:0051173	positive regulation of nitrogen compound metabolic process	49	0.00515616	TLR2,TLR4,	IGF1,VEGFA,	HOXD9,NKX2-5,	AFF1,DDIT3,FOXO1,JUN,MAF,MAML2,MECOM,NFIB,NOTCH1,	NPR1,	AFF1,ATF7IP,CEBPD,DDIT3,EBF1,EGR1,ELF1,EPAS1,ETS1,FOS,FOXO1,HAND2,HOXD9,IKZF2,JUN,KLF2,KLF6,KLF7,MAF,MAML3,MECOM,MEF2C,NFIB,NKX2-5,PLAGL1,SERTAD1,SOX6,STAT5A,ZBTB38,ZFPM2,ZXDB,	AFF1,DDIT3,FOXO1,MAF,MAML2,MECOM,NFIB,NOTCH1,	KLF6,	ADRB2,AFF1,ATF7IP,CEBPD,CITED4,DCAF6,DDIT3,EBF1,EGR1,ELF1,EPAS1,ETS1,FOS,FOXO1,GUCY1A3,HAND2,HOXD9,IGF1,IKZF2,JUN,KAT2B,KLF2,KLF6,KLF7,MAF,MAML2,MAML3,MDFIC,MECOM,MEF2C,NFIB,NKX2-5,NOTCH1,NPR1,PLAGL1,S1PR1,SDPR,SERTAD1,SERTAD3,SOX6,STAT5A,TLR2,TLR4,VEGFA,ZBTB38,ZFP462,ZFPM2,ZXDB,
GO:0040008	regulation of growth	28	0.0052383	TLR2,	CSF1,CTGF,CYR61,	HLX,		TGFBR2,ULK2,	CREG1,HEY2,HLX,SERTAD1,STAT5A,ULK2,			ADRB2,ADRB3,ATRN,CISH,CREG1,CRIM1,CSF1,CTGF,CYR61,GAMT,GAP43,GAS6,GHR,HEY2,HLX,IGFBP2,IGFBP5,LGMN,NDN,SASH3,SERTAD1,SERTAD3,SOCS3,STAT5A,TGFBR2,TLR2,ULK2,WISP1,
GO:0010628	positive regulation of gene expression	46	0.00546226	KIT,	IGF1,VEGFA,	HOXD9,NKX2-5,	AFF1,DDIT3,FOXO1,JUN,KIT,MAF,MAML2,MECOM,NFIB,NOTCH1,	KIT,	AFF1,ATF7IP,CEBPD,DDIT3,EBF1,EGR1,ELF1,EPAS1,ETS1,FOS,FOXO1,HAND2,HOXD9,IKZF2,JUN,KLF2,KLF6,KLF7,MAF,MAML3,MECOM,MEF2C,NFIB,NKX2-5,PLAGL1,SERTAD1,SOX6,STAT5A,ZBTB38,ZFPM2,ZXDB,	AFF1,DDIT3,FOXO1,MAF,MAML2,MECOM,NFIB,NOTCH1,	KLF6,	ADRB2,AFF1,ATF7IP,CEBPD,CITED4,DCAF6,DDIT3,EBF1,EGR1,ELF1,EPAS1,ETS1,FOS,FOXO1,HAND2,HOXD9,IGF1,IKZF2,JUN,KAT2B,KIT,KLF2,KLF6,KLF7,MAF,MAML2,MAML3,MDFIC,MECOM,MEF2C,NFIB,NKX2-5,NOTCH1,PLAGL1,S1PR1,SDPR,SERTAD1,SERTAD3,SOX6,STAT5A,VEGFA,ZBTB38,ZFP462,ZFPM2,ZXDB,
GO:0045941	positive regulation of transcription	45	0.0055624		IGF1,VEGFA,	HOXD9,NKX2-5,	AFF1,DDIT3,FOXO1,JUN,MAF,MAML2,MECOM,NFIB,NOTCH1,		AFF1,ATF7IP,CEBPD,DDIT3,EBF1,EGR1,ELF1,EPAS1,ETS1,FOS,FOXO1,HAND2,HOXD9,IKZF2,JUN,KLF2,KLF6,KLF7,MAF,MAML3,MECOM,MEF2C,NFIB,NKX2-5,PLAGL1,SERTAD1,SOX6,STAT5A,ZBTB38,ZFPM2,ZXDB,	AFF1,DDIT3,FOXO1,MAF,MAML2,MECOM,NFIB,NOTCH1,	KLF6,	ADRB2,AFF1,ATF7IP,CEBPD,CITED4,DCAF6,DDIT3,EBF1,EGR1,ELF1,EPAS1,ETS1,FOS,FOXO1,HAND2,HOXD9,IGF1,IKZF2,JUN,KAT2B,KLF2,KLF6,KLF7,MAF,MAML2,MAML3,MDFIC,MECOM,MEF2C,NFIB,NKX2-5,NOTCH1,PLAGL1,S1PR1,SDPR,SERTAD1,SERTAD3,SOX6,STAT5A,VEGFA,ZBTB38,ZFP462,ZFPM2,ZXDB,
GO:0060512	prostate gland morphogenesis	7	0.00557336	CD44,IGF1R,	IGF1,TNC,		NOTCH1,	IGF1R,	STAT5A,	NOTCH1,		CD44,IGF1,IGF1R,NOTCH1,SFRP1,STAT5A,TNC,
GO:0010557	positive regulation of macromolecule biosynthetic process	49	0.0058948	TLR4,	IGF1,VEGFA,	HOXD9,NKX2-5,	AFF1,DDIT3,FOXO1,JUN,MAF,MAML2,MECOM,NFIB,NOTCH1,		AFF1,ATF7IP,CEBPD,DDIT3,EBF1,EGR1,ELF1,EPAS1,ETS1,FOS,FOXO1,HAND2,HOXD9,IKZF2,JUN,KLF2,KLF6,KLF7,MAF,MAML3,MECOM,MEF2C,NFIB,NKX2-5,PLAGL1,SERTAD1,SOX6,STAT5A,ZBTB38,ZFPM2,ZXDB,	AFF1,DDIT3,FOXO1,MAF,MAML2,MECOM,NFIB,NOTCH1,	KLF6,	ADRB2,AFF1,ATF7IP,CD1D2,CEBPD,CITED4,DCAF6,DDIT3,EBF1,EGR1,ELF1,EPAS1,ETS1,FOS,FOXO1,HAND2,HOXD9,IGF1,IKZF2,JUN,KAT2B,KLF2,KLF6,KLF7,MAF,MAML2,MAML3,MDFIC,MECOM,MEF2C,NFIB,NKX2-5,NOTCH1,PLAGL1,S1PR1,SAMD4,SDPR,SERTAD1,SERTAD3,SORBS1,SOX6,STAT5A,TLR4,VEGFA,ZBTB38,ZFP462,ZFPM2,ZXDB,
GO:0001666	response to hypoxia	11	0.00601607		EDN1,PDGFB,PLAU,VEGFA,		PDGFB,		EPAS1,	PDGFB,		ALAS2,CAPN2,CAV1,ECE1,EDN1,EPAS1,PDGFB,PLAT,PLAU,TRF,VEGFA,
GO:0042692	muscle cell differentiation	16	0.00615466		NRG1,TNC,	NKX2-5,PITX1,			CSRP2,MEF2C,NKX2-5,PITX1,SOX6,			ACTA1,ACTC1,CAPN2,CAV2,CSRP2,F2R,LGALS1,MBNL1,MEF2C,NKX2-5,NRG1,PITX1,SOX6,TNC,TNNT2,WNT4,
GO:0045597	positive regulation of cell differentiation	21	0.00647878	FGFR3,IL2RG,	CSF1,NRG1,	HLX,NKX2-5,	BTG1,FGFR3,NOTCH1,	EPHB2,FGFR3,TGFBR2,	ETS1,GFI1,HLX,NKX2-5,STAT5A,	BTG1,FGFR3,NOTCH1,		BEX1,BTG1,CD1D2,CSF1,EPHB2,ETS1,FGFR3,FNDC3B,GFI1,HLX,IL2RG,IL4RA,ITPKB,NKX2-5,NOTCH1,NRG1,SASH3,SERPINF1,SOCS3,STAT5A,TGFBR2,
GO:0043270	positive regulation of ion transport	6	0.00663672			NKX2-5,			NKX2-5,			CAV1,F2R,NKX2-5,P2RX1,P2RY1,STIM1,
GO:0060348	bone development	16	0.00665642		BMP1,BMP6,CTGF,IGF1,IGF2,	HOXB4,	COL1A1,	EIF2AK3,NPR2,	HOXB4,MEF2C,	COL1A1,		BMP1,BMP6,COL1A1,CTGF,EIF2AK3,GLA,HOXB4,HSPG2,IGF1,IGF2,IGFBP5,MEF2C,NPR2,PAPSS2,PTGS2,SOST,
GO:0008217	regulation of blood pressure	11	0.00672266		EDN1,NPPB,NRG1,			NPR1,				ACTA2,ADRB2,ADRB3,EDN1,EDNRB,GUCY1A3,HSD11B2,NPPB,NPR1,NRG1,PTGS2,
GO:0070482	response to oxygen levels	11	0.00672266		EDN1,PDGFB,PLAU,VEGFA,		PDGFB,		EPAS1,	PDGFB,		ALAS2,CAPN2,CAV1,ECE1,EDN1,EPAS1,PDGFB,PLAT,PLAU,TRF,VEGFA,
GO:0007243	protein kinase cascade	26	0.00677002	FGFR3,KIT,TLR4,	EDN1,NRG1,		FGFR3,JAK1,KIT,	FGFR3,KIT,LATS2,MAP2K3,MAP4K1,MAP4K2,PINK1,PRKCA,STK3,STK38L,	STAT5A,ZFP36,	FGFR3,		CAV1,EDN1,F2R,FGFR3,GNA12,ITPKB,JAK1,KIT,LATS2,LPAR1,MAP2K3,MAP4K1,MAP4K2,MDFIC,NOTCH4,NRG1,PIK3C2B,PINK1,PKD1,PRKCA,SPAG9,STAT5A,STK3,STK38L,TLR4,ZFP36,
GO:0032989	cellular component morphogenesis	35	0.00720358	ALCAM,	CXCL12,NRG1,SEMA6A,SLIT2,		GAS7,MYB,NOTCH1,	EPHB2,NUMBL,ULK2,	KLF7,MYB,NFATC1,SOX6,ULK2,	GAS7,MYB,NOTCH1,		ACTA1,ACTC1,ADD1,ALCAM,ANK3,ATL1,COL18A1,CXCL12,DAB2,EPHB2,GAP43,GAS7,KLF7,LAMA1,LAMB2,MACF1,MYB,MYO7A,NDN,NFATC1,NOTCH1,NOX4,NRG1,NUMBL,PRICKLE2,SEMA6A,SHROOM2,SHROOM4,SLC1A3,SLIT2,SOX6,SYNE2,TNNT2,ULK2,WNT4,
GO:0045935	positive regulation of nucleobase, nucleoside, nucleotide and nucleic acid metabolic process	47	0.00745574		IGF1,VEGFA,	HOXD9,NKX2-5,	AFF1,DDIT3,FOXO1,JUN,MAF,MAML2,MECOM,NFIB,NOTCH1,	NPR1,	AFF1,ATF7IP,CEBPD,DDIT3,EBF1,EGR1,ELF1,EPAS1,ETS1,FOS,FOXO1,HAND2,HOXD9,IKZF2,JUN,KLF2,KLF6,KLF7,MAF,MAML3,MECOM,MEF2C,NFIB,NKX2-5,PLAGL1,SERTAD1,SOX6,STAT5A,ZBTB38,ZFPM2,ZXDB,	AFF1,DDIT3,FOXO1,MAF,MAML2,MECOM,NFIB,NOTCH1,	KLF6,	ADRB2,AFF1,ATF7IP,CEBPD,CITED4,DCAF6,DDIT3,EBF1,EGR1,ELF1,EPAS1,ETS1,FOS,FOXO1,GUCY1A3,HAND2,HOXD9,IGF1,IKZF2,JUN,KAT2B,KLF2,KLF6,KLF7,MAF,MAML2,MAML3,MDFIC,MECOM,MEF2C,NFIB,NKX2-5,NOTCH1,NPR1,PLAGL1,S1PR1,SDPR,SERTAD1,SERTAD3,SOX6,STAT5A,VEGFA,ZBTB38,ZFP462,ZFPM2,ZXDB,
GO:0006979	response to oxidative stress	13	0.00766604	PRNP,	CAT,		COL1A1,DDIT3,IDH1,		DDIT3,EPAS1,	COL1A1,DDIT3,		CAT,COL1A1,DDIT3,EPAS1,GCLM,IDH1,NQO1,PRND,PRNP,PTGS2,PXDN,RRM2B,SRXN1,
GO:0010604	positive regulation of macromolecule metabolic process	56	0.00772645	FGFR3,KIT,TLR4,	IGF1,VEGFA,	HOXD9,NKX2-5,	AFF1,DDIT3,FGFR3,FOXO1,JUN,KIT,MAF,MAML2,MECOM,NFIB,NOTCH1,	FGFR3,KIT,LYN,PRKCA,	AFF1,ATF7IP,CEBPD,DDIT3,EBF1,EGR1,ELF1,EPAS1,ETS1,FOS,FOXO1,HAND2,HOXD9,IKZF2,JUN,KLF2,KLF6,KLF7,MAF,MAML3,MECOM,MEF2C,NFIB,NKX2-5,PLAGL1,SERTAD1,SOX6,STAT5A,ZBTB38,ZFPM2,ZXDB,	AFF1,DDIT3,FGFR3,FOXO1,MAF,MAML2,MECOM,NFIB,NOTCH1,	KLF6,	ADRB2,AFF1,ATF7IP,CD1D2,CEBPD,CITED4,CLN6,DCAF6,DDIT3,EBF1,EGR1,ELF1,EPAS1,ETS1,FBXO4,FGFR3,FOS,FOXO1,GHR,HAND2,HOXD9,IGF1,IKZF2,JUN,KAT2B,KIT,KLF2,KLF6,KLF7,LYN,MAF,MAML2,MAML3,MDFIC,MECOM,MEF2C,NFIB,NKX2-5,NOTCH1,PLAGL1,PRKCA,S1PR1,SAMD4,SDPR,SERTAD1,SERTAD3,SORBS1,SOX6,STAT5A,TLR4,VEGFA,ZBTB38,ZFP462,ZFPM2,ZXDB,
GO:0008360	regulation of cell shape	9	0.00804007				GAS7,	FYN,		GAS7,		AKAP2,ARAP3,CDC42EP1,EPB4.1,FYN,GAS7,GNA12,ITGA7,RHOJ,
GO:0048771	tissue remodeling	9	0.00804007	ITGA4,	VEGFA,				EPAS1,MEF2C,			ADRB2,CAV1,EPAS1,ITGA4,MEF2C,NOS3,NOX4,TGM2,VEGFA,
GO:0034329	cell junction assembly	6	0.00827063	ITGB3,								ARHGAP6,ITGB3,LAMC1,SORBS1,TLN1,TNS1,
GO:0031589	cell-substrate adhesion	10	0.00836199	ITGA2B,ITGB3,TEK,	CTGF,			TEK,				ARHGAP6,CTGF,ITGA2B,ITGB3,NID1,NPNT,SORBS1,SORBS3,TEK,VWF,
GO:0045580	regulation of T cell differentiation	9	0.0091338	IL2RG,	IL15,	HLX,		TGFBR2,	HLX,STAT5A,			CD1D2,HLX,IL15,IL2RG,IL4RA,ITPKB,SASH3,STAT5A,TGFBR2,
GO:0050880	regulation of blood vessel size	9	0.0091338		EDN1,NPPB,							ACTA2,ADRB2,ADRB3,CAV1,EDN1,GCLM,GUCY1A3,NOS3,NPPB,
GO:0030218	erythrocyte differentiation	9	0.0091338		VEGFA,			LYN,	EPAS1,SOX6,			ADD1,ALAS2,EPAS1,HBA-X,HEPH,LYN,SOX6,TGFBR3,VEGFA,
GO:0035150	regulation of tube size	9	0.0091338		EDN1,NPPB,							ACTA2,ADRB2,ADRB3,CAV1,EDN1,GCLM,GUCY1A3,NOS3,NPPB,
GO:0001974	blood vessel remodeling	6	0.0101634	ITGA4,	VEGFA,				EPAS1,MEF2C,			EPAS1,ITGA4,MEF2C,NOS3,TGM2,VEGFA,
GO:0031017	exocrine pancreas development	4	0.0107357	IGF1R,	IGF1,IGF2,			IGF1R,	XBP1,			IGF1,IGF1R,IGF2,XBP1,
GO:0000902	cell morphogenesis	31	0.0107848	ALCAM,	CXCL12,NRG1,SEMA6A,SLIT2,		GAS7,NOTCH1,	EPHB2,NUMBL,ULK2,	KLF7,NFATC1,SOX6,ULK2,	GAS7,NOTCH1,		ADD1,ALCAM,ANK3,ATL1,COL18A1,CXCL12,DAB2,EPHB2,GAP43,GAS7,KLF7,LAMA1,LAMB2,MACF1,MYO7A,NDN,NFATC1,NOTCH1,NOX4,NRG1,NUMBL,PRICKLE2,SEMA6A,SHROOM2,SHROOM4,SLC1A3,SLIT2,SOX6,SYNE2,ULK2,WNT4,
GO:0048015	phosphoinositide-mediated signaling	8	0.0110611		EDN1,							CAR8,EDN1,F2R,PIK3C2B,PIK3CB,PIK3CD,S1PR1,TGM2,
GO:0032101	regulation of response to external stimulus	14	0.0117325	CD47,TLR4,	CXCL12,			PRKCA,TGFBR2,	STAT5A,ZFP36,			ADRB2,ANXA2,CD47,CXCL12,F2R,PRKCA,S1PR1,STAT5A,TGFBR2,TGM2,THBS1,TLR4,UACA,ZFP36,
GO:0035272	exocrine system development	8	0.0126389	IGF1R,	IGF1,IGF2,PDGFB,		PDGFB,	IGF1R,	XBP1,	PDGFB,		IGF1,IGF1R,IGF2,LAMA1,PDGFB,PLXND1,TGM2,XBP1,
GO:0007519	skeletal muscle tissue development	11	0.0136229		TNC,	HLX,HOXD9,PITX1,			HLX,HOXD9,MEF2C,PITX1,			ACTA1,CAV1,CAV2,F2R,HLX,HOXD9,MBNL1,MEF2C,PITX1,TNC,VAMP5,
GO:0006790	sulfur metabolic process	13	0.01389		IGF1,		IDH1,		STAT5A,			BGN,CSGALNACT1,GCLM,GHR,GSTT1,IDH1,IGF1,MGST1,OCLN,PAPSS2,SEPP1,SGSH,STAT5A,
GO:0060249	anatomical structure homeostasis	12	0.0139071		CSF1,VEGFA,				EPAS1,			ADD1,ADRB2,CSF1,EPAS1,F2R,FBXO4,LARGE,MTM1,NOX4,PARP4,SASH3,VEGFA,
GO:0030097	hemopoiesis	26	0.0141788	KIT,	IL15,VEGFA,	HOXB4,HOXB7,MEIS1,NKX2-5,	KIT,	KIT,LYN,TGFBR2,	CRIP2,EGR1,EPAS1,HOXB4,HOXB7,MEIS1,NKX2-5,SOX6,STAT5A,			ADD1,ALAS2,CASP8,CD1D2,CRIP2,EGR1,EPAS1,HBA-X,HEPH,HOXB4,HOXB7,IL11RA1,IL15,ITPKB,KIT,LYN,MEIS1,NKX2-5,OSTM1,PSEN2,SH2B3,SOX6,STAT5A,TGFBR2,TGFBR3,VEGFA,
GO:0006665	sphingolipid metabolic process	10	0.0143033	KIT,			KIT,	KIT,	CREM,			ACER2,ASAH2,CLN6,CREM,GLA,KIT,P2RX1,PPAP2A,SGPP1,UGCG,
GO:0006461	protein complex assembly	24	0.0150586	IGF1R,PRNP,	PDGFC,		GAS7,	EIF2AK3,IGF1R,PTK2B,	MBD2,	GAS7,		ANXA5,ATL1,ATL3,CAV1,CAV2,EIF2AK3,GAS7,IGF1R,LAMC1,MBD2,PDGFC,PRND,PRNP,PTK2B,PTRF,SPAG9,SRR,TAF9B,TGM2,TUBA1A,TUBB2A,TUBB3,VWF,WAS,
GO:0070271	protein complex biogenesis	24	0.0150586	IGF1R,PRNP,	PDGFC,		GAS7,	EIF2AK3,IGF1R,PTK2B,	MBD2,	GAS7,		ANXA5,ATL1,ATL3,CAV1,CAV2,EIF2AK3,GAS7,IGF1R,LAMC1,MBD2,PDGFC,PRND,PRNP,PTK2B,PTRF,SPAG9,SRR,TAF9B,TGM2,TUBA1A,TUBB2A,TUBB3,VWF,WAS,
GO:0050819	negative regulation of coagulation	4	0.0153637	PROCR,THBD,								ANXA2,ANXA5,PROCR,THBD,
GO:0043372	positive regulation of CD4-positive, alpha beta T cell differentiation	4	0.0153637	IL2RG,		HLX,			HLX,			HLX,IL2RG,IL4RA,SASH3,
GO:0001938	positive regulation of endothelial cell proliferation	4	0.0153637		CCL2,PDGFB,VEGFA,		PDGFB,			PDGFB,		CCL2,PDGFB,POLD4,VEGFA,
GO:0045944	positive regulation of transcription from RNA polymerase II promoter	34	0.0159763		IGF1,VEGFA,	HOXD9,NKX2-5,	FOXO1,JUN,MAF,MAML2,MECOM,NFIB,NOTCH1,		CEBPD,EGR1,ELF1,EPAS1,ETS1,FOS,FOXO1,HAND2,HOXD9,IKZF2,JUN,KLF6,MAF,MAML3,MECOM,MEF2C,NFIB,NKX2-5,PLAGL1,SOX6,STAT5A,ZBTB38,ZFPM2,	FOXO1,MAF,MAML2,MECOM,NFIB,NOTCH1,	KLF6,	ADRB2,CEBPD,DCAF6,EGR1,ELF1,EPAS1,ETS1,FOS,FOXO1,HAND2,HOXD9,IGF1,IKZF2,JUN,KAT2B,KLF6,MAF,MAML2,MAML3,MECOM,MEF2C,NFIB,NKX2-5,NOTCH1,PLAGL1,S1PR1,SDPR,SOX6,STAT5A,VEGFA,ZBTB38,ZFP462,ZFPM2,
GO:0001701	in utero embryonic development	27	0.0162073	ADAM10,ITGA4,VCAM1,	ADM,CYR61,EDN1,		MECOM,MYB,NOTCH1,	ACVRL1,TGFBR2,	EPAS1,HAND2,MECOM,MYB,ZFPM2,	MECOM,MYB,NOTCH1,		ACVRL1,ADAM10,ADD1,ADM,CAPN2,CYR61,DAB2,EDN1,EPAS1,GNA12,HAND2,INPP5K,ITGA4,MBNL1,MECOM,MYB,NOTCH1,PCDH12,PKD1,PLCD1,SOCS3,TGFBR2,TGFBR3,TJP1,VCAM1,ZFPM2,
GO:0001570	vasculogenesis	8	0.0162689			NKX2-5,		TGFBR2,	HEY2,NKX2-5,SOX17,SOX18,ZFPM2,			CAV1,EGFL7,HEY2,NKX2-5,SOX17,SOX18,TGFBR2,ZFPM2,
GO:0044264	cellular polysaccharide metabolic process	8	0.0162689									AGL,CMAS,CSGALNACT1,EPM2A,GYG,PCDH12,PHKA1,PYGB,
GO:0060538	skeletal muscle organ development	11	0.0163301		TNC,	HLX,HOXD9,PITX1,			HLX,HOXD9,MEF2C,PITX1,			ACTA1,CAV1,CAV2,F2R,HLX,HOXD9,MBNL1,MEF2C,PITX1,TNC,VAMP5,
GO:0043549	regulation of kinase activity	21	0.0170415	KIT,TLR4,	CSF1,EDN1,NRG1,PDGFC,		KIT,	KIT,LATS2,MAP2K3,PRKCA,TGFBR2,				CAV1,CISH,CSF1,EDN1,F2R,KIT,LATS2,LPAR1,MAP2K3,MDFIC,NRG1,PDCD4,PDGFC,PKIA,PRKCA,PSEN2,SH3BP5,SPAG9,TGFBR2,TLR4,VAV3,
GO:0006643	membrane lipid metabolic process	10	0.0173921	KIT,			KIT,	KIT,	CREM,			ACER2,ASAH2,CLN6,CREM,GLA,KIT,P2RX1,PPAP2A,SGPP1,UGCG,
GO:0051924	regulation of calcium ion transport	7	0.0174773			NKX2-5,			NKX2-5,			ADRB2,CAV1,F2R,NKX2-5,NOS3,P2RX1,STIM1,
GO:0046634	regulation of alpha-beta T cell activation	7	0.0174773	IL2RG,		HLX,		TGFBR2,	HLX,			CD1D2,HLX,IL2RG,IL4RA,ITPKB,SASH3,TGFBR2,
GO:0044092	negative regulation of molecular function	16	0.0177512		CAT,		DDIT3,	LATS2,PRKCA,PXK,	DDIT3,	DDIT3,		ADRB2,CAT,CAV1,CFLAR,DDIT3,GLA,LATS2,NOS3,NQO1,PDCD4,PKIA,PRKCA,PXK,S1PR1,SH3BP5,ZFP462,
GO:0040007	growth	21	0.0179387	PLAUR,	ADM,BMP6,CSF1,GDF6,IGF1,PDGFB,		NOTCH1,PDGFB,	ULK2,	ARID5B,ULK2,	NOTCH1,PDGFB,		ADD1,ADM,ARID5B,BMP6,CSF1,EMP1,GAP43,GDF6,IGF1,LAMB2,LEPRE1,NDN,NOTCH1,PDGFB,PLAUR,PSEN2,PTGS2,SEPP1,TGFBR3,TIMP3,ULK2,
GO:0007219	Notch signaling pathway	9	0.0181524	ADAM10,	NRG1,		MAML2,NOTCH1,		HEY2,MAML3,	MAML2,NOTCH1,		ADAM10,DLL4,HEY2,MAML2,MAML3,NOTCH1,NOTCH4,NRG1,PSEN2,
GO:0060713	labyrinthine layer morphogenesis	5	0.0187256	ITGA4,VCAM1,	ADM,CYR61,							ADM,CYR61,ITGA4,SOCS3,VCAM1,
GO:0045893	positive regulation of transcription, DNA-dependent	38	0.0187484		IGF1,VEGFA,	HOXD9,NKX2-5,	AFF1,FOXO1,JUN,MAF,MAML2,MECOM,NFIB,NOTCH1,		AFF1,ATF7IP,CEBPD,EGR1,ELF1,EPAS1,ETS1,FOS,FOXO1,HAND2,HOXD9,IKZF2,JUN,KLF6,KLF7,MAF,MAML3,MECOM,MEF2C,NFIB,NKX2-5,PLAGL1,SOX6,STAT5A,ZBTB38,ZFPM2,	AFF1,FOXO1,MAF,MAML2,MECOM,NFIB,NOTCH1,	KLF6,	ADRB2,AFF1,ATF7IP,CEBPD,DCAF6,EGR1,ELF1,EPAS1,ETS1,FOS,FOXO1,HAND2,HOXD9,IGF1,IKZF2,JUN,KAT2B,KLF6,KLF7,MAF,MAML2,MAML3,MDFIC,MECOM,MEF2C,NFIB,NKX2-5,NOTCH1,PLAGL1,S1PR1,SDPR,SOX6,STAT5A,VEGFA,ZBTB38,ZFP462,ZFPM2,
GO:0060711	labyrinthine layer development	7	0.0200117	ITGA4,VCAM1,	ADM,CYR61,							ADM,CYR61,ITGA4,PCDH12,PLCD1,SOCS3,VCAM1,
GO:0030005	cellular di-, tri-valent inorganic cation homeostasis	16	0.0200963	PRNP,	CCL2,EDN1,			PRKCA,				ALAS2,CAV1,CCL2,EDN1,F2R,JPH2,NDN,NUCB2,PIK3CB,PRKCA,PRND,PRNP,RGN,S1PR1,TGM2,TRF,
GO:0009190	cyclic nucleotide biosynthetic process	6	0.0206614					NPR1,NPR2,				ADCY4,ADCY6,GUCY1A3,GUCY1B3,NPR1,NPR2,
GO:0035239	tube morphogenesis	19	0.0207309	CD44,	ADM,CSF1,CXCL12,EDN1,IGF1,VEGFA,	NKX2-5,	NOTCH1,	FLT1,TGFBR2,	HAND2,NKX2-5,	NOTCH1,		ADM,CASP8,CD44,CSF1,CXCL12,EDN1,FLT1,HAND2,IGF1,LAMA1,NKX2-5,NOTCH1,NOTCH4,NPNT,PLXND1,TGFBR2,TGM2,VEGFA,WNT4,
GO:0051254	positive regulation of RNA metabolic process	38	0.0207542		IGF1,VEGFA,	HOXD9,NKX2-5,	AFF1,FOXO1,JUN,MAF,MAML2,MECOM,NFIB,NOTCH1,		AFF1,ATF7IP,CEBPD,EGR1,ELF1,EPAS1,ETS1,FOS,FOXO1,HAND2,HOXD9,IKZF2,JUN,KLF6,KLF7,MAF,MAML3,MECOM,MEF2C,NFIB,NKX2-5,PLAGL1,SOX6,STAT5A,ZBTB38,ZFPM2,	AFF1,FOXO1,MAF,MAML2,MECOM,NFIB,NOTCH1,	KLF6,	ADRB2,AFF1,ATF7IP,CEBPD,DCAF6,EGR1,ELF1,EPAS1,ETS1,FOS,FOXO1,HAND2,HOXD9,IGF1,IKZF2,JUN,KAT2B,KLF6,KLF7,MAF,MAML2,MAML3,MDFIC,MECOM,MEF2C,NFIB,NKX2-5,NOTCH1,PLAGL1,S1PR1,SDPR,SOX6,STAT5A,VEGFA,ZBTB38,ZFP462,ZFPM2,
GO:0051336	regulation of hydrolase activity	21	0.0208521		EDN1,			EIF2AK3,PXK,				ARAP3,ARFGAP3,ARHGAP27,ARHGAP6,CAV1,CFLAR,EDN1,EIF2AK3,EVI5,F2R,NOS3,P2RX1,PXK,RASGRP3,RGN,S1PR1,TBC1D8B,TGM2,TNNC1,UACA,VAV3,
GO:0030324	lung development	14	0.0209131		CTGF,VEGFA,		NFIB,NOTCH1,	TGFBR2,	EPAS1,NFIB,ZFPM2,	NFIB,NOTCH1,		ADAMTS2,ASAH1,CRISPLD2,CTGF,EPAS1,LAMA1,NFIB,NOS3,NOTCH1,PSEN2,TGFBR2,TNS3,VEGFA,ZFPM2,
GO:0020027	hemoglobin metabolic process	4	0.0209433		CAT,			LYN,				ADD1,ALAS2,CAT,LYN,
GO:0007029	endoplasmic reticulum organization	4	0.0209433					EIF2AK3,				ATL1,ATL3,CAV2,EIF2AK3,
GO:0051241	negative regulation of multicellular organismal process	13	0.0217898	PROCR,THBD,	VEGFA,		NOTCH1,	EIF2AK3,TGFBR2,		NOTCH1,		ADRB2,ADRB3,ANXA2,ANXA5,EIF2AK3,GUCY1A3,LGMN,NOS3,NOTCH1,PROCR,TGFBR2,THBD,VEGFA,
GO:0048732	gland development	21	0.0219002	CD44,IGF1R,	CSF1,IGF1,PDGFB,TNC,VEGFA,	HOXD9,NKX2-5,PITX1,	NOTCH1,PDGFB,	EIF2AK3,IGF1R,TGFBR2,	HOXD9,NKX2-5,PITX1,STAT5A,XBP1,	NOTCH1,PDGFB,		CAV1,CD44,CSF1,EIF2AK3,HOXD9,IGF1,IGF1R,LAMA1,NKX2-5,NOTCH1,PDGFB,PITX1,PLXND1,SFRP1,STAT5A,TGFBR2,TGM2,TNC,VEGFA,WNT4,XBP1,
GO:0051781	positive regulation of cell division	7	0.0227845		CAT,IGF2,PDGFB,PDGFC,PDGFD,S100A6,VEGFA,		PDGFB,			PDGFB,		CAT,IGF2,PDGFB,PDGFC,PDGFD,S100A6,VEGFA,
GO:0003012	muscle system process	10	0.022898					CAMK2D,MAP2K3,				ACTA2,CALD1,CAMK2D,GUCY1A3,MAP2K3,NOS3,PDE4B,PSEN2,TNNT2,TPM2,
GO:0055008	cardiac muscle tissue morphogenesis	5	0.022913									ACTC1,COL11A1,TGFBR3,TNNI1,TNNT2,
GO:0060415	muscle tissue morphogenesis	5	0.022913									ACTC1,COL11A1,TGFBR3,TNNI1,TNNT2,
GO:0045859	regulation of protein kinase activity	20	0.0236443	KIT,TLR4,	CSF1,EDN1,NRG1,PDGFC,		KIT,	KIT,LATS2,MAP2K3,PRKCA,TGFBR2,				CAV1,CISH,CSF1,EDN1,F2R,KIT,LATS2,LPAR1,MAP2K3,MDFIC,NRG1,PDCD4,PDGFC,PKIA,PRKCA,PSEN2,SH3BP5,SPAG9,TGFBR2,TLR4,
GO:0030323	respiratory tube development	14	0.0238769		CTGF,VEGFA,		NFIB,NOTCH1,	TGFBR2,	EPAS1,NFIB,ZFPM2,	NFIB,NOTCH1,		ADAMTS2,ASAH1,CRISPLD2,CTGF,EPAS1,LAMA1,NFIB,NOS3,NOTCH1,PSEN2,TGFBR2,TNS3,VEGFA,ZFPM2,
GO:0031644	regulation of neurological system process	14	0.0238769		EDN1,			EIF2AK3,EPHB2,PINK1,PXK,				ADRB2,CTNND2,EDN1,EIF2AK3,EPHB2,F2R,GIPC1,ICA1,MYO6,PINK1,PSEN2,PXK,SLC1A3,TRF,
GO:0051338	regulation of transferase activity	21	0.0241178	KIT,TLR4,	CSF1,EDN1,NRG1,PDGFC,		KIT,	KIT,LATS2,MAP2K3,PRKCA,TGFBR2,				CAV1,CISH,CSF1,EDN1,F2R,KIT,LATS2,LPAR1,MAP2K3,MDFIC,NRG1,PDCD4,PDGFC,PKIA,PRKCA,PSEN2,SH3BP5,SPAG9,TGFBR2,TLR4,VAV3,
GO:0048738	cardiac muscle tissue development	9	0.0244951		NRG1,	NKX2-5,			NKX2-5,ZFPM2,			ACTC1,COL11A1,HSPG2,NKX2-5,NRG1,TGFBR3,TNNI1,TNNT2,ZFPM2,
GO:0043410	positive regulation of MAPKKK cascade	8	0.0256294	FGFR3,IGF1R,TLR4,			FGFR3,	FGFR3,IGF1R,		FGFR3,		ADRB2,ADRB3,EDA2R,FGFR3,IGF1R,LPAR1,SORBS3,TLR4,
GO:0018212	peptidyl-tyrosine modification	7	0.0258042	KIT,			JAK1,KIT,	EPHB2,FYN,KIT,LYN,	STAT5A,			EPHB2,FERT2,FYN,JAK1,KIT,LYN,STAT5A,
GO:0018108	peptidyl-tyrosine phosphorylation	7	0.0258042	KIT,			JAK1,KIT,	EPHB2,FYN,KIT,LYN,	STAT5A,			EPHB2,FERT2,FYN,JAK1,KIT,LYN,STAT5A,
GO:0006874	cellular calcium ion homeostasis	12	0.0260679		CCL2,EDN1,			PRKCA,				CAV1,CCL2,EDN1,F2R,JPH2,NDN,NUCB2,PIK3CB,PRKCA,RGN,S1PR1,TGM2,
GO:0051240	positive regulation of multicellular organismal process	18	0.0261116	TLR2,TLR4,	CSF1,EDN1,	NKX2-5,		PINK1,	HEY2,NKX2-5,STAT5A,			ADRB2,ADRB3,CAV1,CSF1,EDN1,F2R,HEY2,IL27RA,NKX2-5,PINK1,PSEN2,PTPRM,SASH3,SLC1A3,STAT5A,TLR2,TLR4,TRF,
GO:0045619	regulation of lymphocyte differentiation	9	0.026916	IL2RG,	IL15,	HLX,		TGFBR2,	HLX,STAT5A,			CD1D2,HLX,IL15,IL2RG,IL4RA,ITPKB,SASH3,STAT5A,TGFBR2,
GO:0050921	positive regulation of chemotaxis	4	0.0274833		CXCL12,			PRKCA,				CXCL12,PRKCA,S1PR1,THBS1,
GO:0043370	regulation of CD4-positive, alpha beta T cell differentiation	4	0.0274833	IL2RG,		HLX,			HLX,			HLX,IL2RG,IL4RA,SASH3,
GO:0010035	response to inorganic substance	12	0.0280033	PRNP,	CAT,		COL1A1,DDIT3,		DDIT3,	COL1A1,DDIT3,		CAT,CAV1,COL1A1,DDIT3,GRIA3,PRND,PRNP,PXDN,S100A16,SLC1A3,SLC25A12,STIM1,
GO:0030003	cellular cation homeostasis	17	0.0280909	PRNP,	CCL2,EDN1,			PRKCA,				ALAS2,CAV1,CCL2,CLN6,EDN1,F2R,JPH2,NDN,NUCB2,PIK3CB,PRKCA,PRND,PRNP,RGN,S1PR1,TGM2,TRF,
GO:0031399	regulation of protein modification process	18	0.028956	FGFR3,	PDGFB,PDGFC,PDGFD,		FGFR3,JUN,PDGFB,	FGFR3,LYN,PRKCA,	JUN,	FGFR3,PDGFB,		CAV1,FBXO4,FGFR3,GHR,INPP5K,JUN,LYN,MDFIC,PDCD4,PDGFB,PDGFC,PDGFD,PPP1R9B,PRKAR2B,PRKCA,PSEN2,RAPGEF3,SOCS3,
GO:0000041	transition metal ion transport	10	0.0295489									HEPH,SFXN3,SLC30A3,SLC31A2,SLC39A13,SLC39A3,SLC40A1,STEAP1,STEAP2,TRF,
GO:0043408	regulation of MAPKKK cascade	12	0.03004	FGFR3,IGF1R,TLR4,			FGFR3,	FGFR3,IGF1R,MAP3K11,		FGFR3,		ADRB2,ADRB3,CAV1,EDA2R,FGFR3,IGF1R,LPAR1,MAP3K11,MDFIC,PDCD4,SORBS3,TLR4,
GO:0005996	monosaccharide metabolic process	20	0.0300883		IGF2,				ATF3,			AGL,ATF3,CMAS,CSGALNACT1,EPM2A,FUCA1,GALM,GMDS,GYG,H6PD,HK1,IGF2,NAGK,PCDH12,PFKFB1,PFKFB4,PGM2,PHKA1,PYGB,RENBP,
GO:0006909	phagocytosis	8	0.0314643	CD47,								ABCA1,ABCA7,CD47,GULP1,MEGF10,MYO7A,SCARB1,UNC13D,
GO:0051251	positive regulation of lymphocyte activation	12	0.0321804	CD38,IL2RG,TLR4,	IL15,	HLX,		TGFBR2,	HLX,STAT5A,			CD1D2,CD38,HLX,IL15,IL2RG,IL4RA,ITPKB,LYST,SASH3,STAT5A,TGFBR2,TLR4,
GO:0048705	skeletal system morphogenesis	15	0.0323648		CTGF,	HOXB4,HOXB5,HOXB6,HOXB7,HOXD4,HOXD8,HOXD9,	COL1A1,	TGFBR2,	ARID5B,HOXB4,HOXB5,HOXB6,HOXB7,HOXD4,HOXD8,HOXD9,MEF2C,	COL1A1,		ARID5B,COL11A1,COL1A1,CTGF,HOXB4,HOXB5,HOXB6,HOXB7,HOXD4,HOXD8,HOXD9,HSPG2,MEF2C,PKD1,TGFBR2,
GO:0001503	ossification	13	0.0326052		BMP1,BMP6,CTGF,IGF1,IGF2,		COL1A1,	EIF2AK3,	MEF2C,	COL1A1,		BMP1,BMP6,COL1A1,CTGF,EIF2AK3,GLA,HSPG2,IGF1,IGF2,IGFBP5,MEF2C,PTGS2,SOST,
GO:0032103	positive regulation of response to external stimulus	7	0.0326145	CD47,	CXCL12,			PRKCA,	STAT5A,			CD47,CXCL12,PRKCA,S1PR1,STAT5A,TGM2,THBS1,
GO:0030850	prostate gland development	7	0.0326145	CD44,IGF1R,	IGF1,TNC,		NOTCH1,	IGF1R,	STAT5A,	NOTCH1,		CD44,IGF1,IGF1R,NOTCH1,SFRP1,STAT5A,TNC,
GO:0019932	second-messenger-mediated signaling	14	0.0326328		EDN1,			EIF2AK3,				ADCY4,ADRB2,ADRB3,CALCRL,CAR8,EDN1,EIF2AK3,F2R,PIK3C2B,PIK3CB,PIK3CD,RCAN3,S1PR1,TGM2,
GO:0048706	embryonic skeletal system development	11	0.0335944			HOXB4,HOXB5,HOXB6,HOXB7,HOXD4,HOXD9,		TGFBR2,	HOXB4,HOXB5,HOXB6,HOXB7,HOXD4,HOXD9,			COL11A1,DLK1,ETL4,HOXB4,HOXB5,HOXB6,HOXB7,HOXD4,HOXD9,HSPG2,TGFBR2,
GO:0043462	regulation of ATPase activity	3	0.0343574					PXK,				PXK,RGN,TNNC1,
GO:0051905	establishment of pigment granule localization	3	0.0343574									MYO7A,RAB27A,SHROOM2,
GO:0006105	succinate metabolic process	3	0.0343574						STAT5A,			GAD2,GHR,STAT5A,
GO:0006600	creatine metabolic process	3	0.0343574						STAT5A,			GAMT,GHR,STAT5A,
GO:0055074	calcium ion homeostasis	12	0.0344268		CCL2,EDN1,			PRKCA,				CAV1,CCL2,EDN1,F2R,JPH2,NDN,NUCB2,PIK3CB,PRKCA,RGN,S1PR1,TGM2,
GO:0007160	cell-matrix adhesion	8	0.03469	ITGA2B,ITGB3,TEK,	CTGF,			TEK,				ARHGAP6,CTGF,ITGA2B,ITGB3,NID1,NPNT,SORBS1,TEK,
GO:0001894	tissue homeostasis	8	0.03469		CSF1,VEGFA,				EPAS1,			ADD1,ADRB2,CSF1,EPAS1,F2R,NOX4,SASH3,VEGFA,
GO:0006182	cGMP biosynthetic process	4	0.0349785					NPR1,NPR2,				GUCY1A3,GUCY1B3,NPR1,NPR2,
GO:0048520	positive regulation of behavior	4	0.0349785		CXCL12,			PRKCA,				CXCL12,PRKCA,S1PR1,THBS1,
GO:0033059	cellular pigmentation	4	0.0349785									LYST,MYO7A,RAB27A,SHROOM2,
GO:0015813	L-glutamate transport	4	0.0349785									ARL6IP5,SLC1A3,SLC1A6,SLC25A12,
GO:0015800	acidic amino acid transport	4	0.0349785									ARL6IP5,SLC1A3,SLC1A6,SLC25A12,
GO:0051928	positive regulation of calcium ion transport	4	0.0349785			NKX2-5,			NKX2-5,			CAV1,F2R,NKX2-5,STIM1,
GO:0050920	regulation of chemotaxis	4	0.0349785		CXCL12,			PRKCA,				CXCL12,PRKCA,S1PR1,THBS1,
GO:0045445	myoblast differentiation	4	0.0349785			PITX1,			CSRP2,PITX1,			CSRP2,LGALS1,MBNL1,PITX1,
GO:0051650	establishment of vesicle localization	4	0.0349785					MAP4K2,				MAP4K2,MYO7A,RAB27A,SHROOM2,
GO:0051302	regulation of cell division	7	0.036418		CAT,IGF2,PDGFB,PDGFC,PDGFD,S100A6,VEGFA,		PDGFB,			PDGFB,		CAT,IGF2,PDGFB,PDGFC,PDGFD,S100A6,VEGFA,
GO:0043269	regulation of ion transport	9	0.0382527			NKX2-5,		PXK,	NKX2-5,			ADRB2,CAV1,F2R,NKX2-5,NOS3,P2RX1,P2RY1,PXK,STIM1,
GO:0002062	chondrocyte differentiation	5	0.0386608					EIF2AK3,PRKCA,	MEF2C,			COL11A1,EIF2AK3,HSPG2,MEF2C,PRKCA,
GO:0006898	receptor-mediated endocytosis	5	0.0386608					TGFBR2,				ADRB2,ARHGAP27,DAB2,LRP2,TGFBR2,
GO:0006816	calcium ion transport	14	0.038884				MYB,	CAMK2D,	MYB,NFATC1,	MYB,		ANXA6,ATP2A3,CAMK2D,CAV1,CYSLTR1,F2R,MYB,NFATC1,PKD1,PSEN2,SRI,STIM1,TMEM37,TPCN1,
GO:0016337	cell-cell adhesion	23	0.039213	CD93,CDH5,ICAM2,ITGA4,MCAM,TEK,VCAM1,	CTGF,CYR61,			TEK,				CD93,CDH5,CLDN5,COL11A1,CTGF,CYR61,EMCN,ESAM,FAT4,ICAM2,ITGA4,JUP,LGALS1,MCAM,PCDH1,PCDH12,PCDH17,PIK3CB,PKD1,PKP2,SCARF2,TEK,VCAM1,
GO:0022604	regulation of cell morphogenesis	12	0.0392469				GAS7,	EPHB2,FYN,ULK2,	ULK2,	GAS7,		AKAP2,ARAP3,CDC42EP1,EPB4.1,EPHB2,FYN,GAS7,GNA12,ITGA7,RHOJ,TGFBR3,ULK2,
GO:0055066	di-, tri-valent inorganic cation homeostasis	16	0.0393741	PRNP,	CCL2,EDN1,			PRKCA,				ALAS2,CAV1,CCL2,EDN1,F2R,JPH2,NDN,NUCB2,PIK3CB,PRKCA,PRND,PRNP,RGN,S1PR1,TGM2,TRF,
GO:0001655	urogenital system development	16	0.0393741	CD44,IGF1R,	IGF1,SLIT2,TNC,		NOTCH1,	IGF1R,	ARID5B,STAT5A,	NOTCH1,	TET2,	ADAMTS1,ARID5B,CD44,IGF1,IGF1R,INVS,NID1,NOTCH1,NPNT,RRM2B,SFRP1,SLIT2,STAT5A,TET2,TNC,WNT4,
GO:0009100	glycoprotein metabolic process	16	0.0414306		IGF1,							B3GNT9,B4GALT7,BGN,C1GALT1,COL11A1,CSGALNACT1,FUT8,GALNT1,IGF1,LARGE,NGLY1,PSEN2,SGSH,ST3GAL1,ST3GAL5,ST6GALNAC3,
GO:0048598	embryonic morphogenesis	32	0.0416014	ITGA4,VCAM1,	ADM,CYR61,EDN1,	HLX,HOXB4,HOXB5,HOXB6,HOXB7,HOXD4,HOXD9,TSHZ1,	MECOM,NOTCH1,	TGFBR2,	GFI1,HLX,HOXB4,HOXB5,HOXB6,HOXB7,HOXD4,HOXD9,MECOM,TSHZ1,	MECOM,NOTCH1,		ADM,CASP8,COL11A1,CYP26B1,CYR61,EDN1,FBN2,GFI1,GNA12,HLX,HOXB4,HOXB5,HOXB6,HOXB7,HOXD4,HOXD9,HSPG2,ITGA4,LMBR1,MACF1,MBNL1,MECOM,MYO6,MYO7A,NOTCH1,PSEN2,SOCS3,TGFBR2,TSHZ1,VCAM1,WNT4,
GO:0030865	cortical cytoskeleton organization	4	0.0434122									EHD2,EPB4.1,SYNPO,TLN1,
GO:0007626	locomotory behavior	23	0.0440854	ITGA1,KIT,	CCL17,CCL2,CMTM3,CMTM8,CXCL12,CYR61,NRG1,SLIT2,	HOXD9,	KIT,	KIT,PRKCA,	CREB3,HOXD9,			CCL17,CCL2,CLN6,CMTM3,CMTM8,CREB3,CXCL12,CYR61,CYSLTR1,ECSCR,FERT2,FIG4,HOXD9,ITGA1,KIT,LSP1,LYST,MYO6,NRG1,PRKCA,SEPP1,SLC18A2,SLIT2,
GO:0051789	response to protein stimulus	11	0.0443395		CYR61,		CREB3L2,DDIT3,HERPUD1,	EIF2AK3,	CREB3L1,DDIT3,EGR1,FOS,	CREB3L2,DDIT3,HERPUD1,		CREB3L1,CREB3L2,CYR61,DDAH2,DDIT3,EGR1,EIF2AK3,FOS,HERPUD1,HSPA4L,VASH1,
GO:0001890	placenta development	11	0.0443395	ITGA4,VCAM1,	ADM,CYR61,				EPAS1,			ADM,CYR61,EPAS1,IL11RA1,ITGA4,PCDH12,PLAC1,PLCD1,SOCS3,VCAM1,VWF,
GO:0002696	positive regulation of leukocyte activation	12	0.0445174	CD38,IL2RG,TLR4,	IL15,	HLX,		TGFBR2,	HLX,STAT5A,			CD1D2,CD38,HLX,IL15,IL2RG,IL4RA,ITPKB,LYST,SASH3,STAT5A,TGFBR2,TLR4,
GO:0048704	embryonic skeletal system morphogenesis	9	0.0449665			HOXB4,HOXB5,HOXB6,HOXB7,HOXD4,HOXD9,		TGFBR2,	HOXB4,HOXB5,HOXB6,HOXB7,HOXD4,HOXD9,			COL11A1,HOXB4,HOXB5,HOXB6,HOXB7,HOXD4,HOXD9,HSPG2,TGFBR2,
GO:0030856	regulation of epithelial cell differentiation	5	0.0449935				BTG1,NOTCH1,		STAT5A,	BTG1,NOTCH1,		BTG1,CAV1,NOTCH1,NOTCH4,STAT5A,
GO:0007157	heterophilic cell adhesion	5	0.0449935	ITGA4,MCAM,VCAM1,								ITGA4,LGALS1,MCAM,SCARF2,VCAM1,
GO:0050730	regulation of peptidyl-tyrosine phosphorylation	8	0.0456547	FGFR3,	PDGFB,PDGFC,PDGFD,		FGFR3,PDGFB,	FGFR3,LYN,PRKCA,		FGFR3,PDGFB,		CAV1,FGFR3,GHR,LYN,PDGFB,PDGFC,PDGFD,PRKCA,
GO:0060541	respiratory system development	14	0.0459394		CTGF,VEGFA,		NFIB,NOTCH1,	TGFBR2,	EPAS1,NFIB,ZFPM2,	NFIB,NOTCH1,		ADAMTS2,ASAH1,CRISPLD2,CTGF,EPAS1,LAMA1,NFIB,NOS3,NOTCH1,PSEN2,TGFBR2,TNS3,VEGFA,ZFPM2,
GO:0006357	regulation of transcription from RNA polymerase II promoter	50	0.0465791		IGF1,VEGFA,	HOXB4,HOXD8,HOXD9,MEIS1,NKX2-5,	FOXO1,JAZF1,JUN,MAF,MAML2,MECOM,NFIB,NOTCH1,		ATF7IP,CEBPD,EGR1,ELF1,EPAS1,ETS1,FOS,FOXO1,HAND2,HEY2,HOXB4,HOXD8,HOXD9,IKZF2,JUN,KLF6,MAF,MAML3,MBD2,MECOM,MEF2C,MEIS1,NFIB,NKX2-5,PLAGL1,SOX6,STAT5A,ZBTB38,ZFPM2,	FOXO1,JAZF1,MAF,MAML2,MECOM,NFIB,NOTCH1,	KLF6,	ADRB2,ANKRD1,ATF7IP,BCL6B,CEBPD,DCAF6,EGR1,ELF1,EPAS1,ETS1,FOS,FOXO1,HAND2,HBA-X,HEY2,HOXB4,HOXD8,HOXD9,IGF1,IKZF2,JAZF1,JDP2,JUN,KAT2B,KLF6,MAF,MAML2,MAML3,MBD2,MECOM,MED12L,MEF2C,MEIS1,NFIB,NKX2-5,NOTCH1,PKIA,PLAGL1,S1PR1,SDPR,SLA2,SORBS3,SOX6,SOX7,STAT5A,VEGFA,ZBTB38,ZFP462,ZFPM2,
GO:0006826	iron ion transport	6	0.0465826									HEPH,SFXN3,SLC40A1,STEAP1,STEAP2,TRF,
GO:0048534	hemopoietic or lymphoid organ development	26	0.0467155	KIT,	IL15,VEGFA,	HOXB4,HOXB7,MEIS1,NKX2-5,	KIT,	KIT,LYN,TGFBR2,	CRIP2,EGR1,EPAS1,HOXB4,HOXB7,MEIS1,NKX2-5,SOX6,STAT5A,			ADD1,ALAS2,CASP8,CD1D2,CRIP2,EGR1,EPAS1,HBA-X,HEPH,HOXB4,HOXB7,IL11RA1,IL15,ITPKB,KIT,LYN,MEIS1,NKX2-5,OSTM1,PSEN2,SH2B3,SOX6,STAT5A,TGFBR2,TGFBR3,VEGFA,
GO:0048589	developmental growth	12	0.0473264	PLAUR,	ADM,CSF1,IGF1,		NOTCH1,	ULK2,	ULK2,	NOTCH1,		ADM,CSF1,GAP43,IGF1,LAMB2,NDN,NOTCH1,PLAUR,PSEN2,PTGS2,TIMP3,ULK2,
GO:0006875	cellular metal ion homeostasis	12	0.0473264		CCL2,EDN1,			PRKCA,				CAV1,CCL2,EDN1,F2R,JPH2,NDN,NUCB2,PIK3CB,PRKCA,RGN,S1PR1,TGM2,
GO:0010740	positive regulation of protein kinase cascade	11	0.0473519	FGFR3,IGF1R,TLR4,	CAT,		FGFR3,	FGFR3,IGF1R,LYN,		FGFR3,		ADRB2,ADRB3,CAT,EDA2R,FGFR3,IGF1R,LPAR1,LYN,SORBS3,TGM2,TLR4,
GO:0002825	regulation of T-helper 1 type immune response	3	0.0494289			HLX,			HLX,			HLX,IL27RA,IL4RA,
GO:0051875	pigment granule localization	3	0.0494289									MYO7A,RAB27A,SHROOM2,

## Sheet: HE-HP-down
Category	Term	Count	Pvalue	cell_differentiation_markers	cytokines	homeodomain_proteins	oncogenes	protein_kinases	transcription_factors	translocation_cancer_genes	tumor_suppressors	gene_names
GO:0001944	vasculature development	53	2.02821e-22	CDH2,CDH5,FGFR2,KDR,NRP1,	CX3CL1,CYR61,EDN1,HBEGF,SEMA5A,VEGFA,	CDX2,NKX2-5,PITX2,	CDX2,FGFR2,KDR,NOTCH1,	ACVR1,ACVRL1,EPHA2,FGFR2,FLT1,KDR,	CDX2,ELK3,EPAS1,HAND1,HEY2,ID1,NKX2-5,PITX2,SOX17,SOX18,TBX20,TBX3,	CDX2,NOTCH1,		ACVR1,ACVRL1,ANXA2,APOE,CDH2,CDH5,CDX2,CX3CL1,CYR61,DLL4,ECSCR,EDN1,EFNB2,EGFL7,ELK3,EMCN,EPAS1,EPHA2,FGFR2,FLT1,GJA4,GJC1,HAND1,HBEGF,HDAC7,HEY2,HMOX1,ID1,KDR,LAMA4,MMP14,MMP2,NKX2-5,NOS3,NOTCH1,NOTCH4,NRP1,PITX2,PLCD1,PLCD3,RECK,RHOB,ROBO4,S1PR1,SEMA5A,SGPL1,SOX17,SOX18,TBX20,TBX3,TGFBR3,TNFAIP2,VEGFA,
GO:0001568	blood vessel development	51	2.69703e-21	CDH2,CDH5,FGFR2,KDR,NRP1,	CX3CL1,CYR61,EDN1,HBEGF,SEMA5A,VEGFA,	CDX2,NKX2-5,PITX2,	CDX2,FGFR2,KDR,NOTCH1,	ACVR1,ACVRL1,EPHA2,FGFR2,FLT1,KDR,	CDX2,ELK3,EPAS1,HAND1,HEY2,NKX2-5,PITX2,SOX17,SOX18,TBX20,TBX3,	CDX2,NOTCH1,		ACVR1,ACVRL1,ANXA2,APOE,CDH2,CDH5,CDX2,CX3CL1,CYR61,DLL4,ECSCR,EDN1,EGFL7,ELK3,EMCN,EPAS1,EPHA2,FGFR2,FLT1,GJA4,GJC1,HAND1,HBEGF,HDAC7,HEY2,HMOX1,KDR,LAMA4,MMP14,MMP2,NKX2-5,NOS3,NOTCH1,NOTCH4,NRP1,PITX2,PLCD1,PLCD3,RECK,RHOB,ROBO4,S1PR1,SEMA5A,SGPL1,SOX17,SOX18,TBX20,TBX3,TGFBR3,TNFAIP2,VEGFA,
GO:0048514	blood vessel morphogenesis	43	1.19041e-18	CDH2,FGFR2,KDR,NRP1,	CX3CL1,CYR61,EDN1,HBEGF,SEMA5A,VEGFA,	NKX2-5,PITX2,	FGFR2,KDR,NOTCH1,	ACVR1,ACVRL1,EPHA2,FGFR2,FLT1,KDR,	ELK3,EPAS1,HAND1,HEY2,NKX2-5,PITX2,SOX17,SOX18,TBX20,	NOTCH1,		ACVR1,ACVRL1,ANXA2,APOE,CDH2,CX3CL1,CYR61,DLL4,ECSCR,EDN1,EGFL7,ELK3,EMCN,EPAS1,EPHA2,FGFR2,FLT1,GJC1,HAND1,HBEGF,HDAC7,HEY2,HMOX1,KDR,MMP14,NKX2-5,NOS3,NOTCH1,NOTCH4,NRP1,PITX2,PLCD1,PLCD3,RHOB,ROBO4,S1PR1,SEMA5A,SGPL1,SOX17,SOX18,TBX20,TNFAIP2,VEGFA,
GO:0001525	angiogenesis	35	5.56324e-18	FGFR2,KDR,NRP1,	CX3CL1,CYR61,EDN1,HBEGF,SEMA5A,VEGFA,	PITX2,	FGFR2,KDR,NOTCH1,	ACVR1,ACVRL1,FGFR2,FLT1,KDR,	ELK3,EPAS1,HAND1,PITX2,SOX17,SOX18,TBX20,	NOTCH1,		ACVR1,ACVRL1,ANXA2,CX3CL1,CYR61,DLL4,ECSCR,EDN1,EGFL7,ELK3,EMCN,EPAS1,FGFR2,FLT1,HAND1,HBEGF,HMOX1,KDR,MMP14,NOS3,NOTCH1,NOTCH4,NRP1,PITX2,PLCD1,PLCD3,RHOB,ROBO4,S1PR1,SEMA5A,SOX17,SOX18,TBX20,TNFAIP2,VEGFA,
GO:0007155	cell adhesion	72	2.49418e-17	BCAM,CD93,CDH2,CDH5,ICAM2,ITGA1,ITGA3,ITGA5,MCAM,NCAM1,NRP1,PECAM1,PVRL2,TEK,VCAM1,	CX3CL1,CYR61,		BCL2,LPP,MLLT4,	TEK,TYRO3,	HES1,LEF1,MLLT4,	BCL2,LPP,MLLT4,		ADAM12,AMIGO2,APP,BCAM,BCAR1,BCL2,CADM1,CD24A,CD93,CDH2,CDH5,CLDN5,CTNNA1,CX3CL1,CYR61,DCBLD2,DCHS1,DLC1,DST,EDIL3,EMCN,ESAM,FAT4,FBLIM1,FERMT2,FN1,HAPLN1,HES1,HSPG2,ICAM2,ITGA1,ITGA3,ITGA5,JAM3,JUP,LAMA4,LAMA5,LAMB2,LEF1,LGALS1,LPP,MCAM,MLLT4,MPDZ,NCAM1,NEO1,NID1,NRP1,NRP2,PARVA,PCDH1,PCDH12,PCDH17,PCDH7,PCDHB22,PECAM1,PKP2,PTPRF,PTPRM,PTPRS,PVRL2,RGMB,RHOB,SCARF2,SORBS1,SORBS3,STAB1,SVEP1,TEK,T…
GO:0022610	biological adhesion	72	2.74549e-17	BCAM,CD93,CDH2,CDH5,ICAM2,ITGA1,ITGA3,ITGA5,MCAM,NCAM1,NRP1,PECAM1,PVRL2,TEK,VCAM1,	CX3CL1,CYR61,		BCL2,LPP,MLLT4,	TEK,TYRO3,	HES1,LEF1,MLLT4,	BCL2,LPP,MLLT4,		ADAM12,AMIGO2,APP,BCAM,BCAR1,BCL2,CADM1,CD24A,CD93,CDH2,CDH5,CLDN5,CTNNA1,CX3CL1,CYR61,DCBLD2,DCHS1,DLC1,DST,EDIL3,EMCN,ESAM,FAT4,FBLIM1,FERMT2,FN1,HAPLN1,HES1,HSPG2,ICAM2,ITGA1,ITGA3,ITGA5,JAM3,JUP,LAMA4,LAMA5,LAMB2,LEF1,LGALS1,LPP,MCAM,MLLT4,MPDZ,NCAM1,NEO1,NID1,NRP1,NRP2,PARVA,PCDH1,PCDH12,PCDH17,PCDH7,PCDHB22,PECAM1,PKP2,PTPRF,PTPRM,PTPRS,PVRL2,RGMB,RHOB,SCARF2,SORBS1,SORBS3,STAB1,SVEP1,TEK,T…
GO:0007507	heart development	42	7.42164e-16	ERBB2,NRP1,VCAM1,	BMP2,EDN1,	MSX1,NKX2-5,PITX2,	ERBB2,MECOM,NOTCH1,RARA,	ACVR1,ERBB2,	GATA4,GATA6,GLI3,HAND1,ID1,ID3,MECOM,MSX1,NFATC4,NKX2-5,PITX2,RARA,TBX20,TBX3,TEAD1,	MECOM,NOTCH1,RARA,		ACTC1,ACVR1,ADAM19,ADAMTS1,BMP2,CALCRL,DLC1,EDN1,EGLN1,ERBB2,GATA4,GATA6,GJC1,GLI3,HAND1,HSPG2,ID1,ID3,MECOM,MSX1,MYH10,NCKAP1,NFATC4,NKX2-5,NOTCH1,NRP1,NRP2,PCSK5,PDLIM3,PITX2,PKP2,RARA,SMARCD3,TBX20,TBX3,TEAD1,TGFBR3,TNNT2,TPM1,VCAM1,VCAN,
GO:0043009	chordate embryonic development	52	7.20118e-12	FGFR2,PDGFRA,VCAM1,	CYR61,EDN1,HBEGF,PDGFRA,	CDX2,HOXB2,HOXB3,HOXB4,HOXB5,HOXB6,HOXD9,MSX1,NKX2-5,PITX2,ZEB1,	CDX2,FGFR2,MECOM,NOTCH1,PDGFRA,	ACVR1,ACVRL1,EPHA2,FGFR2,PDGFRA,	CDX2,EPAS1,GATA4,GATA6,GLI3,HAND1,HES1,HOXB2,HOXB3,HOXB4,HOXB5,HOXB6,HOXD9,LEF1,MAFF,MECOM,MSX1,NKX2-5,PITX2,TBX3,TEAD4,TWIST1,ZEB1,	CDX2,MECOM,NOTCH1,PDGFRA,		ACVR1,ACVRL1,CAPN2,CDX2,CYR61,DLC1,ECE1,EDN1,EGLN1,EPAS1,EPHA2,FGFR2,GATA4,GATA6,GLI3,GNA12,HAND1,HBEGF,HES1,HOXB2,HOXB3,HOXB4,HOXB5,HOXB6,HOXD9,HSPG2,LEF1,MAFF,MAN2A1,MECOM,MSX1,MYH10,NCKAP1,NKX2-5,NOTCH1,PCDH12,PCSK5,PDGFRA,PITX2,PLCD1,PLCD3,RSPO3,SFRP1,TBX3,TEAD4,TGFBR3,TJP1,TPM1,TWIST1,VCAM1,ZEB1,
GO:0009792	embryonic development ending in birth or egg hatching	52	1.02386e-11	FGFR2,PDGFRA,VCAM1,	CYR61,EDN1,HBEGF,PDGFRA,	CDX2,HOXB2,HOXB3,HOXB4,HOXB5,HOXB6,HOXD9,MSX1,NKX2-5,PITX2,ZEB1,	CDX2,FGFR2,MECOM,NOTCH1,PDGFRA,	ACVR1,ACVRL1,EPHA2,FGFR2,PDGFRA,	CDX2,EPAS1,GATA4,GATA6,GLI3,HAND1,HES1,HOXB2,HOXB3,HOXB4,HOXB5,HOXB6,HOXD9,LEF1,MAFF,MECOM,MSX1,NKX2-5,PITX2,TBX3,TEAD4,TWIST1,ZEB1,	CDX2,MECOM,NOTCH1,PDGFRA,		ACVR1,ACVRL1,CAPN2,CDX2,CYR61,DLC1,ECE1,EDN1,EGLN1,EPAS1,EPHA2,FGFR2,GATA4,GATA6,GLI3,GNA12,HAND1,HBEGF,HES1,HOXB2,HOXB3,HOXB4,HOXB5,HOXB6,HOXD9,HSPG2,LEF1,MAFF,MAN2A1,MECOM,MSX1,MYH10,NCKAP1,NKX2-5,NOTCH1,PCDH12,PCSK5,PDGFRA,PITX2,PLCD1,PLCD3,RSPO3,SFRP1,TBX3,TEAD4,TGFBR3,TJP1,TPM1,TWIST1,VCAM1,ZEB1,
GO:0007167	enzyme linked receptor protein signaling pathway	39	6.64032e-11	ERBB2,FGFR2,KDR,NRP1,PDGFRA,TEK,	BMP2,BMP6,GDF6,HBEGF,PDGFB,PDGFRA,VEGFA,	MSX1,	ERBB2,FGFR2,KDR,PDGFB,PDGFRA,	ACVR1,ACVRL1,EPHA2,EPHB2,EPHB3,EPHB4,ERBB2,FGFR2,FLT1,FLT4,KDR,PDGFRA,TEK,	ARID5B,ID1,MSX1,SMAD1,	PDGFB,PDGFRA,		ACVR1,ACVRL1,AKAP2,ARID5B,BCAR1,BEX1,BMP2,BMP6,DOK4,DUSP22,EFNA1,EPHA2,EPHB2,EPHB3,EPHB4,ERBB2,FGFR2,FLT1,FLT4,GDF6,GHR,HBEGF,ID1,KDR,LRP4,MSX1,NDN,NRP1,PDGFB,PDGFRA,PIK3R3,PLEKHA1,RGMB,SGPL1,SMAD1,SORBS1,TEK,TGFBR3,VEGFA,
GO:0042127	regulation of cell proliferation	58	9.07302e-11	CD40,CDH5,ERBB2,FGFR2,KDR,LIFR,TEK,TLR4,	BMP2,CSF1,EDN1,HBEGF,PDGFB,VEGFA,	MSX1,NKX2-5,PITX2,ZEB1,	BCL2,ERBB2,FGFR2,KDR,LIFR,MECOM,NFIB,NOTCH1,PDGFB,RARA,	ERBB2,FGFR2,FLT4,KDR,TEK,	CRIP2,GATA4,GLI3,HES1,HEY2,KLF4,MECOM,MSX1,NFIB,NFKBIA,NKX2-5,PITX2,RARA,SMAD1,SMARCA2,TBX3,ZEB1,	BCL2,LIFR,MECOM,NFIB,NOTCH1,PDGFB,RARA,		BCL2,BEX1,BMP2,CALCRL,CAV2,CD24A,CD40,CDH5,CRIP2,CSF1,CTNNA1,DLC1,DUSP22,EDN1,EFNB1,ERBB2,FGFR2,FLT4,GATA4,GLI3,HBEGF,HES1,HEY2,HMOX1,KDR,KLF4,LAMA5,LIFR,MARCKSL1,MECOM,MSX1,NFIB,NFKBIA,NKX2-5,NOS3,NOTCH1,NOTCH4,PDGFB,PITX2,PLCD1,PLCD3,RARA,RASIP1,S1PR1,SMAD1,SMARCA2,SP6,SPARC,TBX3,TEK,TGFBR3,TIMP2,TLR4,VASH2,VEGFA,WNT5A,ZEB1,
GO:0035295	tube development	38	9.76112e-11	FGFR2,KDR,NRP1,PDGFRA,	BMP2,CSF1,EDN1,PDGFRA,SEMA5A,VEGFA,	NKX2-5,PITX2,	BCL2,FGFR2,KDR,NFIB,NOTCH1,PDGFRA,RARA,	ACVR1,FGFR2,FLT1,KDR,PDGFRA,	EPAS1,GATA4,GATA6,GLI3,HAND1,HES1,ID1,NFIB,NKX2-5,PITX2,RARA,SALL1,TBX20,TBX3,TWIST1,	BCL2,NFIB,NOTCH1,PDGFRA,RARA,		ACVR1,BCL2,BMP2,CSF1,DLC1,EDN1,EPAS1,FGFR2,FLT1,GATA4,GATA6,GLI3,HAND1,HES1,ID1,KDR,LAMA5,MAN2A1,MMP14,NCKAP1,NFIB,NKX2-5,NOS3,NOTCH1,NOTCH4,NRP1,PCSK5,PDGFRA,PITX2,RARA,SALL1,SEMA5A,SHANK3,TBX20,TBX3,TWIST1,VEGFA,WNT5A,
GO:0001701	in utero embryonic development	37	5.26443e-10	FGFR2,PDGFRA,VCAM1,	CYR61,EDN1,HBEGF,PDGFRA,	CDX2,MSX1,PITX2,	CDX2,FGFR2,MECOM,NOTCH1,PDGFRA,	ACVR1,ACVRL1,FGFR2,PDGFRA,	CDX2,EPAS1,GATA4,GATA6,GLI3,HAND1,HES1,LEF1,MAFF,MECOM,MSX1,PITX2,TBX3,TEAD4,	CDX2,MECOM,NOTCH1,PDGFRA,		ACVR1,ACVRL1,CAPN2,CDX2,CYR61,EDN1,EGLN1,EPAS1,FGFR2,GATA4,GATA6,GLI3,GNA12,HAND1,HBEGF,HES1,LEF1,MAFF,MAN2A1,MECOM,MSX1,MYH10,NCKAP1,NOTCH1,PCDH12,PDGFRA,PITX2,PLCD1,PLCD3,RSPO3,TBX3,TEAD4,TGFBR3,TJP1,TPM1,VCAM1,
GO:0030036	actin cytoskeleton organization	27	5.2023e-09		PDGFB,		BCL2,PDGFB,	CDC42BPB,	CSRP1,LIMA1,	BCL2,PDGFB,		ACTC1,AKAP2,ARHGEF17,BCAR1,BCL2,CDC42BPB,CNN1,CNN2,CNN3,CSRP1,DLC1,EHD2,EPB4.1L1,EPB4.1L3,FMNL3,LIMA1,LIMCH1,MYH10,NCKAP1,PDGFB,PDLIM3,PFN2,RHOJ,RHOU,SORBS1,TMSB10,TNNT2,
GO:0001763	morphogenesis of a branching structure	23	9.90651e-09	FGFR2,KDR,NRP1,	BMP2,CSF1,EDN1,PDGFB,SEMA5A,VEGFA,	PITX2,	BCL2,FGFR2,KDR,NOTCH1,PDGFB,	ACVR1,FGFR2,FLT1,KDR,	GLI3,PITX2,TBX20,TBX3,	BCL2,NOTCH1,PDGFB,		ACVR1,BCL2,BMP2,CSF1,EDN1,FGFR2,FLT1,GLI3,KDR,LAMA5,MMP14,NOTCH1,NOTCH4,NRP1,PDGFB,PITX2,RSPO3,SEMA5A,SFRP1,TBX20,TBX3,VEGFA,WNT5A,
GO:0035239	tube morphogenesis	27	1.12275e-08	FGFR2,KDR,NRP1,	BMP2,CSF1,EDN1,SEMA5A,VEGFA,	NKX2-5,PITX2,	BCL2,FGFR2,KDR,NOTCH1,	ACVR1,FGFR2,FLT1,KDR,	GATA4,GLI3,HAND1,NKX2-5,PITX2,TBX20,TBX3,TWIST1,	BCL2,NOTCH1,		ACVR1,BCL2,BMP2,CSF1,DLC1,EDN1,FGFR2,FLT1,GATA4,GLI3,HAND1,KDR,LAMA5,MMP14,NCKAP1,NKX2-5,NOTCH1,NOTCH4,NRP1,PITX2,SEMA5A,SHANK3,TBX20,TBX3,TWIST1,VEGFA,WNT5A,
GO:0051270	regulation of cell motion	21	1.61143e-08	NRP1,PECAM1,TEK,	CSF1,HBEGF,PDGFB,SEMA3F,	PITX2,	BCL2,PDGFB,	TEK,TIE1,	PITX2,	BCL2,PDGFB,		ABI3,ARAP3,BCAR1,BCL2,CSF1,DLL4,EGFL7,HBEGF,LAMA4,LAMA5,NEXN,NRP1,PDGFB,PECAM1,PITX2,ROBO4,S1PR1,SEMA3F,TEK,TGFBR3,TIE1,
GO:0030029	actin filament-based process	27	2.07106e-08		PDGFB,		BCL2,PDGFB,	CDC42BPB,	CSRP1,LIMA1,	BCL2,PDGFB,		ACTC1,AKAP2,ARHGEF17,BCAR1,BCL2,CDC42BPB,CNN1,CNN2,CNN3,CSRP1,DLC1,EHD2,EPB4.1L1,EPB4.1L3,FMNL3,LIMA1,LIMCH1,MYH10,NCKAP1,PDGFB,PDLIM3,PFN2,RHOJ,RHOU,SORBS1,TMSB10,TNNT2,
GO:0007517	muscle organ development	27	2.07106e-08	ERBB2,		HOXD9,MSX1,NKX2-5,PITX1,PITX2,	ERBB2,RARA,	ERBB2,	ARID5B,GATA4,GATA6,HAND1,HOXD9,MSX1,NKX2-5,PITX1,PITX2,RARA,	RARA,		ACTC1,APP,ARID5B,CAV2,CRYAB,EGLN1,ERBB2,FLNB,GATA4,GATA6,GJC1,HAND1,HOXD9,HSPG2,LAMA5,LRP4,MSX1,MYH10,NKX2-5,PDLIM3,PITX1,PITX2,RARA,TAGLN,TGFBR3,TNNT2,TPM1,
GO:0007389	pattern specification process	35	3.43432e-08	FGFR2,NRP1,	EDN1,SEMA5A,VEGFA,	CDX2,HOXA1,HOXB2,HOXB3,HOXB4,HOXB5,HOXB6,HOXD9,PITX2,ZEB1,	CDX2,FGFR2,NOTCH1,	ACVR1,FGFR2,FLT1,	CDX2,GATA4,GLI3,HES1,HOXA1,HOXB2,HOXB3,HOXB4,HOXB5,HOXB6,HOXD9,LEF1,PITX2,SMAD1,TBX20,TBX3,TCF7L1,ZEB1,	CDX2,NOTCH1,		ACVR1,CDX2,CYP26A1,EDN1,EFNB1,FGFR2,FLT1,GATA4,GLI3,HES1,HOXA1,HOXB2,HOXB3,HOXB4,HOXB5,HOXB6,HOXD9,LEF1,LRP4,NCKAP1,NOTCH1,NOTCH4,NRP1,PCSK5,PGAP1,PITX2,SEMA5A,SFRP1,SMAD1,TBX20,TBX3,TCF7L1,VEGFA,WNT3,ZEB1,
GO:0030334	regulation of cell migration	19	4.02188e-08	PECAM1,TEK,	CSF1,HBEGF,PDGFB,	PITX2,	BCL2,PDGFB,	TEK,TIE1,	PITX2,	BCL2,PDGFB,		ABI3,ARAP3,BCAR1,BCL2,CSF1,DLL4,EGFL7,HBEGF,LAMA4,LAMA5,NEXN,PDGFB,PECAM1,PITX2,ROBO4,S1PR1,TEK,TGFBR3,TIE1,
GO:0048754	branching morphogenesis of a tube	19	4.79579e-08	KDR,NRP1,	BMP2,CSF1,EDN1,SEMA5A,VEGFA,	PITX2,	BCL2,KDR,NOTCH1,	ACVR1,FLT1,KDR,	GLI3,PITX2,TBX20,TBX3,	BCL2,NOTCH1,		ACVR1,BCL2,BMP2,CSF1,EDN1,FLT1,GLI3,KDR,LAMA5,MMP14,NOTCH1,NOTCH4,NRP1,PITX2,SEMA5A,TBX20,TBX3,VEGFA,WNT5A,
GO:0048598	embryonic morphogenesis	40	4.93618e-08	FGFR2,VCAM1,	CYR61,EDN1,	HOXA1,HOXB2,HOXB3,HOXB4,HOXB5,HOXB6,HOXD9,MSX1,ZEB1,	FGFR2,MECOM,NOTCH1,	ACVR1,EPHA2,FGFR2,	GATA4,GLI3,HAND1,HES1,HOXA1,HOXB2,HOXB3,HOXB4,HOXB5,HOXB6,HOXD9,LEF1,MECOM,MSX1,SMAD1,TBX3,TWIST1,ZEB1,	MECOM,NOTCH1,	EXT1,	ACVR1,CYR61,DLC1,EDN1,EFNA1,EPHA2,EXT1,FBN2,FGFR2,GATA4,GLI3,GNA12,HAND1,HES1,HOXA1,HOXB2,HOXB3,HOXB4,HOXB5,HOXB6,HOXD9,HSPG2,LAMA5,LEF1,LRP4,MECOM,MSX1,NCKAP1,NOTCH1,RSPO3,SHANK3,SMAD1,TBX3,TWIST1,UGDH,VCAM1,WNT3,WNT5A,ZEB1,
GO:0016337	cell-cell adhesion	31	5.79304e-08	CD93,CDH2,CDH5,ICAM2,ITGA5,MCAM,NCAM1,PVRL2,TEK,VCAM1,	CYR61,		BCL2,	TEK,	LEF1,	BCL2,		AMIGO2,BCL2,CADM1,CD24A,CD93,CDH2,CDH5,CLDN5,CYR61,DCHS1,EMCN,ESAM,FAT4,ICAM2,ITGA5,JUP,LEF1,LGALS1,MCAM,NCAM1,PCDH1,PCDH12,PCDH17,PCDH7,PCDHB22,PKP2,PTPRF,PVRL2,SCARF2,TEK,VCAM1,
GO:0014706	striated muscle tissue development	22	6.63895e-08	ERBB2,		HOXD9,NKX2-5,PITX1,PITX2,	ERBB2,RARA,	ERBB2,	GATA4,GATA6,HAND1,HOXD9,NKX2-5,PITX1,PITX2,RARA,	RARA,		ACTC1,APP,CAV2,EGLN1,ERBB2,FLNB,GATA4,GATA6,GJC1,HAND1,HOXD9,HSPG2,LRP4,MYH10,NKX2-5,PDLIM3,PITX1,PITX2,RARA,TGFBR3,TNNT2,TPM1,
GO:0048729	tissue morphogenesis	31	6.96646e-08	FGFR2,NRP1,	BMP2,CSF1,	HOXB2,HOXB4,PITX2,	BCL2,FGFR2,NOTCH1,	ACVR1,EPHA2,FGFR2,	GLI3,HAND1,HOXB2,HOXB4,KLF4,LEF1,PITX2,SMAD1,TBX3,TCF7L1,TWIST1,	BCL2,NOTCH1,		ACTC1,ACVR1,BCL2,BMP2,CSF1,DLC1,EGLN1,EPHA2,FGFR2,GLI3,HAND1,HOXB2,HOXB4,KLF4,LAMA5,LEF1,NCKAP1,NOTCH1,NRP1,PITX2,SFRP1,SHANK3,SMAD1,TBX3,TCF7L1,TGFBR3,TNNT2,TPM1,TWIST1,WNT3,WNT5A,
GO:0006928	cell motion	40	8.93172e-08	CDH2,ERBB2,ITGA1,ITGA3,KDR,NRP1,	CX3CL1,HBEGF,PDGFB,SEMA3F,SEMA5A,SEMA6A,VEGFA,	HOXA1,LHX6,	ERBB2,KDR,PDGFB,	ACVR1,EPHB2,EPHB3,ERBB2,FLT1,KDR,	ARID5B,GLI3,HOXA1,LHX6,TWIST1,	PDGFB,		ABLIM1,ACVR1,APP,ARID5B,BCAR1,CD24A,CDH2,CX3CL1,EFNA5,EFNB1,EPHB2,EPHB3,ERBB2,FLT1,GAP43,GLI3,HBEGF,HOXA1,ITGA1,ITGA3,KDR,KIF5C,LAMA5,LHX6,MMP14,MYH10,NCKAP1,NDN,NRP1,NRP2,PDGFB,ROBO1,SEMA3F,SEMA5A,SEMA6A,SGPL1,SRGAP1,SYNE2,TWIST1,VEGFA,
GO:0001501	skeletal system development	34	1.22361e-07	FGFR2,PDGFRA,	BMP1,BMP2,BMP6,EDN1,IGF2,PDGFRA,	HOXB2,HOXB3,HOXB4,HOXB5,HOXB6,HOXD9,MSX1,PITX1,ZEB1,	BCL2,FGFR2,PDGFRA,	EPHA2,FGFR2,NPR2,PDGFRA,	ARID5B,GLI3,HOXB2,HOXB3,HOXB4,HOXB5,HOXB6,HOXD9,MSX1,NAB2,PITX1,SMAD1,TBX3,ZEB1,	BCL2,PDGFRA,		ARID5B,BCL2,BMP1,BMP2,BMP6,COL5A2,EDN1,EPHA2,FGFR2,GLI3,HOXB2,HOXB3,HOXB4,HOXB5,HOXB6,HOXD9,HSPG2,IGF2,MMP14,MMP2,MSX1,NAB2,NPR2,PCSK5,PDGFRA,PITX1,PLEKHA1,SGPL1,SMAD1,SOST,TBX3,WNT5A,WWTR1,ZEB1,
GO:0060537	muscle tissue development	22	2.21945e-07	ERBB2,		HOXD9,NKX2-5,PITX1,PITX2,	ERBB2,RARA,	ERBB2,	GATA4,GATA6,HAND1,HOXD9,NKX2-5,PITX1,PITX2,RARA,	RARA,		ACTC1,APP,CAV2,EGLN1,ERBB2,FLNB,GATA4,GATA6,GJC1,HAND1,HOXD9,HSPG2,LRP4,MYH10,NKX2-5,PDLIM3,PITX1,PITX2,RARA,TGFBR3,TNNT2,TPM1,
GO:0042692	muscle cell differentiation	20	3.74994e-07	ERBB2,	SEMA4C,	NKX2-5,PITX1,	ERBB2,RARA,	ACVR1,ERBB2,	CSRP2,GATA4,GATA6,NKX2-5,PITX1,RARA,	RARA,		ACTC1,ACVR1,APP,BIN1,CAPN2,CAV2,CSRP2,ERBB2,GATA4,GATA6,LGALS1,LRP4,MYH10,NEO1,NKX2-5,PITX1,RARA,SEMA4C,SMARCD3,TNNT2,
GO:0007169	transmembrane receptor protein tyrosine kinase signaling pathway	26	4.6816e-07	ERBB2,FGFR2,KDR,NRP1,PDGFRA,TEK,	HBEGF,PDGFRA,VEGFA,		ERBB2,FGFR2,KDR,PDGFRA,	EPHA2,EPHB2,EPHB3,EPHB4,ERBB2,FGFR2,FLT1,FLT4,KDR,PDGFRA,TEK,	ARID5B,	PDGFRA,		ARID5B,BCAR1,BEX1,DOK4,EFNA1,EPHA2,EPHB2,EPHB3,EPHB4,ERBB2,FGFR2,FLT1,FLT4,GHR,HBEGF,KDR,LRP4,NDN,NRP1,PDGFRA,PIK3R3,PLEKHA1,SGPL1,SORBS1,TEK,VEGFA,
GO:0048738	cardiac muscle tissue development	14	4.86383e-07			NKX2-5,PITX2,	RARA,		GATA4,GATA6,HAND1,NKX2-5,PITX2,RARA,	RARA,		ACTC1,EGLN1,GATA4,GATA6,GJC1,HAND1,HSPG2,MYH10,NKX2-5,PITX2,RARA,TGFBR3,TNNT2,TPM1,
GO:0040012	regulation of locomotion	19	6.7571e-07	PECAM1,TEK,	CSF1,HBEGF,PDGFB,	PITX2,	BCL2,PDGFB,	TEK,TIE1,	PITX2,	BCL2,PDGFB,		ABI3,ARAP3,BCAR1,BCL2,CSF1,DLL4,EGFL7,HBEGF,LAMA4,LAMA5,NEXN,PDGFB,PECAM1,PITX2,ROBO4,S1PR1,TEK,TGFBR3,TIE1,
GO:0048568	embryonic organ development	29	1.03873e-06	FGFR2,VCAM1,	CYR61,EDN1,VEGFA,	HOXA1,HOXB2,HOXB3,HOXB4,HOXB5,HOXB6,HOXD9,PITX2,ZEB1,	FGFR2,	EPHA2,FGFR2,	EPAS1,GATA4,GLI3,HAND1,HOXA1,HOXB2,HOXB3,HOXB4,HOXB5,HOXB6,HOXD9,LEF1,PITX2,ZEB1,			CYR61,EDN1,EFNA1,EGLN1,EPAS1,EPHA2,FGFR2,GATA4,GLI3,HAND1,HOXA1,HOXB2,HOXB3,HOXB4,HOXB5,HOXB6,HOXD9,HSPG2,LEF1,NCKAP1,PCDH12,PCSK5,PITX2,PLCD1,PLCD3,RSPO3,VCAM1,VEGFA,ZEB1,
GO:0007242	intracellular signaling cascade	70	1.25243e-06	PECAM1,TLR4,	EDN1,		CCND1,	CDC42BPB,LATS2,MAP3K3,MAP4K3,MAP4K4,MAP4K5,NPR1,NPR2,PRKCH,RPS6KA2,TRIO,	KLF9,SMAD1,TULP4,	CCND1,		ADCY3,ADCY4,ADRB3,ARHGAP29,ARHGAP31,ARHGAP32,ARHGEF10,ARHGEF17,ARL4C,ASB4,BCAR3,CALCRL,CARD10,CCND1,CDC42BPB,CDC42EP1,CYP26A1,DOK4,DUSP9,EDN1,EFNA1,GEM,GM266,GNA12,GUCY1A2,HMOX1,ITPKB,KLF9,LATS2,MAP3K3,MAP4K3,MAP4K4,MAP4K5,MDFIC,NOTCH4,NPR1,NPR2,PEA15A,PECAM1,PIK3C2B,PLCD1,PLCD3,PLEKHG3,PRKCH,RAB31,RALB,RAPGEF3,RAPGEF5,RASGRP3,RASL11B,RGL1,RHOB,RHOC,RHOJ,RHOU,RPS6KA2,S1PR1,SH3BP5,SHANK3,SHC2,SMAD…
GO:0031328	positive regulation of cellular biosynthetic process	49	1.31098e-06	TLR4,	BMP2,VEGFA,	HOXA1,HOXD9,MEIS2,MSX1,NKX2-5,PITX2,ZEB1,	MECOM,NFIB,NOTCH1,RARA,	NPR1,	EPAS1,ETS1,FOS,GATA4,GATA6,GLI3,HAND1,HES1,HOXA1,HOXD9,KLF2,KLF4,KLF6,LEF1,LIN28A,MECOM,MEIS2,MSX1,NFIB,NKX2-5,PITX2,RARA,SMAD1,SOX11,TBX20,TBX3,TCF7L1,TEAD1,TEAD2,TEAD4,ZEB1,	MECOM,NFIB,NOTCH1,RARA,	KLF6,	ABLIM1,APP,BMP2,EPAS1,ETS1,FOS,GATA4,GATA6,GLI3,GUCY1A2,HAND1,HES1,HOXA1,HOXD9,KLF2,KLF4,KLF6,LEF1,LIN28A,MDFIC,MECOM,MEIS2,MSX1,NFIB,NKX2-5,NOTCH1,NPR1,PITX2,PTMS,RARA,RGMB,S1PR1,SMAD1,SMARCD3,SORBS1,SOX11,TBX20,TBX3,TCF7L1,TEAD1,TEAD2,TEAD4,TLR4,VEGFA,WWTR1,YAP1,ZEB1,ZFP462,
GO:0009891	positive regulation of biosynthetic process	49	1.69415e-06	TLR4,	BMP2,VEGFA,	HOXA1,HOXD9,MEIS2,MSX1,NKX2-5,PITX2,ZEB1,	MECOM,NFIB,NOTCH1,RARA,	NPR1,	EPAS1,ETS1,FOS,GATA4,GATA6,GLI3,HAND1,HES1,HOXA1,HOXD9,KLF2,KLF4,KLF6,LEF1,LIN28A,MECOM,MEIS2,MSX1,NFIB,NKX2-5,PITX2,RARA,SMAD1,SOX11,TBX20,TBX3,TCF7L1,TEAD1,TEAD2,TEAD4,ZEB1,	MECOM,NFIB,NOTCH1,RARA,	KLF6,	ABLIM1,APP,BMP2,EPAS1,ETS1,FOS,GATA4,GATA6,GLI3,GUCY1A2,HAND1,HES1,HOXA1,HOXD9,KLF2,KLF4,KLF6,LEF1,LIN28A,MDFIC,MECOM,MEIS2,MSX1,NFIB,NKX2-5,NOTCH1,NPR1,PITX2,PTMS,RARA,RGMB,S1PR1,SMAD1,SMARCD3,SORBS1,SOX11,TBX20,TBX3,TCF7L1,TEAD1,TEAD2,TEAD4,TLR4,VEGFA,WWTR1,YAP1,ZEB1,ZFP462,
GO:0007157	heterophilic cell adhesion	9	1.73307e-06	CDH2,ITGA5,MCAM,VCAM1,								AMIGO2,CADM1,CD24A,CDH2,ITGA5,LGALS1,MCAM,SCARF2,VCAM1,
GO:0051173	positive regulation of nitrogen compound metabolic process	47	1.88513e-06	CD40,TLR4,	BMP2,VEGFA,	HOXA1,HOXD9,MEIS2,MSX1,NKX2-5,PITX2,ZEB1,	MECOM,NFIB,NOTCH1,RARA,	NPR1,	EPAS1,ETS1,FOS,GATA4,GATA6,GLI3,HAND1,HES1,HOXA1,HOXD9,KLF2,KLF4,KLF6,LEF1,MECOM,MEIS2,MSX1,NFIB,NKX2-5,PITX2,RARA,SMAD1,SOX11,TBX20,TBX3,TCF7L1,TEAD1,TEAD2,TEAD4,ZEB1,	MECOM,NFIB,NOTCH1,RARA,	KLF6,	ABLIM1,APP,BMP2,CD40,EPAS1,ETS1,FOS,GATA4,GATA6,GLI3,GUCY1A2,HAND1,HES1,HOXA1,HOXD9,KLF2,KLF4,KLF6,LEF1,MDFIC,MECOM,MEIS2,MSX1,NFIB,NKX2-5,NOTCH1,NPR1,PITX2,RARA,RGMB,S1PR1,SMAD1,SMARCD3,SOX11,TBX20,TBX3,TCF7L1,TEAD1,TEAD2,TEAD4,TLR4,VEGFA,WWTR1,YAP1,ZEB1,ZFP462,
GO:0045935	positive regulation of nucleobase, nucleoside, nucleotide and nucleic acid metabolic process	46	1.92338e-06	CD40,	BMP2,VEGFA,	HOXA1,HOXD9,MEIS2,MSX1,NKX2-5,PITX2,ZEB1,	MECOM,NFIB,NOTCH1,RARA,	NPR1,	EPAS1,ETS1,FOS,GATA4,GATA6,GLI3,HAND1,HES1,HOXA1,HOXD9,KLF2,KLF4,KLF6,LEF1,MECOM,MEIS2,MSX1,NFIB,NKX2-5,PITX2,RARA,SMAD1,SOX11,TBX20,TBX3,TCF7L1,TEAD1,TEAD2,TEAD4,ZEB1,	MECOM,NFIB,NOTCH1,RARA,	KLF6,	ABLIM1,APP,BMP2,CD40,EPAS1,ETS1,FOS,GATA4,GATA6,GLI3,GUCY1A2,HAND1,HES1,HOXA1,HOXD9,KLF2,KLF4,KLF6,LEF1,MDFIC,MECOM,MEIS2,MSX1,NFIB,NKX2-5,NOTCH1,NPR1,PITX2,RARA,RGMB,S1PR1,SMAD1,SMARCD3,SOX11,TBX20,TBX3,TCF7L1,TEAD1,TEAD2,TEAD4,VEGFA,WWTR1,YAP1,ZEB1,ZFP462,
GO:0003007	heart morphogenesis	15	1.98694e-06			MSX1,NKX2-5,PITX2,			GATA4,HAND1,MSX1,NKX2-5,PITX2,TBX20,TBX3,			ACTC1,ADAMTS1,DLC1,EGLN1,GATA4,HAND1,MSX1,NKX2-5,PITX2,SMARCD3,TBX20,TBX3,TGFBR3,TNNT2,TPM1,
GO:0010557	positive regulation of macromolecule biosynthetic process	47	2.29695e-06	TLR4,	BMP2,VEGFA,	HOXA1,HOXD9,MEIS2,MSX1,NKX2-5,PITX2,ZEB1,	MECOM,NFIB,NOTCH1,RARA,		EPAS1,ETS1,FOS,GATA4,GATA6,GLI3,HAND1,HES1,HOXA1,HOXD9,KLF2,KLF4,KLF6,LEF1,LIN28A,MECOM,MEIS2,MSX1,NFIB,NKX2-5,PITX2,RARA,SMAD1,SOX11,TBX20,TBX3,TCF7L1,TEAD1,TEAD2,TEAD4,ZEB1,	MECOM,NFIB,NOTCH1,RARA,	KLF6,	ABLIM1,APP,BMP2,EPAS1,ETS1,FOS,GATA4,GATA6,GLI3,HAND1,HES1,HOXA1,HOXD9,KLF2,KLF4,KLF6,LEF1,LIN28A,MDFIC,MECOM,MEIS2,MSX1,NFIB,NKX2-5,NOTCH1,PITX2,PTMS,RARA,RGMB,S1PR1,SMAD1,SMARCD3,SORBS1,SOX11,TBX20,TBX3,TCF7L1,TEAD1,TEAD2,TEAD4,TLR4,VEGFA,WWTR1,YAP1,ZEB1,ZFP462,
GO:0045944	positive regulation of transcription from RNA polymerase II promoter	36	2.88752e-06		BMP2,VEGFA,	HOXA1,HOXD9,MEIS2,MSX1,NKX2-5,PITX2,ZEB1,	MECOM,NFIB,NOTCH1,RARA,		EPAS1,ETS1,FOS,GATA4,GATA6,HAND1,HES1,HOXA1,HOXD9,KLF4,KLF6,LEF1,MECOM,MEIS2,MSX1,NFIB,NKX2-5,PITX2,RARA,SMAD1,SOX11,TCF7L1,TEAD1,TEAD2,TEAD4,ZEB1,	MECOM,NFIB,NOTCH1,RARA,	KLF6,	ABLIM1,APP,BMP2,EPAS1,ETS1,FOS,GATA4,GATA6,HAND1,HES1,HOXA1,HOXD9,KLF4,KLF6,LEF1,MECOM,MEIS2,MSX1,NFIB,NKX2-5,NOTCH1,PITX2,RARA,S1PR1,SMAD1,SOX11,TCF7L1,TEAD1,TEAD2,TEAD4,VEGFA,WWTR1,YAP1,ZEB1,ZFP462,
GO:0000904	cell morphogenesis involved in differentiation	26	2.98064e-06	ERBB2,NRP1,	BMP2,SEMA5A,SEMA6A,	HOXA1,	BCL2,ERBB2,NOTCH1,	EPHB2,EPHB3,ERBB2,NUMBL,	GLI3,HES1,HOXA1,ID1,LEF1,	BCL2,NOTCH1,		ABLIM1,APP,BCL2,BMP2,DST,EFNA5,EFNB1,EPHB2,EPHB3,ERBB2,GAP43,GLI3,HES1,HOXA1,ID1,KIF5C,LAMB2,LEF1,MYH10,NDN,NOTCH1,NRP1,NUMBL,ROBO1,SEMA5A,SEMA6A,
GO:0001569	patterning of blood vessels	9	3.69997e-06	NRP1,	EDN1,SEMA5A,VEGFA,	PITX2,		ACVR1,FLT1,	PITX2,TBX20,			ACVR1,EDN1,FLT1,NOTCH4,NRP1,PITX2,SEMA5A,TBX20,VEGFA,
GO:0045941	positive regulation of transcription	43	4.05498e-06		BMP2,VEGFA,	HOXA1,HOXD9,MEIS2,MSX1,NKX2-5,PITX2,ZEB1,	MECOM,NFIB,NOTCH1,RARA,		EPAS1,ETS1,FOS,GATA4,GATA6,GLI3,HAND1,HES1,HOXA1,HOXD9,KLF2,KLF4,KLF6,LEF1,MECOM,MEIS2,MSX1,NFIB,NKX2-5,PITX2,RARA,SMAD1,SOX11,TBX20,TBX3,TCF7L1,TEAD1,TEAD2,TEAD4,ZEB1,	MECOM,NFIB,NOTCH1,RARA,	KLF6,	ABLIM1,APP,BMP2,EPAS1,ETS1,FOS,GATA4,GATA6,GLI3,HAND1,HES1,HOXA1,HOXD9,KLF2,KLF4,KLF6,LEF1,MDFIC,MECOM,MEIS2,MSX1,NFIB,NKX2-5,NOTCH1,PITX2,RARA,RGMB,S1PR1,SMAD1,SMARCD3,SOX11,TBX20,TBX3,TCF7L1,TEAD1,TEAD2,TEAD4,VEGFA,WWTR1,YAP1,ZEB1,ZFP462,
GO:0048762	mesenchymal cell differentiation	12	4.38248e-06	FGFR2,	BMP2,EDN1,SEMA3F,		BCL2,FGFR2,NOTCH1,	ACVR1,FGFR2,	LEF1,	BCL2,NOTCH1,		ACVR1,BCL2,BMP2,CYP26A1,EDN1,EFNB1,FGFR2,LAMA5,LEF1,NOTCH1,NRP2,SEMA3F,
GO:0030323	respiratory tube development	18	4.53484e-06	FGFR2,KDR,PDGFRA,	PDGFRA,VEGFA,	PITX2,	FGFR2,KDR,NFIB,NOTCH1,PDGFRA,	FGFR2,KDR,PDGFRA,	EPAS1,GATA6,GLI3,HES1,ID1,NFIB,PITX2,	NFIB,NOTCH1,PDGFRA,		EPAS1,FGFR2,GATA6,GLI3,HES1,ID1,KDR,LAMA5,MAN2A1,MMP14,NFIB,NOS3,NOTCH1,PCSK5,PDGFRA,PITX2,VEGFA,WNT5A,
GO:0007409	axonogenesis	22	4.57747e-06	ERBB2,NRP1,	SEMA5A,SEMA6A,	HOXA1,	BCL2,ERBB2,NOTCH1,	EPHB2,EPHB3,ERBB2,NUMBL,	GLI3,HOXA1,	BCL2,NOTCH1,		ABLIM1,APP,BCL2,DST,EFNA5,EFNB1,EPHB2,EPHB3,ERBB2,GAP43,GLI3,HOXA1,KIF5C,LAMB2,MYH10,NDN,NOTCH1,NRP1,NUMBL,ROBO1,SEMA5A,SEMA6A,
GO:0060485	mesenchyme development	12	5.40842e-06	FGFR2,	BMP2,EDN1,SEMA3F,		BCL2,FGFR2,NOTCH1,	ACVR1,FGFR2,	LEF1,	BCL2,NOTCH1,		ACVR1,BCL2,BMP2,CYP26A1,EDN1,EFNB1,FGFR2,LAMA5,LEF1,NOTCH1,NRP2,SEMA3F,
GO:0045893	positive regulation of transcription, DNA-dependent	39	5.55295e-06		BMP2,VEGFA,	HOXA1,HOXD9,MEIS2,MSX1,NKX2-5,PITX2,ZEB1,	MECOM,NFIB,NOTCH1,RARA,		EPAS1,ETS1,FOS,GATA4,GATA6,HAND1,HES1,HOXA1,HOXD9,KLF4,KLF6,LEF1,MECOM,MEIS2,MSX1,NFIB,NKX2-5,PITX2,RARA,SMAD1,SOX11,TBX20,TBX3,TCF7L1,TEAD1,TEAD2,TEAD4,ZEB1,	MECOM,NFIB,NOTCH1,RARA,	KLF6,	ABLIM1,APP,BMP2,EPAS1,ETS1,FOS,GATA4,GATA6,HAND1,HES1,HOXA1,HOXD9,KLF4,KLF6,LEF1,MDFIC,MECOM,MEIS2,MSX1,NFIB,NKX2-5,NOTCH1,PITX2,RARA,S1PR1,SMAD1,SOX11,TBX20,TBX3,TCF7L1,TEAD1,TEAD2,TEAD4,VEGFA,WWTR1,YAP1,ZEB1,ZFP462,
GO:0006357	regulation of transcription from RNA polymerase II promoter	51	5.60096e-06		BMP2,VEGFA,	CDX2,HOXA1,HOXB4,HOXD9,MEIS2,MSX1,NKX2-5,PITX2,ZEB1,	CDX2,MECOM,NFIB,NOTCH1,RARA,		CDX2,EPAS1,ETS1,FOS,GATA4,GATA6,HAND1,HES1,HEY2,HOXA1,HOXB4,HOXD9,ID1,ID3,KLF4,KLF6,LEF1,MECOM,MEIS2,MSX1,NFIB,NKX2-5,PITX2,RARA,SMAD1,SOX11,TCF7L1,TEAD1,TEAD2,TEAD4,ZEB1,	CDX2,MECOM,NFIB,NOTCH1,RARA,	KLF6,	ABLIM1,ANKRD1,APP,BCL6B,BMP2,CDKN1C,CDX2,DNAJB5,EPAS1,ETS1,FOS,GATA4,GATA6,HAND1,HDAC7,HES1,HEY2,HOXA1,HOXB4,HOXD9,ID1,ID3,JDP2,KLF4,KLF6,LEF1,MAGED1,MECOM,MEIS2,MSX1,NFIB,NKX2-5,NOTCH1,PITX2,RARA,S1PR1,SMAD1,SORBS3,SOX11,SOX7,TCF7L1,TEAD1,TEAD2,TEAD4,VEGFA,WWTR1,YAP1,ZEB1,ZFP462,ZFP57,
GO:0006793	phosphorus metabolic process	65	6.25409e-06	ERBB2,FGFR2,KDR,PDGFRA,TEK,	PDGFRA,		BCL2,CCND1,ERBB2,FGFR2,KDR,PDGFRA,	ACVR1,ACVRL1,CAMK2D,CDC42BPB,CDKL1,EPHA2,EPHB2,EPHB3,EPHB4,ERBB2,FGFR2,FLT1,FLT4,HUNK,KDR,LATS2,MAP3K3,MAP4K3,MAP4K4,MAP4K5,MAPK12,NEK6,NPR1,NPR2,NUAK1,PDGFRA,PIM3,PKDCC,PLK2,PRKAA2,PRKCH,RPS6KA2,SGK1,SNRK,STK39,TEK,TIE1,TRIB1,TRIO,TYRO3,WNK3,		BCL2,CCND1,PDGFRA,		ACVR1,ACVRL1,APP,ATP6V0E2,BCL2,CAMK2D,CCND1,CDC42BPB,CDKL1,D8ERTD82E,DUSP10,DUSP22,DUSP4,DUSP6,DUSP9,EFNA1,EPHA2,EPHB2,EPHB3,EPHB4,ERBB2,FGFR2,FLT1,FLT4,HUNK,KDR,LATS2,MAP3K3,MAP4K3,MAP4K4,MAP4K5,MAPK12,MDFIC,NEK6,NPR1,NPR2,NUAK1,PDGFRA,PIK3C2B,PIM3,PKDCC,PLK2,PPAP2A,PRKAA2,PRKCH,PTPN9,PTPRB,PTPRD,PTPRF,PTPRG,PTPRM,PTPRS,RPS6KA2,SGK1,SNRK,STK39,TEK,TGFBR3,TIE1,TRIB1,TRIO,TYRO3,WNK3,WNT5A,YES1,
GO:0006796	phosphate metabolic process	65	6.25409e-06	ERBB2,FGFR2,KDR,PDGFRA,TEK,	PDGFRA,		BCL2,CCND1,ERBB2,FGFR2,KDR,PDGFRA,	ACVR1,ACVRL1,CAMK2D,CDC42BPB,CDKL1,EPHA2,EPHB2,EPHB3,EPHB4,ERBB2,FGFR2,FLT1,FLT4,HUNK,KDR,LATS2,MAP3K3,MAP4K3,MAP4K4,MAP4K5,MAPK12,NEK6,NPR1,NPR2,NUAK1,PDGFRA,PIM3,PKDCC,PLK2,PRKAA2,PRKCH,RPS6KA2,SGK1,SNRK,STK39,TEK,TIE1,TRIB1,TRIO,TYRO3,WNK3,		BCL2,CCND1,PDGFRA,		ACVR1,ACVRL1,APP,ATP6V0E2,BCL2,CAMK2D,CCND1,CDC42BPB,CDKL1,D8ERTD82E,DUSP10,DUSP22,DUSP4,DUSP6,DUSP9,EFNA1,EPHA2,EPHB2,EPHB3,EPHB4,ERBB2,FGFR2,FLT1,FLT4,HUNK,KDR,LATS2,MAP3K3,MAP4K3,MAP4K4,MAP4K5,MAPK12,MDFIC,NEK6,NPR1,NPR2,NUAK1,PDGFRA,PIK3C2B,PIM3,PKDCC,PLK2,PPAP2A,PRKAA2,PRKCH,PTPN9,PTPRB,PTPRD,PTPRF,PTPRG,PTPRM,PTPRS,RPS6KA2,SGK1,SNRK,STK39,TEK,TGFBR3,TIE1,TRIB1,TRIO,TYRO3,WNK3,WNT5A,YES1,
GO:0051254	positive regulation of RNA metabolic process	39	6.51639e-06		BMP2,VEGFA,	HOXA1,HOXD9,MEIS2,MSX1,NKX2-5,PITX2,ZEB1,	MECOM,NFIB,NOTCH1,RARA,		EPAS1,ETS1,FOS,GATA4,GATA6,HAND1,HES1,HOXA1,HOXD9,KLF4,KLF6,LEF1,MECOM,MEIS2,MSX1,NFIB,NKX2-5,PITX2,RARA,SMAD1,SOX11,TBX20,TBX3,TCF7L1,TEAD1,TEAD2,TEAD4,ZEB1,	MECOM,NFIB,NOTCH1,RARA,	KLF6,	ABLIM1,APP,BMP2,EPAS1,ETS1,FOS,GATA4,GATA6,HAND1,HES1,HOXA1,HOXD9,KLF4,KLF6,LEF1,MDFIC,MECOM,MEIS2,MSX1,NFIB,NKX2-5,NOTCH1,PITX2,RARA,S1PR1,SMAD1,SOX11,TBX20,TBX3,TCF7L1,TEAD1,TEAD2,TEAD4,VEGFA,WWTR1,YAP1,ZEB1,ZFP462,
GO:0048667	cell morphogenesis involved in neuron differentiation	23	7.80143e-06	ERBB2,NRP1,	SEMA5A,SEMA6A,	HOXA1,	BCL2,ERBB2,NOTCH1,	EPHB2,EPHB3,ERBB2,NUMBL,	GLI3,HES1,HOXA1,	BCL2,NOTCH1,		ABLIM1,APP,BCL2,DST,EFNA5,EFNB1,EPHB2,EPHB3,ERBB2,GAP43,GLI3,HES1,HOXA1,KIF5C,LAMB2,MYH10,NDN,NOTCH1,NRP1,NUMBL,ROBO1,SEMA5A,SEMA6A,
GO:0010628	positive regulation of gene expression	43	7.90932e-06		BMP2,VEGFA,	HOXA1,HOXD9,MEIS2,MSX1,NKX2-5,PITX2,ZEB1,	MECOM,NFIB,NOTCH1,RARA,		EPAS1,ETS1,FOS,GATA4,GATA6,GLI3,HAND1,HES1,HOXA1,HOXD9,KLF2,KLF4,KLF6,LEF1,MECOM,MEIS2,MSX1,NFIB,NKX2-5,PITX2,RARA,SMAD1,SOX11,TBX20,TBX3,TCF7L1,TEAD1,TEAD2,TEAD4,ZEB1,	MECOM,NFIB,NOTCH1,RARA,	KLF6,	ABLIM1,APP,BMP2,EPAS1,ETS1,FOS,GATA4,GATA6,GLI3,HAND1,HES1,HOXA1,HOXD9,KLF2,KLF4,KLF6,LEF1,MDFIC,MECOM,MEIS2,MSX1,NFIB,NKX2-5,NOTCH1,PITX2,RARA,RGMB,S1PR1,SMAD1,SMARCD3,SOX11,TBX20,TBX3,TCF7L1,TEAD1,TEAD2,TEAD4,VEGFA,WWTR1,YAP1,ZEB1,ZFP462,
GO:0016477	cell migration	27	9.13616e-06	CDH2,ITGA1,ITGA3,KDR,NRP1,	CX3CL1,HBEGF,PDGFB,SEMA3F,VEGFA,	LHX6,	KDR,PDGFB,	ACVR1,FLT1,KDR,	ARID5B,LHX6,TWIST1,	PDGFB,		ACVR1,ARID5B,BCAR1,CD24A,CDH2,CX3CL1,EFNB1,FLT1,HBEGF,ITGA1,ITGA3,KDR,LAMA5,LHX6,MMP14,MYH10,NCKAP1,NDN,NRP1,NRP2,PDGFB,SEMA3F,SGPL1,SRGAP1,SYNE2,TWIST1,VEGFA,
GO:0010604	positive regulation of macromolecule metabolic process	51	1.18057e-05	CD40,TLR4,	BMP2,VEGFA,	HOXA1,HOXD9,MEIS2,MSX1,NKX2-5,PITX2,ZEB1,	BCL2,MECOM,NFIB,NOTCH1,RARA,		EPAS1,ETS1,FOS,GATA4,GATA6,GLI3,HAND1,HES1,HOXA1,HOXD9,KLF2,KLF4,KLF6,LEF1,LIN28A,MECOM,MEIS2,MSX1,NFIB,NKX2-5,PITX2,RARA,SMAD1,SOX11,TBX20,TBX3,TCF7L1,TEAD1,TEAD2,TEAD4,ZEB1,	BCL2,MECOM,NFIB,NOTCH1,RARA,	KLF6,	ABLIM1,APP,BCL2,BMP2,CD24A,CD40,EPAS1,ETS1,FOS,GATA4,GATA6,GHR,GLI3,HAND1,HES1,HOXA1,HOXD9,KLF2,KLF4,KLF6,LEF1,LIN28A,MDFIC,MECOM,MEIS2,MSX1,NFIB,NKX2-5,NOTCH1,PITX2,PTMS,RARA,RGMB,S1PR1,SMAD1,SMARCD3,SORBS1,SOX11,TBX20,TBX3,TCF7L1,TEAD1,TEAD2,TEAD4,TLR4,VEGFA,WWTR1,YAP1,ZEB1,ZFP462,
GO:0045765	regulation of angiogenesis	11	1.31796e-05	TEK,	CX3CL1,			TEK,TIE1,	GATA4,ID1,			ADAMTS1,COL4A2,CX3CL1,GATA4,ID1,NOS3,RHOB,STAB1,TEK,TIE1,VASH2,
GO:0048858	cell projection morphogenesis	24	1.32182e-05	ERBB2,NRP1,	SEMA5A,SEMA6A,	HOXA1,	BCL2,ERBB2,NOTCH1,	EPHB2,EPHB3,ERBB2,NUMBL,	GLI3,HOXA1,	BCL2,NOTCH1,		ABLIM1,APP,BCL2,DST,EFNA5,EFNB1,EPHB2,EPHB3,ERBB2,GAP43,GLI3,HOXA1,KIF5C,LAMA5,LAMB2,MYH10,NDN,NOTCH1,NRP1,NUMBL,ROBO1,SEMA5A,SEMA6A,WWTR1,
GO:0007411	axon guidance	16	1.32619e-05	ERBB2,NRP1,	SEMA5A,SEMA6A,	HOXA1,	ERBB2,	EPHB2,EPHB3,ERBB2,	GLI3,HOXA1,			ABLIM1,APP,EFNA5,EFNB1,EPHB2,EPHB3,ERBB2,GAP43,GLI3,HOXA1,KIF5C,MYH10,NRP1,ROBO1,SEMA5A,SEMA6A,
GO:0030324	lung development	17	1.50412e-05	FGFR2,KDR,PDGFRA,	PDGFRA,VEGFA,	PITX2,	FGFR2,KDR,NFIB,NOTCH1,PDGFRA,	FGFR2,KDR,PDGFRA,	EPAS1,GATA6,GLI3,HES1,ID1,NFIB,PITX2,	NFIB,NOTCH1,PDGFRA,		EPAS1,FGFR2,GATA6,GLI3,HES1,ID1,KDR,LAMA5,MAN2A1,MMP14,NFIB,NOS3,NOTCH1,PDGFRA,PITX2,VEGFA,WNT5A,
GO:0048812	neuron projection morphogenesis	22	1.52897e-05	ERBB2,NRP1,	SEMA5A,SEMA6A,	HOXA1,	BCL2,ERBB2,NOTCH1,	EPHB2,EPHB3,ERBB2,NUMBL,	GLI3,HOXA1,	BCL2,NOTCH1,		ABLIM1,APP,BCL2,DST,EFNA5,EFNB1,EPHB2,EPHB3,ERBB2,GAP43,GLI3,HOXA1,KIF5C,LAMB2,MYH10,NDN,NOTCH1,NRP1,NUMBL,ROBO1,SEMA5A,SEMA6A,
GO:0000902	cell morphogenesis	31	1.70299e-05	ERBB2,NRP1,	BMP2,SEMA5A,SEMA6A,	HOXA1,	BCL2,ERBB2,NOTCH1,	EPHB2,EPHB3,ERBB2,NUMBL,	GLI3,HES1,HOXA1,ID1,LEF1,	BCL2,NOTCH1,		ABLIM1,APP,BCL2,BMP2,CTNNA1,DST,EFNA5,EFNB1,EPHB2,EPHB3,ERBB2,GAP43,GLI3,HES1,HOXA1,ID1,KIF5C,LAMA5,LAMB2,LEF1,MYH10,NDN,NOTCH1,NRP1,NUMBL,PRICKLE2,ROBO1,SEMA5A,SEMA6A,SYNE2,WWTR1,
GO:0014031	mesenchymal cell development	11	1.9834e-05		BMP2,EDN1,SEMA3F,		BCL2,NOTCH1,	ACVR1,	LEF1,	BCL2,NOTCH1,		ACVR1,BCL2,BMP2,CYP26A1,EDN1,EFNB1,LAMA5,LEF1,NOTCH1,NRP2,SEMA3F,
GO:0048332	mesoderm morphogenesis	10	2.06731e-05	FGFR2,			FGFR2,	ACVR1,EPHA2,FGFR2,	HAND1,LEF1,SMAD1,TBX3,TCF7L1,			ACVR1,EPHA2,FGFR2,HAND1,LEF1,NCKAP1,SMAD1,TBX3,TCF7L1,WNT3,
GO:0009952	anterior/posterior pattern formation	20	2.19583e-05			HOXA1,HOXB2,HOXB3,HOXB4,HOXB5,HOXB6,HOXD9,	NOTCH1,		GATA4,GLI3,HES1,HOXA1,HOXB2,HOXB3,HOXB4,HOXB5,HOXB6,HOXD9,LEF1,TBX3,TCF7L1,	NOTCH1,		CYP26A1,GATA4,GLI3,HES1,HOXA1,HOXB2,HOXB3,HOXB4,HOXB5,HOXB6,HOXD9,LEF1,NCKAP1,NOTCH1,PCSK5,PGAP1,SFRP1,TBX3,TCF7L1,WNT3,
GO:0008284	positive regulation of cell proliferation	29	2.45054e-05	CD40,FGFR2,KDR,LIFR,TLR4,	CSF1,EDN1,HBEGF,PDGFB,VEGFA,	NKX2-5,	BCL2,FGFR2,KDR,LIFR,NOTCH1,PDGFB,RARA,	FGFR2,FLT4,KDR,	CRIP2,HES1,HEY2,NKX2-5,RARA,TBX3,	BCL2,LIFR,NOTCH1,PDGFB,RARA,		BCL2,BEX1,CALCRL,CD24A,CD40,CRIP2,CSF1,EDN1,EFNB1,FGFR2,FLT4,HBEGF,HES1,HEY2,KDR,LIFR,MARCKSL1,NKX2-5,NOTCH1,NOTCH4,PDGFB,RARA,RASIP1,S1PR1,SP6,TBX3,TLR4,VASH2,VEGFA,
GO:0045596	negative regulation of cell differentiation	22	2.55091e-05	NRP1,	SEMA3F,	CDX2,ZEB1,	CCND1,CDX2,NOTCH1,	EPHB2,	CDX2,GLI3,HES1,KLF4,NFKBIA,PRDM6,TBX3,TWIST1,ZEB1,	CCND1,CDX2,NOTCH1,		BEX1,CCND1,CD24A,CDX2,CTNNA1,EPHB2,GLI3,HES1,KLF4,NFKBIA,NOTCH1,NOTCH3,NOTCH4,NRP1,PRDM6,RHOC,SEMA3F,TBX3,TGFBR3,TWIST1,WWTR1,ZEB1,
GO:0060429	epithelium development	28	2.83525e-05	FGFR2,KDR,NRP1,	BMP2,CSF1,VEGFA,	HOXB2,HOXB4,HOXB5,	BCL2,FGFR2,KDR,MECOM,NOTCH1,	FGFR2,KDR,	GATA6,GLI3,HOXB2,HOXB4,HOXB5,ID1,ID3,MECOM,TBX3,TWIST1,	BCL2,MECOM,NOTCH1,		BCL2,BMP2,CSF1,DLC1,FGFR2,FZD1,FZD2,GATA6,GLI3,HOXB2,HOXB4,HOXB5,ID1,ID3,KDR,LAMA5,MECOM,NCKAP1,NOTCH1,NRP1,S1PR1,SFRP1,SHANK3,TBX3,TWIST1,VEGFA,WNT5A,
GO:0007498	mesoderm development	12	2.87679e-05	FGFR2,	VEGFA,		FGFR2,	ACVR1,EPHA2,FGFR2,	HAND1,LEF1,SMAD1,TBX3,TCF7L1,		EXT1,	ACVR1,EPHA2,EXT1,FGFR2,HAND1,LEF1,NCKAP1,SMAD1,TBX3,TCF7L1,VEGFA,WNT3,
GO:0032990	cell part morphogenesis	24	2.89208e-05	ERBB2,NRP1,	SEMA5A,SEMA6A,	HOXA1,	BCL2,ERBB2,NOTCH1,	EPHB2,EPHB3,ERBB2,NUMBL,	GLI3,HOXA1,	BCL2,NOTCH1,		ABLIM1,APP,BCL2,DST,EFNA5,EFNB1,EPHB2,EPHB3,ERBB2,GAP43,GLI3,HOXA1,KIF5C,LAMA5,LAMB2,MYH10,NDN,NOTCH1,NRP1,NUMBL,ROBO1,SEMA5A,SEMA6A,WWTR1,
GO:0032989	cellular component morphogenesis	33	3.16861e-05	ERBB2,NRP1,	BMP2,SEMA5A,SEMA6A,	HOXA1,	BCL2,ERBB2,NOTCH1,	EPHB2,EPHB3,ERBB2,NUMBL,	GLI3,HES1,HOXA1,ID1,LEF1,	BCL2,NOTCH1,		ABLIM1,ACTC1,APP,BCL2,BMP2,CTNNA1,DST,EFNA5,EFNB1,EPHB2,EPHB3,ERBB2,GAP43,GLI3,HES1,HOXA1,ID1,KIF5C,LAMA5,LAMB2,LEF1,MYH10,NDN,NOTCH1,NRP1,NUMBL,PRICKLE2,ROBO1,SEMA5A,SEMA6A,SYNE2,TNNT2,WWTR1,
GO:0006468	protein amino acid phosphorylation	50	3.27869e-05	ERBB2,FGFR2,KDR,PDGFRA,TEK,	PDGFRA,		BCL2,CCND1,ERBB2,FGFR2,KDR,PDGFRA,	ACVR1,ACVRL1,CAMK2D,CDC42BPB,CDKL1,EPHA2,EPHB2,EPHB3,EPHB4,ERBB2,FGFR2,FLT1,FLT4,HUNK,KDR,LATS2,MAP3K3,MAP4K3,MAP4K4,MAP4K5,MAPK12,NEK6,NPR1,NPR2,NUAK1,PDGFRA,PIM3,PKDCC,PLK2,PRKAA2,PRKCH,RPS6KA2,SGK1,SNRK,STK39,TEK,TIE1,TRIB1,TRIO,TYRO3,WNK3,		BCL2,CCND1,PDGFRA,		ACVR1,ACVRL1,APP,BCL2,CAMK2D,CCND1,CDC42BPB,CDKL1,D8ERTD82E,EFNA1,EPHA2,EPHB2,EPHB3,EPHB4,ERBB2,FGFR2,FLT1,FLT4,HUNK,KDR,LATS2,MAP3K3,MAP4K3,MAP4K4,MAP4K5,MAPK12,MDFIC,NEK6,NPR1,NPR2,NUAK1,PDGFRA,PIM3,PKDCC,PLK2,PRKAA2,PRKCH,RPS6KA2,SGK1,SNRK,STK39,TEK,TGFBR3,TIE1,TRIB1,TRIO,TYRO3,WNK3,WNT5A,YES1,
GO:0001655	urogenital system development	19	3.96193e-05	FGFR2,	BMP2,		BCL2,FGFR2,NOTCH1,RARA,	ACVR1,FGFR2,	ARID5B,GLI3,RARA,SALL1,	BCL2,NOTCH1,RARA,		ACVR1,ADAMTS1,ARID5B,BCL2,BMP2,FGFR2,GLI3,LAMA5,LRP4,NID1,NOTCH1,PCSK5,RARA,SALL1,SFRP1,SGPL1,TENC1,WNT5A,WWTR1,
GO:0048666	neuron development	29	4.05179e-05	ERBB2,NRP1,	SEMA5A,SEMA6A,VEGFA,	HOXA1,HOXD9,LHX6,	BCL2,ERBB2,NOTCH1,	EPHB2,EPHB3,ERBB2,NUMBL,	GLI3,HES1,HOXA1,HOXD9,LHX6,NR2F6,	BCL2,NOTCH1,		ABLIM1,APP,BCL2,CD24A,CDKN1C,DST,EFNA5,EFNB1,EPHB2,EPHB3,ERBB2,GAP43,GLI3,HES1,HOXA1,HOXD9,KIF5C,LAMB2,LHX6,MYH10,NDN,NOTCH1,NR2F6,NRP1,NUMBL,ROBO1,SEMA5A,SEMA6A,VEGFA,
GO:0022604	regulation of cell morphogenesis	15	5.01763e-05	NRP1,	SEMA3F,			EPHB2,				AKAP2,ARAP3,CDC42EP1,EFNA1,EPHB2,FBLIM1,FERMT2,FN1,GNA12,MYH10,NRP1,RHOJ,RHOU,SEMA3F,TGFBR3,
GO:0001570	vasculogenesis	10	5.93015e-05	KDR,		NKX2-5,	KDR,	EPHA2,KDR,	HEY2,NKX2-5,SOX17,SOX18,			EGFL7,EPHA2,GJC1,HDAC7,HEY2,KDR,NKX2-5,SGPL1,SOX17,SOX18,
GO:0060541	respiratory system development	17	6.05518e-05	FGFR2,KDR,PDGFRA,	PDGFRA,VEGFA,	PITX2,	FGFR2,KDR,NFIB,NOTCH1,PDGFRA,	FGFR2,KDR,PDGFRA,	EPAS1,GATA6,GLI3,HES1,ID1,NFIB,PITX2,	NFIB,NOTCH1,PDGFRA,		EPAS1,FGFR2,GATA6,GLI3,HES1,ID1,KDR,LAMA5,MAN2A1,MMP14,NFIB,NOS3,NOTCH1,PDGFRA,PITX2,VEGFA,WNT5A,
GO:0040007	growth	22	6.10892e-05	FGFR2,	BMP2,BMP6,CSF1,GDF6,HBEGF,PDGFB,		BCL2,FGFR2,NOTCH1,PDGFB,	FGFR2,	ARID5B,GLI3,	BCL2,NOTCH1,PDGFB,		APP,ARID5B,BCL2,BMP2,BMP6,CSF1,FGFR2,GAP43,GDF6,GLI3,HBEGF,LAMB2,LEPRE1,LRP4,NDN,NOTCH1,PDGFB,PLEKHA1,SEPP1,TENC1,TGFBR3,WNT5A,
GO:0060415	muscle tissue morphogenesis	7	6.39571e-05			PITX2,			HAND1,PITX2,			ACTC1,EGLN1,HAND1,PITX2,TGFBR3,TNNT2,TPM1,
GO:0055008	cardiac muscle tissue morphogenesis	7	6.39571e-05			PITX2,			HAND1,PITX2,			ACTC1,EGLN1,HAND1,PITX2,TGFBR3,TNNT2,TPM1,
GO:0060711	labyrinthine layer development	9	7.87071e-05	FGFR2,VCAM1,	CYR61,		FGFR2,	FGFR2,	LEF1,			CYR61,EGLN1,FGFR2,LEF1,PCDH12,PLCD1,PLCD3,RSPO3,VCAM1,
GO:0035108	limb morphogenesis	16	9.02048e-05	FGFR2,		HOXD9,MSX1,PITX1,	FGFR2,MECOM,NOTCH1,	FGFR2,	GLI3,HOXD9,LEF1,MECOM,MSX1,PITX1,TBX3,TWIST1,	MECOM,NOTCH1,		FBN2,FGFR2,GLI3,GNA12,HOXD9,LEF1,LRP4,MECOM,MSX1,NOTCH1,PCSK5,PITX1,TBX3,TWIST1,WNT5A,
GO:0035107	appendage morphogenesis	16	9.02048e-05	FGFR2,		HOXD9,MSX1,PITX1,	FGFR2,MECOM,NOTCH1,	FGFR2,	GLI3,HOXD9,LEF1,MECOM,MSX1,PITX1,TBX3,TWIST1,	MECOM,NOTCH1,		FBN2,FGFR2,GLI3,GNA12,HOXD9,LEF1,LRP4,MECOM,MSX1,NOTCH1,PCSK5,PITX1,TBX3,TWIST1,WNT5A,
GO:0007178	transmembrane receptor protein serine/threonine kinase signaling pathway	13	9.12885e-05		BMP2,BMP6,GDF6,PDGFB,	MSX1,	PDGFB,	ACVR1,ACVRL1,	ID1,MSX1,SMAD1,	PDGFB,		ACVR1,ACVRL1,AKAP2,BMP2,BMP6,DUSP22,GDF6,ID1,MSX1,PDGFB,RGMB,SMAD1,TGFBR3,
GO:0051056	regulation of small GTPase mediated signal transduction	24	9.13175e-05		CSF1,			TRIO,				ARAP3,ARHGAP27,ARHGEF10,ARHGEF15,ARHGEF17,CSF1,DAB2IP,EVI5,FARP1,FGD5,FGD6,ITPKB,PLEKHG1,PLEKHG3,RAPGEF3,RAPGEF5,RASGRP3,RGL1,S1PR1,SIPA1L2,SPATA13,SYDE1,TBC1D9,TRIO,
GO:0003002	regionalization	23	9.65025e-05		EDN1,	HOXA1,HOXB2,HOXB3,HOXB4,HOXB5,HOXB6,HOXD9,	NOTCH1,		GATA4,GLI3,HES1,HOXA1,HOXB2,HOXB3,HOXB4,HOXB5,HOXB6,HOXD9,LEF1,TBX20,TBX3,TCF7L1,	NOTCH1,		CYP26A1,EDN1,GATA4,GLI3,HES1,HOXA1,HOXB2,HOXB3,HOXB4,HOXB5,HOXB6,HOXD9,LEF1,LRP4,NCKAP1,NOTCH1,PCSK5,PGAP1,SFRP1,TBX20,TBX3,TCF7L1,WNT3,
GO:0007010	cytoskeleton organization	30	0.000114456		PDGFB,		BCL2,PDGFB,	CDC42BPB,	CSRP1,LIMA1,	BCL2,PDGFB,		ABLIM1,ACTC1,AKAP2,ARHGEF17,BCAR1,BCL2,CDC42BPB,CNN1,CNN2,CNN3,CSRP1,DLC1,DST,EHD2,EPB4.1L1,EPB4.1L3,FMNL3,LIMA1,LIMCH1,MYH10,NCKAP1,PDGFB,PDLIM3,PFN2,RHOJ,RHOU,SORBS1,TAGLN,TMSB10,TNNT2,
GO:0030336	negative regulation of cell migration	8	0.000120771		PDGFB,		BCL2,PDGFB,	TIE1,		BCL2,PDGFB,		ARAP3,BCL2,DLL4,EGFL7,PDGFB,ROBO4,TGFBR3,TIE1,
GO:0008360	regulation of cell shape	10	0.000123391									AKAP2,ARAP3,CDC42EP1,FBLIM1,FERMT2,FN1,GNA12,MYH10,RHOJ,RHOU,
GO:0031175	neuron projection development	23	0.000126704	ERBB2,NRP1,	SEMA5A,SEMA6A,	HOXA1,	BCL2,ERBB2,NOTCH1,	EPHB2,EPHB3,ERBB2,NUMBL,	GLI3,HOXA1,	BCL2,NOTCH1,		ABLIM1,APP,BCL2,CD24A,DST,EFNA5,EFNB1,EPHB2,EPHB3,ERBB2,GAP43,GLI3,HOXA1,KIF5C,LAMB2,MYH10,NDN,NOTCH1,NRP1,NUMBL,ROBO1,SEMA5A,SEMA6A,
GO:0048736	appendage development	16	0.000133512	FGFR2,		HOXD9,MSX1,PITX1,	FGFR2,MECOM,NOTCH1,	FGFR2,	GLI3,HOXD9,LEF1,MECOM,MSX1,PITX1,TBX3,TWIST1,	MECOM,NOTCH1,		FBN2,FGFR2,GLI3,GNA12,HOXD9,LEF1,LRP4,MECOM,MSX1,NOTCH1,PCSK5,PITX1,TBX3,TWIST1,WNT5A,
GO:0060173	limb development	16	0.000133512	FGFR2,		HOXD9,MSX1,PITX1,	FGFR2,MECOM,NOTCH1,	FGFR2,	GLI3,HOXD9,LEF1,MECOM,MSX1,PITX1,TBX3,TWIST1,	MECOM,NOTCH1,		FBN2,FGFR2,GLI3,GNA12,HOXD9,LEF1,LRP4,MECOM,MSX1,NOTCH1,PCSK5,PITX1,TBX3,TWIST1,WNT5A,
GO:0001822	kidney development	15	0.000148555	FGFR2,	BMP2,		BCL2,FGFR2,RARA,	FGFR2,	ARID5B,GLI3,RARA,SALL1,	BCL2,RARA,		ADAMTS1,ARID5B,BCL2,BMP2,FGFR2,GLI3,LAMA5,LRP4,NID1,PCSK5,RARA,SALL1,SGPL1,TENC1,WWTR1,
GO:0016310	phosphorylation	52	0.000155898	ERBB2,FGFR2,KDR,PDGFRA,TEK,	PDGFRA,		BCL2,CCND1,ERBB2,FGFR2,KDR,PDGFRA,	ACVR1,ACVRL1,CAMK2D,CDC42BPB,CDKL1,EPHA2,EPHB2,EPHB3,EPHB4,ERBB2,FGFR2,FLT1,FLT4,HUNK,KDR,LATS2,MAP3K3,MAP4K3,MAP4K4,MAP4K5,MAPK12,NEK6,NPR1,NPR2,NUAK1,PDGFRA,PIM3,PKDCC,PLK2,PRKAA2,PRKCH,RPS6KA2,SGK1,SNRK,STK39,TEK,TIE1,TRIB1,TRIO,TYRO3,WNK3,		BCL2,CCND1,PDGFRA,		ACVR1,ACVRL1,APP,ATP6V0E2,BCL2,CAMK2D,CCND1,CDC42BPB,CDKL1,D8ERTD82E,EFNA1,EPHA2,EPHB2,EPHB3,EPHB4,ERBB2,FGFR2,FLT1,FLT4,HUNK,KDR,LATS2,MAP3K3,MAP4K3,MAP4K4,MAP4K5,MAPK12,MDFIC,NEK6,NPR1,NPR2,NUAK1,PDGFRA,PIK3C2B,PIM3,PKDCC,PLK2,PRKAA2,PRKCH,RPS6KA2,SGK1,SNRK,STK39,TEK,TGFBR3,TIE1,TRIB1,TRIO,TYRO3,WNK3,WNT5A,YES1,
GO:0030182	neuron differentiation	34	0.000159412	ERBB2,NRP1,	SEMA5A,SEMA6A,VEGFA,	HOXA1,HOXD9,LHX6,	BCL2,ERBB2,NOTCH1,	EPHA2,EPHB2,EPHB3,ERBB2,NUMBL,	GLI3,HES1,HOXA1,HOXD9,ID3,LHX6,NR2F6,	BCL2,NOTCH1,		ABLIM1,APP,BCL2,CD24A,CDKN1C,DST,EFNA1,EFNA5,EFNB1,EPHA2,EPHB2,EPHB3,ERBB2,GAP43,GLI3,HES1,HOXA1,HOXD9,ID3,KIF5C,LAMB2,LHX6,MYH10,NDN,NOTCH1,NOTCH3,NR2F6,NRP1,NUMBL,ROBO1,S1PR1,SEMA5A,SEMA6A,VEGFA,
GO:0048870	cell motility	27	0.000161849	CDH2,ITGA1,ITGA3,KDR,NRP1,	CX3CL1,HBEGF,PDGFB,SEMA3F,VEGFA,	LHX6,	KDR,PDGFB,	ACVR1,FLT1,KDR,	ARID5B,LHX6,TWIST1,	PDGFB,		ACVR1,ARID5B,BCAR1,CD24A,CDH2,CX3CL1,EFNB1,FLT1,HBEGF,ITGA1,ITGA3,KDR,LAMA5,LHX6,MMP14,MYH10,NCKAP1,NDN,NRP1,NRP2,PDGFB,SEMA3F,SGPL1,SRGAP1,SYNE2,TWIST1,VEGFA,
GO:0051674	localization of cell	27	0.000161849	CDH2,ITGA1,ITGA3,KDR,NRP1,	CX3CL1,HBEGF,PDGFB,SEMA3F,VEGFA,	LHX6,	KDR,PDGFB,	ACVR1,FLT1,KDR,	ARID5B,LHX6,TWIST1,	PDGFB,		ACVR1,ARID5B,BCAR1,CD24A,CDH2,CX3CL1,EFNB1,FLT1,HBEGF,ITGA1,ITGA3,KDR,LAMA5,LHX6,MMP14,MYH10,NCKAP1,NDN,NRP1,NRP2,PDGFB,SEMA3F,SGPL1,SRGAP1,SYNE2,TWIST1,VEGFA,
GO:0034329	cell junction assembly	7	0.000167869	ITGA5,			BCL2,			BCL2,		BCL2,CTNNA1,DLC1,FN1,HDAC7,ITGA5,SORBS1,
GO:0048010	vascular endothelial growth factor receptor signaling pathway	6	0.000186381	KDR,NRP1,PDGFRA,	PDGFRA,VEGFA,		KDR,PDGFRA,	FLT1,FLT4,KDR,PDGFRA,		PDGFRA,		FLT1,FLT4,KDR,NRP1,PDGFRA,VEGFA,
GO:0001892	embryonic placenta development	11	0.000203747	FGFR2,VCAM1,	CYR61,		FGFR2,	FGFR2,	EPAS1,HAND1,LEF1,			CYR61,EGLN1,EPAS1,FGFR2,HAND1,LEF1,PCDH12,PLCD1,PLCD3,RSPO3,VCAM1,
GO:0030900	forebrain development	19	0.000226981			LHX6,MSX1,PITX1,PITX2,	MECOM,NFIB,NOTCH1,	NUMBL,	GLI3,HES1,LEF1,LHX6,MECOM,MSX1,NFIB,PITX1,PITX2,TBX3,	MECOM,NFIB,NOTCH1,		APP,DLC1,GLI3,HES1,LEF1,LHX6,MECOM,MSX1,MYH10,NFIB,NOTCH1,NOTCH3,NUMBL,PGAP1,PITX1,PITX2,TBX3,WNT5A,
GO:0035023	regulation of Rho protein signal transduction	13	0.000236968					TRIO,				ARAP3,ARHGAP27,ARHGEF10,ARHGEF15,ARHGEF17,FARP1,FGD5,FGD6,PLEKHG1,PLEKHG3,SPATA13,SYDE1,TRIO,
GO:0040013	negative regulation of locomotion	8	0.000240417		PDGFB,		BCL2,PDGFB,	TIE1,		BCL2,PDGFB,		ARAP3,BCL2,DLL4,EGFL7,PDGFB,ROBO4,TGFBR3,TIE1,
GO:0001890	placenta development	13	0.000264622	FGFR2,VCAM1,	CYR61,	CDX2,	CDX2,FGFR2,	FGFR2,	CDX2,EPAS1,HAND1,LEF1,	CDX2,		CDX2,CYR61,EGLN1,EPAS1,FGFR2,HAND1,LEF1,PCDH12,PLAC1,PLCD1,PLCD3,RSPO3,VCAM1,
GO:0051271	negative regulation of cell motion	8	0.000296727		PDGFB,		BCL2,PDGFB,	TIE1,		BCL2,PDGFB,		ARAP3,BCL2,DLL4,EGFL7,PDGFB,ROBO4,TGFBR3,TIE1,
GO:0034330	cell junction organization	8	0.000296727	ITGA5,			BCL2,	NUMBL,		BCL2,		BCL2,CTNNA1,DLC1,FN1,HDAC7,ITGA5,NUMBL,SORBS1,
GO:0016202	regulation of striated muscle tissue development	9	0.000304744	FGFR2,			BCL2,FGFR2,	ACVR1,FGFR2,	GATA4,HEY2,LEF1,TBX3,TWIST1,	BCL2,		ACVR1,BCL2,FGFR2,GATA4,HDAC7,HEY2,LEF1,TBX3,TWIST1,
GO:0001666	response to hypoxia	11	0.000305745		EDN1,PDGFB,VEGFA,		BCL2,PDGFB,		EPAS1,	BCL2,PDGFB,		BCL2,CAPN2,CD24A,ECE1,EDN1,EPAS1,HMOX1,MMP14,MMP2,PDGFB,VEGFA,
GO:0051146	striated muscle cell differentiation	13	0.000328221	ERBB2,		NKX2-5,	ERBB2,RARA,	ERBB2,	GATA4,GATA6,NKX2-5,RARA,	RARA,		ACTC1,APP,CAPN2,CAV2,ERBB2,GATA4,GATA6,LRP4,MYH10,NEO1,NKX2-5,RARA,TNNT2,
GO:0070482	response to oxygen levels	11	0.000348016		EDN1,PDGFB,VEGFA,		BCL2,PDGFB,		EPAS1,	BCL2,PDGFB,		BCL2,CAPN2,CD24A,ECE1,EDN1,EPAS1,HMOX1,MMP14,MMP2,PDGFB,VEGFA,
GO:0048705	skeletal system morphogenesis	16	0.000357028	FGFR2,PDGFRA,	PDGFRA,	HOXB2,HOXB3,HOXB4,HOXB5,HOXB6,HOXD9,ZEB1,	FGFR2,PDGFRA,	FGFR2,PDGFRA,	ARID5B,GLI3,HOXB2,HOXB3,HOXB4,HOXB5,HOXB6,HOXD9,NAB2,ZEB1,	PDGFRA,		ARID5B,FGFR2,GLI3,HOXB2,HOXB3,HOXB4,HOXB5,HOXB6,HOXD9,HSPG2,MMP2,NAB2,PDGFRA,PLEKHA1,SGPL1,ZEB1,
GO:0048634	regulation of muscle development	9	0.000360845	FGFR2,			BCL2,FGFR2,	ACVR1,FGFR2,	GATA4,HEY2,LEF1,TBX3,TWIST1,	BCL2,		ACVR1,BCL2,FGFR2,GATA4,HDAC7,HEY2,LEF1,TBX3,TWIST1,
GO:0030509	BMP signaling pathway	7	0.000373979		BMP2,BMP6,GDF6,	MSX1,			ID1,MSX1,SMAD1,			BMP2,BMP6,GDF6,ID1,MSX1,RGMB,SMAD1,
GO:0060348	bone development	15	0.000417877	FGFR2,	BMP1,BMP2,BMP6,IGF2,	HOXB4,	BCL2,FGFR2,	FGFR2,NPR2,	HOXB4,NAB2,SMAD1,	BCL2,		BCL2,BMP1,BMP2,BMP6,FGFR2,HOXB4,HSPG2,IGF2,MMP14,MMP2,NAB2,NPR2,SMAD1,SOST,WWTR1,
GO:0030030	cell projection organization	28	0.000433243	ERBB2,NRP1,	PDGFB,SEMA5A,SEMA6A,	HOXA1,	BCL2,ERBB2,NOTCH1,PDGFB,	EPHB2,EPHB3,ERBB2,NUMBL,	GLI3,HOXA1,LIMA1,	BCL2,NOTCH1,PDGFB,		ABLIM1,APP,BCL2,CD24A,DST,EFNA5,EFNB1,EPHB2,EPHB3,ERBB2,GAP43,GLI3,HOXA1,KIF5C,LAMA5,LAMB2,LIMA1,MYH10,NCKAP1,NDN,NOTCH1,NRP1,NUMBL,PDGFB,ROBO1,SEMA5A,SEMA6A,WWTR1,
GO:0055123	digestive system development	8	0.00044097	FGFR2,		PITX2,	BCL2,FGFR2,NOTCH1,	FGFR2,	GATA4,GLI3,PITX2,	BCL2,NOTCH1,		BCL2,FGFR2,GATA4,GLI3,NCKAP1,NOTCH1,PITX2,WNT5A,
GO:0031032	actomyosin structure organization	7	0.0004748									ACTC1,CNN1,CNN2,CNN3,LIMCH1,MYH10,TNNT2,
GO:0001667	ameboidal cell migration	9	0.000498286		SEMA3F,			ACVR1,	ARID5B,			ACVR1,ARID5B,EFNB1,LAMA5,NCKAP1,NRP2,SEMA3F,SGPL1,SYNE2,
GO:0043062	extracellular structure organization	17	0.00051923	CDH2,ERBB2,PDGFRA,	CYR61,PDGFRA,		ERBB2,PDGFRA,	ERBB2,PDGFRA,		PDGFRA,		ANXA2,APP,CADM1,CCDC80,CDH2,COL4A6,COL5A2,CYR61,ERBB2,FBLN1,HSPG2,LRP4,NID1,P4HA1,PDGFRA,RECK,SERPINH1,
GO:0030155	regulation of cell adhesion	13	0.000546075		CSF1,CYR61,		BCL2,			BCL2,		BCL2,CCDC80,CD24A,CSF1,CYR61,EDIL3,EMCN,FBLN2,LAMA4,LAMA5,MMP14,NID1,S1PR1,
GO:0048732	gland development	20	0.000632012	FGFR2,NRP1,	CSF1,PDGFB,VEGFA,	HOXB3,HOXD9,NKX2-5,PITX1,PITX2,	BCL2,CCND1,FGFR2,NOTCH1,PDGFB,	FGFR2,	GLI3,HES1,HOXB3,HOXD9,LEF1,NKX2-5,PITX1,PITX2,TBX3,	BCL2,CCND1,NOTCH1,PDGFB,		BCL2,CCND1,CSF1,FGFR2,GLI3,HES1,HOXB3,HOXD9,LAMA5,LEF1,NKX2-5,NOTCH1,NRP1,PDGFB,PITX1,PITX2,SFRP1,TBX3,VEGFA,WNT5A,
GO:0001707	mesoderm formation	8	0.000636298	FGFR2,			FGFR2,	ACVR1,EPHA2,FGFR2,	HAND1,LEF1,SMAD1,			ACVR1,EPHA2,FGFR2,HAND1,LEF1,NCKAP1,SMAD1,WNT3,
GO:0051094	positive regulation of developmental process	21	0.000686967	FGFR2,	BMP2,CSF1,CX3CL1,	CDX2,NKX2-5,	BCL2,CDX2,FGFR2,NOTCH1,	EPHB2,FGFR2,	CDX2,ETS1,GATA4,GATA6,GLI3,HEY2,NKX2-5,SMAD1,	BCL2,CDX2,NOTCH1,		BCL2,BEX1,BMP2,CDX2,CSF1,CX3CL1,EPHB2,ETS1,FGFR2,FNDC3B,GATA4,GATA6,GLI3,HEY2,ITPKB,NKX2-5,NOS3,NOTCH1,RHOB,SMAD1,VASH2,
GO:0021545	cranial nerve development	6	0.000693723			HOXA1,HOXB2,HOXB3,		EPHB2,	GLI3,HES1,HOXA1,HOXB2,HOXB3,			EPHB2,GLI3,HES1,HOXA1,HOXB2,HOXB3,
GO:0030326	embryonic limb morphogenesis	13	0.000727464			HOXD9,MSX1,	MECOM,NOTCH1,		GLI3,HOXD9,LEF1,MECOM,MSX1,TBX3,TWIST1,	MECOM,NOTCH1,		FBN2,GLI3,GNA12,HOXD9,LEF1,LRP4,MECOM,MSX1,NOTCH1,TBX3,TWIST1,WNT5A,
GO:0035113	embryonic appendage morphogenesis	13	0.000727464			HOXD9,MSX1,	MECOM,NOTCH1,		GLI3,HOXD9,LEF1,MECOM,MSX1,TBX3,TWIST1,	MECOM,NOTCH1,		FBN2,GLI3,GNA12,HOXD9,LEF1,LRP4,MECOM,MSX1,NOTCH1,TBX3,TWIST1,WNT5A,
GO:0021602	cranial nerve morphogenesis	5	0.000798689			HOXA1,HOXB2,HOXB3,		EPHB2,	GLI3,HOXA1,HOXB2,HOXB3,			EPHB2,GLI3,HOXA1,HOXB2,HOXB3,
GO:0006470	protein amino acid dephosphorylation	14	0.000968143				BCL2,			BCL2,		BCL2,DUSP10,DUSP22,DUSP4,DUSP6,DUSP9,PPAP2A,PTPN9,PTPRB,PTPRD,PTPRF,PTPRG,PTPRM,PTPRS,
GO:0007369	gastrulation	11	0.000996734	FGFR2,			FGFR2,	ACVR1,EPHA2,FGFR2,	GATA4,HAND1,LEF1,SMAD1,		EXT1,	ACVR1,EPHA2,EXT1,FGFR2,GATA4,HAND1,LEF1,NCKAP1,SMAD1,UGDH,WNT3,
GO:0030198	extracellular matrix organization	13	0.00104536	PDGFRA,	CYR61,PDGFRA,		PDGFRA,	PDGFRA,		PDGFRA,		ANXA2,APP,CCDC80,COL4A6,COL5A2,CYR61,FBLN1,HSPG2,NID1,P4HA1,PDGFRA,RECK,SERPINH1,
GO:0060325	face morphogenesis	5	0.00115849	PDGFRA,	PDGFRA,		PDGFRA,	PDGFRA,	ARID5B,	PDGFRA,		ARID5B,MMP2,PDGFRA,PLEKHA1,SGPL1,
GO:0010171	body morphogenesis	6	0.00117094	PDGFRA,	PDGFRA,		PDGFRA,	PDGFRA,	ARID5B,	PDGFRA,		ARID5B,MMP2,NCKAP1,PDGFRA,PLEKHA1,SGPL1,
GO:0048660	regulation of smooth muscle cell proliferation	6	0.00117094		HBEGF,VEGFA,							CALCRL,HBEGF,NOS3,NOTCH4,S1PR1,VEGFA,
GO:0010810	regulation of cell-substrate adhesion	8	0.00122921		CSF1,CYR61,		BCL2,			BCL2,		BCL2,CCDC80,CSF1,CYR61,EDIL3,FBLN2,MMP14,NID1,
GO:0001704	formation of primary germ layer	8	0.00122921	FGFR2,			FGFR2,	ACVR1,EPHA2,FGFR2,	HAND1,LEF1,SMAD1,			ACVR1,EPHA2,FGFR2,HAND1,LEF1,NCKAP1,SMAD1,WNT3,
GO:0007156	homophilic cell adhesion	14	0.00123377	CDH2,CDH5,PVRL2,								AMIGO2,CADM1,CDH2,CDH5,DCHS1,ESAM,FAT4,PCDH1,PCDH12,PCDH17,PCDH7,PCDHB22,PTPRF,PVRL2,
GO:0045165	cell fate commitment	16	0.00129868	FGFR2,KDR,	BMP2,	LHX6,PITX1,	BCL2,FGFR2,KDR,NOTCH1,	FGFR2,KDR,	GLI3,HAND1,HES1,LHX6,PITX1,SALL1,SMAD1,TEAD4,	BCL2,NOTCH1,		BCL2,BMP2,FGFR2,GAP43,GLI3,HAND1,HES1,KDR,LHX6,NOTCH1,NOTCH3,PITX1,SALL1,SMAD1,TEAD4,WNT3,
GO:0060322	head development	6	0.0014844	PDGFRA,	PDGFRA,		PDGFRA,	PDGFRA,	ARID5B,	PDGFRA,		ARID5B,MMP2,PDGFRA,PGAP1,PLEKHA1,SGPL1,
GO:0009611	response to wounding	28	0.00154484	PECAM1,PROCR,THBD,TLR4,	BMP2,BMP6,CX3CL1,HBEGF,		BCL2,MECOM,	ACVR1,	ELK3,ID3,KLF6,MECOM,SMAD1,	BCL2,MECOM,	KLF6,	ACVR1,ANXA5,BCL2,BMP2,BMP6,CD24A,CHST2,CX3CL1,DCBLD2,DYSF,ELK3,FN1,GAP43,HBEGF,HDAC7,ID3,IGFBP4,KLF6,LAMB2,MECOM,MYH10,PECAM1,PROCR,SMAD1,STAB1,THBD,TLR4,
GO:0001503	ossification	13	0.00159726	FGFR2,	BMP1,BMP2,BMP6,IGF2,		BCL2,FGFR2,	FGFR2,	NAB2,SMAD1,	BCL2,		BCL2,BMP1,BMP2,BMP6,FGFR2,HSPG2,IGF2,MMP14,MMP2,NAB2,SMAD1,SOST,WWTR1,
GO:0046578	regulation of Ras protein signal transduction	18	0.00160003		CSF1,			TRIO,				ARAP3,ARHGAP27,ARHGEF10,ARHGEF15,ARHGEF17,CSF1,EVI5,FARP1,FGD5,FGD6,ITPKB,PLEKHG1,PLEKHG3,S1PR1,SPATA13,SYDE1,TBC1D9,TRIO,
GO:0007439	ectodermal gut development	5	0.00219097				NOTCH1,		GATA4,GLI3,	NOTCH1,		GATA4,GLI3,NCKAP1,NOTCH1,WNT5A,
GO:0060323	head morphogenesis	5	0.00219097	PDGFRA,	PDGFRA,		PDGFRA,	PDGFRA,	ARID5B,	PDGFRA,		ARID5B,MMP2,PDGFRA,PLEKHA1,SGPL1,
GO:0048567	ectodermal gut morphogenesis	5	0.00219097				NOTCH1,		GATA4,GLI3,	NOTCH1,		GATA4,GLI3,NCKAP1,NOTCH1,WNT5A,
GO:0007044	cell-substrate junction assembly	5	0.00219097	ITGA5,			BCL2,			BCL2,		BCL2,DLC1,FN1,ITGA5,SORBS1,
GO:0035051	cardiac cell differentiation	7	0.00223335		BMP2,	NKX2-5,	RARA,		GATA4,GATA6,NKX2-5,RARA,	RARA,		ACTC1,BMP2,GATA4,GATA6,MYH10,NKX2-5,RARA,
GO:0014033	neural crest cell differentiation	7	0.00223335		EDN1,SEMA3F,			ACVR1,				ACVR1,CYP26A1,EDN1,EFNB1,LAMA5,NRP2,SEMA3F,
GO:0048546	digestive tract morphogenesis	7	0.00223335	FGFR2,			BCL2,FGFR2,NOTCH1,	FGFR2,	GATA4,GLI3,	BCL2,NOTCH1,		BCL2,FGFR2,GATA4,GLI3,NCKAP1,NOTCH1,WNT5A,
GO:0014032	neural crest cell development	7	0.00223335		EDN1,SEMA3F,			ACVR1,				ACVR1,CYP26A1,EDN1,EFNB1,LAMA5,NRP2,SEMA3F,
GO:0032963	collagen metabolic process	6	0.00229015						ID1,			ID1,MMP11,MMP14,MMP2,SERPINH1,TENC1,
GO:0002009	morphogenesis of an epithelium	17	0.00253668	FGFR2,NRP1,	BMP2,CSF1,	HOXB2,HOXB4,	BCL2,FGFR2,NOTCH1,	FGFR2,	GLI3,HOXB2,HOXB4,TBX3,TWIST1,	BCL2,NOTCH1,		BCL2,BMP2,CSF1,DLC1,FGFR2,GLI3,HOXB2,HOXB4,LAMA5,NCKAP1,NOTCH1,NRP1,SFRP1,SHANK3,TBX3,TWIST1,WNT5A,
GO:0016044	membrane organization	23	0.00254347	ITGA3,MRC1,			BCL2,HIP1,	TIE1,		BCL2,HIP1,		APP,ARHGAP27,BCL2,BIN1,CAV2,CD24A,COLEC12,DYSF,EHD2,EPN2,GHR,HIP1,ITGA3,LRP11,LRP4,MRC1,MYH10,RIN1,SH3BP4,SH3GL3,STEAP2,SYNE2,TIE1,
GO:0042060	wound healing	13	0.00255554	PECAM1,PROCR,THBD,	CX3CL1,HBEGF,				ELK3,KLF6,		KLF6,	ANXA5,CX3CL1,DCBLD2,DYSF,ELK3,FN1,GAP43,HBEGF,KLF6,MYH10,PECAM1,PROCR,THBD,
GO:0044259	multicellular organismal macromolecule metabolic process	6	0.00279441						ID1,			ID1,MMP11,MMP14,MMP2,SERPINH1,TENC1,
GO:0021675	nerve development	6	0.00279441			HOXA1,HOXB2,HOXB3,		EPHB2,	GLI3,HES1,HOXA1,HOXB2,HOXB3,			EPHB2,GLI3,HES1,HOXA1,HOXB2,HOXB3,
GO:0060284	regulation of cell development	16	0.00282022	NRP1,	BMP2,SEMA3F,		BCL2,NOTCH1,	EPHB2,	HES1,TBX3,	BCL2,NOTCH1,		BCL2,BEX1,BMP2,CD24A,CTNNA1,EFNA1,EPHB2,HES1,NOTCH1,NOTCH3,NRP1,RHOC,SEMA3F,TBX3,TGFBR3,TIMP2,
GO:0008285	negative regulation of cell proliferation	20	0.00287554	CDH5,ERBB2,	BMP2,	MSX1,ZEB1,	BCL2,ERBB2,NFIB,	ERBB2,	GLI3,KLF4,MSX1,NFIB,SMAD1,SMARCA2,ZEB1,	BCL2,NFIB,		BCL2,BMP2,CAV2,CD24A,CDH5,CTNNA1,DLC1,ERBB2,GLI3,HMOX1,KLF4,MSX1,NFIB,NOS3,SMAD1,SMARCA2,TGFBR3,TIMP2,WNT5A,ZEB1,
GO:0048661	positive regulation of smooth muscle cell proliferation	5	0.00288952		HBEGF,VEGFA,							CALCRL,HBEGF,NOTCH4,S1PR1,VEGFA,
GO:0007264	small GTPase mediated signal transduction	22	0.00291798	PECAM1,								ARHGAP31,ARHGAP32,ARL4C,BCAR3,CDC42EP1,GEM,GM266,GNA12,HMOX1,PECAM1,RAB31,RALB,RAPGEF3,RAPGEF5,RASGRP3,RASL11B,RGL1,RHOB,RHOC,RHOJ,RHOU,SRGAP1,
GO:0009880	embryonic pattern specification	7	0.003049	FGFR2,			FGFR2,	FGFR2,	SMAD1,TBX3,TCF7L1,			EFNB1,FGFR2,NCKAP1,PGAP1,SMAD1,TBX3,TCF7L1,
GO:0048589	developmental growth	12	0.00309546	FGFR2,	CSF1,HBEGF,		BCL2,FGFR2,NOTCH1,	FGFR2,	GLI3,	BCL2,NOTCH1,		APP,BCL2,CSF1,FGFR2,GAP43,GLI3,HBEGF,LAMB2,LRP4,NDN,NOTCH1,WNT5A,
GO:0048562	embryonic organ morphogenesis	16	0.00317927	FGFR2,	EDN1,	HOXA1,HOXB2,HOXB3,HOXB4,HOXB5,HOXB6,HOXD9,ZEB1,	FGFR2,	EPHA2,FGFR2,	GATA4,GLI3,HOXA1,HOXB2,HOXB3,HOXB4,HOXB5,HOXB6,HOXD9,ZEB1,			EDN1,EFNA1,EPHA2,FGFR2,GATA4,GLI3,HOXA1,HOXB2,HOXB3,HOXB4,HOXB5,HOXB6,HOXD9,HSPG2,NCKAP1,ZEB1,
GO:0016055	Wnt receptor signaling pathway	14	0.00318302	FZD4,		PITX2,	CCND1,		LEF1,PITX2,TCF7L1,	CCND1,		CCND1,CXXC4,FZD1,FZD2,FZD4,FZD7,LEF1,NXN,PITX2,RSPO3,SFRP1,TCF7L1,WNT3,WNT5A,
GO:0021700	developmental maturation	12	0.00334603	CDH5,KDR,	VEGFA,	LHX6,	KDR,NOTCH1,	KDR,RPS6KA2,	EPAS1,HES1,LHX6,	NOTCH1,		APP,CDH5,CDKN1C,EPAS1,HES1,KDR,LHX6,MMP2,NOTCH1,RECK,RPS6KA2,VEGFA,
GO:0045664	regulation of neuron differentiation	12	0.00361261	NRP1,	SEMA3F,		BCL2,NOTCH1,	EPHB2,	HES1,	BCL2,NOTCH1,		BCL2,BEX1,CD24A,EFNA1,EPHB2,HES1,NOTCH1,NOTCH3,NRP1,RHOC,SEMA3F,TIMP2,
GO:0050767	regulation of neurogenesis	14	0.00363379	NRP1,	BMP2,SEMA3F,		BCL2,NOTCH1,	EPHB2,	HES1,	BCL2,NOTCH1,		BCL2,BEX1,BMP2,CD24A,CTNNA1,EFNA1,EPHB2,HES1,NOTCH1,NOTCH3,NRP1,RHOC,SEMA3F,TIMP2,
GO:0035050	embryonic heart tube development	5	0.00372629			NKX2-5,			GATA4,HAND1,NKX2-5,TBX20,			GATA4,HAND1,NCKAP1,NKX2-5,TBX20,
GO:0048547	gut morphogenesis	6	0.00403591				BCL2,NOTCH1,		GATA4,GLI3,	BCL2,NOTCH1,		BCL2,GATA4,GLI3,NCKAP1,NOTCH1,WNT5A,
GO:0044236	multicellular organismal metabolic process	6	0.00403591						ID1,			ID1,MMP11,MMP14,MMP2,SERPINH1,TENC1,
GO:0060324	face development	5	0.00471321	PDGFRA,	PDGFRA,		PDGFRA,	PDGFRA,	ARID5B,	PDGFRA,		ARID5B,MMP2,PDGFRA,PLEKHA1,SGPL1,
GO:0045766	positive regulation of angiogenesis	5	0.00471321		CX3CL1,				GATA4,			CX3CL1,GATA4,NOS3,RHOB,VASH2,
GO:0060713	labyrinthine layer morphogenesis	5	0.00471321	FGFR2,VCAM1,	CYR61,		FGFR2,	FGFR2,	LEF1,			CYR61,FGFR2,LEF1,RSPO3,VCAM1,
GO:0007266	Rho protein signal transduction	6	0.00478522	PECAM1,								ARHGAP32,CDC42EP1,GNA12,PECAM1,RHOJ,SRGAP1,
GO:0010811	positive regulation of cell-substrate adhesion	6	0.00478522		CSF1,CYR61,							CCDC80,CSF1,CYR61,EDIL3,FBLN2,NID1,
GO:0007243	protein kinase cascade	20	0.0050625	TLR4,	EDN1,			LATS2,MAP3K3,MAP4K3,MAP4K4,MAP4K5,RPS6KA2,	SMAD1,			CARD10,DOK4,DUSP9,EDN1,EFNA1,GNA12,ITPKB,LATS2,MAP3K3,MAP4K3,MAP4K4,MAP4K5,MDFIC,NOTCH4,PIK3C2B,RPS6KA2,SHANK3,SMAD1,TLR4,WNT5A,
GO:0048704	embryonic skeletal system morphogenesis	9	0.00510231			HOXB2,HOXB3,HOXB4,HOXB5,HOXB6,HOXD9,ZEB1,			GLI3,HOXB2,HOXB3,HOXB4,HOXB5,HOXB6,HOXD9,ZEB1,			GLI3,HOXB2,HOXB3,HOXB4,HOXB5,HOXB6,HOXD9,HSPG2,ZEB1,
GO:0050819	negative regulation of coagulation	4	0.00510291	PROCR,THBD,								ANXA2,ANXA5,PROCR,THBD,
GO:0001955	blood vessel maturation	3	0.00512334	CDH5,								CDH5,MMP2,RECK,
GO:0051216	cartilage development	10	0.00523097		BMP1,BMP2,BMP6,EDN1,	HOXB3,MSX1,PITX1,ZEB1,			HOXB3,MSX1,PITX1,ZEB1,			BMP1,BMP2,BMP6,EDN1,HOXB3,HSPG2,MSX1,PITX1,WNT5A,ZEB1,
GO:0048565	gut development	7	0.00532047				BCL2,NOTCH1,		GATA4,GLI3,	BCL2,NOTCH1,		BCL2,GATA4,GLI3,NCKAP1,NOTCH1,PCSK5,WNT5A,
GO:0051129	negative regulation of cellular component organization	11	0.00552272	NRP1,	SEMA3F,			EPHB2,	LIMA1,			EPHB2,KANK1,KANK2,KANK3,LIMA1,MMP14,NRP1,S1PR1,SEMA3F,TGFBR3,TMSB10,
GO:0055007	cardiac muscle cell differentiation	6	0.00562821			NKX2-5,	RARA,		GATA4,GATA6,NKX2-5,RARA,	RARA,		ACTC1,GATA4,GATA6,MYH10,NKX2-5,RARA,
GO:0006897	endocytosis	17	0.00573021	MRC1,			HIP1,			HIP1,		APP,ARHGAP27,BIN1,CAV2,CD24A,COLEC12,EHD2,EPN2,GHR,HIP1,LRP11,LRP4,MRC1,RIN1,SH3BP4,SH3GL3,STEAP2,
GO:0010324	membrane invagination	17	0.00573021	MRC1,			HIP1,			HIP1,		APP,ARHGAP27,BIN1,CAV2,CD24A,COLEC12,EHD2,EPN2,GHR,HIP1,LRP11,LRP4,MRC1,RIN1,SH3BP4,SH3GL3,STEAP2,
GO:0016311	dephosphorylation	14	0.00634506				BCL2,			BCL2,		BCL2,DUSP10,DUSP22,DUSP4,DUSP6,DUSP9,PPAP2A,PTPN9,PTPRB,PTPRD,PTPRF,PTPRG,PTPRM,PTPRS,
GO:0003012	muscle system process	9	0.00674146					CAMK2D,	TBX20,			ACTA2,CALD1,CAMK2D,NOS3,PDE4B,TBX20,TNNT2,TPM1,TPM2,
GO:0008015	blood circulation	12	0.00685487		EDN1,VEGFA,			CAMK2D,NPR1,	TBX20,			ACTA2,ADRB3,APOE,CAMK2D,EDN1,HMOX1,HSD11B2,NOS3,NPR1,TBX20,TPM1,VEGFA,
GO:0003013	circulatory system process	12	0.00685487		EDN1,VEGFA,			CAMK2D,NPR1,	TBX20,			ACTA2,ADRB3,APOE,CAMK2D,EDN1,HMOX1,HSD11B2,NOS3,NPR1,TBX20,TPM1,VEGFA,
GO:0060562	epithelial tube morphogenesis	12	0.00685487	FGFR2,	BMP2,CSF1,		BCL2,FGFR2,	FGFR2,	GLI3,TBX3,TWIST1,	BCL2,		BCL2,BMP2,CSF1,DLC1,FGFR2,GLI3,LAMA5,NCKAP1,SHANK3,TBX3,TWIST1,WNT5A,
GO:0045446	endothelial cell differentiation	4	0.0070646	KDR,		HOXB5,	KDR,	KDR,	HOXB5,ID1,			HOXB5,ID1,KDR,S1PR1,
GO:0016481	negative regulation of transcription	27	0.00767116			CDX2,HOXB4,MSX1,NKX2-5,ZEB1,	CDX2,RARA,		CDX2,GLI3,HAND1,HES1,HOXB4,ID1,ID3,KLF4,LEF1,MSX1,NAB2,NKX2-5,PRDM6,RARA,TBX20,TBX3,TCF7L1,ZEB1,	CDX2,RARA,		BCL6B,CDKN1C,CDX2,DNAJB5,FZD1,GLI3,HAND1,HDAC7,HES1,HOXB4,ID1,ID3,JDP2,KLF4,LEF1,MSX1,NAB2,NKX2-5,PRDM6,RARA,SORBS3,TBX20,TBX3,TCF7L1,WWTR1,ZEB1,ZFP57,
GO:0001657	ureteric bud development	7	0.00769634	FGFR2,	BMP2,		BCL2,FGFR2,RARA,	FGFR2,	GLI3,RARA,SALL1,	BCL2,RARA,		BCL2,BMP2,FGFR2,GLI3,LAMA5,RARA,SALL1,
GO:0048706	embryonic skeletal system development	10	0.00784611			HOXB2,HOXB3,HOXB4,HOXB5,HOXB6,HOXD9,ZEB1,			GLI3,HOXB2,HOXB3,HOXB4,HOXB5,HOXB6,HOXD9,ZEB1,			GLI3,HOXB2,HOXB3,HOXB4,HOXB5,HOXB6,HOXD9,HSPG2,PCSK5,ZEB1,
GO:0022612	gland morphogenesis	10	0.00847117	FGFR2,NRP1,	CSF1,PDGFB,		BCL2,FGFR2,NOTCH1,PDGFB,	FGFR2,	TBX3,	BCL2,NOTCH1,PDGFB,		BCL2,CSF1,FGFR2,LAMA5,NOTCH1,NRP1,PDGFB,SFRP1,TBX3,WNT5A,
GO:0045785	positive regulation of cell adhesion	7	0.0086353		CSF1,CYR61,							CCDC80,CD24A,CSF1,CYR61,EDIL3,FBLN2,NID1,
GO:0050818	regulation of coagulation	5	0.0086851	PROCR,THBD,TLR4,								ANXA2,ANXA5,PROCR,THBD,TLR4,
GO:0051240	positive regulation of multicellular organismal process	15	0.0087074	CD40,FGFR2,TLR4,	CSF1,CX3CL1,EDN1,	NKX2-5,	BCL2,FGFR2,	FGFR2,	GATA4,HEY2,NKX2-5,	BCL2,		ADRB3,BCL2,CD40,CSF1,CX3CL1,EDN1,FGFR2,GATA4,HEY2,IL27RA,NCS1,NKX2-5,PTPRM,TLR4,TPM1,
GO:0000122	negative regulation of transcription from RNA polymerase II promoter	19	0.00872954			CDX2,HOXB4,MSX1,NKX2-5,ZEB1,	CDX2,RARA,		CDX2,HAND1,HES1,HOXB4,ID1,ID3,LEF1,MSX1,NKX2-5,RARA,ZEB1,	CDX2,RARA,		BCL6B,CDKN1C,CDX2,DNAJB5,HAND1,HDAC7,HES1,HOXB4,ID1,ID3,JDP2,LEF1,MSX1,NKX2-5,RARA,SORBS3,WWTR1,ZEB1,ZFP57,
GO:0051241	negative regulation of multicellular organismal process	11	0.00913056	PROCR,THBD,	VEGFA,		NOTCH1,			NOTCH1,		ADRB3,ANXA2,ANXA5,CD24A,HMOX1,LGMN,NOS3,NOTCH1,PROCR,THBD,VEGFA,
GO:0051960	regulation of nervous system development	14	0.00940665	NRP1,	BMP2,SEMA3F,		BCL2,NOTCH1,	EPHB2,	HES1,	BCL2,NOTCH1,		BCL2,BEX1,BMP2,CD24A,CTNNA1,EFNA1,EPHB2,HES1,NOTCH1,NOTCH3,NRP1,RHOC,SEMA3F,TIMP2,
GO:0060343	trabecula formation	4	0.00941431									ADAMTS1,EGLN1,MMP2,TGFBR3,
GO:0045934	negative regulation of nucleobase, nucleoside, nucleotide and nucleic acid metabolic process	28	0.00948691		EDN1,	CDX2,HOXB4,MSX1,NKX2-5,ZEB1,	CDX2,RARA,		CDX2,GLI3,HAND1,HES1,HOXB4,ID1,ID3,KLF4,LEF1,MSX1,NAB2,NKX2-5,PRDM6,RARA,TBX20,TBX3,TCF7L1,ZEB1,	CDX2,RARA,		BCL6B,CDKN1C,CDX2,DNAJB5,EDN1,FZD1,GLI3,HAND1,HDAC7,HES1,HOXB4,ID1,ID3,JDP2,KLF4,LEF1,MSX1,NAB2,NKX2-5,PRDM6,RARA,SORBS3,TBX20,TBX3,TCF7L1,WWTR1,ZEB1,ZFP57,
GO:0032835	glomerulus development	3	0.00996209				BCL2,			BCL2,		BCL2,NID1,WWTR1,
GO:0007519	skeletal muscle tissue development	9	0.0103189	ERBB2,		HOXD9,PITX1,PITX2,	ERBB2,	ERBB2,	HOXD9,PITX1,PITX2,			APP,CAV2,ERBB2,FLNB,HOXD9,LRP4,PDLIM3,PITX1,PITX2,
GO:0045892	negative regulation of transcription, DNA-dependent	23	0.010572			CDX2,HOXB4,MSX1,NKX2-5,ZEB1,	CDX2,RARA,		CDX2,HAND1,HES1,HOXB4,ID1,ID3,KLF4,LEF1,MSX1,NKX2-5,RARA,TBX20,TBX3,TCF7L1,ZEB1,	CDX2,RARA,		BCL6B,CDKN1C,CDX2,DNAJB5,HAND1,HDAC7,HES1,HOXB4,ID1,ID3,JDP2,KLF4,LEF1,MSX1,NKX2-5,RARA,SORBS3,TBX20,TBX3,TCF7L1,WWTR1,ZEB1,ZFP57,
GO:0006979	response to oxidative stress	10	0.0105743	PRNP,			BCL2,IDH1,		EPAS1,	BCL2,		APOE,BCL2,EPAS1,GPX7,HMOX1,IDH1,MMP14,PRND,PRNP,PXDN,
GO:0051172	negative regulation of nitrogen compound metabolic process	28	0.0107395		EDN1,	CDX2,HOXB4,MSX1,NKX2-5,ZEB1,	CDX2,RARA,		CDX2,GLI3,HAND1,HES1,HOXB4,ID1,ID3,KLF4,LEF1,MSX1,NAB2,NKX2-5,PRDM6,RARA,TBX20,TBX3,TCF7L1,ZEB1,	CDX2,RARA,		BCL6B,CDKN1C,CDX2,DNAJB5,EDN1,FZD1,GLI3,HAND1,HDAC7,HES1,HOXB4,ID1,ID3,JDP2,KLF4,LEF1,MSX1,NAB2,NKX2-5,PRDM6,RARA,SORBS3,TBX20,TBX3,TCF7L1,WWTR1,ZEB1,ZFP57,
GO:0042476	odontogenesis	7	0.0107545	PDGFRA,	BMP2,PDGFRA,	PITX2,	PDGFRA,	PDGFRA,	GLI3,LEF1,PITX2,	PDGFRA,		BMP2,GLI3,LAMA5,LEF1,LRP4,PDGFRA,PITX2,
GO:0030799	regulation of cyclic nucleotide metabolic process	9	0.0111769		EDN1,			NPR1,				ADCY3,ADCY4,ADRB3,CALCRL,EDN1,GUCY1A2,NPR1,S1PR1,TIMP2,
GO:0007265	Ras protein signal transduction	8	0.0113584	PECAM1,								ARHGAP32,CDC42EP1,GNA12,PECAM1,RASGRP3,RHOJ,RHOU,SRGAP1,
GO:0051253	negative regulation of RNA metabolic process	23	0.01154			CDX2,HOXB4,MSX1,NKX2-5,ZEB1,	CDX2,RARA,		CDX2,HAND1,HES1,HOXB4,ID1,ID3,KLF4,LEF1,MSX1,NKX2-5,RARA,TBX20,TBX3,TCF7L1,ZEB1,	CDX2,RARA,		BCL6B,CDKN1C,CDX2,DNAJB5,HAND1,HDAC7,HES1,HOXB4,ID1,ID3,JDP2,KLF4,LEF1,MSX1,NKX2-5,RARA,SORBS3,TBX20,TBX3,TCF7L1,WWTR1,ZEB1,ZFP57,
GO:0040008	regulation of growth	20	0.0117388	FGFR2,NRP1,	CSF1,CYR61,SEMA3F,		BCL2,FGFR2,	FGFR2,	GATA4,HEY2,	BCL2,		ADRB3,APOE,APP,BCL2,CSF1,CYR61,DCBLD2,FGFR2,GAP43,GAS6,GATA4,GHR,HEY2,IGFBP2,IGFBP4,LGMN,NDN,NRP1,SEMA3F,SGPL1,
GO:0060538	skeletal muscle organ development	9	0.0120863	ERBB2,		HOXD9,PITX1,PITX2,	ERBB2,	ERBB2,	HOXD9,PITX1,PITX2,			APP,CAV2,ERBB2,FLNB,HOXD9,LRP4,PDLIM3,PITX1,PITX2,
GO:0008038	neuron recognition	4	0.0121663	NRP1,								APP,GAP43,NDN,NRP1,
GO:0035115	embryonic forelimb morphogenesis	5	0.0122736			HOXD9,	MECOM,		HOXD9,MECOM,TBX3,TWIST1,	MECOM,		HOXD9,MECOM,TBX3,TWIST1,
GO:0006936	muscle contraction	8	0.0124079					CAMK2D,	TBX20,			ACTA2,CALD1,CAMK2D,PDE4B,TBX20,TNNT2,TPM1,TPM2,
GO:0035137	hindlimb morphogenesis	6	0.0129704			HOXD9,PITX1,	MECOM,NOTCH1,		HOXD9,MECOM,PITX1,TWIST1,	MECOM,NOTCH1,		HOXD9,MECOM,NOTCH1,PITX1,TWIST1,
GO:0045665	negative regulation of neuron differentiation	6	0.0129704				NOTCH1,		HES1,	NOTCH1,		BEX1,CD24A,HES1,NOTCH1,NOTCH3,RHOC,
GO:0006140	regulation of nucleotide metabolic process	9	0.0130491		EDN1,			NPR1,				ADCY3,ADCY4,ADRB3,CALCRL,EDN1,GUCY1A2,NPR1,S1PR1,TIMP2,
GO:0040014	regulation of multicellular organism growth	9	0.0130491	FGFR2,	CSF1,		BCL2,FGFR2,	FGFR2,		BCL2,		ADRB3,APOE,APP,BCL2,CSF1,FGFR2,GHR,LGMN,SGPL1,
GO:0055001	muscle cell development	8	0.0135254	ERBB2,		NKX2-5,	ERBB2,	ERBB2,	NKX2-5,			ACTC1,APP,CAV2,ERBB2,LRP4,MYH10,NKX2-5,TNNT2,
GO:0010629	negative regulation of gene expression	28	0.013967			CDX2,HOXB4,MSX1,NKX2-5,ZEB1,	CDX2,RARA,		CDX2,GLI3,HAND1,HES1,HOXB4,ID1,ID3,KLF4,LEF1,LIN28A,MSX1,NAB2,NKX2-5,PRDM6,RARA,TBX20,TBX3,TCF7L1,ZEB1,	CDX2,RARA,		BCL6B,CDKN1C,CDX2,DNAJB5,FZD1,GLI3,HAND1,HDAC7,HES1,HOXB4,ID1,ID3,JDP2,KLF4,LEF1,LIN28A,MSX1,NAB2,NKX2-5,PRDM6,RARA,SORBS3,TBX20,TBX3,TCF7L1,WWTR1,ZEB1,ZFP57,
GO:0048008	platelet-derived growth factor receptor signaling pathway	5	0.0143754	PDGFRA,	PDGFRA,		PDGFRA,	PDGFRA,	ARID5B,	PDGFRA,		ARID5B,BCAR1,PDGFRA,PLEKHA1,SGPL1,
GO:0001755	neural crest cell migration	5	0.0143754		SEMA3F,			ACVR1,				ACVR1,EFNB1,LAMA5,NRP2,SEMA3F,
GO:0007179	transforming growth factor beta receptor signaling pathway	7	0.0145866		BMP2,PDGFB,		PDGFB,	ACVR1,ACVRL1,	SMAD1,	PDGFB,		ACVR1,ACVRL1,BMP2,DUSP22,PDGFB,SMAD1,TGFBR3,
GO:0060021	palate development	6	0.014624	PDGFRA,	PDGFRA,		PDGFRA,	PDGFRA,	ARID5B,LEF1,	PDGFRA,		ARID5B,LEF1,PDGFRA,PLEKHA1,SGPL1,TGFBR3,
GO:0045597	positive regulation of cell differentiation	15	0.015578		BMP2,CSF1,	CDX2,NKX2-5,	BCL2,CDX2,NOTCH1,	EPHB2,	CDX2,ETS1,GATA4,GATA6,GLI3,NKX2-5,SMAD1,	BCL2,CDX2,NOTCH1,		BCL2,BEX1,BMP2,CDX2,CSF1,EPHB2,ETS1,FNDC3B,GATA4,GATA6,GLI3,ITPKB,NKX2-5,NOTCH1,SMAD1,
GO:0006355	regulation of transcription, DNA-dependent	79	0.0157345		BMP2,VEGFA,	CDX2,HOXA1,HOXB2,HOXB3,HOXB4,HOXB5,HOXB6,HOXD9,LHX6,MEIS2,MSX1,NKX2-5,PITX1,PITX2,ZEB1,	CDX2,CREB3L2,ERG,MECOM,NFIB,NOTCH1,RARA,		ATF3,BACH2,CDX2,CREB3,ELK3,EPAS1,ERG,ETS1,FOS,GATA4,GATA6,HAND1,HES1,HEY2,HOXA1,HOXB2,HOXB3,HOXB4,HOXB5,HOXB6,HOXD9,ID1,ID3,KLF4,KLF6,LEF1,LHX6,LIN28A,MAFF,MECOM,MEIS2,MSX1,NFATC4,NFIB,NKX2-5,NR2F6,PITX1,PITX2,RARA,RELB,SMAD1,SOX11,SOX18,TBX20,TBX3,TCF7L1,TEAD1,TEAD2,TEAD4,TWIST1,ZEB1,ZFP37,	CDX2,CREB3L2,ERG,MECOM,NFIB,NOTCH1,RARA,	KLF6,	2610008E11RIK,ABLIM1,ANKRD1,APP,ATF3,BACH2,BCL6B,BMP2,CARHSP1,CDKN1C,CDX2,CREB3,CREB3L2,DNAJB5,ELK3,EPAS1,ERG,ETS1,FOS,GATA4,GATA6,HAND1,HDAC7,HES1,HEY2,HOXA1,HOXB2,HOXB3,HOXB4,HOXB5,HOXB6,HOXD9,ID1,ID3,JDP2,KLF4,KLF6,LEF1,LHX6,LIN28A,MAFF,MAGED1,MDFIC,MECOM,MEIS2,MSX1,NDN,NFATC4,NFIB,NKX2-5,NOTCH1,NR2F6,PITX1,PITX2,RARA,RELB,S1PR1,SMAD1,SORBS3,SOX11,SOX18,SOX7,TBX20,TBX3,TCF7L1,TEAD1,TEAD2,TEAD4…
GO:0051252	regulation of RNA metabolic process	80	0.0158372		BMP2,VEGFA,	CDX2,HOXA1,HOXB2,HOXB3,HOXB4,HOXB5,HOXB6,HOXD9,LHX6,MEIS2,MSX1,NKX2-5,PITX1,PITX2,ZEB1,	CDX2,CREB3L2,ERG,MECOM,NFIB,NOTCH1,RARA,		ATF3,BACH2,CDX2,CREB3,ELK3,EPAS1,ERG,ETS1,FOS,GATA4,GATA6,HAND1,HES1,HEY2,HOXA1,HOXB2,HOXB3,HOXB4,HOXB5,HOXB6,HOXD9,ID1,ID3,KLF4,KLF6,LEF1,LHX6,LIN28A,MAFF,MECOM,MEIS2,MSX1,NFATC4,NFIB,NKX2-5,NR2F6,PITX1,PITX2,RARA,RELB,SMAD1,SOX11,SOX18,TBX20,TBX3,TCF7L1,TEAD1,TEAD2,TEAD4,TWIST1,ZEB1,ZFP37,	CDX2,CREB3L2,ERG,MECOM,NFIB,NOTCH1,RARA,	KLF6,	2610008E11RIK,ABLIM1,ANKRD1,APP,ATF3,BACH2,BCL6B,BMP2,CARHSP1,CDKN1C,CDX2,CREB3,CREB3L2,DNAJB5,ELK3,EPAS1,ERG,ETS1,FOS,GATA4,GATA6,HAND1,HDAC7,HES1,HEY2,HOXA1,HOXB2,HOXB3,HOXB4,HOXB5,HOXB6,HOXD9,ID1,ID3,JDP2,KLF4,KLF6,LEF1,LHX6,LIN28A,MAFF,MAGED1,MDFIC,MECOM,MEIS2,MEX3D,MSX1,NDN,NFATC4,NFIB,NKX2-5,NOTCH1,NR2F6,PITX1,PITX2,RARA,RELB,S1PR1,SMAD1,SORBS3,SOX11,SOX18,SOX7,TBX20,TBX3,TCF7L1,TEAD1,TEAD2…
GO:0051891	positive regulation of cardioblast differentiation	3	0.016144			NKX2-5,			GATA4,GATA6,NKX2-5,			GATA4,GATA6,NKX2-5,
GO:0043129	surfactant homeostasis	3	0.016144	KDR,	VEGFA,		KDR,	KDR,	EPAS1,			EPAS1,KDR,VEGFA,
GO:0051497	negative regulation of stress fiber formation	3	0.016144									KANK2,KANK3,S1PR1,
GO:0048875	chemical homeostasis within a tissue	3	0.016144	KDR,	VEGFA,		KDR,	KDR,	EPAS1,			EPAS1,KDR,VEGFA,
GO:0051890	regulation of cardioblast differentiation	3	0.016144			NKX2-5,			GATA4,GATA6,NKX2-5,			GATA4,GATA6,NKX2-5,
GO:0032232	negative regulation of actin filament bundle formation	3	0.016144									KANK2,KANK3,S1PR1,
GO:0010552	positive regulation of specific transcription from RNA polymerase II promoter	5	0.0166915		BMP2,	NKX2-5,			GATA4,GATA6,HES1,NKX2-5,			BMP2,GATA4,GATA6,HES1,NKX2-5,
GO:0046660	female sex differentiation	8	0.0173087	KDR,	VEGFA,		BCL2,KDR,	KDR,	TBX3,	BCL2,		ADAMTS1,BCL2,KDR,MMP14,NOS3,TBX3,VEGFA,WNT5A,
GO:0016049	cell growth	6	0.0183419		PDGFB,		BCL2,PDGFB,			BCL2,PDGFB,		APP,BCL2,LAMB2,LEPRE1,NDN,PDGFB,
GO:0030902	hindbrain development	8	0.0217827			HOXA1,HOXB2,	BCL2,NFIB,		HES1,HOXA1,HOXB2,NFIB,SMAD1,	BCL2,NFIB,		BCL2,DLC1,HES1,HOXA1,HOXB2,MYH10,NFIB,SMAD1,
GO:0001947	heart looping	5	0.0219904			NKX2-5,			GATA4,HAND1,NKX2-5,TBX20,TBX3,			GATA4,HAND1,NKX2-5,TBX20,TBX3,
GO:0009190	cyclic nucleotide biosynthetic process	5	0.0219904					NPR1,NPR2,				ADCY3,ADCY4,GUCY1A2,NPR1,NPR2,
GO:0055010	ventricular cardiac muscle morphogenesis	4	0.0229204						HAND1,			HAND1,TGFBR3,TNNT2,TPM1,
GO:0048013	ephrin receptor signaling pathway	3	0.0235482					EPHA2,EPHB2,				EFNA1,EPHA2,EPHB2,
GO:0008595	determination of anterior/posterior axis, embryo	3	0.0235482						TBX3,TCF7L1,			NCKAP1,TBX3,TCF7L1,
GO:0048570	notochord morphogenesis	3	0.0235482					EPHA2,				EFNA1,EPHA2,NCKAP1,
GO:0007351	tripartite regional subdivision	3	0.0235482						TBX3,TCF7L1,			NCKAP1,TBX3,TCF7L1,
GO:0021783	preganglionic parasympathetic nervous system development	3	0.0235482			HOXA1,HOXB2,			HES1,HOXA1,HOXB2,			HES1,HOXA1,HOXB2,
GO:0031327	negative regulation of cellular biosynthetic process	28	0.0240465		EDN1,	CDX2,HOXB4,MSX1,NKX2-5,ZEB1,	CDX2,RARA,		CDX2,GLI3,HAND1,HES1,HOXB4,ID1,ID3,KLF4,LEF1,MSX1,NAB2,NKX2-5,PRDM6,RARA,TBX20,TBX3,TCF7L1,ZEB1,	CDX2,RARA,		BCL6B,CDKN1C,CDX2,DNAJB5,EDN1,FZD1,GLI3,HAND1,HDAC7,HES1,HOXB4,ID1,ID3,JDP2,KLF4,LEF1,MSX1,NAB2,NKX2-5,PRDM6,RARA,SORBS3,TBX20,TBX3,TCF7L1,WWTR1,ZEB1,ZFP57,
GO:0007219	Notch signaling pathway	7	0.0249039				NOTCH1,		HEY2,	NOTCH1,		APP,DLL4,EFNB2,HEY2,NOTCH1,NOTCH3,NOTCH4,
GO:0055002	striated muscle cell development	7	0.0249039	ERBB2,			ERBB2,	ERBB2,				ACTC1,APP,CAV2,ERBB2,LRP4,MYH10,TNNT2,
GO:0035136	forelimb morphogenesis	5	0.0249826			HOXD9,	MECOM,		HOXD9,MECOM,TBX3,TWIST1,	MECOM,		HOXD9,MECOM,TBX3,TWIST1,
GO:0010721	negative regulation of cell development	6	0.0250043	NRP1,	SEMA3F,			EPHB2,				CD24A,CTNNA1,EPHB2,NRP1,SEMA3F,TGFBR3,
GO:0007018	microtubule-based movement	10	0.0258466									APP,DST,KIF1C,KIF26A,KIF3C,KIF5C,KIFC3,TUBA1A,TUBB2A-PS2,TUBB6,
GO:0030808	regulation of nucleotide biosynthetic process	8	0.0270006		EDN1,			NPR1,				ADCY3,ADCY4,ADRB3,CALCRL,EDN1,GUCY1A2,NPR1,S1PR1,
GO:0030802	regulation of cyclic nucleotide biosynthetic process	8	0.0270006		EDN1,			NPR1,				ADCY3,ADCY4,ADRB3,CALCRL,EDN1,GUCY1A2,NPR1,S1PR1,
GO:0009890	negative regulation of biosynthetic process	28	0.0271536		EDN1,	CDX2,HOXB4,MSX1,NKX2-5,ZEB1,	CDX2,RARA,		CDX2,GLI3,HAND1,HES1,HOXB4,ID1,ID3,KLF4,LEF1,MSX1,NAB2,NKX2-5,PRDM6,RARA,TBX20,TBX3,TCF7L1,ZEB1,	CDX2,RARA,		BCL6B,CDKN1C,CDX2,DNAJB5,EDN1,FZD1,GLI3,HAND1,HDAC7,HES1,HOXB4,ID1,ID3,JDP2,KLF4,LEF1,MSX1,NAB2,NKX2-5,PRDM6,RARA,SORBS3,TBX20,TBX3,TCF7L1,WWTR1,ZEB1,ZFP57,
GO:0007416	synaptogenesis	4	0.0273498	CDH2,								APP,CADM1,CDH2,LRP4,
GO:0042475	odontogenesis of dentine-containing tooth	6	0.0275281	PDGFRA,	BMP2,PDGFRA,		PDGFRA,	PDGFRA,	GLI3,LEF1,	PDGFRA,		BMP2,GLI3,LAMA5,LEF1,LRP4,PDGFRA,
GO:0030879	mammary gland development	9	0.0276208	FGFR2,	CSF1,VEGFA,	HOXD9,	CCND1,FGFR2,	FGFR2,	GLI3,HOXD9,LEF1,TBX3,	CCND1,		CCND1,CSF1,FGFR2,GLI3,HOXD9,LEF1,TBX3,VEGFA,WNT5A,
GO:0010647	positive regulation of cell communication	15	0.0281468	FGFR2,NCAM1,TLR4,	CSF1,PDGFB,VEGFA,		FGFR2,PDGFB,	FGFR2,		PDGFB,		ADRB3,CD24A,CSF1,CTNNA1,DUSP22,ECE1,FGFR2,ITPKB,NCAM1,NCS1,PDGFB,SORBS3,TLR4,TMOD2,VEGFA,
GO:0000082	G1/S transition of mitotic cell cycle	5	0.0282083				BCL2,CCND1,	CAMK2D,LATS2,		BCL2,CCND1,		BCL2,CAMK2D,CCND1,LATS2,RHOU,
GO:0009967	positive regulation of signal transduction	14	0.0291672	FGFR2,NCAM1,TLR4,	CSF1,PDGFB,VEGFA,		FGFR2,PDGFB,	FGFR2,		PDGFB,		ADRB3,CD24A,CSF1,CTNNA1,DUSP22,ECE1,FGFR2,ITPKB,NCAM1,PDGFB,SORBS3,TLR4,TMOD2,VEGFA,
GO:0007015	actin filament organization	7	0.0292073				BCL2,		LIMA1,	BCL2,		ACTC1,AKAP2,BCAR1,BCL2,LIMA1,PDLIM3,SORBS1,
GO:0051789	response to protein stimulus	9	0.0293471		CYR61,	MSX1,	BCL2,CCND1,CREB3L2,		FOS,ID1,ID3,MSX1,	BCL2,CCND1,CREB3L2,		BCL2,CCND1,CREB3L2,CYR61,DDAH2,FOS,ID1,ID3,MSX1,
GO:0010558	negative regulation of macromolecule biosynthetic process	27	0.0301531			CDX2,HOXB4,MSX1,NKX2-5,ZEB1,	CDX2,RARA,		CDX2,GLI3,HAND1,HES1,HOXB4,ID1,ID3,KLF4,LEF1,MSX1,NAB2,NKX2-5,PRDM6,RARA,TBX20,TBX3,TCF7L1,ZEB1,	CDX2,RARA,		BCL6B,CDKN1C,CDX2,DNAJB5,FZD1,GLI3,HAND1,HDAC7,HES1,HOXB4,ID1,ID3,JDP2,KLF4,LEF1,MSX1,NAB2,NKX2-5,PRDM6,RARA,SORBS3,TBX20,TBX3,TCF7L1,WWTR1,ZEB1,ZFP57,
GO:0031589	cell-substrate adhesion	7	0.0315311	TEK,			BCL2,	TEK,		BCL2,		BCL2,DLC1,FN1,NID1,SORBS1,SORBS3,TEK,
GO:0046545	development of primary female sexual characteristics	7	0.0315311	KDR,	VEGFA,		BCL2,KDR,	KDR,	TBX3,	BCL2,		ADAMTS1,BCL2,KDR,MMP14,NOS3,TBX3,VEGFA,
GO:0007492	endoderm development	5	0.0316703			NKX2-5,	NOTCH1,		GATA6,NKX2-5,	NOTCH1,	EXT1,	EXT1,GATA6,NCKAP1,NKX2-5,NOTCH1,
GO:0032526	response to retinoic acid	5	0.0316703	TEK,				TEK,TIE1,	GATA4,KLF4,			GATA4,KLF4,MEST,TEK,TIE1,
GO:0030857	negative regulation of epithelial cell differentiation	3	0.0320617			ZEB1,	CCND1,		ZEB1,	CCND1,		CCND1,NOTCH4,ZEB1,
GO:0060037	pharyngeal system development	3	0.0320617			NKX2-5,		ACVR1,	NKX2-5,			ACVR1,ECE1,NKX2-5,
GO:0060710	chorio-allantoic fusion	3	0.0320617	VCAM1,	CYR61,				LEF1,			CYR61,LEF1,VCAM1,
GO:0048486	parasympathetic nervous system development	3	0.0320617			HOXA1,HOXB2,			HES1,HOXA1,HOXB2,			HES1,HOXA1,HOXB2,
GO:0045995	regulation of embryonic development	4	0.0322005				NOTCH1,			NOTCH1,		LAMA4,LAMA5,NOTCH1,WNT5A,
GO:0009948	anterior/posterior axis specification	4	0.0322005						TBX3,TCF7L1,			NCKAP1,PGAP1,TBX3,TCF7L1,
GO:0055065	metal ion homeostasis	10	0.0339101	KDR,	EDN1,		BCL2,KDR,	KDR,SGK1,		BCL2,		APOE,APP,BCL2,CD24A,EDN1,KDR,NDN,RGN,S1PR1,SGK1,
GO:0001656	metanephros development	7	0.0339723	FGFR2,	BMP2,		BCL2,FGFR2,RARA,	FGFR2,	GLI3,RARA,SALL1,	BCL2,RARA,		BCL2,BMP2,FGFR2,GLI3,LAMA5,RARA,SALL1,
GO:0030855	epithelial cell differentiation	11	0.033989	FGFR2,KDR,	VEGFA,	HOXB5,	FGFR2,KDR,NOTCH1,	FGFR2,KDR,	GATA6,HOXB5,ID1,ID3,	NOTCH1,		FGFR2,FZD1,FZD2,GATA6,HOXB5,ID1,ID3,KDR,NOTCH1,S1PR1,VEGFA,
GO:0033189	response to vitamin A	5	0.0353706	TEK,				TEK,TIE1,	GATA4,KLF4,			GATA4,KLF4,MEST,TEK,TIE1,
GO:0060445	branching involved in salivary gland morphogenesis	4	0.0374683	FGFR2,NRP1,	PDGFB,		FGFR2,PDGFB,	FGFR2,		PDGFB,		FGFR2,LAMA5,NRP1,PDGFB,
GO:0048469	cell maturation	8	0.0374754	KDR,	VEGFA,	LHX6,	KDR,	KDR,RPS6KA2,	EPAS1,HES1,LHX6,			APP,CDKN1C,EPAS1,HES1,KDR,LHX6,RPS6KA2,VEGFA,
GO:0007584	response to nutrient	8	0.0398502	TEK,			BCL2,	TEK,TIE1,	GATA4,KLF4,	BCL2,		BCL2,DDAH2,GATA4,HMOX1,KLF4,MEST,TEK,TIE1,
GO:0045449	regulation of transcription	110	0.0412347	TLR4,	BMP2,VEGFA,	CDX2,HOXA1,HOXB2,HOXB3,HOXB4,HOXB5,HOXB6,HOXD9,LHX6,MEIS2,MSX1,NKX2-5,PITX1,PITX2,ZEB1,	CDX2,CREB3L2,ERG,HIP1,MECOM,NFIB,NOTCH1,RARA,		ARID5B,ATF3,BACH2,CDX2,CHD3,CREB3,ELK3,EPAS1,ERG,ETS1,FOS,GATA4,GATA6,GLI3,HAND1,HES1,HEY2,HOXA1,HOXB2,HOXB3,HOXB4,HOXB5,HOXB6,HOXD9,ID1,ID3,KLF14,KLF2,KLF4,KLF6,KLF9,LEF1,LHX6,LIN28A,MAFF,MECOM,MEIS2,MSX1,NAB2,NFATC4,NFIB,NFKBIA,NKX2-5,NR2F6,PITX1,PITX2,PRDM6,RARA,RELB,SALL1,SALL2,SMAD1,SMARCA2,SOX11,SOX17,SOX18,TBX20,TBX3,TCF7L1,TEAD1,TEAD2,TEAD4,TWIST1,ZEB1,ZFP37,	CDX2,CREB3L2,ERG,HIP1,MECOM,NFIB,NOTCH1,RARA,	KLF6,	2610008E11RIK,ABLIM1,ANKRD1,APP,ARID5B,ATF3,BACH2,BCL6B,BMP2,CARHSP1,CDKN1C,CDX2,CHD3,CREB3,CREB3L2,DNAJB5,ELK3,EPAS1,ERG,ETS1,FOS,FZD1,GATA4,GATA6,GLI3,HAND1,HDAC7,HES1,HEY2,HIP1,HMOX1,HOXA1,HOXB2,HOXB3,HOXB4,HOXB5,HOXB6,HOXD9,ID1,ID3,JDP2,KLF14,KLF2,KLF4,KLF6,KLF9,LEF1,LHX6,LIN28A,MAFF,MAGED1,MDFIC,MECOM,MEIS2,MSX1,NAB2,NDN,NEO1,NFATC4,NFIB,NFKBIA,NKX2-5,NOTCH1,NOTCH3,NOTCH4,NR2F6,PDLIM1,PITX1,…
GO:0043408	regulation of MAPKKK cascade	9	0.0412758	FGFR2,TLR4,			FGFR2,	FGFR2,	ID1,			ADRB3,CD24A,DUSP22,FGFR2,ID1,MDFIC,SORBS3,TIMP2,TLR4,
GO:0048857	neural nucleus development	3	0.0415787			HOXA1,HOXB2,	BCL2,		HOXA1,HOXB2,	BCL2,		BCL2,HOXA1,HOXB2,
GO:0048041	focal adhesion formation	3	0.0415787				BCL2,			BCL2,		BCL2,DLC1,SORBS1,
GO:0032231	regulation of actin filament bundle formation	3	0.0415787									KANK2,KANK3,S1PR1,
GO:0007350	blastoderm segmentation	3	0.0415787						TBX3,TCF7L1,			NCKAP1,TBX3,TCF7L1,
GO:0051492	regulation of stress fiber formation	3	0.0415787									KANK2,KANK3,S1PR1,
GO:0010761	fibroblast migration	3	0.0415787						ARID5B,			ARID5B,SGPL1,SYNE2,
GO:0032970	regulation of actin filament-based process	7	0.0420151						LIMA1,			KANK1,KANK2,KANK3,LIMA1,S1PR1,TMSB10,TNNC1,
GO:0030901	midbrain development	4	0.0431469	FGFR2,		MSX1,	FGFR2,	FGFR2,	HES1,MSX1,SMAD1,			FGFR2,HES1,MSX1,SMAD1,
GO:0033273	response to vitamin	5	0.0434902	TEK,				TEK,TIE1,	GATA4,KLF4,			GATA4,KLF4,MEST,TEK,TIE1,
GO:0055074	calcium ion homeostasis	9	0.0458758	KDR,	EDN1,		BCL2,KDR,	KDR,		BCL2,		APOE,APP,BCL2,CD24A,EDN1,KDR,NDN,RGN,S1PR1,
GO:0008037	cell recognition	6	0.0460219	NRP1,								APP,CADM1,COLEC12,GAP43,NDN,NRP1,
GO:0022602	ovulation cycle process	6	0.0460219	KDR,	VEGFA,		BCL2,KDR,	KDR,		BCL2,		ADAMTS1,BCL2,KDR,MMP14,NOS3,VEGFA,
GO:0043085	positive regulation of catalytic activity	18	0.0490925	TLR4,	CSF1,EDN1,		BCL2,HIP1,			BCL2,HIP1,		ADCY3,ADCY4,ADRB3,ARHGAP27,BCL2,CALCRL,CARD10,CD24A,CSF1,EDN1,EFNA1,HIP1,MDFIC,RGN,S1PR1,SYDE1,TLR4,UACA,
GO:0042698	ovulation cycle	6	0.0496772	KDR,	VEGFA,		BCL2,KDR,	KDR,		BCL2,		ADAMTS1,BCL2,KDR,MMP14,NOS3,VEGFA,
GO:0051494	negative regulation of cytoskeleton organization	6	0.0496772						LIMA1,			KANK1,KANK2,KANK3,LIMA1,S1PR1,TMSB10,

## Sheet: HE-HP-up
Category	Term	Count	Pvalue	cell_differentiation_markers	cytokines	homeodomain_proteins	oncogenes	protein_kinases	transcription_factors	translocation_cancer_genes	tumor_suppressors	gene_names
GO:0033014	tetrapyrrole biosynthetic process	9	8.10933e-12		#N/A	#N/A						ALAD,ALAS2,ANK1,CPOX,FECH,HMBS,PPOX,UROD,UROS,
GO:0006779	porphyrin biosynthetic process	9	8.10933e-12		#N/A	#N/A						ALAD,ALAS2,ANK1,CPOX,FECH,HMBS,PPOX,UROD,UROS,
GO:0006783	heme biosynthetic process	8	3.09511e-11		#N/A	#N/A						ALAD,ALAS2,CPOX,FECH,HMBS,PPOX,UROD,UROS,
GO:0033013	tetrapyrrole metabolic process	9	2.68416e-10		#N/A	#N/A						ALAD,ALAS2,ANK1,CPOX,FECH,HMBS,PPOX,UROD,UROS,
GO:0006778	porphyrin metabolic process	9	2.68416e-10		#N/A	#N/A						ALAD,ALAS2,ANK1,CPOX,FECH,HMBS,PPOX,UROD,UROS,
GO:0042168	heme metabolic process	8	8.59107e-10		#N/A	#N/A						ALAD,ALAS2,CPOX,FECH,HMBS,PPOX,UROD,UROS,
GO:0046148	pigment biosynthetic process	8	3.131e-08		#N/A	#N/A						ALAD,ALAS2,CPOX,FECH,HMBS,PPOX,UROD,UROS,
GO:0051188	cofactor biosynthetic process	11	6.7476e-08		#N/A	#N/A						ACSS2,ALAD,ALAS2,ANK1,CPOX,FECH,HMBS,NMNAT3,PPOX,UROD,UROS,
GO:0018130	heterocycle biosynthetic process	9	8.63733e-08		#N/A	#N/A						ALAD,ALAS2,ANK1,CPOX,FECH,HMBS,PPOX,UROD,UROS,
GO:0042440	pigment metabolic process	8	1.48295e-07		#N/A	#N/A						ALAD,ALAS2,CPOX,FECH,HMBS,PPOX,UROD,UROS,
GO:0030218	erythrocyte differentiation	8	9.56819e-07		#N/A	#N/A	TAL1,		KLF1,TAL1,TRIM10,	TAL1,		ALAS2,ANK1,EPB4.2,FECH,HBA-X,KLF1,TAL1,TRIM10,
GO:0034101	erythrocyte homeostasis	8	1.4629e-06		#N/A	#N/A	TAL1,		KLF1,TAL1,TRIM10,	TAL1,		ALAS2,ANK1,EPB4.2,FECH,HBA-X,KLF1,TAL1,TRIM10,
GO:0051186	cofactor metabolic process	12	6.20477e-06		#N/A	#N/A						ACSS2,ALAD,ALAS2,ANK1,CPOX,FECH,HMBS,NMNAT3,PPOX,RPIA,UROD,UROS,
GO:0044271	nitrogen compound biosynthetic process	15	7.36694e-06		#N/A	#N/A						ADCY9,ALAD,ALAS2,ANK1,ATP2A3,ATP8B1,CPOX,FECH,GUCY1A3,HMBS,NMNAT3,PPOX,SNCA,UROD,UROS,
GO:0030099	myeloid cell differentiation	9	1.17651e-05		#N/A	#N/A	TAL1,		KLF1,TAL1,TRIM10,	TAL1,		ALAS2,ANK1,EPB4.2,FECH,HBA-X,KLF1,PLSCR1,TAL1,TRIM10,
GO:0030097	hemopoiesis	13	2.50816e-05		#N/A	#N/A	IKZF1,RUNX1,TAL1,ZBTB16,		IKZF1,KLF1,RUNX1,TAL1,TRIM10,ZBTB16,	IKZF1,RUNX1,TAL1,ZBTB16,		ADD2,ALAS2,ANK1,EPB4.2,FECH,HBA-X,IKZF1,KLF1,PLSCR1,RUNX1,TAL1,TRIM10,ZBTB16,
GO:0048534	hemopoietic or lymphoid organ development	13	7.51124e-05		#N/A	#N/A	IKZF1,RUNX1,TAL1,ZBTB16,		IKZF1,KLF1,RUNX1,TAL1,TRIM10,ZBTB16,	IKZF1,RUNX1,TAL1,ZBTB16,		ADD2,ALAS2,ANK1,EPB4.2,FECH,HBA-X,IKZF1,KLF1,PLSCR1,RUNX1,TAL1,TRIM10,ZBTB16,
GO:0042592	homeostatic process	19	9.22967e-05	TFRC,	#N/A	#N/A	TAL1,TFRC,	PRKCA,	KLF1,TAL1,TRIM10,	TAL1,TFRC,	TSC1,	1300017J02RIK,ABCA2,ACP5,ALAS2,ANK1,EPB4.2,EPOR,FECH,HBA-X,KCNN4,KLF1,MBP,PRKCA,SERINC5,SNCA,TAL1,TFRC,TRIM10,TSC1,
GO:0002520	immune system development	13	0.000119111		#N/A	#N/A	IKZF1,RUNX1,TAL1,ZBTB16,		IKZF1,KLF1,RUNX1,TAL1,TRIM10,ZBTB16,	IKZF1,RUNX1,TAL1,ZBTB16,		ADD2,ALAS2,ANK1,EPB4.2,FECH,HBA-X,IKZF1,KLF1,PLSCR1,RUNX1,TAL1,TRIM10,ZBTB16,
GO:0048872	homeostasis of number of cells	8	0.000273843		#N/A	#N/A	TAL1,		KLF1,TAL1,TRIM10,	TAL1,		ALAS2,ANK1,EPB4.2,FECH,HBA-X,KLF1,TAL1,TRIM10,
GO:0055072	iron ion homeostasis	5	0.000601675	TFRC,	#N/A	#N/A	TFRC,			TFRC,		1300017J02RIK,ALAS2,EPB4.2,FECH,TFRC,
GO:0048821	erythrocyte development	4	0.000690613		#N/A	#N/A			KLF1,			ANK1,EPB4.2,HBA-X,KLF1,
GO:0050801	ion homeostasis	11	0.00169331	TFRC,	#N/A	#N/A	TFRC,	PRKCA,		TFRC,	TSC1,	1300017J02RIK,ALAS2,EPB4.2,EPOR,FECH,MBP,PRKCA,SERINC5,SNCA,TFRC,TSC1,
GO:0045637	regulation of myeloid cell differentiation	5	0.00250064		#N/A	#N/A	IKZF1,LMO2,RUNX1,TAL1,ZBTB16,		IKZF1,LMO2,RUNX1,TAL1,ZBTB16,	IKZF1,LMO2,RUNX1,TAL1,ZBTB16,		IKZF1,LMO2,RUNX1,TAL1,ZBTB16,
GO:0010551	regulation of specific transcription from RNA polymerase II promoter	5	0.00250064		#N/A	#N/A	IKZF1,MYC,TAL1,		CITED2,IKZF1,IKZF2,MYC,TAL1,	IKZF1,MYC,TAL1,		CITED2,IKZF1,IKZF2,MYC,TAL1,
GO:0043249	erythrocyte maturation	3	0.00251621		#N/A	#N/A			KLF1,			EPB4.2,HBA-X,KLF1,
GO:0048878	chemical homeostasis	12	0.00267494	TFRC,	#N/A	#N/A	TFRC,	PRKCA,		TFRC,	TSC1,	1300017J02RIK,ABCA2,ALAS2,EPB4.2,EPOR,FECH,MBP,PRKCA,SERINC5,SNCA,TFRC,TSC1,
GO:0055066	di-, tri-valent inorganic cation homeostasis	7	0.00596805	TFRC,	#N/A	#N/A	TFRC,	PRKCA,		TFRC,		1300017J02RIK,ALAS2,EPB4.2,EPOR,FECH,PRKCA,TFRC,
GO:0015671	oxygen transport	3	0.00639926		#N/A	#N/A						HBA-X,HBB-BH1,HBB-Y,
GO:0032583	regulation of gene-specific transcription	5	0.00668411		#N/A	#N/A	IKZF1,MYC,TAL1,		CITED2,IKZF1,IKZF2,MYC,TAL1,	IKZF1,MYC,TAL1,		CITED2,IKZF1,IKZF2,MYC,TAL1,
GO:0015669	gas transport	3	0.00894331		#N/A	#N/A						HBA-X,HBB-BH1,HBB-Y,
GO:0006873	cellular ion homeostasis	9	0.00909238	TFRC,	#N/A	#N/A	TFRC,	PRKCA,		TFRC,	TSC1,	1300017J02RIK,ALAS2,EPOR,MBP,PRKCA,SERINC5,SNCA,TFRC,TSC1,
GO:0055082	cellular chemical homeostasis	9	0.0105612	TFRC,	#N/A	#N/A	TFRC,	PRKCA,		TFRC,	TSC1,	1300017J02RIK,ALAS2,EPOR,MBP,PRKCA,SERINC5,SNCA,TFRC,TSC1,
[truncated: 21 more rows]

## Sheet: HP-MAC-down
Category	Term	Count	Pvalue	cell_differentiation_markers	cytokines	homeodomain_proteins	oncogenes	protein_kinases	transcription_factors	translocation_cancer_genes	tumor_suppressors	gene_names
[truncated: 278 more rows]

[truncated: 1 more sheets: HP-MAC-up]
