# Supplementary material for: Dynamic Gene Regulatory Networks Drive Hematopoietic Specification and Differentiation
Source: Dev Cell. 2016 Mar 7;36(5):572–87. doi: 10.1016/j.devcel.2016.01.024 (PMC4780867; doi:10.1016/j.devcel.2016.01.024)
Supplement: Table S3. Raw Expression Values of Different Expression Clusters; Enriched GO Terms of Expression Clusters, Related to Figures 1, 2, 3, S1, S2, and S4 [file mmc4.xlsx]

## Sheet: Introduction
Table S3 (related to Figure 1 and S1): (A) Raw dynamic expression values of different expression clusters,
(B) Enriched GO terms in the 30 gene sets with different expression patterns .

## Sheet: (A) Raw Expression patterns
Gene Info						Expression Values (RPKM)						Expression Sub Clusters	Expression Pattern
TSS id	Gene Name	Chromosome	Start	End	Strand	ESC	MES	HB	HE	HP	MAC	exprCluster	exprPattern
TSS10	Pcmtd1	chr1	7088920	7173628	+	6.89337	10.1214	5.1394	4.9822	3.27944	19.4934	K453	E27
TSS100	Col3a1	chr1	45311538	45349706	+	0.629835	0.239159	0.0456149	13.6798	6.12938	0.292564	K307	E3
TSS1000	5730559C18Rik	chr1	136213522	136234280	-	5.98228	2.8298	0.994913	0.498752	0.327669	0.00401482	K529	E2
TSS10001	Stx3	chr19	11775118	11818893	-	2.92061	1.701	0.981178	0.53066	0.122596	0.679954	K360	E28
TSS10002	Stx3	chr19	11775118	11819403	-	29.6486	22.9073	10.147	6.38427	1.56503	15.5551	K593	E29
TSS10016	Dtx4	chr19	12466336	12501996	-	1.25335	0.772317	0.248379	0.195142	1.54112	38.9431	K6	E25
TSS10018	Zfp91	chr19	12766939	12796123	-	10.7776	11.7507	14.9909	15.0208	15.4805	25.7973	K329	E5
TSS1002	Camsap2	chr1	136268123	136346104	-	3.38798	8.41995	10.3861	12.0345	2.80157	11.7655	K484	E8
TSS1003	Nr5a2	chr1	136843584	136953630	-	8.28249	0.891983	0.314725	0.89928	0.0600851	0.00533746	K474	E2
TSS10033	Tle4	chr19	14448072	14597983	-	38.0761	12.5085	7.53683	6.4882	7.37577	9.62508	K239	E23
TSS10036	Cep78	chr19	15955773	15984989	-	6.82735	9.66028	10.7375	6.31455	7.72986	3.64911	K316	E6
TSS10037	Vps13a	chr19	16615366	16780933	-	4.35776	4.09617	2.92201	2.86311	9.04632	3.47603	K244	E1
TSS10042	Pcsk5	chr19	17432832	17837632	-	0.198466	0.705246	8.89382	7.29104	1.63992	0	K313	E9
TSS10043	Ostf1	chr19	18580364	18631813	-	8.44332	11.2891	7.77637	13.934	14.8779	232.708	K374	E25
TSS10046	Anxa1	chr19	20373434	20390671	-	16.7096	1.45303	0.426596	37.8081	17.8073	695.226	K157	E21
TSS10049	Gda	chr19	21391307	21472661	-	0.0087829	0.0316515	0.00494376	0.00819904	0.260113	8.65599	K195	E17
TSS1005	Ptprc	chr1	138062859	138175126	-	0	0	0	0	0.0951619	1.61881	K185	E19
TSS10052	Smc5	chr19	23206441	23273897	-	10.9207	13.7273	15.7765	18.0635	19.2356	6.54395	K390	E1
TSS10053	Mamdc2	chr19	23302609	23448322	-	0.0968204	0.432257	0.0801039	0.449876	6.20541	17.2073	K195	E17
TSS10055	Fam189a2	chr19	23972750	24031019	-	0.474808	0.277617	0.199821	0.416877	0.294685	10.0318	K378	E25
TSS10056	Tjp2	chr19	24094502	24174140	-	0	1.53292	7.86504	1.45313	3.42628	5.05022	K47	E15
TSS10057	Tjp2	chr19	24094502	24225026	-	42.7643	22.6379	6.20464	16.1353	3.95663	3.76859	K637	E2
TSS10058	Fxn	chr19	24261453	24280586	-	3.59519	5.55278	5.36904	5.23698	8.04967	1.03484	K444	E1
TSS10059	Pip5k1b	chr19	24294796	24555827	-	0.669742	0.262113	0.151952	0.221603	2.01273	0.219079	K295	E19
TSS1006	Ptprc	chr1	138062859	138175305	-	0.0477413	0.00858093	0.0017273	0.0143109	5.56475	92.3906	K203	E18
TSS10064	D19Bwg1357e	chr19	27388702	27429820	-	36.014	24.1423	31.5483	17.3276	17.972	11.5956	K249	E2
TSS10065	Rfx3	chr19	27761721	27982948	-	2.59945e-05	1.99466	2.55464	0.644416	0.513957	0.36088	K564	E12
TSS10066	Rfx3	chr19	27761721	28011166	-	1.27858	0.838426	0.993648	0.864633	0.608385	5.93317e-06	K460	E1
TSS10069	Ak3	chr19	29020832	29047902	-	7.31691	10.156	12.0734	17.0393	19.0447	38.2609	K455	E16
TSS1007	Nek7	chr1	138484714	138619696	-	9.24659	8.56421	10.0738	11.3961	8.25388	48.3828	K220	E25
TSS10070	Insl6	chr19	29321354	29325318	-	1.55915	0.688229	0.260141	0.0777852	0.582464	4.39692	K46	E25
TSS10071	Rln1	chr19	29331755	29334670	-	2.05743	2.4578	0.92874	0.116161	0.125704	0.0247656	K36	E2
TSS10072	Plgrkt	chr19	29348677	29361871	-	6.1469	8.20171	4.78352	7.9486	11.9758	101.179	K374	E25
TSS10073	Ermp1	chr19	29609883	29648420	-	16.2168	11.6031	9.7027	7.74075	4.39783	8.53257	K78	E5
TSS10075	Ranbp6	chr19	29808108	29812974	-	2.07001	5.72081	9.37905	8.62986	7.20801	6.36586	K174	E12
TSS10076	Gldc	chr19	30098441	30175441	-	65.8506	41.2528	25.6633	7.66387	7.18675	0.0884673	K246	E2
TSS10077	Dkk1	chr19	30545885	30549496	-	0.544099	2.05935	11.7788	0.907023	0.250715	0	K358	E6
TSS10079	Prkg1	chr19	30564487	31765033	-	0.028122	0.157158	0.21608	2.58454	3.55999	2.77505	K498	E17
TSS10080	Asah2	chr19	31984651	32103140	-	0.0705624	0.218829	0.191607	1.27587	0.549332	7.29152	K96	E16
TSS10088	Acta2	chr19	34240336	34255373	-	14.267	1.37047	0.705162	339.047	87.3433	1.2219	K284	E3
TSS10092	Gm14446	chr19	34592888	34601968	-	0.0377444	0.00400901	0	0.0190888	0.271057	1.76679	K203	E18
TSS10095	Pank1	chr19	34810894	34877917	-	0.800664	3.94404	4.46083	5.59537	6.13516	5.43703	K562	E15
TSS10098	Ankrd1	chr19	36111965	36119844	-	1.44895	0.938491	0.557192	63.0909	10.7212	0.0320222	K171	E11
TSS101	Wdr75	chr1	45795501	45823613	+	48.1312	39.5323	49.4809	30.9839	33.3806	13.6754	K403	E2
TSS10101	Cpeb3	chr19	37021291	37207293	-	0.250057	0.24049	0.249988	0.321171	0.264001	3.48599	K238	E16
TSS10103	Myof	chr19	37899036	38043577	-	3.03192	1.15955	0.75888	3.08658	2.25855	108.922	K378	E25
TSS10104	Rbp4	chr19	38116620	38124811	-	0.474161	0.520261	0.839265	0.139174	0.0110076	50.52	K220	E25
TSS10107	Noc3l	chr19	38788128	38819237	-	15.895	9.36135	11.2317	6.3972	8.71404	5.79892	K557	E2
TSS10115	Pdlim1	chr19	40222239	40271616	-	9.52458	4.61149	4.30711	16.8509	5.60797	0.874893	K180	E2
TSS10116	Sorbs1	chr19	40292040	40402310	-	0.998451	0.126491	0.17607	1.75132	0.221392	0.0852009	K182	E4
TSS10118	Sorbs1	chr19	40292040	40513812	-	1.00581	0.755998	0.810642	2.21191	0.694883	0.0120432	K21	E9
TSS10120	Tctn3	chr19	40596446	40612215	-	1.47495	1.8068	1.78021	2.35671	2.49967	4.27922	K495	E16
TSS10121	Blnk	chr19	40928927	40994535	-	0.208338	0.0640371	0.0170575	0	0	6.09377	K191	E27
TSS10124	Tm9sf3	chr19	41210842	41264004	-	18.1526	25.0409	33.1273	42.6154	30.8785	77.3849	K318	E30
TSS10125	Pik3ap1	chr19	41274218	41385070	-	0.14861	0.0825577	0.0969272	0.139283	4.37222	65.0069	K185	E19
TSS10128	Frat2	chr19	41845976	41848132	-	2.12557	1.65268	3.9778	3.72906	3.92787	1.8941	K1	E10
TSS10129	Rrp12	chr19	41862851	41896153	-	20.7556	17.2754	25.4714	13.3008	19.6745	7.54426	K156	E2
TSS10130	Exosc1	chr19	41922980	41933314	-	15.315	8.219	11.9717	6.99025	9.83184	5.29339	K496	E2
TSS10133	Avpi1	chr19	42123275	42128993	-	16.186	14.5278	11.6184	12.9145	10.1991	6.74714	K221	E2
TSS10136	Loxl4	chr19	42592279	42612806	-	1.82155	5.18211	2.67778	0.665927	0.171878	0.0149116	K64	E6
TSS10137	Pyroxd2	chr19	42725858	42752775	-	0	0.0107698	0.0218571	0.076347	0.148634	2.14933	K181	E17
TSS10138	Hps1	chr19	42755196	42779976	-	4.78209	3.40986	3.12824	4.17423	4.33949	11.4966	K42	E25
TSS10140	Got1	chr19	43499753	43524605	-	37.5019	32.1384	32.8591	18.6273	13.0513	31.0579	K610	E5
TSS10142	Cox15	chr19	43733254	43753000	-	6.06412	6.16713	7.48229	9.42649	10.6457	13.8103	K518	E25
TSS10143	Dnmbp	chr19	43846819	43940198	-	3.26812	2.27049	2.00784	4.46791	2.14046	2.91217	K387	E4
TSS1015	Cfh	chr1	140085855	140183411	-	0	0.00695393	0	0.00213785	0.15364	13.345	K195	E17
TSS10151	Scd1	chr19	44394450	44407709	-	8.5742	10.1481	16.0366	30.1537	22.257	18.365	K234	E10
TSS10153	Ndufb8	chr19	44550254	44555415	-	126.95	96.5179	104.953	102.809	114.558	268.192	K19	E29
TSS10154	Mrpl43	chr19	45005014	45006442	-	17.835	20.4751	22.2477	19.5287	20.6078	48.6697	K582	E29
TSS10158	Fbxw4	chr19	45578257	45660193	-	1.24604	4.84605	4.93652	6.06281	4.78445	18.7841	K514	E15
TSS10159	Fgf8	chr19	45736798	45742884	-	0.658801	74.7553	6.75803	0.0541091	0.0298627	0	K520	E5
TSS1016	Cdc73	chr1	143607499	143702684	-	18.1107	12.0506	11.5686	8.64432	9.64915	9.70998	K176	E2
TSS10160	Npm3	chr19	45747734	45749563	-	7.69886	25.2553	20.6723	9.75071	11.03	2.88329	K565	E6
TSS10165	Ldb1	chr19	46032601	46039621	-	5.46368	5.80683	8.09854	7.35967	16.7545	2.53353	K232	E1
TSS10166	Ldb1	chr19	46032601	46045211	-	42.6043	10.4671	17.5978	22.1415	16.0035	28.4478	K306	E23
TSS10170	Actr1a	chr19	46376814	46395735	-	27.3506	25.425	29.2149	47.3499	30.6472	84.8392	K297	E27
TSS10173	Nt5c2	chr19	46886831	46962351	-	6.93432	6.19551	7.37496	6.15313	11.0978	17.7487	K61	E29
TSS10175	Nt5c2	chr19	46886831	47015189	-	1.43759	0.725741	0.441895	0.181088	0.0182273	0.0443208	K152	E2
TSS10176	Pcgf6	chr19	47033619	47050845	-	18.4332	17.2348	16.9042	8.03214	7.57834	3.09142	K43	E2
TSS10177	Usmg5	chr19	47083471	47090625	-	6.00107	17.8014	24.9322	21.843	27.0094	28.3134	K262	E12
TSS1018	Rgs2	chr1	143999338	144004149	-	0.504575	0.454826	0.610637	3.25924	9.31877	150.868	K604	E19
TSS10181	Obfc1	chr19	47501048	47537020	-	15.0192	14.6054	17.0246	20.0851	7.38021	11.0952	K172	E5
TSS10184	Itprip	chr19	47894596	47919299	-	0.696458	2.40535	2.97291	5.12881	4.71012	2.23427	K25	E13
TSS10186	Xpnpep1	chr19	52991180	53038654	-	31.4486	31.9521	43.5346	64.0727	48.9457	50.1311	K596	E6
TSS10188	Bbip1	chr19	53929659	53944627	-	1.90662	3.70224	5.15426	7.07639	5.57703	8.86786	K442	E15
TSS10189	Gpam	chr19	55069734	55099447	-	4.06486	4.96906	6.9349	8.08335	9.98404	7.11837	K23	E10
TSS10191	Zdhhc6	chr19	55298296	55316032	-	4.53339	15.429	19.0032	13.1389	11.4996	20.0241	K250	E12
TSS10195	Afap1l2	chr19	56912354	57008575	-	0.711294	0.262433	0.0919022	1.10276	0.417134	0.034328	K650	E9
TSS10196	Ablim1	chr19	57033264	57119009	-	0.887793	2.964	12.1068	6.38435	0.612071	0.0838752	K579	E6
TSS10197	Ablim1	chr19	57033264	57197492	-	0.804205	0.140021	0.069327	2.09772	1.0971	0.202009	K284	E3
TSS1020	Rgs1	chr1	144244669	144249104	-	0	0	0	0	0.680423	125.73	K185	E19
TSS10201	Hspa12a	chr19	58795751	58860984	-	0.502313	0.906358	8.45558	4.64919	0.462474	0.159351	K441	E9
TSS10202	4930506M07Rik	chr19	58973358	59076069	-	1.62146	0.712739	0.315516	0.0676367	0.13206	25.9583	K191	E27
TSS10203	Vax1	chr19	59166187	59170029	-	0.163507	0.66796	4.40812	0.319639	0.0294965	0	K488	E9
TSS10205	Rab11fip2	chr19	59902884	59943364	-	0.532929	0.776388	0.828003	1.62718	1.20972	0.781352	K224	E20
TSS10206	Rab11fip2	chr19	59902884	59943654	-	0.221778	0.603792	0.693537	1.35243	1.48857	1.10841	K535	E13
TSS10209	Cacul1	chr19	60524696	60581023	-	10.1798	13.8333	15.0363	15.051	9.65596	29.1644	K100	E28
TSS1021	Rgs18	chr1	144752841	144775421	-	0.0231499	0.0048751	0	0.026859	6.38352	13.6165	K203	E18
TSS10210	Eif3a	chr19	60761116	60790693	-	48.7652	90.7617	105.835	89.5545	93.7412	80.7504	K83	E5
TSS10212	Prdx3	chr19	60864066	60874538	-	26.7897	27.7373	44.9105	85.9429	93.7875	120.703	K396	E19
TSS10214	Csf2ra	chr19	61224402	61228418	-	1.40104	1.17743	0.780633	1.01524	2.27298	63.5984	K151	E25
TSS10216	Fam171a1	chr2	3118388	3227809	+	3.22448	4.70403	5.67741	7.22985	3.08428	4.27071	K484	E8
TSS10217	Nmt2	chr2	3284288	3326369	+	31.8106	30.5204	30.3793	18.3429	12.6077	13.5954	K10	E2
TSS10218	Acbd7	chr2	3336168	3340997	+	2.70562	1.4601	0.314688	0.0267543	0.644437	0	K380	E1
TSS10219	Dclre1c	chr2	3424131	3461116	+	2.42858	1.34206	1.22878	1.35402	2.80917	5.77479	K425	E25
TSS1022	Pla2g4a	chr1	149829622	149961284	-	1.58662	0.577652	0.506806	1.90111	19.8345	19.6442	K591	E19
TSS10222	Frmd4a	chr2	4152863	4614043	+	0.542306	0.676837	1.23891	2.07077	0.0623932	0.382331	K124	E8
TSS10223	Frmd4a	chr2	4400976	4614043	+	0.453551	0.301026	1.11576	1.48226	0.416847	0.114089	K324	E11
TSS10224	Frmd4a	chr2	4559754	4614043	+	1.76555	0.673841	2.6322	3.60483	3.37188	5.61117	K438	E19
TSS10226	Sephs1	chr2	4881564	4910556	+	14.1083	23.7402	26.8982	19.2108	15.5447	8.99958	K598	E5
TSS10227	Phyh	chr2	4918996	4938743	+	6.67025	7.44357	3.13539	1.41979	1.34632	16.6713	K453	E27
TSS10229	Ccdc3	chr2	5137776	5230866	+	1.52437	0.382654	0.171568	0.0144958	0.00326169	0	K304	E2
TSS1023	BC003331	chr1	150361311	150393055	-	4.13573	5.37608	6.44533	8.38789	8.08102	28.0667	K399	E16
TSS10230	Nudt5	chr2	5845034	5868736	+	26.9119	28.304	35.9741	22.41	25.7604	15.5797	K111	E2
TSS10231	Upf2	chr2	5951469	6056703	+	2.52058	6.90279	8.75777	6.27867	7.08327	5.67726	K401	E12
TSS10232	Usp6nl	chr2	6322757	6443820	+	5.83047	5.93953	6.24227	4.5268	4.32674	1.65669	K483	E6
TSS10233	Usp6nl	chr2	6352736	6443820	+	1.05468	0.137821	0.376572	0.461581	0.478066	0.000727576	K617	E9
TSS10236	Sfmbt2	chr2	10370451	10595253	+	11.9118	4.35471	1.85043	0.627206	0.840177	1.77746	K66	E29
TSS10237	Sfmbt2	chr2	10372436	10595253	+	1.36031	3.92581	1.70267	1.68536	3.11915	2.49194	K294	E31
TSS10238	Prkcq	chr2	11172382	11301226	+	0.0714885	0.0741907	0.0275167	0.206237	3.52286	0.916334	K222	E19
TSS10240	Il15ra	chr2	11705293	11733985	+	0.125598	0.306632	0.134559	0.139778	0.116023	1.94166	K575	E16
TSS10241	Il15ra	chr2	11705712	11733985	+	1.76301	2.33849	0.985132	0.136372	0.309117	0.156396	K413	E2
TSS10242	Ankrd16	chr2	11777753	11790323	+	1.86058	3.11039	2.83945	2.52756	3.1469	5.8049	K149	E15
TSS10243	Pter	chr2	12924041	13003453	+	1.02113	1.22706	1.39939	2.30187	3.17228	6.79523	K548	E17
TSS10244	Vim	chr2	13574311	13582826	+	45.9191	199.849	260.653	843.02	198.77	2128.46	K370	E15
TSS10247	Mrc1	chr2	14229414	14332023	+	0.1106	0.174742	0.253826	7.99837	0.629494	279.177	K198	E22
TSS10248	Slc39a12	chr2	14388398	14494977	+	0	0.00326493	0	0.0391554	0.00323796	3.28244	K211	E16
TSS1025	Hmcn1	chr1	150562502	150993435	-	0.0893145	1.07261	0.488559	0.982523	0.143589	0.00679573	K237	E7
TSS10252	Arl5b	chr2	15055362	15079191	+	9.79162	11.4595	12.6087	13.8392	7.10346	4.47446	K534	E6
TSS10253	Plxdc2	chr2	16356322	16752115	+	4.2296	3.31914	1.8134	2.63525	1.60531	38.6965	K364	E25
TSS10256	Commd3	chr2	18672462	18676216	+	15.0613	13.9695	18.9221	23.1631	20.9685	79.5035	K126	E25
TSS10257	Bmi1	chr2	18677018	18686629	+	1.5425	2.22465	3.93671	5.76189	5.65796	10.0136	K181	E17
TSS10260	Msrb2	chr2	19371636	19394971	+	4.64839	2.5359	2.56152	2.36584	3.40153	15.1122	K104	E25
TSS10265	Etl4	chr2	20519513	20810535	+	21.5418	4.23389	3.46204	8.07475	6.71424	0.216592	K466	E9
TSS10266	Thnsl1	chr2	21205724	21215009	+	3.88216	2.73025	1.75729	2.77853	2.4132	4.15457	K361	E26
TSS10269	Gad2	chr2	22622327	22693877	+	0.0375845	0.0589272	0.265711	6.1802	2.05506	0.00504968	K615	E20
TSS10270	Apbb1ip	chr2	22774327	22875653	+	0.0195924	0.115971	0.00695805	0.057573	1.27442	11.9674	K195	E17
TSS10271	Pdss1	chr2	22895522	22940259	+	7.04363	4.92087	7.32834	5.41827	6.80422	2.13638	K465	E2
TSS10272	Acbd5	chr2	23068201	23114512	+	2.77121	3.37799	3.61566	5.20658	4.01742	11.0469	K614	E16
TSS10273	Acbd5	chr2	23069072	23114512	+	0.598055	1.18819	1.43143	1.92677	1.61457	13.6479	K512	E16
TSS1028	1700025G04Rik	chr1	151884524	152090320	-	0.607198	1.08851	1.85542	2.06773	1.50927	0.29456	K313	E9
TSS10283	Il1rn	chr2	24336860	24351491	+	0	0	0	7.81454e-06	0	2.79007	K238	E16
TSS10284	Il1rn	chr2	24345291	24351491	+	0	0	0	0.00402483	0.25128	24.1527	K604	E19
TSS10285	Psd4	chr2	24385397	24408729	+	0.987639	0.542835	0.254424	0.0159724	1.92043	12.1053	K639	E18
TSS10286	Zmynd19	chr2	24949802	24959413	+	33.2664	18.6248	22.8908	17.0077	19.7348	7.10985	K366	E2
TSS10288	Pnpla7	chr2	24976033	25054072	+	1.09158	3.15448	2.01878	2.31421	4.30377	107.27	K184	E16
TSS10289	Nsmf	chr2	25054379	25062881	+	0.973974	2.80873	3.55373	4.06741	4.05641	11.7731	K383	E15
TSS1029	Tsen15	chr1	152370736	152386682	-	4.79639	9.20513	12.7798	11.8645	7.16217	5.74253	K188	E6
TSS10291	Nrarp	chr2	25180758	25183332	+	1.2975	4.91509	8.3663	5.68033	2.47665	0.0222963	K31	E9
TSS10293	Rnf208	chr2	25242929	25244261	+	1.65818	0.372102	0.254041	0.0956242	0.477148	0.0336309	K417	E2
TSS10294	Tmem203	chr2	25255439	25256352	+	1.93049	2.27076	3.19051	3.84877	4.80274	9.55785	K213	E16
TSS1030	Rgl1	chr1	152517530	152625111	-	0.592851	1.47149	3.3567	11.2663	1.5832	68.0709	K457	E16
TSS10300	Man1b1	chr2	25332743	25352213	+	3.59122	16.1003	19.3133	19.6203	16.2836	38.1745	K334	E15
TSS10301	Sapcd2	chr2	25372321	25378213	+	3.42888	5.28914	5.36351	3.14578	3.30771	0.0687886	K390	E1
TSS10303	Npdc1	chr2	25403083	25409494	+	3.4062	1.64106	0.745452	1.78145	0.294004	4.52367	K550	E27
TSS10305	Abca2	chr2	25428674	25448539	+	0.749188	1.23194	0.643803	0.789309	4.0249	3.63784	K273	E18
TSS10307	Fbxw5	chr2	25500778	25505470	+	0.670416	4.96773	5.69037	8.30254	8.59165	16.4761	K355	E15
TSS1031	Smg7	chr1	152836995	152878168	-	3.88802	4.69804	4.32909	2.37217	3.63513	0.870363	K302	E6
TSS1032	Smg7	chr1	152836995	152902646	-	19.4993	6.06594	9.38813	8.13723	6.73609	4.96533	K381	E2
TSS10321	Gpsm1	chr2	26315533	26348237	+	2.18527	4.80449	9.21336	9.0872	4.05661	1.89479	K482	E6
TSS10322	Gpsm1	chr2	26319770	26348237	+	1.10695	1.29769	1.23146	1.16825	0.462431	0	K460	E1
TSS10325	Egfl7	chr2	26583864	26592682	+	0.525878	0.904462	18.0412	81.8391	9.16158	0	K352	E9
TSS10326	Egfl7	chr2	26586630	26592682	+	7.19103	8.34991	12.8049	0	9.41421	0.676738	K327	E29
TSS10327	Fam69b	chr2	26628457	26636497	+	2.99687	2.75258	3.29223	0.563105	0.249063	0.386796	K147	E5
TSS10329	Surf2	chr2	26916421	26920170	+	19.9897	10.7276	13.3497	6.74038	8.75468	7.82975	K176	E2
TSS1033	Lamc2	chr1	153122756	153186447	-	9.24722	3.41924	0.452297	1.57191	0.677117	0.0869957	K339	E2
TSS10336	Rxra	chr2	27677201	27763319	+	3.09161	4.75806	4.98135	5.61358	2.72861	18.1169	K590	E15
TSS10337	Col5a1	chr2	27886425	28039510	+	3.54207	9.85172	9.47374	24.9212	11.1794	0.140094	K616	E9
TSS10338	Olfm1	chr2	28193093	28230736	+	0.852464	1.14767	1.30673	0.064326	0.446385	0	K443	E1
TSS10339	Olfm1	chr2	28205689	28230736	+	1.21135	3.64246	8.44137	0.47229	0.805151	3.16639	K502	E5
TSS1034	Lamc1	chr1	153218922	153332786	-	28.504	15.0589	11.9936	37.5074	18.8496	9.41474	K339	E2
TSS10340	Ppp1r26	chr2	28447941	28455508	+	2.21051	2.12014	1.92194	0.278385	0.164703	0.0765133	K43	E2
TSS10341	Mrps2	chr2	28468066	28471177	+	27.7022	11.4025	12.435	7.96243	11.1935	9.11424	K555	E2
TSS10342	Gbgt1	chr2	28496891	28505415	+	0.483455	0.230728	0.033058	0	0	10.1574	K305	E27
TSS10343	Ralgds	chr2	28513167	28553082	+	1.70699	0.970623	0.585099	0.498771	0.667738	1.24476	K204	E26
TSS10344	Ralgds	chr2	28533464	28553082	+	3.21254	3.79576	2.04628	3.66226	1.25684	29.3793	K173	E27
TSS10345	Tsc1	chr2	28641243	28691167	+	3.94716	3.56627	4.18915	5.58137	10.573	8.74963	K335	E19
TSS10346	Ak8	chr2	28700161	28813165	+	0.221888	0.280899	0.109901	0.20824	0.326478	10.591	K205	E16
TSS10349	Setx	chr2	29124992	29182471	+	32.7819	28.1617	22.4266	20.2017	17.8047	10.4887	K221	E2
TSS1035	Dhx9	chr1	153455758	153487660	-	69.771	57.4673	69.919	61.1248	62.2165	28.6817	K249	E2
TSS10354	Slc27a4	chr2	29802680	29817522	+	7.66949	6.48754	6.47045	7.34937	3.983	19.0709	K22	E28
TSS10356	Cercam	chr2	29869494	29882840	+	2.98863	3.4908	1.87112	1.12051	6.85395	8.78893	K639	E18
TSS1036	Npl	chr1	153503016	153549714	-	4.06106	1.39819	5.83455	13.6191	6.19439	63.5461	K108	E22
TSS10360	Sptan1	chr2	29965560	30031450	+	61.0875	58.8884	65.0927	97.4379	39.1264	40.7428	K152	E2
TSS10361	Set	chr2	30061996	30072577	+	21.4095	31.2432	40.3149	14.3211	13.7328	2.40123	K644	E6
TSS10362	Set	chr2	30066474	30072577	+	17.2198	39.5014	48.8752	44.6953	32.6311	15.3453	K565	E6
TSS10363	Pkn3	chr2	30078766	30091019	+	1.5477	1.77789	2.11134	3.56464	3.27713	0.697491	K352	E9
TSS10364	Tbc1d13	chr2	30133871	30152013	+	20.4499	12.2082	13.5733	13.7585	15.0797	65.8324	K646	E26
TSS10365	Endog	chr2	30171524	30174069	+	5.38451	6.71161	10.03	6.26094	7.37363	11.8592	K502	E5
TSS10367	Phyhd1	chr2	30266529	30282149	+	0	0	0	0	0	9.48376	K238	E16
TSS10368	Phyhd1	chr2	30266721	30282149	+	0.804199	0.403031	0.200731	0.376231	0.330125	21.2951	K217	E25
TSS10369	Nup188	chr2	30286433	30344262	+	10.3753	20.8083	24.5212	20.9623	24.5317	8.62239	K607	E6
TSS10372	Dolpp1	chr2	30392416	30400527	+	6.93731	4.23007	5.92738	5.21573	6.98231	12.4765	K580	E23
TSS10376	Prrx2	chr2	30845367	30881247	+	2.77112	2.41442	3.52156	1.23242	0.802499	0	K460	E1
TSS10378	Usp20	chr2	30982279	31022655	+	1.42318	1.10487	1.0547	1.62391	1.71741	4.0661	K523	E19
TSS10379	Gpr107	chr2	31152316	31216567	+	9.29318	7.48213	8.10095	9.22762	6.56833	28.8654	K503	E27
TSS10380	Ncs1	chr2	31245923	31295471	+	3.22453	6.24132	8.16648	2.53474	0.778835	0.451288	K371	E6
TSS10381	Ass1	chr2	31470270	31520670	+	4.56976	6.27041	5.38033	1.64035	1.11017	1.20108	K50	E5
TSS10384	Exosc2	chr2	31670737	31681307	+	37.8803	27.5163	38.6935	22.5353	24.3879	5.77361	K489	E6
TSS10388	Aif1l	chr2	31950303	31973442	+	4.70482	7.7418	11.7114	13.9954	3.58296	0.0378593	K616	E9
TSS10390	Ppapdc3	chr2	32095651	32110820	+	0.340171	0.498604	0.440656	1.01907	1.00228	1.01644	K224	E20
TSS10391	Prrc2b	chr2	32151148	32234537	+	12.6719	14.5563	19.0113	23.1259	17.2717	9.55802	K310	E6
TSS10392	Pomt1	chr2	32236683	32255005	+	2.64411	2.29332	2.53449	2.68064	4.7607	7.08435	K278	E19
TSS10393	Golga2	chr2	32288253	32307921	+	4.88745	3.42408	3.66197	8.07865	6.66072	26.5644	K378	E25
TSS10394	Ciz1	chr2	32363010	32378313	+	0.254762	0.456146	0.425258	0.51677	1.12851	0.399931	K545	E13
TSS10395	Ciz1	chr2	32363198	32378313	+	1.49644	2.301	2.82764	3.64436	3.65423	5.7074	K383	E15
TSS10396	Ptges2	chr2	32395890	32402740	+	4.64924	5.07986	7.48216	5.92456	6.2821	11.6724	K634	E28
TSS10398	Fam102a	chr2	32535359	32569750	+	2.09534	3.1461	1.86338	1.2001	0.526998	1.25625	K344	E5
TSS104	Sdpr	chr1	51289126	51302960	+	0.119937	0.00566229	0	1.93979	0.94796	0.0351433	K307	E3
TSS1040	Ier5	chr1	155096367	155099636	-	2.80405	7.50221	17.0629	9.16031	6.88563	40.0072	K240	E15
TSS10401	St6galnac4	chr2	32587078	32599696	+	1.18799	5.31074	8.80158	3.61407	5.75847	9.98718	K349	E15
TSS10402	St6galnac6	chr2	32599709	32620804	+	0.676239	1.07669	1.844	2.5813	1.73235	6.25143	K81	E16
TSS10403	St6galnac6	chr2	32606961	32620804	+	0.91225	1.06674	1.90613	2.35807	4.05609	14.0018	K213	E16
TSS10405	Ak1	chr2	32625437	32635058	+	0	0.217452	0.401491	1.38606	0	2.53098	K370	E15
TSS10406	Ak1	chr2	32628390	32635058	+	6.8992	4.96027	1.34866	1.42175	0.904177	1.46169	K202	E23
TSS10407	Ak1	chr2	32629500	32635058	+	23.1343	9.08527	9.4176	4.5298	3.43044	1.3623	K559	E2
TSS10409	Sh2d3c	chr2	32721055	32755007	+	0.293985	0.259117	0.138282	0.30447	2.39051	2.64895	K203	E18
TSS1041	Mr1	chr1	155127878	155146780	-	0.0463063	0.0933044	0.0872043	0.192707	0.0471729	1.77241	K350	E16
TSS10410	Sh2d3c	chr2	32727689	32755007	+	0.832204	1.4056	1.22524	3.76599	0.175932	0.0889604	K353	E9
TSS10411	Tor2a	chr2	32757234	32762244	+	24.0665	28.5674	24.4822	16.7417	9.38652	41.7826	K404	E29
TSS10412	Ptrh1	chr2	32775821	32777593	+	6.62394	6.04194	4.26708	4.01742	2.11913	27.9774	K305	E27
TSS10413	Fam129b	chr2	32876134	32925253	+	23.1541	21.9594	22.1574	52.0027	14.1478	116.982	K574	E28
TSS10414	Rpl12	chr2	32961712	32964045	+	19.3004	11.429	13.592	9.57699	8.64356	9.32642	K176	E2
TSS10415	Angptl2	chr2	33215961	33247714	+	0.498021	0.950167	1.08572	2.1308	0.720466	15.5386	K350	E16
TSS10417	Hspa5	chr2	34772090	34776529	+	200.478	189.519	210.124	342.39	187.624	521.374	K78	E5
TSS10419	Cep110	chr2	35109492	35178822	+	0.551104	2.83647	2.93175	2.036	3.9724	5.63648	K199	E15
TSS1042	Xpr1	chr1	155275657	155417444	-	1.46812	2.24787	2.06906	2.42564	2.43792	25.5658	K161	E16
TSS10420	Cep110	chr2	35132234	35178822	+	1.43604	1.85784	2.41715	4.29944	3.52905	1.1771	K352	E9
TSS10421	Gsn	chr2	35256359	35307902	+	3.56427	1.17913	0.278363	1.66914	2.71653	108.194	K245	E25
TSS10422	Gsn	chr2	35266744	35307902	+	11.093	5.99493	2.10037	4.73575	11.5208	149.815	K487	E26
TSS10423	Gsn	chr2	35282380	35307902	+	0.531589	1.78529	0.524988	0	0.127344	0.10983	K327	E29
TSS10424	Dab2ip	chr2	35558458	35730994	+	4.46225	2.59976	2.06856	2.05519	0.736818	1.52641e-05	K308	E9
TSS10425	Dab2ip	chr2	35621981	35730994	+	3.1275	3.77792	4.18113	6.55033	1.72449	0.491178	K286	E6
TSS10426	Dab2ip	chr2	35691994	35730994	+	3.93303	2.93373	2.29571	3.2406	1.9082	0.10592	K308	E9
TSS10429	Ptgs1	chr2	36230426	36252269	+	0.38186	4.18809	0.655177	1.01716	11.9887	71.4103	K337	E17
TSS1044	Qsox1	chr1	155778155	155812899	-	2.46201	2.41862	2.29351	6.05558	4.70863	14.0351	K405	E16
TSS1045	Cep350	chr1	155844964	155973255	-	1.81354	3.21225	3.83705	5.30687	6.06193	9.62143	K383	E15
TSS10453	Crb2	chr2	37776249	37799103	+	0.406921	3.79566	11.5304	9.00482	2.41723	0.00380135	K63	E9
TSS10455	Nek6	chr2	38511697	38587490	+	4.9514	2.22991	2.59446	14.4683	5.99149	91.1956	K280	E16
TSS10456	Nek6	chr2	38511876	38587490	+	9.06613e-05	0.348791	0.385651	0.363068	7.36391e-05	16.2118	K370	E15
TSS1046	Tor1aip1	chr1	156004599	156034817	-	1.06672	0.231966	0.949919	0.427629	0.754118	1.08492	K86	E24
TSS10460	Kynu	chr2	43555329	43682715	+	0.262303	0.0770473	0.0164618	0	0.124948	4.71968	K46	E25
TSS10462	Gm13476	chr2	45111138	45114084	+	0	0.287663	0.769864	1.3048	1.36088	18.3694	K561	E15
TSS10463	Gm13476	chr2	45112260	45114084	+	0.0225011	0	0	0	0	13.8458	K541	E25
TSS10464	Acvr2a	chr2	48814109	48903264	+	2.50631	6.06042	6.70259	4.04491	1.69005	2.79871	K122	E5
TSS10465	Mbd5	chr2	48949508	49317069	+	0.681309	0.881765	0.950609	1.362	1.43574	1.68777	K498	E17
TSS10467	Kif5c	chr2	49619314	49774778	+	4.07514	3.36976	2.19249	3.73635	0.95572	0.183005	K186	E2
TSS10469	Lypd6	chr2	50066429	50193569	+	0.40768	1.3885	0.907876	2.56402	0.72796	0.173987	K55	E9
TSS1047	Tor1aip1	chr1	156004599	156036480	-	1.08439	3.18148	3.07497	4.88576	5.32079	21.5004	K271	E16
TSS10471	Tnfaip6	chr2	52038113	52056681	+	0.50204	0.495914	0.177541	2.67723	0.695466	0.243276	K630	E11
TSS10472	Rif1	chr2	52072837	52122381	+	54.5965	37.3652	30.6648	19.7951	24.8827	4.379	K366	E2
TSS10473	Fmnl2	chr2	52857868	53134202	+	8.29435	10.7829	12.7539	4.66987	3.84186	3.56354	K59	E6
TSS10474	Arl6ip6	chr2	53192084	53219221	+	10.6626	13.1457	15.4901	14.3156	12.5875	4.91697	K77	E6
TSS10476	Kcnj3	chr2	55437156	55595525	+	2.96417	10.0754	1.7825	0.0132095	0.122494	0	K302	E6
TSS1048	Fam163a	chr1	156075966	156087888	-	0.00854472	0.308402	0.528866	4.58811	0.54444	0.00871416	K469	E13
TSS10481	Pkp4	chr2	59160850	59355205	+	21.6493	21.6618	22.1013	11.0126	9.95362	25.0811	K20	E5
TSS10483	Tanc1	chr2	59612044	59846149	+	7.28564	6.21609	6.42389	13.053	3.15998	6.40053	K576	E8
TSS10485	Tank	chr2	61578586	61654169	+	0.784401	0	0.00432092	0.000268862	0	11.7016	K197	E25
TSS10486	Tank	chr2	61593097	61654169	+	2.88318	4.88059	4.5047	5.81825	8.14956	10.8247	K215	E17
TSS1049	Tdrd5	chr1	156255296	156303348	-	1.39216	5.45209	0.664696	0.190751	1.52615	0.405893	K504	E29
TSS10490	Gca	chr2	62664327	62694109	+	3.19043	0.838906	0.267356	0.338774	1.12119	2.04129	K155	E26
TSS10492	Csrnp3	chr2	65845767	66031546	+	1.09016	0.883616	0.481933	0.47072	0.288267	0.232687	K601	E2
TSS10498	Cers6	chr2	68861557	69111290	+	4.09915	2.24518	2.40607	3.46694	3.91421	28.8765	K389	E25
TSS105	Stat4	chr1	52008244	52107184	+	1.59896	0.239832	0.0889195	0.268861	0.824132	0.0273323	K110	E3
TSS1050	Soat1	chr1	156428108	156474328	-	13.2928	56.3107	62.2618	53.6465	20.9392	244.246	K243	E15
TSS10501	Dhrs9	chr2	69380462	69403086	+	0.0585897	0.0706892	0.0369858	0.155841	0.314772	7.18588	K567	E17
TSS10504	Ppig	chr2	69723088	69754059	+	7.29675	4.55153	5.40895	4.14487	4.49637	2.59411	K445	E2
TSS10505	Phospho2	chr2	69789737	69797168	+	6.6782	6.76328	6.21265	5.94219	6.61877	15.7934	K539	E29
TSS10506	Klhl23	chr2	69822370	69836651	+	2.01584	10.1581	7.40042	5.87425	6.96398	0.344635	K359	E9
TSS10508	Ubr3	chr2	69897246	70024013	+	8.61492	8.08343	9.72957	12.8068	11.8606	18.6409	K509	E27
TSS1051	Tor3a	chr1	156653617	156674339	-	7.81459	7.2103	3.44101	2.35931	3.7013	30.4162	K289	E29
TSS10510	Sp5	chr2	70474923	70477726	+	3.91174	19.4773	9.44185	0.0605041	0.0430349	0	K530	E5
TSS10516	Dync1i2	chr2	71211706	71263302	+	8.98412	20.0386	21.198	26.9295	16.8743	59.6251	K243	E15
TSS10517	Dync1i2	chr2	71211946	71263302	+	16.6507	10.2512	11.5274	16.4826	11.4911	33.912	K415	E27
TSS10518	Hat1	chr2	71389260	71441622	+	93.187	74.7965	77.175	50.4289	51.4163	16.8958	K249	E2
TSS10519	Metap1d	chr2	71453338	71525191	+	3.75059	3.09385	2.55228	2.90892	6.41575	5.091	K573	E18
TSS1052	Fam20b	chr1	156678571	156718910	-	8.26647	11.6352	13.3993	15.8862	17.8288	24.0657	K345	E5
TSS10521	Itga6	chr2	71787083	71856758	+	29.5467	7.73431	11.4087	8.39721	11.7408	35.3997	K580	E23
TSS10522	Pdk1	chr2	71873272	71903858	+	17.6447	11.9149	5.0163	6.53848	7.35138	9.71993	K202	E23
TSS10526	Cdca7	chr2	72476219	72486890	+	35.2645	35.2234	32.6609	21.0993	25.6918	1.57719	K281	E6
TSS10528	Scrn3	chr2	73312652	73337807	+	2.51779	1.80997	1.9897	1.69874	2.30194	7.86539	K619	E25
TSS10529	Hoxd13	chr2	74668310	74671599	+	1.02512	0.350454	0.47926	0.124046	0.0150787	0	K368	E6
TSS1053	Ralgps2	chr1	156804166	156939387	-	0.707988	2.97216	5.01275	3.27054	5.17051	1.51405	K357	E13
TSS10534	Hoxd9	chr2	74697763	74700208	+	0.200162	0.743176	0.555546	2.68077	0.434718	0.00675834	K139	E9
TSS10535	Hoxd8	chr2	74705489	74707307	+	0.160488	0.790162	0.52698	9.0979	2.53596	0.254909	K470	E11
TSS10537	Hoxd4	chr2	74721978	74729159	+	0.0291516	0.106772	0.193026	1.79284	0.846057	0.0110048	K615	E20
TSS10538	Hoxd1	chr2	74762980	74765142	+	0.163461	0.597308	1.7056	2.23579	0.852902	0	K261	E9
TSS1054	Ralgps2	chr1	156804166	156939626	-	2.01538	5.6392	4.45888	2.09514	4.57062	0.787452	K607	E6
TSS10540	Hnrnpa3	chr2	75659259	75669407	+	1.52126	2.68789	3.5597	3.64634	2.84407	0.949363	K63	E9
TSS10546	Gm14461	chr2	78237547	78302230	+	0	0	0	0.0056408	0	14.4232	K338	E16
TSS10548	Itga4	chr2	79255426	79333114	+	0.0580405	0.180601	0.257868	1.40357	5.86826	8.2792	K498	E17
TSS10549	Ssfa2	chr2	79635425	79672964	+	1.35274	4.41577	6.79216	16.3214	7.48229	40.3557	K597	E15
TSS10551	Prdx6b	chr2	80292470	80295358	+	1.52716	4.40049	7.28395	7.33586	4.51558	2.90869	K482	E6
TSS10552	Dnajc10	chr2	80315466	80354055	+	19.451	34.489	38.4532	40.2343	16.4056	33.7266	K122	E5
TSS10554	Nup35	chr2	80638812	80660071	+	0.60502	0.885381	0.788118	1.03686	1.16092	0.224245	K125	E1
TSS10555	Nup35	chr2	80639264	80660071	+	0.850675	1.62935	1.88148	1.21469	0.764635	0.362319	K188	E6
TSS10558	Itgav	chr2	83724397	83806916	+	5.65907	10.3443	12.1534	22.4383	11.7202	23.4277	K370	E15
TSS10559	Fam171b	chr2	83812728	83881358	+	0.969753	1.14251	0.852521	0.429384	0.0954351	0.0440413	K72	E6
TSS1056	Rasal2	chr1	157135183	157412595	-	2.59274	2.23576	2.16248	3.77798	1.64595	5.13849	K384	E25
TSS10563	Ube2l6	chr2	84798828	84810003	+	0.655873	0.590417	0.766384	2.34517	6.16174	20.269	K604	E19
TSS10565	Slc43a1	chr2	84839408	84863586	+	0.969224	2.02694	3.79735	1.57693	2.66074	0	K56	E9
TSS10566	Slc43a1	chr2	84840323	84863586	+	0.229725	1.96961	3.14732	3.99608	4.7839	0.102972	K68	E13
TSS10567	Slc43a1	chr2	84840626	84863586	+	1.70924	0.730568	3.6471	3.68594	3.30827	1.1573e-06	K643	E9
TSS10568	Slc43a3	chr2	84936646	84958509	+	1.10444	1.49165	2.67596	6.838	13.8593	2.25487	K613	E20
TSS10569	Prg2	chr2	84980461	84983632	+	0	0	0	0	0	29.5507	K238	E16
TSS10571	Ssrp1	chr2	85037120	85047114	+	11.2909	26.529	31.5535	19.9204	20.2155	15.2957	K97	E6
TSS10572	Ssrp1	chr2	85037451	85047114	+	63.3241	69.8097	89.5038	62.0476	54.0511	21.0526	K283	E6
TSS10573	Tnks1bp1	chr2	85050460	85073048	+	7.72213	9.17396	9.38869	7.96242	2.1501	3.31589	K172	E5
TSS10574	Aplnr	chr2	85136360	85139923	+	1.02748	7.35109	28.3297	29.5208	2.96551	0.719698	K482	E6
TSS106	Stat1	chr1	52119438	52161865	+	2.43746	2.57826	2.41645	3.09987	9.8932	43.5727	K278	E19
TSS1060	Cacybp	chr1	160202367	160212892	-	62.1496	45.2796	53.6783	38.3033	38.297	25.158	K249	E2
TSS1064	Zbtb37	chr1	161017756	161034259	-	0.780387	2.19782	2.96077	3.25012	3.68904	2.93014	K442	E15
TSS10653	Nup160	chr2	90677215	90736328	+	19.2802	17.6604	20.9454	12.6033	16.8939	6.45452	K506	E2
TSS10659	Celf1	chr2	90940397	91019497	+	39.6614	25.1349	31.7112	25.7119	26.535	10.7339	K366	E2
TSS1066	Klhl20	chr1	161088378	161131479	-	2.76388	3.18806	4.4053	6.19346	4.19001	6.63219	K117	E15
TSS10662	Sfpi1	chr2	91096797	91115756	+	0.196072	0.050002	0.321882	0.451389	16.6789	111.435	K168	E19
TSS10664	Acp2	chr2	91202912	91214098	+	2.73212	3.84548	4.25574	4.85054	3.81957	56.1281	K446	E16
TSS10665	Pacsin3	chr2	91256813	91264679	+	2.46491	2.45353	2.05044	2.74669	2.02792	1.09812	K373	E2
TSS10667	Arfgap2	chr2	91265115	91277371	+	2.28896	8.78379	11.652	9.56823	12.1487	15.4347	K349	E15
TSS10668	Lrp4	chr2	91457531	91513901	+	1.25765	3.16046	4.40065	4.41655	1.60089	9.94465	K135	E15
TSS10672	Harbi1	chr2	91710950	91721566	+	2.47918	5.83424	5.39484	4.22406	4.70673	4.18501	K331	E12
TSS10674	Chrm4	chr2	91922189	91929829	+	1.54296	1.10157	1.02008	0.555054	0.338421	0.0801664	K385	E2
TSS10678	Pex16	chr2	92374676	92381220	+	2.25071	0.986965	0.729368	1.04229	0.620031	8.35534	K210	E25
TSS10679	Pex16	chr2	92375239	92381220	+	1.22811	1.51537	1.55315	2.2268	3.62425	17.0022	K212	E16
TSS1068	Prdx6	chr1	161240112	161251166	-	47.4324	74.1794	118.934	106.505	63.9244	39.3776	K598	E5
TSS10682	Syt13	chr2	92915101	92956051	+	1.07715	0.73659	0.300236	1.15906	2.69506	0.052052	K650	E9
TSS10683	Trp53i11	chr2	93187584	93201757	+	1.20851	2.31721	1.6033	0.735641	0.35444	0.50831	K40	E5
TSS10688	Commd9	chr2	101886262	101901639	+	8.64059	9.91928	12.011	12.4916	7.72489	34.9759	K52	E30
TSS10692	Apip	chr2	103073675	103092649	+	7.56427	11.1173	14.5438	15.9426	13.1881	22.8595	K330	E8
TSS10695	Abtb2	chr2	103566310	103718423	+	1.93001	3.33852	7.3962	4.1086	1.70108	0.413537	K488	E9
TSS10696	Lmo2	chr2	103957995	103981878	+	4.97664e-05	0.000143031	5.1165	0.740412	10.3629	0	K1	E10
TSS10697	Lmo2	chr2	103969557	103981878	+	0.193177	1.78155	9.66071	5.23839	31.5302	4.87613	K322	E13
TSS10698	Lmo2	chr2	103970287	103981878	+	1.22919	2.66375	41.7066	16.3625	7.48858	48.1741	K170	E17
TSS10699	Fbxo3	chr2	104027799	104063237	+	11.0535	15.5143	28.1299	25.0857	26.9236	33.0842	K502	E5
TSS107	Stat1	chr1	52119622	52161865	+	0	0.301319	0.0261161	0.128567	0.735525	4.26664	K392	E17
TSS10701	Cd59a	chr2	104095801	104115351	+	0.913072	0.712344	1.98439	6.25543	1.81065	2.79424	K309	E11
TSS10710	Immp1l	chr2	105904638	105965558	+	2.05796	4.34528	4.76049	4.72021	5.15266	6.05573	K349	E15
TSS10714	Kif18a	chr2	109280738	109341746	+	12.9937	10.9022	10.2206	8.01419	8.24734	0.23475	K60	E2
TSS10719	Lin7c	chr2	109890878	109900936	+	19.9536	40.8342	50.1813	46.9107	27.9844	56.3985	K122	E5
TSS10720	Lgr4	chr2	109917647	110014257	+	13.7156	25.1049	16.7679	13.0031	11.0333	2.94302	K577	E6
TSS10721	Ccdc34	chr2	110017817	110045325	+	6.51558	8.51899	10.0388	9.34946	8.71602	1.78675	K499	E9
TSS10739	Lpcat4	chr2	112239841	112247111	+	5.49203	5.26064	3.93349	1.03894	2.00391	0.474392	K506	E2
TSS1074	Mettl13	chr1	162533672	162548345	-	7.41753	12.2442	17.0973	10.8165	12.2102	5.27266	K549	E6
TSS10740	Nop10	chr2	112261969	112262898	+	147.197	107.823	114.55	55.075	99.3573	47.405	K626	E2
TSS10741	Slc12a6	chr2	112266314	112363163	+	3.15219	4.59002	3.24741	6.66119	6.79727	22.3313	K272	E16
TSS10742	Slc12a6	chr2	112284688	112363163	+	0.809588	1.03213	0.480314	0.191763	0.44122	0.178285	K413	E2
TSS10744	Emc7	chr2	112455025	112467436	+	12.3483	16.5509	24.171	24.0005	21.9975	147.716	K189	E25
TSS10748	Fmn1	chr2	113327736	113716767	+	0.259185	0.286357	0.0557365	0.148969	0.0959679	3.14128	K315	E25
TSS10749	BC052040	chr2	115581716	115778768	+	6.5008	1.63529	1.28053	1.3842	2.02411	1.03389	K58	E23
TSS10751	Spred1	chr2	117121450	117179336	+	19.1904	35.0451	41.5826	16.7457	14.6835	86.5474	K223	E5
TSS10753	Thbs1	chr2	118111922	118127133	+	24.9512	5.05139	1.08234	35.3173	81.2545	247.662	K268	E21
TSS10754	Eif2ak4	chr2	118388617	118475234	+	1.78269	3.57567	3.60782	3.15367	3.44398	3.44986	K401	E12
TSS10755	Eif2ak4	chr2	118389112	118475234	+	3.17062	2.06486	2.77769	3.55402	4.97468	6.78884	K569	E19
TSS10756	Bub1b	chr2	118598211	118641592	+	52.9378	38.7757	43.5918	34.8682	39.9956	0.901644	K60	E2
TSS10757	Pak6	chr2	118663577	118698020	+	1.11716	0.213439	0.0166438	1.86843e-07	0.0707362	2.1151e-07	K150	E23
TSS1076	Prrc2c	chr1	162671785	162740556	-	11.5642	20.4667	25.7073	22.4153	23.1979	13.5263	K326	E6
TSS10761	Knstrn	chr2	118814003	118836212	+	11.6143	11.1611	12.5261	14.2691	13.7994	0.821043	K460	E1
TSS10762	Ivd	chr2	118862000	118881357	+	11.8852	10.6994	10.921	10.5898	8.25581	49.6593	K627	E27
TSS10763	Bahd1	chr2	118901615	118924524	+	2.09518	1.52525	2.4265	4.18166	4.78513	16.0652	K255	E16
TSS10764	Chst14	chr2	118926497	118928583	+	1.31851	1.08888	3.25397	6.30326	3.2693	7.0922	K521	E17
TSS10765	Rpusd2	chr2	119034790	119042197	+	6.32897	3.55297	4.59187	3.09104	3.67961	1.49504	K465	E2
TSS10766	Casc5	chr2	119047119	119104121	+	13.0951	10.1581	11.1009	11.3216	16.8844	0.322137	K460	E1
TSS10767	Rad51	chr2	119112817	119136070	+	29.7005	25.7266	25.5309	19.4286	16.6841	0.639643	K60	E2
TSS10768	Gchfr	chr2	119167788	119172389	+	6.14721	2.90393	4.12887	14.3384	6.29408	17.6188	K27	E21
TSS10770	Zfyve19	chr2	119208720	119217050	+	4.11388	5.21603	7.1276	8.38892	7.12844	14.0677	K240	E15
TSS10771	Spint1	chr2	119237360	119249513	+	16.1095	16.1862	6.45136	0.653347	0.704931	6.56642	K19	E29
TSS10772	Vps18	chr2	119288742	119298453	+	6.81001	8.99259	8.08297	9.56161	9.85507	32.3932	K38	E25
TSS10773	Dll4	chr2	119325784	119335666	+	0.0380158	0.0097322	0.0564154	1.53634	0.136357	0.027608	K544	E20
TSS10774	Chac1	chr2	119351242	119354327	+	0.446931	0.250633	0.365834	0.913465	1.16192	2.44797	K153	E17
TSS10778	Itpka	chr2	119742337	119751253	+	0.996981	0.160794	0.0896149	0.087888	0.14397	1.67777	K112	E25
TSS10779	Tyro3	chr2	119799514	119818103	+	9.18207	13.5274	13.0288	10.8733	2.01915	12.9449	K5	E28
TSS1078	Fmo1	chr1	162829561	162866548	-	0.121134	0.0123332	0.00816561	12.3072	3.88593	0.0663798	K351	E20
TSS10781	Mapkbp1	chr2	119972699	120027403	+	0.783086	0.819883	0.673328	1.2534	1.04642	1.8549	K405	E16
TSS10782	Jmjd7	chr2	120027483	120032604	+	3.47038	2.87374	2.06016	0.455005	0.629527	0.143892	K506	E2
TSS10787	Snap23	chr2	120567671	120600722	+	12.3292	19.4557	25.8774	38.6747	24.1005	68.3776	K243	E15
TSS10789	Tmem62	chr2	120977062	121007842	+	1.61386	0.497747	0.57458	1.44838	1.50884	10.9621	K241	E19
TSS10790	Ccndbp1	chr2	121008408	121016912	+	11.1365	6.38675	5.44356	7.07668	7.86025	20.7787	K646	E26
TSS10795	Ckmt1	chr2	121358641	121363737	+	6.91718	1.34707	0.669645	0.078706	0.105604	0.01668	K193	E2
TSS10796	Pdia3	chr2	121413902	121438686	+	96.5849	33.3093	40.6898	67.0506	40.8782	72.5434	K209	E23
TSS10797	Serf2	chr2	121449228	121453426	+	4.5135	3.40065	4.01339	6.02806	4.44682	18.4627	K197	E25
TSS10799	Wdr76	chr2	121506723	121544859	+	12.5218	6.7145	6.86046	6.92799	10.4854	1.77585	K517	E2
TSS108	Tmem194b	chr1	52630705	52651919	+	3.10481	2.99444	2.52423	2.16781	2.12403	0.665476	K281	E6
TSS10800	Casc4	chr2	121866970	121936207	+	4.20713	9.10985	9.7742	12.0784	8.44428	2.00994	K359	E9
TSS10801	Casc4	chr2	121867705	121936207	+	1.40992	0.502354	0	0.0955986	0.297431	0.0635493	K540	E4
TSS10804	B2m	chr2	122147687	122153082	+	22.1234	31.7773	21.5021	36.6345	45.3153	1375.27	K464	E25
TSS10807	Sord	chr2	122234839	122265337	+	4.32256	2.88735	1.77794	2.63271	4.93295	38.4044	K6	E25
TSS10812	Spata5l1	chr2	122630625	122632704	+	2.17893	3.91595	4.68931	3.23165	3.42879	3.05678	K192	E6
TSS10813	AA467197	chr2	122637887	122641076	+	0.697088	0.234749	0.14743	0	0.0804581	3.41376	K61	E29
TSS10814	Bloc1s6	chr2	122738505	122749487	+	7.51994	5.45426	6.27937	6.05356	5.88029	17.7798	K503	E27
TSS10815	Sqrdl	chr2	122765359	122809551	+	3.39308e-05	8.40192e-06	4.40618e-06	0.306482	9.76501e-06	4.06195	K198	E22
TSS10816	Sqrdl	chr2	122771713	122809551	+	0.159079	0.219817	0.106757	0.0419036	0.269123	20.5045	K538	E25
TSS10818	Sema6d	chr2	124610296	124667770	+	0.0163157	0.555159	0.913083	2.01387	0.197625	0.364882	K533	E15
TSS10819	Slc24a5	chr2	125068127	125088677	+	0.0130959	0.0112596	0.0158585	0.4013	1.54306	19.7061	K153	E17
TSS10822	Dut	chr2	125247248	125259049	+	10.273	9.80761	9.99363	2.92081	5.3628	1.64458	K506	E2
TSS10823	Dut	chr2	125247515	125259049	+	25.0987	37.4924	37.9052	16.5467	20.7744	0.457473	K84	E6
TSS10824	Eid1	chr2	125673100	125675642	+	6.02286	9.4685	12.0182	19.8706	12.4911	22.9695	K370	E15
TSS10825	Galk2	chr2	125859218	125984298	+	6.00743	7.49882	8.47589	10.9199	8.31913	36.1343	K276	E25
TSS10828	Slc27a2	chr2	126553024	126588243	+	6.31993	3.43457	0.538433	0.0136049	0	0.311771	K593	E29
TSS10829	Usp8	chr2	126707328	126759314	+	10.9476	15.0759	17.0055	13.6984	12.6212	36.5487	K223	E5
TSS10831	Blvra	chr2	127070657	127097084	+	4.08213	2.02555	2.15668	6.22313	9.19889	64.7611	K523	E19
TSS10833	Tmem127	chr2	127247975	127260764	+	4.80893	7.90995	6.94334	10.0668	7.53918	30.5249	K179	E15
TSS10834	Stard7	chr2	127270229	127298934	+	16.9686	29.5485	41.4556	32.8396	38.2367	22.1583	K326	E6
TSS10835	Dusp2	chr2	127336159	127338377	+	1.92681	4.7187	12.5933	16.9258	15.0979	2.85053	K24	E10
TSS10837	Adra2b	chr2	127363286	127367221	+	0.248291	1.66779	12.9295	0.230212	2.2838	0.0245658	K190	E10
TSS10839	Mrps5	chr2	127587426	127603986	+	18.4558	12.9515	15.1614	10.2788	10.425	6.22679	K249	E2
TSS10841	Bcl2l11	chr2	128126038	128162547	+	8.11656	3.90098	2.21349	2.61781	1.65242	5.9241	K408	E27
TSS10842	Mertk	chr2	128698997	128802188	+	0.140876	0.349755	0.246775	0.121711	0.169638	84.8799	K161	E16
TSS10843	Tmem87b	chr2	128818303	128854261	+	2.3494	3.20173	2.75172	3.92758	4.16598	24.7696	K575	E16
TSS10845	Zc3h6	chr2	128967402	129018563	+	0.0260728	0.228013	0.141667	0.360489	0.398341	1.27648	K235	E15
TSS10846	Ttl	chr2	129065947	129096283	+	3.44049	3.49274	3.66187	3.33627	1.7301	7.48766	K22	E28
TSS10847	Polr1b	chr2	129100996	129126595	+	13.0998	21.3189	27.9495	11.6204	19.7315	5.37671	K316	E6
TSS10849	Slc20a1	chr2	129198773	129211612	+	22.2413	60.2344	41.681	46.2343	36.5962	33.8077	K154	E5
TSS10850	Sirpa	chr2	129592839	129632228	+	0.851185	2.36653	1.77396	2.47511	10.5302	666.137	K184	E16
TSS10851	Sirpa	chr2	129593195	129632228	+	0.395844	0.491552	0.504428	0.232756	1.73596	71.8696	K79	E16
TSS10853	Tgm3	chr2	130012374	130050399	+	1.67613	0.601685	0.178026	0.164872	0.0705099	0.0046952	K373	E2
TSS10857	Nop56	chr2	130274412	130279313	+	80.3104	62.81	83.0548	42.4936	62.0486	17.6205	K156	E2
TSS1086	BC055324	chr1	163954008	163994781	-	21.1468	15.5935	15.689	10.6885	12.669	0.57616	K60	E2
TSS10862	Ptpra	chr2	130450278	130554300	+	7.1447	10.4716	15.4815	20.4638	13.7247	91.4431	K399	E16
TSS10865	Itpa	chr2	130667841	130681614	+	13.9382	20.2201	26.2639	17.9701	14.2184	11.1594	K59	E6
TSS10866	Atrn	chr2	130906496	131030326	+	1.58455	1.54104	1.76534	4.16258	4.81174	8.00559	K516	E17
TSS10867	Hspa12b	chr2	131127412	131145983	+	0.275566	0.668587	2.87668	8.79843	3.82696	0.11817	K234	E10
TSS10868	Cdc25b	chr2	131186948	131198511	+	5.3834	2.41963	2.18812	3.72249	7.8493	1.04864	K110	E3
TSS10870	Mavs	chr2	131234063	131248024	+	5.88445	2.19603	2.14052	2.80992	5.21293	8.29277	K92	E26
TSS10871	Pank2	chr2	131262500	131299188	+	4.9795	7.80024	8.43505	8.79036	9.2394	10.0022	K331	E12
TSS10872	Smox	chr2	131491862	131525183	+	2.31245	1.51094	0.965696	2.29584	36.329	23.971	K335	E19
TSS10873	Prnp	chr2	131909928	131938431	+	8.53011	6.20441	4.40729	28.5734	9.91435	54.9317	K437	E21
TSS10874	Prnd	chr2	131950861	131956130	+	1.11507	0.661038	0.149053	3.75147	0.602328	0.00616787	K102	E9
TSS10875	Cds2	chr2	132263257	132312041	+	13.2981	16.5423	14.255	26.0658	17.2608	56.3243	K290	E30
TSS10878	Mcm8	chr2	132816335	132844188	+	6.12004	5.75682	6.6133	4.48045	5.83915	1.26574	K18	E6
TSS1088	Atp1b1	chr1	164437267	164458355	-	19.5291	6.57081	1.84018	1.37619	0.802265	0.0382323	K177	E2
TSS10881	Bmp2	chr2	133553199	133562885	+	1.15745	1.80993	10.9155	15.466	5.70335	0.336249	K234	E10
TSS10882	Plcb1	chr2	134786164	135475258	+	0.170538	0.130479	0.184711	0.975956	1.12876	0.139633	K74	E20
TSS10883	Plcb4	chr2	135741830	136013068	+	2.92508	2.81294	1.38287	1.35366	2.88884	0.284527	K380	E1
TSS10890	Btbd3	chr2	138256584	138287422	+	4.77068	2.86087	2.80776	4.7266	1.81845	2.66241	K62	E2
TSS10894	Ndufaf5	chr2	140170646	140205252	+	1.03059	1.9335	2.40121	2.02962	2.29528	2.52151	K169	E15
TSS10899	Dstn	chr2	143915331	143943324	+	160.546	151.047	129.286	155.946	60.8718	58.9269	K10	E2
TSS109	Hibch	chr1	52845046	52920860	+	4.14506	5.78736	5.20072	7.10817	11.3294	8.10492	K449	E14
TSS10901	Mgme1	chr2	144271035	144281229	+	12.0391	8.33681	9.7598	5.82576	6.21729	2.89532	K249	E2
TSS10904	Sec23b	chr2	144556229	144590753	+	10.2565	21.1349	24.9833	26.9526	25.5839	44.6839	K250	E12
TSS10905	Sec23b	chr2	144564899	144590753	+	0	1.04433	0.696547	0.717142	0	0.63586	K135	E15
TSS10906	Gm561	chr2	144594065	144595365	+	6.77283	9.1078	11.8554	12.0881	14.1504	22.72	K409	E14
TSS10907	Dtd1	chr2	144599953	144768747	+	9.96241	12.0468	9.59771	5.12016	10.0581	6.38177	K413	E2
TSS10909	Slc24a3	chr2	145242611	145641939	+	0.0678252	0.0880524	0.781619	0.275066	1.92607	4.02729	K396	E19
TSS1091	Sft2d2	chr1	165174341	165194433	-	4.38784	4.10545	2.93444	5.22015	5.18599	27.3385	K217	E25
TSS10910	Rin2	chr2	145786116	145887616	+	1.78233	2.31117	1.56213	3.3882	1.46756	44.0446	K372	E16
TSS10911	Naa20	chr2	145903241	145916425	+	16.7752	12.7758	16.1041	13.3929	10.7273	37.5026	K509	E27
TSS10915	Xrn2	chr2	147013060	147077997	+	18.372	34.4265	39.6469	33.6875	31.2069	35.78	K519	E6
TSS10927	Syndig1	chr2	149830783	150004392	+	1.03324	2.08957	3.70556	0.0441874	0.01297	0	K59	E6
TSS10928	Gm14139	chr2	150181755	150193279	+	7.4955	3.8249	2.1314	0.846253	1.11464	1.05484	K17	E2
TSS1093	Dcaf6	chr1	165329501	165460463	-	3.57847	2.10836	2.46904	5.7613	5.70693	16.0427	K618	E19
TSS10930	Gm14124	chr2	150257517	150270300	+	5.10406	4.02389	1.84396	0.493869	0.419095	0.280063	K93	E2
TSS10931	Cst7	chr2	150570415	150578944	+	0	0	0	0.0227126	2.64894	2.63359	K222	E19
TSS10932	Entpd6	chr2	150749081	150771674	+	12.0169	6.95347	7.6898	3.99053	6.01673	5.33361	K557	E2
TSS10933	Pygb	chr2	150786796	150831748	+	3.66882	4.27188	3.04949	10.6225	6.48634	16.0286	K406	E21
TSS10934	Gins1	chr2	150909594	150931280	+	17.7005	21.2612	21.7699	19.4352	21.5353	2.26355	K390	E1
TSS10937	Fkbp1a	chr2	151542499	151561691	+	30.6504	22.0315	37.0145	49.3199	27.0083	23.9078	K256	E2
TSS1094	Mpzl1	chr1	165592181	165634541	-	19.2208	12.8626	18.6362	55.7809	13.2686	35.1085	K124	E8
TSS10941	Angpt4	chr2	151911332	151944654	+	0	0	0	0.19759	0.0541689	1.08748	K516	E17
TSS10945	Srxn1	chr2	152105524	152111376	+	9.48499	8.37082	8.83887	22.8786	23.2495	53.8122	K397	E19
TSS10946	Tcf15	chr2	152143609	152149096	+	23.4161	3.91646	1.08203	1.7079	0.235321	0	K373	E2
TSS10948	Tbc1d20	chr2	152293872	152312590	+	6.16814	7.66043	7.66935	14.0255	12.1085	62.9109	K575	E16
TSS1095	Rcsd1	chr1	165648945	165708094	-	0.402624	0.163882	0.239343	7.77564	2.7767	6.62538	K207	E20
TSS10955	H13	chr2	152669461	152708668	+	6.29849	7.29219	9.54947	7.91269	6.89388	23.2799	K493	E28
TSS10957	Id1	chr2	152736274	152737410	+	110.183	102.731	76.2982	42.4768	17.07	7.74088	K596	E6
TSS10958	Cox4i2	chr2	152754173	152765037	+	1.63758	0.741489	2.13765	0.731574	1.02569	0.0433976	K643	E9
TSS10959	Tpx2	chr2	152847964	152895321	+	38.2842	23.8426	31.5901	31.8505	28.8422	2.06532	K101	E2
TSS10963	Ccm2l	chr2	153065955	153081735	+	0.0822025	0.0345922	0.0627841	3.34707	1.96256	0.00571038	K553	E20
TSS10964	Hck	chr2	153108468	153151441	+	3.24777	0.340986	0.122602	0.207404	2.48315	61.2766	K425	E25
TSS10965	Tm9sf4	chr2	153161301	153210463	+	7.00049	8.44621	9.4262	9.84943	10.6012	38.973	K394	E25
TSS10966	Pofut1	chr2	153241532	153270249	+	3.54389	4.72816	6.42499	7.48468	10.0922	12.5324	K620	E17
TSS10967	Kif3b	chr2	153291416	153333389	+	3.40107	5.43693	6.74734	7.41749	5.3584	28.0426	K277	E15
TSS10969	Dnmt3b	chr2	153649449	153687730	+	42.6472	74.6443	36.5728	12.4396	26.2558	0.854697	K302	E6
TSS10986	1700003F12Rik	chr2	154548904	154550048	+	0.0431565	0.264951	0.211715	0.316508	0.737002	10.0452	K495	E16
TSS10988	Zfp341	chr2	154613368	154646817	+	2.23434	0.361705	0.417156	0.566523	0.793886	0.47044	K585	E3
TSS10989	Chmp4b	chr2	154657026	154694783	+	30.8234	37.3122	36.8298	44.4161	35.1379	197.49	K453	E27
TSS1099	Mael	chr1	166201385	166238744	-	5.41827	0.981361	0.233502	0.105077	0	0	K152	E2
TSS10992	Itch	chr2	155133481	155226855	+	10.7118	21.627	15.1426	14.0378	11.9063	31.6607	K510	E5
TSS10993	Dynlrb1	chr2	155236533	155250277	+	63.2063	26.5487	27.8039	27.4236	26.0313	57.5982	K427	E23
TSS10995	Trp53inp2	chr2	155381856	155389847	+	1.86698	1.67407	1.57291	2.48949	1.08617	7.78625	K384	E25
TSS10996	Acss2	chr2	155518043	155562743	+	1.2538	0.970828	1.42176	1.57342	5.20827	2.49452	K105	E20
TSS10998	Procr	chr2	155751217	155755478	+	1.23421	0.797434	0.738727	10.3763	2.74943	7.34111	K98	E22
TSS11	Rrs1	chr1	9545408	9547455	+	13.1713	19.0364	26.309	13.7239	13.0685	11.2532	K59	E6
TSS1100	Pogk	chr1	166393612	166409828	-	0.747647	1.51662	1.56252	1.16766	1.64054	6.32697	K455	E16
TSS11001	Ergic3	chr2	156008125	156018279	+	20.3003	19.8555	25.0569	21.0457	19.3145	77.7864	K493	E28
TSS11002	Spag4	chr2	156065213	156069499	+	0.204734	0.876509	1.19737	0.234552	0.23223	0.0699036	K611	E6
TSS11003	Romo1	chr2	156144153	156145794	+	17.1392	22.2362	26.534	30.5674	46.1907	107.687	K518	E25
TSS11005	Cnbd2	chr2	156312473	156375638	+	0.158394	0.24466	0.288239	0.531171	0.374604	2.84488	K96	E16
TSS11006	Epb4.1l1	chr2	156421052	156543214	+	2.66933	3.1247	2.62391	0.134388	0.390251	11.0159	K638	E28
TSS11012	Myl9	chr2	156775464	156781657	+	17.3098	11.9422	9.51909	23.3069	6.16991	0.147952	K308	E9
TSS11013	Tgif2	chr2	156840077	156855531	+	9.24348	9.34123	7.82675	6.98346	5.9387	0.253726	K412	E6
TSS11014	1110008F13Rik	chr2	156863122	156873562	+	47.9052	69.8661	74.8901	59.6015	80.7737	159.644	K282	E5
TSS11016	Rpn2	chr2	157279098	157326318	+	45.0831	61.033	74.0696	71.2202	57.4842	166.356	K404	E29
TSS11017	Manbal	chr2	157367594	157396763	+	8.52356	4.59253	5.79653	6.91597	5.63678	15.0224	K127	E23
TSS11019	Nnat	chr2	157560110	157562519	+	20.983	11.8357	4.74258	35.0117	13.8457	0.031843	K254	E9
TSS11022	Rprd1b	chr2	158028794	158077320	+	6.22326	6.95467	8.87867	5.80925	8.53418	3.3001	K451	E6
TSS11025	Snhg11	chr2	158375638	158386145	+	1.02261	1.09044	0.593124	0.0987137	0.459321	0.492908	K327	E29
TSS11029	Slc32a1	chr2	158610758	158615747	+	0.0896513	0.125548	2.0082	0.635997	1.53342	0.231715	K114	E10
TSS11030	Actr5	chr2	158624913	158639211	+	1.96349	6.13033	9.14881	6.42965	7.67215	4.48311	K262	E12
TSS11031	Ppp1r16b	chr2	158666733	158766334	+	0.083821	0.119298	0.423059	4.69072	0.594466	0.173927	K309	E11
TSS11033	Fam83d	chr2	158768099	158786637	+	9.13935	10.805	14.3961	14.4391	10.3821	0.199344	K460	E1
TSS11035	Top1	chr2	160645897	160722763	+	15.9003	29.3323	41.0951	29.0409	35.7226	24.0492	K326	E6
TSS11036	Plcg1	chr2	160731310	160775760	+	7.318	11.4259	11.6428	19.1552	11.7842	5.30655	K270	E9
TSS11038	Lpin3	chr2	160888168	160906000	+	2.71613	3.32089	1.83736	0.155198	0.640115	0.0172262	K302	E6
TSS11039	Srsf6	chr2	162931508	162937120	+	77.6058	75.0705	76.8755	59.1455	63.3393	34.6123	K249	E2
TSS1104	Uck2	chr1	167226084	167285127	-	47.0255	46.2506	62.7511	43.5279	44.7061	22.8745	K403	E2
TSS11042	Ift52	chr2	163017472	163046135	+	10.9055	4.6858	5.67201	7.705	7.00661	15.1696	K321	E23
TSS11043	Mybl2	chr2	163054635	163084687	+	58.1154	9.84218	10.9266	5.84037	5.92407	0.180576	K517	E2
TSS11048	Ttpal	chr2	163602314	163619013	+	3.20608	3.50203	3.93656	7.18738	7.31716	12.6555	K90	E17
TSS1105	Mgst3	chr1	167372384	167393797	-	10.6029	15.8963	8.10598	8.44949	58.1214	74.3779	K639	E18
TSS11053	Ywhab	chr2	163995197	164018587	+	14.541	48.212	67.2507	90.7012	64.3232	96.3966	K178	E12
TSS11055	Stk4	chr2	164074178	164155521	+	23.6678	16.6664	17.4715	15.4039	18.7255	47.3601	K91	E27
TSS11060	Sys1	chr2	164460971	164465510	+	10.209	12.7251	15.9118	16.9222	13.8505	41.8196	K493	E28
TSS11063	Dbndd2	chr2	164486877	164493323	+	0.752802	0.129941	0	9.86454e-05	0	1.21247	K629	E26
TSS11064	Dbndd2	chr2	164488111	164493323	+	5.25731e-05	0.392396	5.59767e-05	0	3.79012e-05	1.94763	K454	E15
TSS11065	Pigt	chr2	164497525	164508301	+	6.60972	2.99346	2.50169	2.85409	5.22423	20.8017	K155	E26
TSS11066	Wfdc2	chr2	164562716	164568506	+	17.9086	18.5353	5.53568	1.23885	0.916446	0.0218879	K497	E2
TSS1107	Pbx1	chr1	168119364	168432258	-	2.51221	6.6021	9.27846	12.1776	21.1976	5.82693	K357	E13
TSS11073	Ube2c	chr2	164769929	164772902	+	77.8243	19.1779	19.8675	14.716	24.4725	0.845106	K517	E2
TSS11074	Snx21	chr2	164786021	164792770	+	2.25765	3.38362	4.30816	4.49609	1.76253	8.43706	K640	E28
TSS11076	Zswim1	chr2	164822686	164826867	+	8.83135	3.72605	2.94671	1.58163	1.80739	2.2439	K572	E2
TSS11078	Ctsa	chr2	164833773	164841032	+	8.45858	7.59999	8.19761	12.5996	9.99684	368.541	K631	E25
TSS1108	Nuf2	chr1	169497934	169531464	-	7.89468	14.2283	16.8739	13.4511	12.312	0.754138	K499	E9
TSS11080	Mmp9	chr2	164948251	164955846	+	1.73696	3.48406	7.74929	0.281275	0.126082	1.23355	K7	E28
TSS11082	Cd40	chr2	165055636	165071654	+	1.9341	6.71423	24.1167	4.89	0.385419	0.162267	K263	E6
TSS11087	Ncoa3	chr2	165992637	166073242	+	21.6028	8.14777	11.7391	15.8716	21.1843	26.7859	K612	E23
TSS11089	Arfgef2	chr2	166805581	166898051	+	5.79268	6.31712	7.94553	9.78084	10.0767	23.7541	K594	E25
TSS1109	Rgs4	chr1	169741477	169747642	-	0.0607526	0.822798	3.50526	0.687801	0.195562	0.00498004	K320	E6
TSS11090	Cse1l	chr2	166906096	166946389	+	89.1627	52.4204	64.4621	48.4558	48.7814	14.4552	K366	E2
TSS11091	Ddx27	chr2	167015313	167034945	+	29.5305	25.6378	33.835	19.6222	23.2185	13.9272	K165	E2
TSS11092	1500012F01Rik	chr2	167062934	167065862	+	30.5621	16.7758	23.2118	11.1034	24.2067	22.1818	K354	E2
TSS11094	Rnf114	chr2	167492645	167516166	+	17.188	16.1056	14.1955	10.058	13.7126	45.604	K539	E29
TSS11095	Snai1	chr2	167538227	167542811	+	1.14177	4.1665	4.17915	0.664918	0.322589	0	K499	E9
TSS11096	Cebpb	chr2	167688915	167690418	+	2.41357	4.5672	2.8754	2.04018	13.5182	140.125	K538	E25
TSS11097	Ptpn1	chr2	167932327	167979385	+	8.7832	8.7296	12.9887	12.4542	11.0016	35.2339	K126	E25
TSS11098	Pard6b	chr2	168081004	168101203	+	13.0905	10.0745	22.4134	15.0617	4.8329	0.598606	K368	E6
TSS111	Ormdl1	chr1	53297095	53310245	+	6.29188	8.4777	8.14653	9.63068	8.55783	20.385	K560	E30
TSS1110	Hsd17b7	chr1	169949537	169969205	-	2.89403	7.59716	9.53	6.97907	7.75988	18.0367	K341	E15
TSS11101	Pfdn4	chr2	170496428	170519070	+	27.6211	28.4828	32.541	23.3277	15.4515	11.8476	K596	E6
TSS11102	Pfdn4	chr2	170511230	170519070	+	0	0.471002	1.79144	0.511889	1.91526	0.51262	K442	E15
TSS11105	Fam210b	chr2	172345577	172355749	+	0.654469	0.657859	2.09613	3.93136	4.4785	2.26984	K429	E20
TSS11107	Cass4	chr2	172393794	172433757	+	0.243259	0.643299	0.489	0.335515	0.960221	3.08783	K215	E17
TSS11108	Rtfdc1	chr2	172440578	172469899	+	15.6746	16.3294	18.5796	17.8969	15.8794	113.857	K627	E27
TSS11110	Tfap2c	chr2	172549593	172558621	+	3.78419	3.91851	0.980807	0.361314	0.118758	1.13574e-05	K216	E6
TSS11111	Tfap2c	chr2	172550991	172558621	+	0.993549	1.335	0.842745	2.10327e-05	0.000409464	0.00711174	K20	E5
TSS11113	Rae1	chr2	173000117	173015739	+	28.513	29.3161	37.2739	22.8623	32.0403	16.2471	K506	E2
TSS11114	Rbm38	chr2	173021902	173034731	+	9.44734	4.91305	7.64441	8.53486	27.7539	1.33459	K232	E1
TSS11117	Rab22a	chr2	173659845	173702182	+	10.1358	10.4865	10.339	16.4017	9.27616	32.8707	K22	E28
TSS11119	Vapb	chr2	173737571	173784336	+	7.93177	7.25218	8.37763	11.7768	6.94031	35.3367	K220	E25
TSS11120	Stx16	chr2	174077051	174099771	+	6.70648	8.75867	9.67919	10.2019	11.7479	22.199	K400	E30
TSS11121	Npepl1	chr2	174110351	174122702	+	5.29091	9.11025	7.68433	17.0611	17.3474	34.4065	K41	E17
TSS11122	Gnas	chr2	174284320	174346742	+	1.66484	3.8497	3.51072	0.310122	0.198838	0.0814962	K59	E6
TSS11124	Gnas	chr2	174327914	174346742	+	30.7597	74.7247	100.157	125.839	150.469	251.701	K80	E12
TSS11125	Gnas	chr2	174330089	174346742	+	38.4769	44.9543	64.8554	110.9	85.9624	211.95	K88	E25
TSS11127	Tubb1	chr2	174450595	174458380	+	0.192372	0.160766	0.452536	0.756052	42.4527	1.54956	K105	E20
TSS1113	Uhmk1	chr1	170199256	170215393	-	6.48615	8.70023	11.4275	11.3867	13.6769	46.1043	K594	E25
TSS11143	Etohi1	chr2	178023284	178035859	+	1.17762	1.98749	2.28993	2.09204	2.98034	2.43866	K322	E13
TSS11148	Fam217b	chr2	178414534	178422161	+	0.622425	0.574653	0.453657	1.11968	1.25601	3.43094	K397	E19
TSS11151	Cdh4	chr2	179442478	179899375	+	0.659785	1.5791	3.48861	0.0521624	0.0325919	0.090093	K420	E5
TSS11153	Ss18l1	chr2	180042483	180070201	+	0.505965	0.651745	0.884214	0.898335	1.02532	1.99924	K459	E16
TSS11155	Osbpl2	chr2	180119366	180162680	+	3.27197	3.42097	2.43277	4.18168	4.62482	19.4364	K217	E25
TSS11157	Rps21	chr2	180257379	180258444	+	94.8715	312.141	307.346	285.274	361.869	485.864	K603	E5
TSS11158	Slco4a1	chr2	180460978	180474853	+	1.15479	0.206413	0.0336064	3.16087	4.86443	0.290196	K307	E3
TSS11161	Ogfr	chr2	180589407	180595837	+	10.7572	33.0103	37.4375	27.5749	25.061	48.7819	K250	E12
TSS11163	Gid8	chr2	180712546	180718517	+	22.8481	11.2821	8.85775	7.82551	10.155	13.5672	K239	E23
TSS11164	Slc17a9	chr2	180725339	180742278	+	2.56986	0.420146	0.0784572	0.0699058	0.230621	2.34412	K155	E26
TSS11166	Arfgap1	chr2	180967225	180982524	+	9.63811	8.07569	10.0682	13.7167	10.7906	25.3237	K231	E27
TSS11168	Ppdpf	chr2	181187343	181188504	+	8.91831	3.99957	4.31893	2.56289	5.03316	12.87	K133	E26
TSS1117	Atf6	chr1	170704457	170867771	-	3.38239	2.4071	4.24913	13.1781	10.157	24.0957	K219	E19
TSS11170	Rtel1	chr2	181319724	181356616	+	18.4173	11.0574	11.7868	7.83835	9.28352	2.29235	K366	E2
TSS11171	Rtel1	chr2	181320806	181356616	+	0	1.98597	2.18684	2.03288	2.54775	0.484372	K562	E15
TSS11177	Dnajc5	chr2	181520485	181552880	+	21.621	19.3956	27.6426	24.0585	22.6974	62.3078	K532	E29
TSS11188	Rpp38	chr2	3328949	3332628	-	12.435	4.91388	5.69621	4.30143	6.08018	4.11127	K555	E2
TSS11191	Suv39h2	chr2	3455815	3474986	-	9.67088	9.81919	10.8095	5.99806	6.20306	0.349922	K60	E2
TSS11192	Hspa14	chr2	3488854	3512814	-	60.2677	61.2077	65.8333	44.3264	43.2883	21.8189	K43	E2
TSS11194	Mcm10	chr2	4990724	5012791	-	29.5778	28.3505	33.7703	18.1223	23.962	0.898481	K60	E2
TSS11195	Optn	chr2	5020642	5063938	-	1.44216	6.56717	5.15267	5.64614	8.53143	23.0279	K392	E17
TSS11196	Camk1d	chr2	5293457	5714664	-	1.40327	0.774611	0.225533	0.412157	1.30863	2.59174	K476	E26
TSS11198	Sec61a2	chr2	5870987	5895353	-	10.2138	12.7991	16.9941	11.799	7.93382	3.58109	K586	E6
TSS11199	Dhtkd1	chr2	5898060	5942792	-	3.49118	4.29641	4.07203	2.47136	1.56711	1.83508	K40	E5
TSS112	Osgepl1	chr1	53313663	53324064	+	4.43128	4.64828	4.99618	2.99362	2.91642	1.51098	K283	E6
TSS11200	Proser2	chr2	6098500	6130185	-	1.56007	1.0861	0.637658	0.128872	1.62968	0.269351	K244	E1
TSS11201	Echdc3	chr2	6188465	6212994	-	0.166012	0.334612	0.314191	0.556366	0.317123	1.21252	K350	E16
TSS11202	Celf2	chr2	6539699	6884996	-	0.702394	0.496363	0.147412	0.0162364	2.73795	10.6231	K639	E18
TSS11203	Celf2	chr2	6539699	7081302	-	0	0.520228	0.987035	1.00317	0.997843	3.33661	K442	E15
TSS11205	Celf2	chr2	6539699	7396198	-	0.049473	0.0568685	0.0609022	3.17529e-05	0.574254	1.19605	K645	E18
TSS11206	Gata3	chr2	9857078	9878600	-	0.603101	0.825629	3.2323	1.14505	0.322441	0.0618214	K488	E9
TSS1121	Fcgr2b	chr1	170960559	170976071	-	0.239782	0.0400919	0.0268199	0.0443981	1.21759	213.802	K82	E19
TSS11210	Pfkfb3	chr2	11471431	11502090	-	4.3995	1.35469	1.18071	2.16047	1.701	2.30005	K265	E23
TSS11211	Pfkfb3	chr2	11471431	11553929	-	0	0.0164906	0.0422493	0.0216481	0.213086	1.58814	K620	E17
TSS11212	Rbm17	chr2	11585439	11603199	-	12.9711	37.1125	44.4014	34.9588	29.392	28.3509	K97	E6
TSS11213	Fbxo18	chr2	11742573	11777527	-	11.9191	17.7939	17.7724	23.456	17.9362	40.7302	K524	E30
TSS11214	Itga8	chr2	12106660	12301920	-	2.87334	6.11427	2.62219	2.72658	0.963443	0.129973	K589	E6
TSS11216	C1ql3	chr2	13001887	13010864	-	0.0956915	0.0809391	0	0.0424495	0.082374	1.40684	K268	E21
TSS11217	Rsu1	chr2	13077009	13271278	-	20.3262	8.76444	8.43015	14.0929	15.6743	31.729	K321	E23
TSS1122	Fcgr3	chr1	171051169	171059403	-	0.214494	0.326255	0.340994	0.134143	5.43029	1193.53	K79	E16
TSS11221	Ptpla	chr2	14026831	14056035	-	2.40352	4.81381	8.83804	5.71208	4.29819	5.73431	K633	E12
TSS11222	Nsun6	chr2	14995131	15049312	-	1.35742	2.49005	3.0079	2.55777	2.42375	2.46815	K178	E12
TSS11226	Skida1	chr2	18044087	18048449	-	0.211679	0.548062	0.587064	1.45047	0.303051	0.0924236	K298	E9
TSS11227	Dnajc1	chr2	18206333	18392830	-	1.17828	1.66039	2.01507	3.26853	2.66532	11.1674	K103	E16
TSS11228	Pip4k2a	chr2	18842256	18998121	-	2.02248	2.90077	4.4696	12.6814	13.9134	20.8765	K498	E17
TSS1123	Sdhc	chr1	171129157	171150603	-	35.4734	41.2735	43.8922	42.0415	44.9591	94.6805	K582	E29
TSS11232	Abi1	chr2	22939989	23040240	-	16.5462	12.5738	14.2829	18.5677	14.7659	52.0007	K503	E27
TSS11233	Mastl	chr2	23116544	23156024	-	10.1227	11.1821	10.1898	10.7813	7.22675	0.650679	K412	E6
TSS11241	Arrdc1	chr2	24925352	24935281	-	5.30975	3.68655	1.60462	2.43155	5.5047	16.6109	K475	E26
TSS11242	Mrpl41	chr2	24972470	24975098	-	2.10605	4.66504	6.56805	4.60629	4.57226	11.6493	K341	E15
TSS11244	Tor4a	chr2	25192720	25196813	-	2.64253	2.31395	3.20816	6.28902	6.67387	32.2782	K255	E16
TSS11247	Tubb4b	chr2	25222158	25224702	-	127.495	94.2647	83.7188	72.1484	89.4861	31.2732	K609	E2
TSS11254	Dpp7	chr2	25352290	25356332	-	4.53945	5.95107	3.99627	5.80665	3.57108	140.515	K32	E25
TSS11255	Uap1l1	chr2	25361492	25365626	-	10.6926	28.6084	18.2658	23.746	13.1187	106.306	K3	E30
TSS11256	BC029214	chr2	25459488	25461094	-	0.495821	0.443719	0.560463	1.18191	1.698	3.48066	K153	E17
TSS1126	Fcer1g	chr1	171229572	171234349	-	0.374015	0.0524104	0.0847325	0.197823	12.7163	309.726	K635	E19
TSS11267	Tmem141	chr2	25620066	25622005	-	2.39289	3.26265	2.97238	0.558923	0.438495	31.7778	K493	E28
TSS11268	Fcna	chr2	25624667	25627974	-	0	0	0	0	0	8.34323	K238	E16
TSS11271	Camsap1	chr2	25926838	25983282	-	3.69716	5.97531	6.49103	5.75786	4.37879	2.7414	K565	E6
TSS11274	Nacc2	chr2	26055536	26122811	-	0.708272	0.769556	0.814921	0.370869	0.601023	6.81765	K594	E25
TSS11275	C330006A16Rik	chr2	26136807	26139543	-	2.36656	6.34863	6.45198	4.41153	7.4824	14.2498	K402	E14
TSS11276	C330006A16Rik	chr2	26136808	26140506	-	4.26375	3.57694	4.667	3.17753	3.93264	8.67342	K391	E27
TSS11278	Qsox2	chr2	26209130	26237420	-	3.88446	5.43963	7.69019	8.18755	5.95699	6.43928	K421	E12
TSS1128	Ppox	chr1	171276992	171281186	-	1.95962	1.75754	1.89171	2.40372	6.54507	3.95805	K105	E20
TSS11280	Dnlz	chr2	26348118	26352110	-	1.64361	3.05048	4.28465	3.86223	5.2618	5.71759	K47	E15
TSS11281	Card9	chr2	26352312	26359547	-	0.311739	0.0384015	0.0231527	0.0315878	2.62286	31.5758	K635	E19
TSS11285	Sec16a	chr2	26409431	26445216	-	3.31445	7.01432	8.03108	11.5626	9.34937	17.4815	K514	E15
TSS11286	Notch1	chr2	26457902	26503822	-	3.72954	3.56808	4.73918	16.2951	2.22552	8.90219	K124	E8
TSS11287	Agpat2	chr2	26593057	26604417	-	14.4652	7.45509	10.9475	2.7849	4.25557	18.0933	K456	E29
TSS1129	Usp21	chr1	171281953	171287961	-	10.94	4.82359	3.91411	2.76046	3.60911	2.36217	K572	E2
TSS11290	Surf6	chr2	26890772	26902813	-	19.1516	19.0967	25.7567	12.8701	14.345	12.3866	K343	E2
TSS11292	Surf1	chr2	26913378	26916530	-	14.7279	8.44994	9.57071	9.98822	8.16027	42.4353	K503	E27
TSS11293	Surf4	chr2	26920041	26933511	-	38.9398	47.5862	59.7882	95.4039	50.7846	137.149	K5	E28
TSS11295	Slc2a6	chr2	27021365	27027998	-	0.150322	0.130523	0.184363	0.122387	3.31193	3.64559	K248	E19
TSS11299	Sardh	chr2	27188393	27247303	-	0.0345113	0.0288261	0.0630434	0.512556	0.312975	1.89913	K516	E17
TSS1130	Ufc1	chr1	171288564	171294982	-	20.3314	37.2225	40.1487	52.8921	36.6452	105.838	K524	E30
TSS11300	Vav2	chr2	27263635	27426825	-	3.72174	6.28221	10.3737	8.10824	5.70665	9.90015	K633	E12
TSS11301	Brd3	chr2	27445581	27475398	-	0.139814	1.96539	1.67113	1.17781	2.11657	0	K301	E9
TSS11302	Brd3	chr2	27445581	27475673	-	12.8821	9.95899	12.7272	14.5478	10.1301	4.38911	K385	E2
TSS11304	1700007K13Rik	chr2	28462001	28466324	-	3.76406	1.54102	1.0499	0.6148	0.507055	0.0198403	K101	E2
TSS11306	Gtf3c5	chr2	28566263	28583279	-	9.57438	9.57015	10.5451	9.51549	17.7746	4.39993	K443	E1
TSS11307	Gfi1b	chr2	28609450	28621982	-	0.196361	0.10075	0.801647	1.79176	23.4031	0.319079	K613	E20
TSS11308	1700026L06Rik	chr2	28692080	28699651	-	0.343737	0.500479	0.260018	0.338943	1.17526	12.1412	K151	E25
TSS11309	Gtf3c4	chr2	28822300	28840360	-	9.47433	13.4883	19.0226	13.2441	13.0949	12.5217	K420	E5
TSS11318	Ccbl1	chr2	30185131	30205699	-	1.98924	0.880019	0.991024	0.840506	2.13348	2.84829	K28	E26
TSS11319	Dolk	chr2	30284229	30286354	-	4.17464	5.45801	9.55779	9.8326	8.11715	22.0352	K240	E15
TSS11320	Sh3glb2	chr2	30344809	30359231	-	12.2035	7.64556	10.4115	13.9088	9.09171	32.1764	K231	E27
TSS11321	Crat	chr2	30400476	30415748	-	1.76804	2.05481	2.0951	3.79459	4.88685	29.3428	K205	E16
TSS11322	Ier5l	chr2	30472641	30474199	-	10.4599	5.71782	7.99154	6.50701	1.90084	13.3462	K314	E28
TSS11328	BC005624	chr2	30972833	30981941	-	8.66168	5.59836	5.77355	4.12241	4.673	16.0098	K91	E27
TSS11329	Fnbp1	chr2	31026206	31096500	-	1.38318	0.694542	0.805481	1.1739	0.0682711	1.58189	K576	E8
TSS11330	Fnbp1	chr2	31026206	31142008	-	4.91288	1.85242	2.1685	2.81623	5.75157	15.9366	K92	E26
TSS11333	Fam78a	chr2	32066885	32083705	-	0.707163	0.123415	0.610819	5.20589	7.90167	2.93622	K468	E20
TSS11337	1110008P14Rik	chr2	32379101	32381915	-	6.55615	3.2248	2.82553	1.10094	3.30844	32.0494	K133	E26
TSS11339	Slc25a25	chr2	32414487	32431151	-	0.174494	1.36735	2.00853	1.04092	0.282472	0.281242	K421	E12
TSS11340	Slc25a25	chr2	32414487	32451470	-	4.73814	3.99917	4.91984	7.90442	5.14485	9.73481	K336	E25
TSS11347	Lrsam1	chr2	32925215	32961255	-	2.30503	1.83907	1.52354	1.15492	1.09219	8.83024	K191	E27
TSS11348	Slc2a8	chr2	32972989	32982056	-	2.48791	1.711	1.50534	1.46184	1.20369	9.10154	K364	E25
TSS11349	Garnl3	chr2	32986366	33087204	-	1.79862	1.59155	0.914615	0.278354	0.21263	0.281487	K610	E5
TSS11351	Zbtb34	chr2	33406108	33431324	-	3.52539	2.05412	2.57534	3.73486	5.12504	7.10288	K208	E26
TSS11354	Mvb12b	chr2	33729956	33887946	-	1.15072	1.36915	2.46124	4.17036	10.7716	9.20219	K95	E19
TSS11355	Pbx3	chr2	34171909	34372036	-	5.63037	5.84906	9.21019	5.77765	4.4544	0.955558	K528	E6
TSS11356	Gapvd1	chr2	34676983	34755232	-	10.7043	16.2169	21.7978	22.2136	22.092	32.3984	K250	E12
TSS11357	Rabepk	chr2	34778666	34799912	-	3.16959	7.35639	9.44818	8.35476	10.5853	7.017	K262	E12
TSS1136	Vangl2	chr1	172004371	172027268	-	6.5816	7.16957	5.88699	4.15569	2.72257	0.664242	K216	E6
TSS11361	Phf19	chr2	34893755	34913976	-	1.68428	0.708851	0.985025	0.992598	0.873314	0.485964	K65	E2
TSS11365	Rab14	chr2	35180205	35201120	-	6.90507	10.5806	14.8237	21.2527	17.0658	70.3896	K440	E16
TSS11366	Stom	chr2	35313990	35337009	-	2.03058	2.38946	0.966615	2.51225	4.50808	91.5361	K107	E25
TSS11369	Ggta1	chr2	35400179	35461425	-	9.21109	7.47278	19.4325	36.5967	22.8795	103.72	K108	E22
TSS11371	Ndufa8	chr2	36036334	36049292	-	46.005	38.6343	48.7033	80.9193	56.4296	126.016	K297	E27
TSS1138	Ncstn	chr1	172066013	172082749	-	9.90506	8.89644	9.66874	12.9361	10.6103	37.0123	K191	E27
TSS11385	Zbtb6	chr2	37425500	37430919	-	4.09162	5.91167	6.94869	6.26375	6.44782	10.4492	K115	E28
TSS11387	Strbp	chr2	37569868	37647285	-	4.59576	6.71536	6.00787	3.50167	2.80509	0.594401	K77	E6
TSS11388	Dennd1a	chr2	37798990	38287384	-	0.981024	0.796441	0.992067	1.67201	2.05939	3.9789	K153	E17
TSS1139	Pea15a	chr1	172196729	172206781	-	11.8709	10.7218	12.1487	25.2736	6.64554	82.736	K346	E25
TSS11394	Golga1	chr2	39016503	39065406	-	1.57842	1.57206	2.07767	2.89384	2.43578	5.83135	K338	E16
TSS11395	Scai	chr2	39066215	39190730	-	0.673835	1.82292	1.71033	1.39196	1.39316	0.943431	K369	E12
TSS11399	Zeb2	chr2	44983634	45113279	-	0.362236	1.49722	6.76075	13.1278	12.6776	46.7798	K181	E17
TSS114	Coq10b	chr1	55052770	55072702	+	5.87968	7.19292	7.52361	10.0527	6.26977	14.1547	K52	E30
TSS11402	Rnd3	chr2	51130439	51149111	-	21.0147	22.2193	29.6156	33.5996	10.1022	4.00653	K534	E6
TSS11403	Rbm43	chr2	51924449	51934644	-	0.559918	0.370504	0.372511	0.596191	4.14487	5.95001	K141	E19
TSS11405	Nmi	chr2	51948499	51973208	-	0.791186	2.87915	0.881673	1.60793	1.22	6.57539	K454	E15
TSS11407	Arl5a	chr2	52397951	52424874	-	8.7381	12.5815	15.0717	13.9802	11.7298	20.4413	K471	E5
TSS11412	Rprm	chr2	54084093	54085552	-	2.74684	5.17082	1.47747	4.81763	1.61655	0.276386	K588	E2
TSS11416	Cytip	chr2	58129139	58160122	-	0.0205164	0.00522792	0	0.00160847	1.19672	3.63745	K203	E18
TSS11419	Acvr1	chr2	58446438	58566828	-	0.837279	2.38134	2.75203	4.90686	1.52136	2.7639	K196	E15
TSS1142	Atp1a2	chr1	172271709	172298064	-	0.0339243	1.40502	0.767528	0.0032548	0.00265892	0.015144	K471	E5
TSS11422	Baz2b	chr2	59899363	60125740	-	1.45492	3.70358	4.3156	10.4492	6.22153	6.21749	K225	E15
TSS11423	Cd302	chr2	60251993	60284418	-	0.302466	1.12333	1.78656	2.49652	1.29385	50.8538	K440	E16
TSS11424	Ly75	chr2	60293760	60383231	-	2.15546	2.87352	5.47546	3.80635	1.52654	0.335701	K488	E9
TSS11428	Rbms1	chr2	60751953	60881438	-	13.5945	12.6522	17.899	15.8853	9.1139	47.4634	K314	E28
TSS11429	Rbms1	chr2	60751953	60963204	-	5.37662	12.0091	29.1804	20.7779	12.736	16.3515	K633	E12
TSS11430	Dpp4	chr2	62330073	62412231	-	2.25255	0.0816155	0.0701516	0.156662	0.0166029	0.0731267	K347	E23
TSS11433	Ifih1	chr2	62595793	62646255	-	0.111914	1.87793	0.453874	0.130985	2.57205	16.474	K215	E17
TSS11435	Fign	chr2	63971508	64098038	-	0.67697	0.724854	0.810772	1.07859	0.713258	0.16853	K139	E9
TSS11436	Grb14	chr2	64912482	65022766	-	0.222398	0.739078	1.16243	0.147265	0.117695	0	K31	E9
TSS11437	Cobll1	chr2	65088339	65238626	-	0.446554	1.04456	1.54749	6.49402	1.16168	0.849365	K469	E13
TSS1144	Slamf8	chr1	172581377	172590568	-	0	0	0	0.0048427	0.00435862	3.14987	K163	E17
TSS11440	Galnt3	chr2	66082766	66124793	-	2.88124	3.68933	0.970315	0.0471853	0.0907393	1.55068	K582	E29
TSS11441	Ttc21b	chr2	66184329	66256617	-	3.75376	5.90016	4.28014	4.23752	2.7099	5.24363	K227	E28
TSS11445	Stk39	chr2	68210447	68471981	-	0.730947	5.8518	6.59635	5.28411	0.978014	3.08068	K377	E12
TSS11446	Spc25	chr2	69193895	69206190	-	32.6015	33.0508	37.1086	29.0867	23.3238	3.02294	K312	E6
TSS11448	Lrp2	chr2	69424335	69586067	-	10.7894	2.94503	0.556913	6.40861	2.15629	0.00685766	K466	E9
TSS11452	Tlk1	chr2	70712408	70825480	-	9.80316	14.1114	13.3158	15.5198	15.2038	24.1671	K510	E5
TSS11454	Mettl8	chr2	70964562	71055606	-	1.62879	3.75017	5.65468	4.75724	6.45471	6.70238	K47	E15
TSS11455	Slc25a12	chr2	71274295	71367554	-	11.5998	2.06719	2.33392	5.10977	7.94329	19.2	K92	E26
TSS11461	Gpr155	chr2	73341506	73386480	-	0.119847	0.20132	0.399483	0.183001	0.483972	3.05642	K213	E16
TSS11462	Wipf1	chr2	73429617	73529410	-	0.529607	0.981766	1.4921	3.20389	3.45683	15.9518	K459	E16
TSS11466	Chn1	chr2	73610660	73775346	-	3.48266	3.71873	3.97273	4.86124	1.6273	0.189302	K286	E6
TSS11471	Nfe2l2	chr2	75675519	75704641	-	16.3906	14.1949	19.5993	25.0813	27.3884	64.9893	K481	E25
TSS11472	Ttc30b	chr2	75935850	75938462	-	0.369515	0.518581	0.393107	0.909106	0.595311	2.54539	K211	E16
TSS11477	Prkra	chr2	76629937	76647994	-	3.19689	11.2071	14.2028	20.2552	16.8547	26.555	K562	E15
TSS11478	Fkbp7	chr2	76663034	76673098	-	0.712316	1.01832	2.50145	6.00724	2.34284	2.12723	K292	E17
TSS11480	Ccdc141	chr2	77009906	77170635	-	0.60882	0.157905	0.240065	0.653176	1.42765	0.0953778	K285	E9
TSS11487	Neurod1	chr2	79452641	79456636	-	3.13622	0.0803021	0.0402468	0.00776659	0	0	K452	E2
TSS11491	Frzb	chr2	80411970	80447396	-	0.235541	3.82649	7.72427	0.83081	0.1714	0.0115353	K188	E6
TSS11492	Nckap1	chr2	80501295	80580965	-	43.5189	45.9669	50.4734	64.1697	21.4923	12.9307	K123	E2
TSS11494	Calcrl	chr2	84330627	84425266	-	0.319047	0.328504	1.64048	45.7357	12.0599	7.50086	K342	E20
TSS11495	Tfpi	chr2	84432860	84474174	-	6.68746	1.15238	2.50101	9.99553	4.83911	11.8899	K27	E21
TSS11496	Tfpi	chr2	84440723	84476775	-	1.34878	0.222139	0.327751	4.24925	1.56412	9.21099	K134	E19
TSS11499	2700094K13Rik	chr2	84669221	84670708	-	159.413	166.191	182.894	125.401	58.6544	20.1867	K596	E6
TSS115	Hspe1	chr1	55088148	55091317	+	119.78	76.4354	93.8379	51.9301	55.2779	46.8208	K266	E2
TSS11500	Tmx2	chr2	84671317	84678047	-	3.92095	4.03099	4.6292	5.17287	4.02501	10.276	K220	E25
TSS11503	Serping1	chr2	84765360	84775429	-	1.28235	0.456941	0.181138	0.56158	0.165878	0.0693074	K365	E2
TSS1156	AI607873	chr1	173723428	173741809	-	0	0	0	0	0.0138085	10.342	K212	E16
TSS1157	Ifi204	chr1	173747294	173766919	-	0.0143472	0	0	0	0.577356	34.6532	K635	E19
TSS1158	Mndal	chr1	173857220	173880187	-	0	0	0	0	0.0668519	1.15994	K185	E19
TSS1159	Mnda	chr1	173896355	173912922	-	0	0	0	0	0.179753	9.77637	K185	E19
TSS1161	Ifi202b	chr1	173962569	173982844	-	0.201537	0	0	0.0611595	2.58102	107.6	K407	E19
TSS1162	Ifi205	chr1	174011998	174031755	-	0.0162338	0	0	0	0.175459	5.83293	K635	E19
TSS1165	Grem2	chr1	174833785	174921819	-	0.0757938	0.0126006	0.0656385	1.33582	0.444022	0	K166	E11
TSS11657	Ptprj	chr2	90429756	90479174	-	1.07103	1.65306	3.09436	0.807007	6.85462	30.3204	K527	E14
TSS11658	Ptprj	chr2	90432889	90580647	-	0.561793	1.07035	1.68501	0.605715	2.9773	16.5255	K79	E16
TSS11659	Ndufs3	chr2	90894636	90904721	-	23.5011	12.1677	13.8524	11.7446	12.374	37.9591	K89	E27
TSS11660	Ptpmt1	chr2	90910713	90918050	-	6.00938	12.2574	15.6722	18.7351	17.0568	65.2352	K277	E15
TSS11661	Slc39a13	chr2	91061791	91070221	-	1.98589	1.33862	1.55161	3.39845	3.07821	10.3131	K618	E19
TSS11662	Madd	chr2	91137360	91179321	-	1.95696	0.320572	0.856807	1.59215	5.19375	6.23542	K648	E19
TSS11663	Madd	chr2	91137360	91183047	-	0.102184	0.502722	0.112261	0.274036	0.54172	1.16971	K41	E17
TSS11664	Nr1h3	chr2	91184061	91195116	-	0.341486	0.658312	0.852619	0.453901	0.309041	32.9484	K399	E16
TSS11665	Ddb2	chr2	91211582	91237066	-	1.84127	1.60477	1.68674	0.743802	1.37366	0.987011	K354	E2
TSS11669	Atg13	chr2	91674612	91710592	-	20.4966	4.74124	4.25235	5.24819	5.68897	10.1196	K543	E23
TSS11670	Mdk	chr2	91929822	91931793	-	75.7151	67.9198	80.2131	43.9999	35.8978	0.848795	K60	E2
TSS11671	Mdk	chr2	91929822	91932282	-	2.27131	1.75639	2.09556	0.725922	1.69565	0.503521	K418	E2
TSS11672	Dgkz	chr2	91932822	91963563	-	9.0817	13.3835	21.1934	19.1176	18.2482	49.5113	K341	E15
TSS11673	Dgkz	chr2	91932827	91950348	-	0.423683	0.65022	2.02701	4.96	12.7794	5.75188	K424	E20
TSS11674	Creb3l1	chr2	91982328	92024170	-	0.429136	0.305593	0.84529	2.5973	1.66388	0.407638	K553	E20
TSS11675	Gyltl1b	chr2	92365046	92371036	-	2.08195	1.30092	0.7829	0.0774063	0.0712324	0.0102903	K249	E2
TSS11676	Mapk8ip1	chr2	92383676	92392683	-	0.193325	1.23534	0.657962	0.604175	0.217259	0.0806299	K237	E7
TSS11677	Mapk8ip1	chr2	92383676	92401263	-	7.65538	6.75596	3.48128	1.1819	0.476642	0.980646	K78	E5
TSS11678	Cry2	chr2	92403647	92434069	-	4.27968	2.78824	3.46913	3.39338	5.70068	1.47254	K29	E1
TSS11679	Slc35c1	chr2	92452765	92459794	-	0.829937	0.32618	0.731719	1.24356	2.83854	1.52505	K536	E20
TSS1168	Opn3	chr1	175662428	175692590	-	0.847976	2.10879	4.23965	2.87364	2.3029	5.94511	K568	E15
TSS11680	Slc35c1	chr2	92452765	92460518	-	0.796254	0.339286	0.314256	0.538244	1.76097	4.20128	K407	E19
TSS11681	Prdm11	chr2	92974906	93046144	-	0.518858	0.622181	1.16521	2.25172	2.22618	0.786321	K494	E20
TSS11682	Tspan18	chr2	93201760	93334487	-	0.170955	0.27146	1.19791	15.4252	4.17018	0.121148	K615	E20
TSS11685	Cd82	chr2	93419102	93462502	-	0	0	0.142161	0.356467	0.177606	17.6764	K571	E17
TSS11686	Cd82	chr2	93419102	93462950	-	0.401741	0.234822	6.05156e-05	0.204857	3.36446e-05	7.62377	K531	E26
TSS11687	Ext2	chr2	93695631	93822568	-	6.3772	4.15214	5.28224	9.41723	8.79885	15.9545	K241	E19
TSS11688	Accs	chr2	93835453	93849776	-	0.360127	0.790684	0.949249	2.27914	2.75257	5.54242	K605	E17
TSS11690	Gm13889	chr2	93955810	93957100	-	0.0497514	0.0495732	0.175477	4.4082	2.18181	0.65956	K342	E20
TSS11691	Alkbh3	chr2	93980634	94010730	-	3.82305	3.62436	4.04332	6.54538	7.45128	13.1113	K523	E19
TSS11692	Hsd17b12	chr2	94032697	94157909	-	22.3503	36.7864	49.3736	37.9097	21.2727	103.083	K7	E28
TSS11693	Ttc17	chr2	94300766	94406689	-	2.22237	2.57574	2.75424	3.55301	3.12238	10.199	K614	E16
TSS11695	B230118H07Rik	chr2	101560781	101628986	-	1.79341	2.92289	3.15177	2.59535	2.5656	5.54792	K341	E15
TSS11697	Prr5l	chr2	101714285	101797707	-	2.13747	3.20195	1.97095	7.55813	2.76475	18.0731	K332	E16
TSS11699	Ldlrad3	chr2	101950201	102186377	-	3.47502	6.76034	7.10667	7.92094	3.24942	2.14017	K450	E7
TSS117	Mars2	chr1	55237177	55240058	+	4.13018	6.81711	8.45382	5.9046	7.83605	4.46482	K192	E6
TSS11701	Fjx1	chr2	102449366	102451792	-	5.91304	10.3688	9.20666	9.98101	3.4676	0.515723	K310	E6
TSS11702	Cd44	chr2	102811142	102901665	-	2.46442	2.73223	5.69734	14.4469	20.0496	93.0225	K548	E17
TSS11705	Cat	chr2	103453904	103485153	-	15.2367	16.4763	17.0407	34.3624	40.5516	70.695	K107	E25
TSS11706	Nat10	chr2	103721259	103761250	-	28.0165	14.2431	20.5897	10.0454	15.8968	7.51678	K496	E2
TSS11713	Depdc7	chr2	104721787	104742801	-	13.3828	2.79595	1.51166	0.90806	1.5233	1.99724	K16	E23
TSS11714	Qser1	chr2	104754797	104816696	-	10.4838	6.40254	7.54648	6.289	6.32567	2.03536	K94	E2
TSS11715	Prrg4	chr2	104830741	104849850	-	14.389	11.669	2.26089	2.90072	4.13997	0.78494	K554	E2
TSS11716	Eif3m	chr2	104999657	105017027	-	28.0015	65.8111	81.6401	57.9229	53.898	54.1713	K519	E6
TSS11717	Rcn1	chr2	105385948	105399319	-	10.1034	32.9996	59.3703	57.728	27.5925	10.041	K188	E6
TSS1172	Cep170	chr1	176733653	176807124	-	5.5371	4.03141	6.56222	12.5238	7.84911	8.43294	K300	E11
TSS11723	Mettl15	chr2	109092300	109278290	-	0.923353	0.585602	0.587622	1.75434	1.66543	1.46734	K351	E20
TSS11726	Ano3	chr2	110655201	110950244	-	1.22831	0.422918	0.202455	1.67072	1.61229	0.160269	K284	E3
TSS1173	Akt3	chr1	177022115	177248767	-	2.22567	7.49859	8.99317	12.4184	6.44387	11.4274	K537	E15
TSS1174	Adss	chr1	177763178	177796509	-	59.3756	41.1527	50.3391	45.1103	29.9468	23.8285	K304	E2
TSS1175	Hnrnpu	chr1	178328300	178337784	-	213.645	214.173	254.848	233.772	188.36	112.744	K43	E2
TSS11750	Emc4	chr2	112363019	112368027	-	18.0917	17.7866	18.6345	20.0363	14.8062	55.5802	K136	E27
TSS11757	Actc1	chr2	114047289	114052811	-	2.22894	2.39735	1.60525	9.99304	2.56274	1.22032	K162	E11
TSS11759	Zfp770	chr2	114193461	114201432	-	6.0109	2.54238	2.90209	2.05734	2.56424	1.89854	K555	E2
TSS11762	Meis2	chr2	115861264	116065058	-	0.159956	1.42074	1.67231	2.56622	0.559065	0.0342722	K63	E9
TSS11765	Gpr176	chr2	118277098	118373419	-	0.0144837	0	0.00661692	0.00479911	0.0124869	10.9274	K255	E16
TSS11766	Srp14	chr2	118475843	118479696	-	48.272	45.1322	54.3844	55.3559	51.4158	179.648	K532	E29
TSS11767	Bmf	chr2	118528757	118549678	-	2.05511	2.49007	0.913383	6.02061	3.23207	3.11287	K406	E21
TSS11769	Plcb2	chr2	118707517	118728438	-	0.015261	0.107386	0.187603	0.093198	1.61987	15.0143	K620	E17
TSS11771	Ccdc32	chr2	119017779	119029393	-	2.94498	2.46051	4.10487	5.4648	5.72386	12.4689	K255	E16
TSS11772	Rmdn3	chr2	119136998	119157034	-	7.08813	9.59224	14.5101	14.1873	18.1863	27.7538	K142	E14
TSS11775	Rhov	chr2	119269201	119271226	-	0.193331	0.0664311	0.0334609	0.0183533	0.0425519	5.39861	K45	E25
TSS11777	Exd1	chr2	119519404	119547627	-	0.389331	0.730743	0.57934	0.358996	0.308023	1.33464	K277	E15
TSS1178	Ahctf1	chr1	179744904	179804015	-	30.564	29.3987	37.6979	30.1783	28.7725	15.5827	K403	E2
TSS11783	Ehd4	chr2	120089487	120154575	-	11.2627	9.25354	11.3626	29.258	18.9145	233.515	K372	E16
TSS11787	Vps39	chr2	120316461	120353133	-	3.13333	3.00252	3.84272	4.27771	5.35462	27.4428	K2	E25
TSS1179	Adck3	chr1	180165238	180193485	-	0.791457	0.579396	0.31202	0.0639539	0.561681	3.37414	K46	E25
TSS11792	Cdan1	chr2	120716154	120731517	-	2.73752	3.6393	4.21433	4.80214	5.76483	1.58104	K301	E9
TSS11793	Ttbk2	chr2	120732817	120850418	-	1.40957	4.45062	2.94618	3.47898	3.05919	1.94253	K428	E12
TSS11796	Epb4.2	chr2	121018217	121036755	-	0.0210114	0.0201631	0.127832	0.571082	9.28743	0.0299205	K613	E20
TSS11799	Lcmt2	chr2	121137292	121140698	-	1.64467	4.08678	3.72898	3.52689	3.59266	4.39427	K80	E12
TSS11800	Zscan29	chr2	121157427	121171149	-	0.852914	1.11182	1.55046	1.69775	1.95765	4.08963	K459	E16
TSS11801	Trp53bp1	chr2	121196727	121271386	-	12.1255	11.2353	14.5056	10.1175	9.99465	6.00046	K403	E2
TSS11802	Ppip5k1	chr2	121310561	121351013	-	1.48547	1.75152	1.36581	0.936485	1.32703	14.6098	K464	E25
TSS11805	Ell3	chr2	121439027	121442601	-	4.15519	3.20998	0.749793	0.0733138	0.133971	0.0360776	K93	E2
TSS11807	Mfap1b	chr2	121461666	121474023	-	0.310972	1.41663	1.60923	1.02852	1.34319	1.8723	K349	E15
TSS11808	Mfap1a	chr2	121492681	121506656	-	2.60564	3.65017	3.96548	4.05354	4.03172	6.64476	K341	E15
TSS11809	Frmd5	chr2	121545529	121807057	-	1.54226	0.645165	0.376514	0.344349	0.268892	0.0278751	K177	E2
TSS1181	Psen2	chr1	180227004	180245950	-	0.225322	6.09969e-05	0.000203981	0.00022384	0	2.15566	K622	E25
TSS11811	Spg11	chr2	122053526	122118386	-	6.05657	6.21381	5.37556	6.76019	6.16484	15.4575	K305	E27
TSS11812	Patl2	chr2	122120108	122186189	-	1.03216	0.317552	0.0720453	0.364052	0.112227	0.116906	K67	E4
TSS11815	Shf	chr2	122348892	122368918	-	2.2413	2.15589	1.97749	1.76345	1.31219	0.364441	K412	E6
TSS11816	Gatm	chr2	122594473	122611277	-	5.21085	1.98024	0.835313	0.733269	0.499979	13.775	K430	E27
TSS11817	Slc30a4	chr2	122681239	122702663	-	1.4166	3.16947	4.53206	8.65285	5.80354	6.32787	K225	E15
TSS11818	Myef2	chr2	125086271	125123660	-	27.0835	19.8781	24.6698	25.3803	15.8178	3.52336	K385	E2
TSS11819	Fbn1	chr2	125300594	125506438	-	0.839495	3.04022	6.923	64.1692	4.46414	0.0386985	K139	E9
TSS1182	Psen2	chr1	180227004	180256300	-	1.17644	2.53537	2.39425	8.14742	6.04741	141.08	K103	E16
TSS11820	Cep152	chr2	125563088	125625113	-	3.7028	3.94977	4.53619	3.58379	4.08019	1.52715	K18	E6
TSS11821	Shc4	chr2	125627447	125724148	-	0.173365	2.76771	1.20714	0.170289	0.164716	0.320797	K331	E12
TSS11822	Secisbp2l	chr2	125736986	125782870	-	2.45799	4.33307	4.64473	6.08711	5.68324	20.0037	K433	E16
TSS11825	Atp8b4	chr2	126320973	126491553	-	0.0303271	0.0153424	0.00337388	0.00926347	0.329681	3.63692	K48	E19
TSS11826	Hdc	chr2	126593668	126618665	-	0.388189	0.11341	0.0905838	0.132323	0.509848	2.16192	K82	E19
TSS11831	Sppl2a	chr2	126890395	126933235	-	3.22621	4.42977	4.8438	4.45501	8.35496	59.6483	K538	E25
TSS11832	Ncaph	chr2	127103810	127133954	-	12.1988	16.5761	18.8953	17.5016	17.0573	1.4107	K390	E1
TSS11836	Ciao1	chr2	127240938	127247816	-	7.39315	9.86555	10.9269	12.0991	9.9178	17.4145	K116	E28
TSS11837	Fahd2a	chr2	127436215	127444565	-	1.7776	2.07057	2.49264	2.04001	3.89406	11.1293	K79	E16
TSS11838	Kcnip3	chr2	127456498	127482499	-	0.204155	1.20366	2.761	0.410788	0.205683	1.48251e-06	K31	E9
TSS11839	Kcnip3	chr2	127456498	127521370	-	0.27808	0.511202	1.31698	0.533351	0.121251	0.00436151	K488	E9
TSS1184	Mixl1	chr1	180693048	180697034	-	2.91137	46.9352	80.4459	0.171885	0.126721	0.00879272	K83	E5
TSS11842	Mal	chr2	127633226	127656695	-	1.04737	0.221191	0.050214	0.0842951	0.0169868	0.00537413	K339	E2
TSS11846	Anapc1	chr2	128610083	128687395	-	15.3532	23.916	28.7935	28.8851	31.7176	24.7038	K326	E6
TSS11847	Zc3h8	chr2	128926268	128944020	-	4.26619	3.20313	5.12162	2.37538	3.00845	1.5712	K431	E2
TSS11848	Ckap2l	chr2	129268210	129297212	-	3.18946	8.52444	10.6106	12.682	13.1897	0.372672	K301	E9
TSS1185	H3f3a	chr1	180802568	180813603	-	2.84104	18.205	19.4415	17.2221	18.0405	17.745	K178	E12
TSS11850	Il1b	chr2	129364580	129371120	-	0	0	0	0	0.260545	9.61587	K185	E19
TSS11854	Idh3b	chr2	130279309	130284451	-	42.0725	39.0407	50.645	41.5898	37.8979	115.582	K532	E29
TSS11855	Cpxm1	chr2	130390775	130397629	-	1.98488	4.31744	3.45198	5.54902	2.55001	0.16303	K616	E9
TSS11856	Pced1a	chr2	130417684	130424288	-	0.943376	2.73413	2.6873	3.21408	2.54782	3.41945	K562	E15
TSS11857	Pced1a	chr2	130417684	130424641	-	0.58836	0.379961	0.686526	0.545854	0.995437	1.53723	K168	E19
TSS1186	Ephx1	chr1	180989556	181017495	-	2.26889	0.241086	0.125563	0.461303	0.236547	28.9943	K389	E25
TSS11860	Prosapip1	chr2	130632839	130642803	-	1.19766	0.466823	0.388162	0.292411	0.198084	0.327828	K209	E23
TSS11861	Ddrgk1	chr2	130654083	130664645	-	5.0452	8.34781	11.7886	12.445	9.05564	36.0814	K277	E15
TSS11862	Slc4a11	chr2	130684108	130697519	-	9.04593	2.11241	0.69809	0.0498092	0.0560413	0.499992	K19	E29
TSS11863	4930402H24Rik	chr2	130707853	130840110	-	1.97596	1.89163	1.81692	4.66826	2.39458	6.61215	K198	E22
TSS11867	Siglec1	chr2	131069220	131086765	-	0.007951	0	0	0.00555279	0.0259868	15.7153	K523	E19
TSS11869	Spef1	chr2	131170261	131174810	-	0.419788	0.190748	0.21948	0.345854	1.16766	1.24571	K591	E19
TSS1187	Nvl	chr1	181093423	181144157	-	31.8182	20.842	25.2262	16.315	19.4602	11.0036	K626	E2
TSS11870	Cenpb	chr2	131177289	131180012	-	15.1454	25.9521	29.1033	32.5765	30.9399	110.712	K3	E30
TSS11871	Rnf24	chr2	131298488	131352892	-	1.77115	0.597375	0.417329	0.481426	0.291515	1.34675	K624	E26
TSS11874	Rassf2	chr2	131992850	132029988	-	0.425814	0.668311	2.0344	7.75021	8.89035	15.5364	K269	E17
TSS11876	Tmem230	chr2	132239492	132247788	-	4.37884	2.76204	3.09585	2.76567	3.43976	11.4194	K104	E25
TSS1188	Wdr26	chr1	181173226	181211978	-	16.9576	14.3781	15.8718	22.5206	22.2061	59.5631	K646	E26
TSS11880	Trmt6	chr2	132804215	132816054	-	15.7661	18.5077	23.6866	13.686	15.7223	10.7432	K111	E2
TSS11881	Lrrn4	chr2	132868516	132880862	-	4.2971	3.37559	8.25974	3.95968	1.02824	0.0529739	K368	E6
TSS11882	Fermt1	chr2	132904179	132946036	-	1.86716	1.18376	0.230509	0.088616	0.144763	0	K274	E2
TSS11884	Tmx4	chr2	134594502	134644121	-	0.468463	1.82064	4.04048	5.06552	5.37683	7.51454	K279	E17
TSS11887	Jag1	chr2	137081451	137116520	-	3.15238	4.7409	2.04875	2.28571	4.25608	1.24116	K99	E1
TSS11888	Tasp1	chr2	139833480	140066785	-	5.40694	14.8242	7.99242	4.30258	5.19063	4.26464	K547	E5
TSS11889	Esf1	chr2	140119881	140170558	-	8.47278	16.2186	20.1573	14.4056	13.1865	7.56622	K565	E6
TSS11891	Flrt3	chr2	140658198	140671476	-	1.03688	2.83645	12.0105	4.24294	1.66167	2.73092	K633	E12
TSS11892	Kif16b	chr2	142618345	142901464	-	3.23892	4.86736	3.17078	4.57628	4.45198	17.0747	K26	E25
TSS11894	Rrbp1	chr2	143947395	144011263	-	8.06683	12.9956	17.471	52.0019	25.3387	76.8499	K214	E15
TSS11896	Snx5	chr2	144250124	144270572	-	100.587	69.1134	75.6763	53.6684	64.5627	291.392	K91	E27
TSS11897	Snx5	chr2	144250124	144270902	-	5.40434	20.2129	24.6218	23.1691	22.1223	26.0601	K178	E12
TSS11898	Ovol2	chr2	144305176	144331362	-	1.50177	1.27834	0.128616	0.00880528	0.0217233	0.0468093	K395	E2
TSS11899	Ovol2	chr2	144305176	144332080	-	2.24453	0.345928	0.0669387	1.9092e-07	2.89177e-07	0	K17	E2
TSS119	1700066M21Rik	chr1	57377620	57385422	+	1.40109	1.78507	2.49052	2.94358	3.02587	3.01176	K279	E17
TSS1190	Lbr	chr1	181815315	181842401	-	58.8902	97.5012	123.373	94.2397	116.982	11.1561	K84	E6
TSS11904	Ralgapa2	chr2	146241299	146512004	-	1.44659	2.05842	1.97545	3.96594	3.99031	7.95762	K9	E16
TSS11908	Thbd	chr2	148404471	148408188	-	0.302011	0.102642	0.144947	9.67318	1.41063	14.8685	K98	E22
TSS11909	Cd93	chr2	148436651	148443535	-	0.0616889	0.0194965	0.0540097	13.911	2.20884	16.6804	K207	E20
TSS1191	Enah	chr1	181904445	182019980	-	37.2848	17.6971	18.363	9.35246	4.38491	8.67468	K375	E2
TSS11913	Cst3	chr2	148871732	148875468	-	31.4873	59.2904	69.2698	82.1154	53.6921	1420.58	K276	E25
TSS11914	Zfp120	chr2	150114407	150136678	-	2.52647	2.85087	2.69653	2.94497	3.20691	14.9461	K161	E16
TSS11917	Zfp345	chr2	150470991	150485063	-	4.22054	2.73073	1.71204	1.0081	0.963187	1.01008	K17	E2
TSS11918	Apmap	chr2	150583081	150608523	-	4.03976	4.58643	6.50032	9.00398	7.78118	24.4344	K183	E16
TSS11919	Acss1	chr2	150618111	150668240	-	1.49367	0.530764	0.189804	0.113683	0.722211	5.13174	K475	E26
TSS11921	Abhd12	chr2	150832515	150904731	-	6.79984	8.12182	9.97401	9.86356	6.8762	261.01	K631	E25
TSS11922	Ninl	chr2	150934519	151009398	-	5.18267	5.47507	6.87765	4.65454	8.02015	2.60017	K106	E1
TSS1193	Degs1	chr1	182275770	182282759	-	54.9903	51.4603	40.5258	49.9955	30.0372	165.923	K593	E29
TSS11930	Fam110a	chr2	151969398	151980219	-	1.11166	2.63671	2.67534	2.78344	2.42556	4.83626	K514	E15
TSS11933	Trib3	chr2	152337425	152344060	-	1.84002	1.34606	0.656985	1.46259	5.70885	8.41115	K273	E18
TSS11935	Sox12	chr2	152393612	152398046	-	3.34753	1.25521	1.38604	2.13794	2.27898	0.14566	K617	E9
TSS11936	Zcchc3	chr2	152411956	152415044	-	11.0905	8.82528	10.1355	13.0862	10.1204	2.06711	K412	E6
TSS11944	Bcl2l1	chr2	152780668	152831682	-	30.6186	6.75298	8.62101	15.0834	12.7429	55.5825	K321	E23
TSS11948	Pdrg1	chr2	153008890	153015383	-	11.7032	5.65027	7.80882	8.40218	8.59483	23.9314	K580	E23
TSS11949	Tspyl3	chr2	153222370	153225441	-	0.909464	0.538693	0.527089	1.16404	0.879271	0.528439	K284	E3
TSS1195	Capn2	chr1	182467259	182517483	-	19.357	29.4333	37.3933	86.1152	38.1843	78.4552	K13	E8
TSS11950	Plagl2	chr2	153227769	153241358	-	0.543535	0.595451	1.0621	1.73282	6.0592	3.83713	K95	E19
TSS11951	8430427H17Rik	chr2	153407461	153444479	-	0.361316	0.468527	1.04574	3.04415	1.00042	1.08152	K309	E11
TSS11952	8430427H17Rik	chr2	153407461	153529971	-	0.110853	0.0359244	0.294962	0.434548	3.85685	1.80753	K95	E19
TSS11953	Commd7	chr2	153616930	153632781	-	2.80504	3.07078	4.23559	8.01344	8.11158	19.8255	K548	E17
TSS11955	Cdk5rap1	chr2	154335386	154372719	-	7.04204	5.64847	4.55661	3.29525	4.17933	4.98235	K395	E2
TSS11956	Snta1	chr2	154376314	154408084	-	4.43762	3.04992	1.56273	0.328881	0.240237	4.36441	K91	E27
TSS11957	Necab3	chr2	154544405	154558853	-	1.21286	0.760232	0.249109	0.0781076	0.561202	0.219754	K473	E29
TSS11958	E2f1	chr2	154559639	154569852	-	7.60623	2.45953	2.95326	4.46031	5.6067	8.1016	K612	E23
TSS11959	Pxmp4	chr2	154587044	154603673	-	1.99774	1.78539	1.8826	3.85306	6.13948	15.1273	K604	E19
TSS11961	Ahcy	chr2	155059312	155074497	-	2.52908	2.30557	1.989	1.23199	1.12308	0.354867	K246	E2
TSS11967	Edem2	chr2	155701673	155729475	-	7.0808	5.85022	4.90621	10.5193	9.49259	44.4483	K217	E25
TSS1197	Disp1	chr1	183086264	183221529	-	0.863011	1.95192	1.98555	2.31848	2.31089	3.53701	K355	E15
TSS11976	Nfs1	chr2	156123637	156144186	-	10.082	8.65705	11.572	7.76129	12.605	33.2265	K61	E29
TSS11977	Rbm39	chr2	156147241	156180240	-	22.0418	68.9582	79.4135	65.9607	70.2101	64.8098	K97	E6
TSS11978	Scand1	chr2	156311846	156312704	-	4.34424	8.86351	8.81752	13.3197	10.5921	36.301	K179	E15
TSS11979	Sla2	chr2	156872922	156887078	-	0	0.0554763	0.158363	1.05115	4.82246	0.108836	K535	E13
TSS1198	Brox	chr1	183276342	183297008	-	3.10327	4.07151	4.78425	6.54334	5.47485	27.2673	K399	E16
TSS11980	Ndrg3	chr2	156927342	156992111	-	6.08408	10.9398	8.19679	5.61877	13.6972	9.53232	K504	E29
TSS11981	Dsn1	chr2	156995062	157007075	-	10.3538	11.019	10.4019	12.6055	11.3017	2.06434	K412	E6
TSS11982	9830001H06Rik	chr2	157010442	157079265	-	2.29214	3.83817	4.97429	7.82174	5.86549	4.78611	K478	E13
TSS11983	Samhd1	chr2	157097529	157135222	-	13.8722	7.27472	6.39847	11.818	10.818	46.1419	K112	E25
TSS11987	Blcap	chr2	157556362	157566361	-	8.03639	5.2478	5.42832	5.7314	6.00266	17.0704	K646	E26
TSS11989	Tgm2	chr2	158116405	158146392	-	2.16632	0.419507	0.662109	6.37896	4.26234	5.22231	K134	E19
TSS1199	Mia3	chr1	183326236	183369565	-	10.4701	12.6561	14.6522	20.597	8.77244	19.0912	K5	E28
TSS11992	Mafb	chr2	160363677	160367065	-	0.00718622	0.281995	0.331496	0.286706	0.474825	9.58991	K383	E15
TSS11993	Zhx3	chr2	160770447	160872990	-	0.487403	0.382956	0.711514	1.12762	0.955678	2.18392	K571	E17
TSS11994	Emilin3	chr2	160906438	160912328	-	1.15631	0.816773	0.489687	0.0159642	0.00718421	0	K43	E2
TSS11997	Gtsf1l	chr2	163087031	163089601	-	15.1322	0.807272	0.312486	0	0.01182	0	K557	E2
TSS11998	Jph2	chr2	163336242	163397993	-	1.5627	0.754276	0.741305	6.3696	2.60622	0.0198171	K206	E9
TSS12	Adhfe1	chr1	9548046	9577968	+	0.189602	0.25724	0.13559	0.101535	0.0645355	1.45792	K32	E25
TSS12001	Serinc3	chr2	163623273	163645143	-	11.1375	14.4149	13.9315	19.7866	17.6915	57.0569	K38	E25
TSS1201	Hlx	chr1	184727145	184732493	-	0.0885166	0.130793	0.997529	3.2852	1.41425	11.8302	K571	E17
TSS12016	Sdc4	chr2	164424247	164443188	-	37.177	12.8386	5.93492	3.68641	1.38757	42.1942	K408	E27
TSS12029	Acot8	chr2	164792768	164804881	-	5.69635	6.48693	6.44515	4.67554	5.08053	21.2779	K493	E28
TSS1203	Marc2	chr1	184813068	184845847	-	8.54948	4.78451	5.25509	16.3102	13.9908	39.807	K157	E21
TSS12031	Neurl2	chr2	164830730	164833596	-	0.563534	0.920992	1.32034	1.83424	1.06649	2.73499	K214	E15
TSS12032	Pltp	chr2	164839518	164857708	-	8.91249	4.0772	2.50022	3.9061	2.23214	17.6759	K624	E26
TSS12034	Ncoa5	chr2	165000357	165034779	-	16.5529	9.81491	12.1154	9.88173	8.98923	5.42614	K559	E2
TSS12036	Slc35c2	chr2	165276522	165287838	-	5.69372	5.92325	8.34002	5.88824	7.91409	19.2907	K634	E28
TSS12037	Elmo2	chr2	165288031	165326479	-	5.61912	4.52827	5.71823	9.26333	8.28523	28.4733	K541	E25
TSS12038	Elmo2	chr2	165291112	165316893	-	0.562808	0.528032	0.818796	1.47602	0.829458	4.97202	K338	E16
TSS1204	C130074G19Rik	chr1	184871926	184883036	-	0.4777	0.546015	0.196887	1.54269	0.150468	0.0216514	K200	E7
TSS12040	Zfp334	chr2	165377436	165388259	-	3.72608	6.63588	9.09006	9.13136	3.77307	1.69731	K508	E6
TSS12047	Sulf2	chr2	166073899	166155285	-	3.18769	1.04494	1.91412	1.5117	0.575794	0.260883	K158	E2
TSS12048	Sulf2	chr2	166073899	166155683	-	15.8576	8.41865	10.6183	6.60487	3.87125	2.2122	K304	E2
TSS12049	Prex1	chr2	166566345	166713832	-	0.79526	2.95166	6.3634	1.59957	2.47631	15.3505	K142	E14
TSS1205	Mark1	chr1	184896424	184999549	-	1.32013	3.16261	2.03202	0.80146	0.307727	0.0185003	K310	E6
TSS12051	Znfx1	chr2	167035797	167063015	-	1.44254	3.42073	2.60425	3.58861	5.52111	40.6861	K184	E16
TSS12053	Ptgis	chr2	167203196	167240537	-	4.66313	6.69642	18.7004	14.5553	3.83055	0.915723	K488	E9
TSS12054	B4galt5	chr2	167298445	167349178	-	3.32325	7.47959	11.8053	9.05464	10.0192	60.1765	K319	E14
TSS12057	Tmem189	chr2	167643225	167661544	-	13.0464	7.0674	7.09896	6.1831	6.04938	47.7309	K503	E27
TSS12058	Fam65c	chr2	167980786	168010593	-	0.16485	0.449278	1.37036	2.58642	2.80905	0.123101	K24	E10
TSS12060	Dpm1	chr2	168209048	168230379	-	2.23459	4.78704	6.81708	7.21993	7.34815	15.0936	K568	E15
TSS12062	Nfatc2	chr2	168476410	168590348	-	0.239232	0.148091	0.174985	0.0866855	0.0798933	2.73299	K631	E25
TSS12064	Atp9a	chr2	168634438	168741800	-	4.02326	2.91324	2.07997	2.40436	0.708546	8.30275	K22	E28
TSS12065	Sall4	chr2	168748332	168767201	-	77.8946	41.7474	43.6881	8.17231	4.49849	0.304066	K483	E6
TSS12066	Zfp64	chr2	168925361	168955587	-	14.4221	13.8702	14.098	11.3244	10.3742	7.03589	K43	E2
TSS1207	Lyplal1	chr1	186087732	186117310	-	7.32835	7.122	6.53446	7.33709	7.41285	36.5168	K191	E27
TSS12072	Aurka	chr2	172356196	172370506	-	24.3519	33.7385	40.4985	29.8929	35.0756	1.96152	K390	E1
TSS12074	Bmp7	chr2	172869687	172940293	-	1.14624	3.33478	5.01974	0.140529	0.0933411	0.0311915	K59	E6
TSS12076	Zbp1	chr2	173206612	173218922	-	0.166219	0.986297	0.0443071	0.00498372	0.148436	3.78424	K356	E30
TSS12077	Pmepa1	chr2	173224465	173276533	-	1.93818	4.82426	2.51817	0.474093	0.198179	0.00869117	K64	E6
TSS12079	Ctsz	chr2	174427494	174438992	-	25.7611	20.1727	26.8751	28.0176	28.9286	2074.71	K631	E25
TSS1208	Tgfb2	chr1	186623186	186705992	-	1.39443	6.40698	11.5825	9.86265	4.16552	0.269815	K63	E9
TSS12080	Atp5e	chr2	174461075	174464101	-	123.225	142.959	145.701	141.188	175.501	401.17	K582	E29
TSS1209	Rrp15	chr1	186721087	186749358	-	27.1051	39.8254	52.6782	31.038	28.0673	10.6562	K644	E6
TSS12091	Gm14325	chr2	177828991	177840318	-	0.894468	0.621661	0.510756	0.592815	0.564356	1.47783	K389	E25
TSS12093	Zfp931	chr2	178066878	178078425	-	1.16992	0.607143	0.575715	0.329	0.363242	0.846025	K580	E23
TSS12095	Ppp1r3d	chr2	178411207	178414472	-	0.212479	0.143724	0.104794	0.414191	0.578795	1.55717	K647	E19
TSS12096	Taf4a	chr2	179912146	179976646	-	1.76907	2.41961	2.78457	2.93522	3.61579	2.38398	K357	E13
TSS12099	Lama5	chr2	180176373	180225859	-	20.6323	16.8232	7.62753	11.3585	3.91052	0.756717	K601	E2
TSS121	Spats2l	chr1	57774861	57948397	+	1.5242	4.38292	5.43111	6.44257	1.15552	0.115912	K508	E6
TSS12103	Tcfl5	chr2	180621957	180642691	-	15.915	12.1699	6.04153	1.52737	0.719449	0.0134495	K216	E6
TSS12108	Nkain4	chr2	180934772	180954699	-	0.422797	0.0854587	0.0864287	1.94858	1.03527	0	K650	E9
TSS1211	Kctd3	chr1	188971098	189007840	-	15.5801	20.9864	14.3293	10.0665	10.4909	8.80755	K93	E2
TSS12111	Eef1a2	chr2	181147692	181157015	-	0.428873	0.136087	0.073269	0.0331242	0.0154354	10.5266	K364	E25
TSS12114	Helz2	chr2	181227615	181242027	-	0.360001	1.13823	1.43402	0.423371	2.59515	8.1048	K527	E14
TSS12116	Stmn3	chr2	181306459	181314500	-	1.41871	0.982857	0.364805	0.0473478	0	0.0247348	K360	E28
TSS12118	Zbtb46	chr2	181390886	181424388	-	0.539619	1.47226	4.25126	5.22108	5.49039	2.14578	K24	E10
TSS12119	Zbtb46	chr2	181410547	181459426	-	0.853301	1.2494	2.33754	2.86978	2.52248	1.44821	K24	E10
TSS12120	Uckl1	chr2	181569153	181581973	-	3.90527	5.44331	4.26452	6.40752	5.62613	21.4331	K376	E25
TSS12122	Samd10	chr2	181595218	181599147	-	3.9366	0.779112	0.276525	0.533774	0.61356	1.83808	K361	E26
TSS12123	Sox18	chr2	181669837	181671640	-	0.318375	0.164204	0.701931	6.80824	0.85234	0	K206	E9
TSS12124	Rgs19	chr2	181688423	181693924	-	12.6288	6.57363	8.87948	7.29325	7.38763	23.8718	K89	E27
TSS12128	Pkia	chr3	7366604	7445365	+	4.21037	4.4461	1.55175	3.45193	1.541	1.09134	K435	E2
TSS12129	Zc2hc1a	chr3	7503426	7553848	+	7.64009	10.7616	6.9041	6.13694	3.26028	3.6675	K53	E5
TSS12130	Stmn2	chr3	8509527	8561604	+	64.6467	30.0021	10.8342	2.76694	0.923421	0	K246	E2
TSS12131	Zbtb10	chr3	9250567	9285332	+	3.35093	5.03903	6.32953	7.95059	6.46379	2.27083	K261	E9
TSS12132	Fabp5	chr3	10012585	10016610	+	1.82749	5.05446	7.65635	4.13417	2.21992	627.894	K501	E25
TSS12133	Chmp4c	chr3	10366973	10391005	+	9.57888	9.3458	3.77477	0.733023	0.419227	0.0971521	K36	E2
TSS12137	Lrrcc1	chr3	14533788	14572658	+	2.13313	5.50927	5.45896	5.85708	5.09913	4.44836	K369	E12
TSS12138	E2f5	chr3	14578671	14606309	+	12.1869	13.8364	18.7918	10.1528	7.81152	4.05282	K59	E6
TSS12139	Car13	chr3	14641727	14663002	+	4.82302	10.5064	6.91685	6.28886	3.96462	28.4047	K560	E30
TSS12140	Car3	chr3	14863538	14872373	+	4.26719	5.58949	3.39105	0.171734	0.084271	0	K483	E6
TSS12141	Car2	chr3	14886426	14900770	+	142.94	187.662	180.97	29.2495	101.078	0.579419	K18	E6
TSS12142	Ythdf3	chr3	16183183	16217037	+	12.236	24.7276	31.173	26.5824	19.7389	25.8564	K519	E6
TSS12144	Bhlhe22	chr3	18054325	18057514	+	0.279698	1.05111	1.8966	0.0771472	0.00536178	0	K526	E6
TSS1215	Cenpf	chr1	189640614	189688086	-	14.265	19.8726	19.221	17.7911	14.148	0.28819	K390	E1
TSS12151	Hltf	chr3	20057811	20118490	+	14.8598	6.63024	4.47504	5.59781	5.46713	11.8229	K543	E23
TSS12154	Nceh1	chr3	27183004	27244911	+	2.86542	2.33407	2.53073	4.38263	3.66334	159.253	K2	E25
TSS12157	Pld1	chr3	27938680	28133362	+	7.13333e-05	0.226095	0.252747	1.01712	0.582346	4.34285	K561	E15
TSS12158	Pld1	chr3	27984171	28133362	+	0.412043	0	0.0103095	0.227674	0.000113291	1.73313	K27	E21
TSS12159	Tnik	chr3	28263214	28670585	+	0.529993	2.03214	1.66067	3.18895	13.0743	3.19434	K545	E13
TSS1216	Smyd2	chr1	189880492	189922288	-	10.7365	18.3465	19.6077	23.1824	16.774	27.2639	K416	E5
TSS12161	Eif5a2	chr3	28781311	28798846	+	3.72682	7.60436	9.65964	10.378	7.96394	4.34729	K320	E6
TSS12162	Rpl22l1	chr3	28805511	28807415	+	41.6486	36.2086	36.5985	53.9683	57.3087	24.5187	K274	E2
TSS12168	Sec62	chr3	30792876	30821263	+	13.2447	18.7862	20.9294	29.8421	17.6309	37.1787	K73	E5
TSS12169	Gpr160	chr3	30855950	30897192	+	1.35141	1.1535	0.283239	0.0263969	0.0239851	5.36046	K453	E27
TSS12170	Prkci	chr3	30995771	31052740	+	38.469	20.9116	22.652	29.2032	14.5819	9.66241	K325	E2
TSS12171	Skil	chr3	31095058	31122923	+	32.8924	35.594	27.6064	14.6852	8.67125	11.5879	K10	E2
TSS12174	Pik3ca	chr3	32436151	32468486	+	3.21808	6.40828	6.81469	10.0705	6.71631	13.8517	K537	E15
TSS12175	Zfp639	chr3	32510550	32520833	+	10.9392	17.3962	23.3607	18.4321	14.1751	15.8338	K519	E6
TSS12177	Actl6a	chr3	32708546	32726971	+	36.5845	37.4466	43.7726	29.0229	28.1729	11.5127	K283	E6
TSS12178	Ndufb5	chr3	32737063	32751559	+	31.2895	42.4591	53.3843	50.0765	46.8724	101.685	K329	E5
TSS12179	Usp13	chr3	32817626	32935257	+	1.58167	2.62485	3.22695	2.50616	1.4725	0.201702	K31	E9
TSS1218	Rps6kc1	chr1	190772879	190911770	-	3.90728	6.44457	7.26489	6.98266	4.81786	17.3495	K432	E30
TSS12182	Sox2	chr3	34650005	34652460	+	69.4365	17.2451	3.12574	0.438171	0.231252	0.0162823	K221	E2
TSS12183	Atp11b	chr3	35754138	35856276	+	7.57359	6.04926	5.35769	8.51514	11.0178	13.49	K155	E26
TSS12188	4932438A13Rik	chr3	36863106	37053033	+	4.29593	7.02214	8.18996	10.1045	7.87782	9.24902	K377	E12
TSS1219	Vash2	chr1	190947646	190978998	-	1.09804	2.34118	2.90639	1.25129	0.228594	0.0779325	K526	E6
TSS12190	Bbs12	chr3	37312554	37321451	+	1.22534	1.80294	2.72833	2.59786	3.76576	0.592457	K23	E10
TSS12193	Spry1	chr3	37639950	37644599	+	8.76599	5.47887	3.83776	1.67036	1.97691	0.367591	K366	E2
TSS12194	Fat4	chr3	38886940	39011983	+	0.0347351	0.459816	0.560827	6.7087	0.585969	0.0334111	K469	E13
TSS12195	Intu	chr3	40653702	40704740	+	2.17396	2.24172	1.71597	3.16194	2.00317	1.03047	K254	E9
TSS12197	Hspa4l	chr3	40745613	40790365	+	1.50436	1.72687	1.22486	5.51175	6.87432	11.0656	K486	E21
TSS12199	3110057O12Rik	chr3	40894277	40936307	+	0.283499	0.571082	0.79645	1.13664	1.65602	1.34656	K498	E17
TSS1220	Vash2	chr1	190947646	190979296	-	3.2963	3.50832	5.39511	2.28656	0.573383	2.96885	K386	E28
TSS12200	Larp1b	chr3	40950631	40977793	+	3.14143	2.76201	2.01688	1.94955	4.89904	2.66902	K244	E1
TSS12201	Phf17	chr3	41555734	41616864	+	72.6971	9.87981	8.06111	12.6332	9.07138	2.33672	K51	E2
TSS12204	Phf17	chr3	41564880	41616864	+	0	1.33675	0.862013	1.49868	0.880226	0.989652	K562	E15
TSS12207	Ccrn4l	chr3	51224447	51251654	+	16.2853	8.10037	5.06901	8.38129	5.02416	2.31828	K426	E2
TSS12209	Rab33b	chr3	51483966	51496212	+	2.15426	2.6806	3.98224	8.8527	4.11454	10.6118	K296	E15
TSS1221	Mfsd7b	chr1	191005832	191026190	-	3.17521	4.22652	6.74592	6.09126	7.69109	24.9845	K299	E16
TSS12210	Mgst2	chr3	51661193	51682675	+	0	0.0208892	0	0.173409	2.43376	23.7586	K90	E17
TSS12211	Foxo1	chr3	52268337	52350109	+	4.25471	1.44623	0.51751	2.08411	1.43381	0.96132	K540	E4
TSS12212	Lhfp	chr3	53041547	53261679	+	2.21846	3.35586	9.72818	20.9198	4.84027	4.62165	K441	E9
TSS12215	Trpc4	chr3	54156057	54318471	+	0.0117611	0.0371509	0.00926123	0.00294798	0.0106134	12.4463	K161	E16
TSS12216	Postn	chr3	54361107	54391041	+	1.49556	0.0996032	0.0299065	36.8309	23.2503	1.71595	K307	E3
TSS12218	Alg5	chr3	54735539	54749795	+	5.65714	7.26744	12.3524	12.4664	8.81738	38.5414	K240	E15
TSS1222	Tatdn3	chr1	191045830	191062932	-	2.58964	2.73318	2.94342	3.4148	3.95523	9.0966	K2	E25
TSS12220	Spg20	chr3	55112108	55137332	+	5.63845	7.01866	8.02124	15.5699	8.05091	24.9195	K35	E15
TSS12222	Sohlh2	chr3	55182044	55209957	+	1.44118	0.187046	0.0674672	0	0	0	K176	E2
TSS12224	Dclk1	chr3	55461758	55539068	+	0.737564	3.1952	1.97571	0.0372041	0.0119847	0	K598	E5
TSS12227	Rnf13	chr3	57736066	57835233	+	6.92667	6.20201	8.03919	10.7414	8.05606	136.183	K631	E25
TSS12230	2810407C02Rik	chr3	58576658	58593546	+	31.1389	30.1733	41.487	34.6883	32.3802	84.6081	K532	E29
TSS12231	Med12l	chr3	59006978	59318412	+	0.905954	0.555211	0.415224	1.70006	7.08123	0.855665	K472	E3
TSS12238	Mbnl1	chr3	60472830	60629748	+	0	0	0	0	1.62981	32.609	K141	E19
TSS12239	Mbnl1	chr3	60501252	60629748	+	1.69811	1.63467	1.63468	9.40453	27.7748	35.3745	K222	E19
TSS1224	Atf3	chr1	191170297	191183333	-	6.36181	9.07707	5.24056	24.693	4.83375	254.601	K130	E15
TSS12240	P2ry1	chr3	61002795	61008979	+	0.339979	0.499102	1.02762	5.4197	16.672	2.47616	K424	E20
TSS12241	Rap2b	chr3	61364507	61368703	+	20.6054	12.3278	11.1811	16.1204	15.6001	63.0594	K646	E26
TSS12242	Arhgef26	chr3	62338777	62462221	+	2.75558	3.72601	2.22679	0.563839	0.154905	0.00625675	K216	E6
TSS12243	Mme	chr3	63295872	63382231	+	12.1238	7.0871	6.24805	5.76084	1.20354	0.00908806	K412	E6
TSS12244	Gmps	chr3	63976143	64019078	+	24.6786	34.7486	36.251	30.8959	27.329	10.7883	K644	E6
TSS12246	Kcnab1	chr3	65109643	65378219	+	0.0322229	0.00580265	0.0985707	1.50213	0.031651	2.43302	K87	E22
TSS12247	Tiparp	chr3	65528447	65555518	+	12.6088	21.5449	19.846	13.8866	7.74922	28.3665	K558	E5
TSS12250	Rsrc1	chr3	66985672	67358403	+	1.66187	7.11477	8.13803	9.77597	9.04216	11.4102	K562	E15
TSS12251	Mlf1	chr3	67374097	67400000	+	2.17571	3.16245	1.78673	0.421012	0.465706	0.0200814	K281	E6
TSS12253	Mfsd1	chr3	67582768	67604231	+	12.8497	33.552	28.7306	40.9791	22.7254	126.54	K432	E30
TSS12256	Schip1	chr3	68494193	68626482	+	14.2457	17.18	19.3413	23.6442	6.46465	0.451435	K286	E6
TSS12257	Schip1	chr3	68572368	68626482	+	6.87508	4.49453	1.78669	2.15771	0.682896	0	K412	E6
TSS1226	Ppp2r5a	chr1	191351981	191397041	-	6.86359	9.36899	12.6733	13.0243	19.8211	28.3079	K527	E14
TSS12260	1110032F04Rik	chr3	68869586	68872163	+	0.595263	1.02954	1.93096	0.178333	0.31165	0.00772306	K549	E6
TSS12261	Smc4	chr3	69004972	69034623	+	32.3244	44.7585	55.528	48.9079	48.0785	11.0829	K77	E6
TSS12264	Ppm1l	chr3	69316918	69555396	+	1.24804	1.3297	2.10599	1.4369	1.00343	0.479664	K488	E9
TSS12267	Serpini1	chr3	75557533	75642523	+	1.36051	0.558074	0.208671	0.132706	0.0852998	0.193974	K551	E23
TSS1227	Dtl	chr1	191537365	191575534	-	19.4836	15.044	18.4898	11.6984	16.318	0.818539	K60	E2
TSS12271	Ppid	chr3	79591389	79603650	+	53.6752	48.4338	66.3985	34.2829	37.7925	9.24459	K489	E6
TSS12272	4930579G24Rik	chr3	79629079	79632819	+	4.81485	3.85087	4.88706	3.4005	4.26524	1.92923	K431	E2
TSS12273	Fam198b	chr3	79885930	79946278	+	1.67463	0.183009	0.383929	10.9799	4.58473	21.8108	K134	E19
TSS12274	Pdgfc	chr3	81036416	81214031	+	1.39108	0.600533	0.387402	1.15019	0.480281	1.84058	K437	E21
TSS12275	Ctso	chr3	81932616	81956725	+	0.189982	0.342496	0.412554	4.50632	1.7303	15.5037	K522	E17
TSS12277	Map9	chr3	82358072	82395268	+	1.94615	1.81903	1.96451	2.50102	1.29704	0.66285	K286	E6
TSS1228	Traf5	chr1	192054350	192092564	-	0.258958	0.604108	0.210447	0.683428	2.49179	6.6766	K195	E17
TSS12281	Sfrp2	chr3	83766321	83774314	+	1.85394	3.42451	1.86342	0.559004	0.274284	0	K312	E6
TSS12283	Tmem154	chr3	84666192	84704575	+	0.215261	0.286016	0.0501481	0.0917565	0.197766	114.18	K374	E25
TSS12288	Sh3d19	chr3	86084434	86130521	+	8.49691	3.73001	2.684	6.69114	3.5137	2.42365	K365	E2
TSS12289	Lrba	chr3	86224690	86782694	+	3.04226	7.27743	5.73293	4.68552	7.6527	5.51473	K491	E12
TSS1229	Rcor3	chr1	192100462	192137787	-	0.728752	1.33866	2.10572	1.96571	1.2998	3.73996	K568	E15
TSS12295	Arhgef11	chr3	87618751	87738033	+	2.48936	3.35191	3.52516	4.24897	2.01052	7.97779	K590	E15
TSS12298	Hdgf	chr3	87906321	87916132	+	200.912	112.114	141.854	118.257	175.496	49.2776	K366	E2
TSS12299	Mrpl24	chr3	87919544	87923433	+	47.8836	31.8363	38.2099	23.4231	25.138	52.8814	K145	E23
TSS123	Sgol2	chr1	57985340	58025897	+	8.99854	7.18753	6.3159	8.02401	5.557	0.403731	K412	E6
TSS1230	Hhat	chr1	192512828	192771219	-	0.292651	0.281963	0.488549	1.72192	0.720072	1.17763	K342	E20
TSS12300	Isg20l2	chr3	87930314	87940686	+	29.1071	20.8591	25.8694	15.2145	18.8955	6.58793	K156	E2
TSS12301	Crabp2	chr3	87948693	87953372	+	3.8148	2.30525	1.51314	0.258916	0.178959	0.0597233	K249	E2
TSS12302	Nes	chr3	87971093	87980451	+	15.6242	21.8801	12.1422	26.3015	6.2844	10.8004	K621	E5
TSS12303	Gpatch4	chr3	88043108	88055992	+	9.27761	12.0416	20.1923	11.5677	13.3474	4.89614	K549	E6
TSS12304	Iqgap3	chr3	88082051	88121048	+	6.4796	6.71503	6.57139	6.81547	5.82123	0.765547	K412	E6
TSS12305	Mef2d	chr3	88142395	88169167	+	2.90475	2.39841	2.55979	4.15285	4.74008	4.97788	K159	E19
TSS12307	0610031J06Rik	chr3	88325023	88328631	+	15.2474	11.1966	11.058	13.3982	9.54599	123.839	K191	E27
TSS12308	Smg5	chr3	88336260	88362337	+	16.0174	22.7307	29.8784	20.3757	21.3401	11.8287	K530	E5
TSS1231	Sertad4	chr1	192844488	192851747	-	1.76968	0.164017	0.7567	0.846834	0.1778	0	K479	E9
TSS12310	Mex3a	chr3	88532395	88541394	+	10.2316	8.09125	10.4457	10.699	5.67473	0.0922819	K412	E6
TSS12311	Ubqln4	chr3	88553716	88569725	+	37.1173	21.1722	24.6075	16.9656	17.8362	10.8207	K559	E2
TSS12317	Rit1	chr3	88716854	88731048	+	2.81754	3.28835	4.75064	9.39089	6.00661	29.289	K338	E16
TSS12318	Gon4l	chr3	88835231	88910099	+	5.16495	4.57738	6.01391	4.01128	4.42456	2.65057	K431	E2
TSS12319	Ash1l	chr3	88965812	89079375	+	2.12641	2.53162	3.51244	4.4309	4.90722	4.87149	K279	E17
TSS1232	Sertad4	chr1	192844488	192855752	-	1.0023	0.502745	0.495955	0.572981	0.207265	0	K308	E9
TSS12323	Scamp3	chr3	89177485	89182770	+	18.4208	8.28594	7.47546	7.41858	9.79822	17.4951	K16	E23
TSS12324	Fam189b	chr3	89183225	89189289	+	1.47567	0.908617	0.917461	1.05227	0.676979	0.192004	K479	E9
TSS12325	Gba	chr3	89202928	89208681	+	7.76664	11.3099	9.7259	13.0544	12.7545	135.72	K376	E25
TSS12326	Thbs3	chr3	89215187	89226837	+	5.58942	4.21086	3.8137	1.6416	0.575205	0.264762	K596	E6
TSS12329	Dpm3	chr3	89266552	89267077	+	18.6423	14.4025	16.0229	28.1891	34.3881	67.7526	K6	E25
TSS1233	Syt14	chr1	192897307	193035698	-	2.65418	3.05811	2.99899	5.46851	4.31827	1.58859	K259	E9
TSS12333	Pbxip1	chr3	89436704	89450952	+	2.47842	3.21069	2.71992	4.50048	4.04326	18.8592	K575	E16
TSS12334	Pmvk	chr3	89459118	89469009	+	10.6045	19.081	23.4009	30.075	21.2991	27.6097	K377	E12
TSS12335	Pmvk	chr3	89459571	89469009	+	0.556803	2.12719	2.19469	1.66339	1.75672	2.4854	K349	E15
TSS12336	Kcnn3	chr3	89520164	89672494	+	0.0211458	0.0316244	0.0425551	0.0684783	0.0327231	3.79938	K338	E16
TSS12337	Adar	chr3	89715022	89753455	+	3.86627	4.07894	5.06184	3.52059	2.85578	5.8643	K7	E28
TSS12338	Adar	chr3	89730718	89753455	+	4.00043	2.35733	0.354935	1.58139	5.24227	15.9235	K476	E26
TSS12339	Ube2q1	chr3	89773609	89783997	+	11.4888	19.5407	17.5107	16.7344	14.6291	31.2479	K510	E5
TSS12340	She	chr3	89831370	89858846	+	1.52363	3.731	4.24599	15.4404	2.26744	0.0339799	K139	E9
TSS12341	4933434E20Rik	chr3	90052817	90062447	+	7.73011	8.31992	9.16217	13.3688	10.9546	30.4435	K32	E25
TSS12346	Rab13	chr3	90220817	90225963	+	3.23875	5.47687	7.25531	10.4961	5.10506	8.09916	K137	E8
TSS12347	Jtb	chr3	90231597	90235840	+	9.33558	12.6732	14.3259	16.9291	20.1507	54.7108	K394	E25
TSS12348	Slc39a1	chr3	90248192	90253612	+	11.0458	15.2554	18.8704	25.1052	21.4989	71.3105	K276	E25
TSS1235	Traf3ip3	chr1	193175504	193201546	-	0	0	0.00895777	0.0278295	2.41584	8.83483	K95	E19
TSS12350	Dennd4b	chr3	90266534	90280665	+	1.15029	1.24407	2.02551	1.82896	3.47538	9.60735	K213	E16
TSS12352	Ilf2	chr3	90476201	90488379	+	58.8878	59.8091	78.0243	55.8468	41.3579	14.0334	K483	E6
TSS12353	S100a13	chr3	90514435	90524581	+	2.16502	2.30602	2.15607	6.91587	7.9111	69.8861	K205	E16
TSS12355	S100a16	chr3	90541223	90543151	+	3.75894	0.782906	0.263054	1.39679	0.116924	0	K254	E9
TSS12357	S100a3	chr3	90600215	90602702	+	2.30508	0.241817	0.0168621	0.0349242	0.0560368	0.223654	K361	E26
TSS12358	S100a4	chr3	90603770	90606045	+	1.65365	0.888161	0.224531	2.0651	2.22009	124.354	K245	E25
TSS12360	S100a6	chr3	90612894	90614414	+	127.803	34.0721	10.0173	33.0635	25.4119	333.763	K624	E26
TSS12362	S100a8	chr3	90669071	90670034	+	0	0	0	0	1.10503	39.0875	K141	E19
TSS1238	G0s2	chr1	193272160	193273188	-	0.115957	0.496819	0.178348	1.88393	0.385566	21.9245	K211	E16
TSS12388	S100a11	chr3	93520496	93526288	+	11.6676	2.26313	0.953703	1.95378	1.17588	9.53711	K624	E26
TSS12389	S100a10	chr3	93555117	93564645	+	218.006	514.617	506.775	298.118	98.5421	421.849	K558	E5
TSS12392	Them4	chr3	94310132	94332532	+	4.46886	1.78233	1.68762	1.81182	1.25444	2.92376	K306	E23
TSS12397	Tdrkh	chr3	94413318	94431499	+	0.70649	0.690122	0.687713	1.18305	1.94317	2.01056	K222	E19
TSS124	Sgol2	chr1	57995974	58026277	+	6.38113	7.39712	6.72413	7.80467	5.92438	0.251891	K460	E1
TSS12402	Selenbp1	chr3	94933083	94944758	+	0.180313	0.189053	0.183965	0.155888	1.99697	0.617299	K105	E20
TSS12403	Rfx5	chr3	94955015	94961561	+	2.9888	2.6037	1.67587	1.02083	1.9719	2.08299	K311	E29
TSS12404	Pi4kb	chr3	94974731	95006843	+	8.22564	8.45917	9.13098	9.69377	11.0794	32.0417	K606	E25
TSS12408	Sema6c	chr3	95160420	95174050	+	0.956644	1.42859	0.9114	0.267315	0.0375355	0.127747	K172	E5
TSS1241	Cr1l	chr1	195103788	195131570	-	3.97317	5.35064	5.8647	7.34861	7.54868	26.162	K161	E16
TSS12410	Cdc42se1	chr3	95228780	95236409	+	19.4479	19.9346	23.8936	27.8308	23.8305	58.3403	K136	E27
TSS12411	Cdc42se1	chr3	95228952	95234577	+	6.79062	8.95443	8.69235	7.61018	5.06527	17.7289	K100	E28
TSS12412	Fam63a	chr3	95282935	95296164	+	11.1653	3.69088	4.47926	7.38346	9.36877	41.7523	K622	E25
TSS12413	Cers2	chr3	95315252	95323568	+	8.66248	17.093	19.9669	24.6015	25.268	83.1675	K149	E15
TSS12419	Ensa	chr3	95624980	95632117	+	16.2441	17.4965	20.1869	19.8613	18.5111	67.5292	K493	E28
TSS12420	Mcl1	chr3	95658721	95663178	+	120.869	51.5479	55.3334	65.9256	44.7069	192.833	K427	E23
TSS12421	Aph1a	chr3	95893921	95898592	+	0.587218	1.04902	1.53795	2.1873	1.06732	4.38542	K457	E16
TSS12422	Anp32e	chr3	95929257	95947387	+	31.8757	36.4219	50.0147	42.3957	42.5344	18.1891	K644	E6
TSS12423	Otud7b	chr3	96104527	96161129	+	4.26054	7.28864	7.19116	9.25422	7.27314	9.60207	K76	E8
TSS12424	Mtmr11	chr3	96161970	96171718	+	0.660545	1.09662	0.631316	0.736241	0.401212	0.281856	K230	E7
TSS12425	Sf3b4	chr3	96172550	96177564	+	11.2255	4.82749	6.2693	4.11985	6.00697	4.59157	K555	E2
TSS12427	Hist2h2ab	chr3	96219916	96220308	+	29.5249	85.276	96.3691	60.1135	51.9107	2.47072	K499	E9
TSS12428	Hist2h2be	chr3	96221121	96223738	+	1.37031	2.15167	2.056	1.82761	1.97794	0.510874	K359	E9
TSS1243	Ppp1r14c	chr10	3366150	3464975	+	0.417497	1.14447	0.507029	0.22735	0.919248	0.069725	K99	E1
TSS12430	Hist2h3c1	chr3	96246685	96248509	+	1.32312	3.2744	4.52049	2.84904	4.1776	4.83699	K349	E15
TSS12431	Hist2h3b	chr3	96268694	96269104	+	2.99997	17.6019	18.736	16.6061	14.9943	0.177337	K359	E9
TSS12432	Hist2h2bb	chr3	96269700	96270192	+	2404.45	3209.81	3411.49	2971.45	2701.17	151.405	K281	E6
TSS12436	Lix1l	chr3	96601133	96625352	+	0.654016	1.27641	3.13745	9.66673	3.00711	5.11034	K292	E17
TSS12438	Pex11b	chr3	96635357	96645381	+	2.40733	2.70555	3.6719	3.8344	3.57973	5.86396	K240	E15
TSS12439	Pex11b	chr3	96635847	96644015	+	4.04829	3.70241	5.41163	5.59205	6.48524	14.9049	K388	E25
TSS12444	Rnf115	chr3	96727611	96791155	+	13.4019	16.2098	17.8721	18.997	13.1409	38.5936	K100	E28
TSS12445	Pdzk1	chr3	96830065	96870926	+	1.78952e-05	1.13768	0.413854	1.46068e-05	1.64619e-05	1.57047e-05	K331	E12
TSS1245	Plekhg1	chr10	3740377	3967302	+	0.407401	0.439822	0.450586	1.37342	0.0943622	0.345721	K124	E8
TSS12450	Prkab2	chr3	97658212	97673067	+	3.23161	1.98689	2.9046	6.09072	2.6768	2.19643	K300	E11
TSS12451	Sec22b	chr3	97901227	97922318	+	15.7716	16.8437	26.9393	31.4751	16.999	43.1799	K386	E28
TSS12453	Notch2	chr3	98013538	98150367	+	5.11948	8.41408	13.3212	7.72037	6.18819	11.9909	K625	E5
TSS12457	Zfp697	chr3	98382481	98431949	+	0.71349	1.11973	1.28922	1.89396	1.19161	0.475742	K139	E9
TSS12458	Wars2	chr3	99141090	99220203	+	0.973617	1.78335	2.10896	2.76722	3.33788	3.80468	K561	E15
TSS1246	Plekhg1	chr10	3872667	3967302	+	2.20428	0.000467299	0.33031	0.00112457	0.0714006	0.0368415	K86	E24
TSS12461	Gdap2	chr3	100162518	100206981	+	5.13538	4.1054	5.94031	6.17034	5.45625	12.877	K126	E25
TSS12464	Igsf3	chr3	101377125	101463060	+	1.81009	4.34548	4.43225	5.2373	9.85836	5.44169	K467	E13
TSS12468	Tspan2	chr3	102734770	102772310	+	1.95146	1.28508	1.06567	5.02872	0.802326	1.17461e-06	K21	E9
TSS12469	Tspan2	chr3	102735215	102772310	+	3.32994	3.84546	3.30399	9.70373	2.11079	0.0789149	K254	E9
TSS1247	Mthfd1l	chr10	3973075	4167081	+	25.8927	23.6963	29.6994	18.6678	25.8127	2.52566	K18	E6
TSS12470	Sike1	chr3	102995740	103003914	+	3.25702	6.56398	7.73374	10.2473	6.11179	11.186	K135	E15
TSS12471	Csde1	chr3	103020546	103058189	+	65.3321	81.7785	89.7368	90.1317	79.686	155.357	K20	E5
TSS12474	Dennd2c	chr3	103127556	103169733	+	6.88887	12.6536	4.62764	1.72956	4.73153	1.38191	K413	E2
TSS12476	Trim33	chr3	103279293	103358768	+	4.96719	9.83262	9.04367	9.09241	10.9378	7.68177	K288	E6
TSS12479	Ap4b1	chr3	103809517	103822025	+	4.47063	4.87012	6.16793	8.10799	10.0325	12.4936	K248	E19
TSS1248	Akap12	chr10	4266329	4359471	+	60.3111	67.8401	38.6555	42.8236	9.82975	0.230282	K216	E6
TSS12483	Phtf1	chr3	103968110	104007491	+	1.68704	3.39934	3.98887	5.82478	4.16218	2.75719	K478	E13
TSS12484	Phtf1	chr3	103968258	104007491	+	0.752441	1.62624	1.35067	2.18188	1.88262	1.18281	K68	E13
TSS12485	Slc16a1	chr3	104638668	104658462	+	44.7871	63.3959	116.094	38.6676	41.6544	14.5167	K382	E6
TSS12486	Ppm1j	chr3	104781056	104786017	+	3.97628	1.01205	1.39385	0.578289	0.478963	1.83846	K89	E27
TSS12487	Rhoc	chr3	104789034	104794459	+	17.9608	24.3516	23.149	50.1749	14.7861	171.642	K590	E15
TSS12488	St7l	chr3	104864506	104930063	+	0.924045	1.32349	1.82786	2.90465	2.22367	4.08713	K81	E16
TSS12495	Adora3	chr3	105904421	105908353	+	0	0	0.0323335	0.0526765	0.47913	8.60453	K144	E19
TSS12496	Wdr77	chr3	105959498	105969760	+	22.4508	29.5191	36.983	18.3537	25.4827	7.90575	K507	E6
TSS12499	Dennd2d	chr3	106482431	106503030	+	0.395161	0.542638	0.195666	0.564873	1.4434	0.953052	K595	E18
TSS12501	Dram2	chr3	106547827	106574845	+	2.86864	4.07419	4.1906	12.0633	7.11687	62.4552	K103	E16
TSS12508	Lamtor5	chr3	107278858	107284081	+	12.2043	16.7566	14.8614	17.4797	15.3658	48.4486	K453	E27
TSS12510	Alx3	chr3	107595031	107605769	+	0.0769556	0.686146	0.853404	1.69777	0.573929	0	K63	E9
TSS12513	Gnat2	chr3	108093068	108101285	+	1.18715	0.494811	0.69832	0.538362	0.882517	0.395733	K39	E3
TSS12516	Sort1	chr3	108284064	108361519	+	4.68677	6.86489	7.00189	9.79205	8.04448	74.7397	K446	E16
TSS12518	Psrc1	chr3	108383804	108388231	+	44.2526	22.5052	19.1542	14.2166	16.7201	6.84706	K193	E2
TSS1252	Myct1	chr10	5593728	5606791	+	0	0.0218734	0.0887709	4.83154	1.76426	0.0483561	K494	E20
TSS12522	Clcc1	chr3	108653913	108678840	+	5.77917	7.10448	8.80708	9.34118	9.63378	25.9656	K189	E25
TSS12527	Slc25a24	chr3	109123149	109168409	+	7.85802	5.92068	9.11889	29.0006	17.0575	22.821	K544	E20
TSS12528	Vav3	chr3	109340683	109685694	+	0.499863	0.587896	1.95704	12.5628	11.8613	13.0449	K269	E17
TSS12529	Vav3	chr3	109574007	109685694	+	0.150658	1.86718e-05	0.306825	0	1.07644	0.600557	K86	E24
TSS12530	Col11a1	chr3	114030540	114220326	+	0.418265	0.391246	0.425552	1.3137	0.657637	0.00993725	K206	E9
TSS12534	Extl2	chr3	116007449	116029016	+	0.963359	2.38515	3.33825	3.23241	2.06228	5.57623	K568	E15
TSS12535	Extl2	chr3	116008297	116029016	+	1.39108	3.55953	5.03751	4.30419	2.95637	6.08204	K500	E15
TSS12537	Lrrc39	chr3	116562973	116583134	+	0.00855228	0	0.00326763	0.0140587	0.855548	2.52549	K168	E19
TSS12538	Sass6	chr3	116595008	116630984	+	5.04772	2.50147	3.30598	3.2797	4.18214	0.886841	K517	E2
TSS12539	Frrs1	chr3	116859567	116903750	+	0.763165	0	0	0	2.8259	0.480584	K208	E26
TSS12540	Frrs1	chr3	116861680	116903750	+	8.52561	3.26769	2.31369	6.79711	10.0755	16.5103	K581	E3
TSS12544	Cnn3	chr3	121426541	121458205	+	77.4309	72.0043	70.8426	99.5986	25.0069	1.73263	K385	E2
TSS12546	F3	chr3	121723537	121735052	+	7.63736	1.91874	1.39884	5.2379	2.16845	2.1941	K387	E4
TSS12547	Arhgap29	chr3	121953326	122016153	+	6.72218	4.44491	6.34497	38.1164	14.9699	1.37359	K206	E9
TSS12549	Gclm	chr3	122245557	122267215	+	14.5668	10.0941	9.02146	24.4597	42.475	25.0958	K159	E19
TSS1255	Lrp11	chr10	7589800	7625477	+	8.81578	9.46278	6.05264	14.557	3.20953	9.69178	K14	E8
TSS12551	Bcar3	chr3	122419780	122530182	+	3.00367	13.3915	9.18608	6.0302	1.46113	57.9729	K432	E30
TSS12552	Pde5a	chr3	122729158	122859374	+	1.64361	6.01662	4.81932	3.91729	15.6632	0.574051	K125	E1
TSS12554	1810037I17Rik	chr3	122924397	122926194	+	17.0414	10.0412	7.79314	9.71467	11.2497	29.7397	K490	E27
TSS12555	Sec24d	chr3	123267496	123365636	+	11.421	4.88423	3.11002	18.2171	4.12979	16.421	K387	E4
TSS12556	Prss12	chr3	123446913	123506602	+	0.113305	0.121847	1.67607	1.4466	0.0327532	0.0152598	K441	E9
TSS12557	Tram1l1	chr3	124321037	124323260	+	1.2036	1.11091	1.2907	1.19129	0.245249	0.0138724	K286	E6
TSS1256	Nup43	chr10	7667504	7678886	+	52.5677	31.3419	36.8258	19.7603	20.0422	3.21983	K94	E2
TSS12560	Camk2d	chr3	126596973	126845054	+	2.46681	4.99593	2.50432	7.91348	2.55369	31.6595	K130	E15
TSS12561	4930422G04Rik	chr3	127553489	127618023	+	2.94188	5.35522	6.96236	4.5396	6.00952	0.631012	K439	E9
TSS12563	Tifa	chr3	127789913	127798389	+	0.0118368	0.117095	0.0569387	0.373719	1.44947	40.6678	K9	E16
TSS12564	Pitx2	chr3	129199918	129219590	+	1.25775	16.1222	9.40071	15.2362	3.46005	0.0722966	K270	E9
TSS12565	Pitx2	chr3	129213937	129219590	+	0.513461	8.9566	8.28651	8.16801	3.2579	0.160912	K462	E6
TSS12566	Elovl6	chr3	129532386	129638493	+	16.4675	16.0499	22.9372	24.5058	15.7855	5.02988	K368	E6
TSS12568	Pla2g12a	chr3	129878622	129895821	+	8.7679	9.07486	6.72722	2.46691	4.41151	9.71144	K456	E29
TSS12569	Pla2g12a	chr3	129881184	129895821	+	13.9645	1.6545	0.00513828	1.11441	0.543124	1.09686	K540	E4
TSS12570	Casp6	chr3	129901425	129914102	+	3.30084	5.25384	4.79012	9.32355	6.17727	9.40311	K379	E15
TSS12574	Lef1	chr3	131110297	131224357	+	1.73886	4.86055	4.43074	0.846231	0.179278	0	K310	E6
TSS12575	Lef1	chr3	131112791	131224357	+	0.500969	2.44443	3.40799	0.779855	0.291288	0.0172072	K358	E6
TSS12576	Papss1	chr3	131564768	131643671	+	5.04004	8.63492	13.3209	17.4086	10.5596	20.2282	K500	E15
TSS12579	Tbck	chr3	132684144	132838506	+	2.91267	3.60447	3.55213	5.16946	5.16883	11.3553	K49	E16
TSS1258	Katna1	chr10	7726000	7763150	+	4.62335	18.742	18.1393	11.094	12.0064	19.3052	K331	E12
TSS12580	Ints12	chr3	133091953	133110985	+	7.17248	5.70263	5.35625	3.8611	3.7355	13.1225	K91	E27
TSS12582	Cxxc4	chr3	134236495	134262089	+	0.0604522	0.143196	0.277074	1.18364	0.14244	0.00338781	K252	E11
TSS12584	Cenpe	chr3	135212563	135273540	+	13.1427	11.6003	11.7996	13.874	13.138	0.778829	K460	E1
TSS12585	Bdh2	chr3	135281221	135304425	+	2.88624	0.919518	0.187013	0.266364	0.142521	0.163882	K608	E23
TSS12587	Slc9b1	chr3	135348037	135397827	+	4.04688	0.39252	0.29041	0.0602296	0.0915087	0.0803902	K37	E23
TSS12589	Manba	chr3	135485611	135571403	+	8.15463	2.04859	0.81419	1.45198	3.00952	29.2988	K155	E26
TSS12590	Slc39a8	chr3	135825491	135888572	+	0	1.56761	9.8254	8.25655	25.8503	4.07525	K442	E15
TSS12591	Slc39a8	chr3	135825657	135888572	+	1.10931	0.642499	0.755342	1.11361	1.74429	0	K21	E9
TSS12592	Slc39a8	chr3	135825790	135888572	+	0.73283	0.812235	1.29523	0.883681	3.07486	1.10043	K600	E20
TSS12593	Ppp3ca	chr3	136670770	136935779	+	4.43554	8.66145	14.7676	23.9257	16.6438	48.1467	K568	E15
TSS12594	Emcn	chr3	137341078	137431069	+	0	0.0141383	0	1.759	0.260098	0	K630	E11
TSS12595	Ddit4l	chr3	137623672	137628332	+	5.22191	2.38078	1.41781	1.26199	0.61908	0.163187	K325	E2
TSS12596	H2afz	chr3	137864599	137866922	+	8.95329	12.4812	10.9265	10.9268	14.9574	2.68803	K444	E1
TSS12597	Dnajb14	chr3	137867675	137908931	+	1.83008	1.8081	2.35501	4.84816	5.66447	24.2218	K548	E17
TSS12598	Lamtor3	chr3	137918555	137928762	+	6.06732	5.48812	4.99564	6.97537	7.43336	17.1339	K42	E25
TSS12599	Trmt10a	chr3	138143538	138159820	+	6.42291	4.34362	4.35492	3.32533	3.10289	0.988861	K94	E2
TSS1260	Zc3h12d	chr10	7832470	7870397	+	0.0117718	0.0447971	0.0107046	0	0.0461972	1.28927	K8	E25
TSS12606	Tspan5	chr3	138742195	138904424	+	9.44354	8.55197	7.21776	4.65579	2.71736	17.4658	K136	E27
TSS12608	Unc5c	chr3	141465564	141834922	+	0.165014	2.19535	5.83206	21.3459	9.47912	0.0473195	K352	E9
TSS12610	Gbp7	chr3	142530338	142550083	+	0.199699	3.24174	0.291493	0.726112	3.96497	30.9156	K41	E17
TSS12611	Gbp3	chr3	142560052	142573212	+	1.90543	14.3837	2.18306	2.28569	1.92018	4.87801	K194	E30
TSS12612	Gbp1	chr3	142594847	142619176	+	14.1516	37.0889	3.03472	1.22432	1.60863	6.54929	K113	E29
TSS12613	Gbp2	chr3	142620663	142638008	+	21.8016	53.4811	6.43223	2.47044	2.22254	8.60429	K113	E29
TSS12614	Ccbl2	chr3	142701080	142744910	+	1.9768	2.75455	1.97874	0.838944	0.750949	2.11051	K582	E29
TSS12616	Sep15	chr3	144570427	144597676	+	62.0804	67.0085	85.0566	86.6355	57.0073	188.104	K404	E29
TSS12618	Col24a1	chr3	145292472	145552005	+	0.021136	0.218864	0.361625	0.0251579	0.0324967	1.43769	K341	E15
TSS12619	Znhit6	chr3	145576208	145605245	+	6.66004	5.67969	7.64013	4.72275	4.73686	2.70995	K403	E2
TSS12620	Ddah1	chr3	145758692	145894277	+	13.6476	1.66576	1.57983	19.4027	15.5494	8.84421	K328	E21
TSS12621	Bcl10	chr3	145924378	145934283	+	5.953	24.8147	22.265	26.9292	17.0194	37.1937	K76	E8
TSS12623	Syde2	chr3	145987870	146021720	+	4.73966	2.89072	8.29252	8.29231	6.98735	1.80728	K167	E9
TSS12625	Mcoln2	chr3	146149833	146195511	+	3.55022e-05	6.21389e-06	5.99066e-06	0.0507795	0.864709	35.8596	K153	E17
TSS12626	Mcoln2	chr3	146150174	146195512	+	0.0329966	0.0463924	0.0266554	0.0727724	0	9.01696	K599	E15
TSS12629	Ctbs	chr3	146450493	146465771	+	0.730224	2.55136	2.5655	5.0269	3.58766	13.4952	K597	E15
TSS12630	Gng5	chr3	146499836	146505543	+	13.7886	17.7514	18.8312	18.1048	20.3296	40.8332	K223	E5
TSS12633	Eltd1	chr3	151437882	151545081	+	0.0614972	0.0252983	0.0887089	13.6644	3.07092	0.0118317	K553	E20
TSS12634	Fubp1	chr3	152210458	152236830	+	29.8864	28.2296	33.3127	30.2449	24.7522	10.9064	K483	E6
TSS12637	Zzz3	chr3	152396694	152462826	+	5.14255	10.7386	13.19	13.2178	11.009	9.10262	K513	E6
TSS12638	Pigk	chr3	152714100	152789013	+	1.4388	4.3586	5.30042	9.25656	7.43733	28.5202	K383	E15
TSS1264	Epm2a	chr10	11343445	11457477	+	0.373188	0.457433	0.644435	1.93012	1.73664	12.0118	K548	E17
TSS12641	Cryz	chr3	154596711	154623182	+	8.62875	3.39117	3.82604	4.09208	4.96384	10.7582	K602	E23
TSS12647	Ptger3	chr3	157566892	157644758	+	0.28406	0.539324	0.198195	0.0614902	1.31482	2.11165	K639	E18
TSS12648	Ankrd13c	chr3	157947466	158006837	+	30.1508	14.663	13.8671	12.1428	12.5135	12.4266	K572	E2
TSS12649	Lrrc40	chr3	158036703	158068478	+	11.5828	17.5784	22.1526	14.4937	12.022	5.65962	K598	E5
TSS12650	Depdc1a	chr3	159495433	159529955	+	1.92359	1.38178	1.45157	1.35618	0.993767	0.0477569	K308	E9
TSS12652	Wls	chr3	159839695	159935175	+	13.2927	49.0755	90.7643	62.839	31.4719	103.274	K330	E8
TSS12653	Pex2	chr3	5560188	5576248	-	4.7733	9.73373	10.6747	8.67112	8.16469	20.6233	K115	E28
TSS12656	Hey1	chr3	8663359	8667038	-	1.68698	2.15925	7.66469	1.76241	1.86066	0.324753	K190	E10
TSS12658	Tpd52	chr3	8929436	8964054	-	7.09099	4.1171	1.09335	0.732477	1.99602	0.241837	K554	E2
TSS12659	Tpd52	chr3	8929436	9004515	-	18.1017	7.94833	1.03161	2.37117	3.67609	75.0631	K629	E26
TSS1266	Plagl1	chr10	13090788	13131695	+	1.78906	0.559555	0.368085	8.55611	3.69759	0.123329	K284	E3
TSS12660	Zfp704	chr3	9427010	9610085	-	2.2278	2.81787	3.78767	5.48119	6.45466	7.81519	K181	E17
TSS12661	Pag1	chr3	9687482	9833679	-	0.136015	0.416073	0.708212	1.02535	1.51094	7.65215	K459	E16
TSS12664	Fabp4	chr3	10204343	10208576	-	0.11965	0.128889	0.0619015	0.0202887	0.0782394	80.7511	K2	E25
TSS12668	Zfand1	chr3	10339956	10351301	-	2.94872	2.03156	1.58568	1.404	1.68592	2.0013	K239	E23
TSS12669	Snx16	chr3	10417817	10440124	-	7.72721	5.24428	3.70571	5.00705	3.24201	9.62243	K408	E27
TSS1267	Fuca2	chr10	13501028	13517275	+	1.83719	3.99211	2.8223	5.35848	4.25988	85.656	K575	E16
TSS12670	1810022K09Rik	chr3	14606289	14611256	-	32.2951	16.2603	15.1983	12.3155	11.6653	13.1813	K572	E2
TSS12673	Gm9733	chr3	15296551	15332302	-	0	0.103659	0.0805654	0.0214114	0.247417	7.04862	K392	E17
TSS12677	Gm5150	chr3	15948070	16006332	-	0	0.0515614	0.0366411	0	0.162241	13.1093	K215	E17
TSS12678	Cyp7b1	chr3	18071950	18243338	-	0.909194	2.32698	0.69696	0.257211	0.0903673	0	K589	E6
TSS12680	Pde7a	chr3	19225918	19264969	-	7.68448	7.69027	9.07179	5.74245	3.21831	2.9799	K596	E6
TSS12681	Pde7a	chr3	19225918	19311322	-	3.64496	6.06846	4.92383	4.16108	2.41253	1.91635	K53	E5
TSS12682	Crh	chr3	19693401	19695396	-	0	1.16359	0.159053	0	0	0	K331	E12
TSS12683	Hps3	chr3	19995945	20035310	-	3.38252	2.91939	3.01355	3.70927	4.20557	14.9422	K45	E25
TSS12684	Gyg	chr3	20122084	20155096	-	7.07998	5.81836	8.90762	20.8697	15.071	110.701	K338	E16
TSS12685	Cpa3	chr3	20215616	20242181	-	0	0	0	0.0071157	0.24813	18.7483	K604	E19
TSS12690	Ect2	chr3	27097222	27153878	-	33.8555	21.3857	21.1338	17.99	14.7653	1.25639	K246	E2
TSS12691	Fndc3b	chr3	27416162	27710439	-	1.89015	2.67717	3.97766	14.7896	4.44334	21.4922	K296	E15
TSS12693	Mecom	chr3	29951296	30013204	-	0.144054	0.185459	0.120315	6.57961	0.394329	0.025548	K171	E11
TSS12696	Lrrc34	chr3	30624267	30647818	-	3.2316	0.791562	0.203251	0.31894	0.368305	0.663664	K361	E26
TSS12699	Zmat3	chr3	32334794	32365665	-	12.3008	4.36277	4.99662	5.58503	6.26427	12.706	K649	E23
TSS12701	Gnb4	chr3	32583528	32616535	-	3.10703	7.49405	12.7404	15.3917	7.60872	10.0507	K525	E12
TSS12702	Mrpl47	chr3	32727497	32736755	-	16.7166	14.4622	20.8937	12.8286	12.1406	6.18881	K403	E2
TSS12708	Dcun1d1	chr3	35892105	35930074	-	0.378495	0.998228	1.34995	1.70206	2.79846	1.48349	K535	E13
TSS1271	Cited2	chr10	17723228	17725674	+	18.1777	11.1471	20.1719	18.5149	52.3358	17.8134	K267	E1
TSS12714	Anxa5	chr3	36448924	36475887	-	13.1686	16.1165	18.718	59.3817	15.5763	298.703	K599	E15
TSS12715	Ccna2	chr3	36564865	36571996	-	94.075	62.5342	77.1021	60.8214	59.1114	1.47283	K60	E2
TSS12716	Bbs7	chr3	36573143	36613389	-	0.813193	1.66547	1.78307	2.01223	1.00402	3.82581	K293	E15
TSS12717	Trpc3	chr3	36620482	36690167	-	0.256961	2.16649	6.51771	0.313846	0.187605	0.0105092	K188	E6
TSS12721	Nudt6	chr3	37404984	37419590	-	0.4685	0.846247	0.875329	1.51182	1.52966	2.08415	K605	E17
TSS12723	Ankrd50	chr3	38449261	38484816	-	4.35853	6.56799	6.64178	17.8534	4.39539	4.18006	K298	E9
TSS12724	Mfsd8	chr3	40818172	40846854	-	0.743091	1.17236	1.46149	1.42489	1.90186	7.52537	K512	E16
TSS12726	Sclt1	chr3	41626705	41742514	-	1.66538	3.0674	3.77288	2.76898	2.83856	1.52288	K463	E6
TSS12727	Pabpc4l	chr3	46442197	46447941	-	1.1614	1.68835	1.5638	3.65031	1.19168	0.339328	K139	E9
TSS12728	Pcdh18	chr3	49743296	49757316	-	1.6226	5.5078	15.5066	7.21263	2.12465	0.0300206	K31	E9
TSS12729	Slc7a11	chr3	50364936	50443613	-	0.0166615	0.0503134	0.0183012	0.313981	3.00363	28.485	K90	E17
TSS1273	Reps1	chr10	18055940	18125155	+	15.053	11.811	12.0216	9.43745	10.1642	5.02556	K366	E2
TSS12730	Elf2	chr3	51255665	51325987	-	15.2028	16.1158	22.8483	26.7121	21.8981	35.4604	K7	E28
TSS12731	Mgarp	chr3	51388413	51396547	-	2.11072	1.78024	3.65273	0.928935	0.24162	0.0428403	K586	E6
TSS12734	Maml3	chr3	51687613	52105006	-	0.421316	2.05935	1.54027	3.61909	3.23333	2.54813	K235	E15
TSS12735	Cog6	chr3	52982123	53017223	-	6.72572	5.57404	6.00253	8.29261	6.5704	18.3772	K430	E27
TSS12736	Nhlrc3	chr3	53451996	53463258	-	1.77935	5.83947	4.34226	7.35728	5.13095	70.6542	K179	E15
TSS12737	Frem2	chr3	53513938	53657355	-	2.27133	9.36932	2.72008	0.218221	0.110546	0.878681	K558	E5
TSS12738	Ufm1	chr3	53853376	53863807	-	3.28117	4.79686	5.47088	8.22476	5.21791	17.7934	K599	E15
TSS12739	Exosc8	chr3	54728679	54735364	-	20.7657	19.2133	23.8254	21.7608	22.984	9.39584	K489	E6
TSS12745	Wwtr1	chr3	57455644	57575910	-	8.68758	11.6953	10.6786	18.5831	5.73053	1.17263	K286	E6
TSS12748	Pfn2	chr3	57841895	57847757	-	3.20706	3.76438	3.78914	3.48349	0.788401	3.91791	K5	E28
TSS12749	Serp1	chr3	58521971	58525884	-	56.5035	41.5954	59.2716	88.0881	70.4938	441.443	K231	E27
TSS1275	Nhsl1	chr10	18469981	18533891	+	1.06433	2.20328	1.25569	2.17363	0.714943	0.0821344	K270	E9
TSS12751	Siah2	chr3	58674949	58692388	-	1.34765	1.71939	4.07152	3.56293	3.08481	8.33204	K170	E17
TSS12753	Gpr171	chr3	59096448	59101821	-	0	0.00989103	0	0	1.13115	3.19404	K195	E17
TSS12754	P2ry14	chr3	59114625	59130624	-	0	0	0	0.0449526	1.31978	43.6159	K153	E17
TSS12756	P2ry13	chr3	59207894	59210882	-	0	0	0	0.00383006	0.682603	7.99069	K141	E19
TSS12757	P2ry12	chr3	59216271	59262831	-	0	0.0285357	0	0	0.0949893	2.49648	K337	E17
TSS12758	Igsf10	chr3	59316735	59344256	-	0.754784	1.01016	1.06674	1.32985	1.67573	0.122948	K301	E9
TSS1276	Perp	chr10	18845071	18857072	+	61.6073	19.3538	7.02627	5.45116	18.2463	4.90818	K150	E23
TSS12761	Plch1	chr3	63696234	63850991	-	1.79458	1.97587	0.782137	0.338964	0.122174	0	K412	E6
TSS12762	E130311K13Rik	chr3	63914696	63929385	-	0.863805	1.33242	0.933253	1.45402	1.72472	5.94874	K495	E16
TSS12763	Slc33a1	chr3	63942324	63964733	-	4.20233	7.75355	9.15246	9.80038	8.50675	30.8226	K277	E15
TSS12770	Ssr3	chr3	65379657	65392553	-	55.5233	71.0825	92.4981	145.991	86.9301	124.927	K40	E5
TSS12774	Lxn	chr3	67457999	67463907	-	5.1161	2.96323	2.41159	7.70504	4.47326	10.446	K437	E21
TSS12776	Ift80	chr3	68892499	69004570	-	5.1318	5.14634	5.18544	2.65475	3.55065	1.4916	K506	E2
TSS12777	Trim59	chr3	69035294	69044742	-	13.9622	20.1183	22.8354	16.5557	11.3292	0.485635	K312	E6
TSS12779	B3galnt1	chr3	69574186	69598861	-	2.92979	1.99508	4.05157	3.70059	0.9905	35.6865	K367	E25
TSS1278	Ifngr1	chr10	19591958	19610225	+	2.45012	3.71259	4.85932	8.65748	8.89989	114.626	K85	E16
TSS12783	Bche	chr3	73635809	73708415	-	0.678472	1.20996	1.53493	1.98651	1.17886	1.84885	K533	E15
TSS12787	Golim4	chr3	75876384	75956831	-	1.64488	3.54393	4.73269	9.26389	5.42407	8.51017	K225	E15
TSS12788	Rapgef2	chr3	79062529	79145875	-	3.8251	5.33235	5.53176	7.67963	4.84033	4.22716	K450	E7
TSS12789	Fnip2	chr3	79455971	79567679	-	6.32833	7.17225	8.77475	14.5077	9.36123	117.102	K614	E16
TSS12790	Etfdh	chr3	79603788	79628767	-	6.98004	7.73152	7.58177	12.822	11.8519	36.7014	K575	E16
TSS12792	Tmem144	chr3	79813153	79842662	-	0.736349	3.17974	3.56484	4.49814	2.24948	8.63999	K537	E15
TSS12795	Tdo2	chr3	81958414	81975728	-	0.12782	0.225572	0.662795	12.694	1.26466	0	K352	E9
TSS12796	Gucy1b3	chr3	82032004	82074711	-	0.491386	0.722671	0.830633	11.656	8.62658	0.15666	K171	E11
TSS12797	Gucy1a3	chr3	82092427	82145877	-	0.0684273	0.0923659	0.12403	3.01485	10.33	0.0803074	K74	E20
TSS12802	Tlr2	chr3	83836272	83841608	-	1.26275	1.37566	1.0402	2.49834	2.94744	44.4963	K205	E16
TSS12804	Mnd1	chr3	84087934	84155786	-	5.67482	6.26004	5.44024	2.88597	4.14409	0.294045	K281	E6
TSS12806	Trim2	chr3	84160439	84220877	-	2.2393	1.45338	1.24086	0.518603	0.0268102	0.477741	K360	E28
TSS12808	Trim2	chr3	84160439	84270783	-	4.00005	2.80091e-05	4.05288e-05	0	0.48308	0	K39	E3
TSS1281	Map3k5	chr10	19934526	20142750	+	1.49473	2.67562	4.03667	0.741777	4.42808	3.07709	K34	E14
TSS12812	Arfip1	chr3	84496064	84582625	-	6.31299	9.72762	10.1617	13.0746	7.33371	31.4709	K432	E30
TSS12814	Fam160a1	chr3	85660063	85746209	-	0.834435	1.05976	0.48571	1.7393	2.96597	0.668655	K472	E3
TSS12815	Glt28d2	chr3	85869846	85887518	-	0.263471	0.615174	0.487066	0.933016	1.31563	0.308347	K535	E13
TSS12818	Mab21l2	chr3	86545581	86548283	-	0.283507	2.62079	0.158605	0.366724	0.0968184	0.0273483	K230	E7
TSS12819	Dclk2	chr3	86786150	86920884	-	1.80538	1.0152	0.65057	0.824806	0.329439	0.336157	K637	E2
TSS1282	Map7	chr10	20148920	20281590	+	3.657	3.58459	0.443929	0.57502	3.40297	2.96151	K228	E26
TSS12820	Cd1d1	chr3	86995836	86999340	-	1.00424	0.402416	0.167934	1.02545	1.56796	0.945934	K159	E19
TSS12824	Pear1	chr3	87749097	87768953	-	0.285662	0.539855	1.13133	4.28887	2.794	0.342402	K615	E20
TSS1283	Gm6251	chr10	20208439	20209030	+	11.6244	43.4665	51.9855	58.7212	69.3385	113.357	K349	E15
TSS12830	Apoa1bp	chr3	88056523	88058495	-	11.2623	14.9133	13.1698	20.5523	21.486	74.4796	K464	E25
TSS12833	Tsacc	chr3	88282760	88296838	-	5.49062	2.13866	3.24973	1.24452	1.80528	1.36004	K496	E2
TSS12834	Tmem79	chr3	88328653	88334433	-	8.71585	2.53277	0.743314	0.359857	0.541699	0.333229	K363	E2
TSS12838	Pmf1	chr3	88394143	88410316	-	34.9907	22.2826	28.6874	18.8712	26.1442	3.64966	K253	E2
TSS12839	Slc25a44	chr3	88410496	88425139	-	6.18733	5.28479	6.47452	5.91566	5.10133	14.5073	K509	E27
TSS12843	Sema4a	chr3	88435962	88461182	-	0.965121	0.12504	0.320132	0.00914011	0	1.23348	K509	E27
TSS12844	Lmna	chr3	88481149	88503332	-	22.8949	13.2685	14.6756	43.1221	34.6276	195.081	K378	E25
TSS12845	Lmna	chr3	88483206	88493299	-	7.39017	0	0	0	0	13.0604	K622	E25
TSS12846	Rab25	chr3	88542029	88548279	-	7.67629	2.66585	0.423785	0.0207528	0.094121	0	K609	E2
TSS12849	Syt11	chr3	88744701	88772599	-	4.40411	1.74364	0.984328	1.19367	0.740272	2.15052	K551	E23
TSS1285	Mtfr2	chr10	20347819	20361669	+	3.63893	1.47505	2.15326	2.20094	3.59621	0.576196	K617	E9
TSS12850	Msto1	chr3	88909616	88913950	-	35.1278	22.708	26.0097	17.4714	14.3618	11.3654	K266	E2
TSS12852	Rusc1	chr3	89083979	89090031	-	3.6281	1.31373	1.13572	1.22547	1.34406	8.00802	K112	E25
TSS12853	Rusc1	chr3	89083979	89093363	-	1.00064	0.309981	0.352973	0.374915	0.294192	0.0330161	K479	E9
TSS12854	Fdps	chr3	89093588	89101967	-	18.7517	12.4667	15.0982	34.8911	34.5462	43.6044	K333	E21
TSS12859	Slc50a1	chr3	89268246	89270570	-	5.83464	2.34056	2.66701	4.94035	4.84435	19.3674	K622	E25
TSS1286	Ahi1	chr10	20952547	21080429	+	1.81423	1.78083	1.82233	3.08869	4.12173	2.38215	K410	E20
TSS12860	Efna1	chr3	89271730	89279645	-	1.76549	5.04178	3.75187	5.63143	0.664544	0.200568	K450	E7
TSS12862	Efna3	chr3	89314951	89322879	-	3.48813	13.7667	16.1305	0.766396	0.208631	0	K77	E6
TSS12863	Efna4	chr3	89333393	89338028	-	4.838	8.46157	8.36697	4.5595	1.01722	0.00854965	K310	E6
TSS12864	Adam15	chr3	89339640	89350010	-	2.19641	2.07558	2.75231	20.8363	5.902	75.1265	K198	E22
TSS12866	Zbtb7b	chr3	89377646	89393203	-	4.64378	3.54434	2.00181	2.2043	4.01173	31.4853	K42	E25
TSS12868	Flad1	chr3	89402673	89411863	-	5.60252	5.67888	5.4993	5.82675	8.41669	17.1812	K46	E25
TSS12869	Cks1b	chr3	89415472	89418291	-	102.553	114.468	123.504	109.442	84.9086	17.6964	K483	E6
TSS12871	Il6ra	chr3	89869324	89913162	-	0.592419	0.627789	0.281072	0.15889	1.64905	8.96956	K8	E25
TSS12872	Atp8b2	chr3	89939481	89963332	-	8.70237	13.0932	20.22	25.2567	16.8012	11.599	K188	E6
TSS12873	Hax1	chr3	89995457	89998686	-	6.80524	3.07708	3.9821	2.6667	3.34189	4.56976	K37	E23
TSS12876	Creb3l4	chr3	90237500	90243512	-	0.856155	1.00524	0.608097	0.266778	0.0965186	1.0153	K100	E28
TSS12877	Slc27a3	chr3	90385233	90389927	-	4.37435	8.09315	11.3804	7.00895	1.86434	0.195417	K546	E6
TSS12879	Npr1	chr3	90450592	90465866	-	1.71374	3.42441	2.42194	5.21928	0.354914	2.17162	K14	E8
TSS12880	Snapin	chr3	90488026	90491013	-	4.23048	7.18541	5.63752	10.464	7.53852	32.9275	K303	E15
TSS12882	S100a1	chr3	90511034	90514330	-	1.5779	2.31188	2.6121	2.06791	5.44608	667.7	K2	E25
TSS12883	S100a9	chr3	90692633	90695691	-	0	0	0	0	0.157811	13.7453	K185	E19
TSS12892	Ivl	chr3	92570900	92573735	-	0.113574	0.0132814	0.0900101	0.0457689	0.00930459	4.90146	K628	E22
TSS12909	Crct1	chr3	93014205	93015686	-	1.05293	0.0156935	0.0282266	0.0711981	0	11.7255	K336	E25
TSS12920	Snx27	chr3	94497544	94582702	-	6.99388	11.0381	13.1008	11.1974	10.691	57.8605	K189	E25
TSS12921	Tuft1	chr3	94612759	94658806	-	1.82537	1.49664	0.90275	8.9036	7.58991	3.31199	K307	E3
TSS12922	Cgn	chr3	94760070	94786515	-	8.79629	6.09372	1.0886	0.883141	0.785546	0.0202188	K274	E2
TSS12924	Zfp687	chr3	95006702	95015238	-	6.89835	5.96774	5.20661	4.99077	6.4872	2.18411	K274	E2
TSS12928	Tnfaip8l2	chr3	95139521	95142360	-	0.105195	0.0749354	0.025752	0.0193537	1.59209	75.5	K278	E19
TSS12929	Gabpb2	chr3	95181766	95217942	-	6.74624	10.0169	15.1728	9.79273	11.5406	6.69199	K549	E6
TSS1293	Sgk1	chr10	21992223	21999902	+	7.66306	2.51371	1.1173	1.44291	0.0745656	82.1133	K173	E27
TSS12930	Mllt11	chr3	95218544	95228677	-	5.03998	1.94677	1.62841	1.7182	1.57504	2.5385	K543	E23
TSS12932	Bnipl	chr3	95241293	95251193	-	5.21911	2.04843	1.37236	0.0466392	0.0745738	0.0880919	K610	E5
TSS12933	Prune	chr3	95253674	95282076	-	12.6458	6.02048	5.26396	5.80197	8.13871	12.995	K543	E23
TSS12938	Ecm1	chr3	95734148	95739569	-	1.23211	0.234598	0.342623	1.59893	2.11246	20.4365	K618	E19
TSS1294	Sgk1	chr10	21993890	21999902	+	0	1.11942	0.733718	2.2619	0.155277	1.40125	K537	E15
TSS12941	Prpf3	chr3	95830622	95855753	-	27.9585	14.8679	16.8559	11.8994	10.0154	7.7054	K559	E2
TSS12943	Gm129	chr3	95878505	95882228	-	1.0137	0.449599	0.651552	0.227834	0.444587	0.390188	K578	E24
TSS12944	BC028528	chr3	95884973	95891930	-	2.83842	1.9471	3.94724	11.1215	2.75376	69.2122	K75	E16
TSS12945	Car14	chr3	95897800	95904639	-	1.25307	6.10048	12.7903	0.814338	0.211885	0	K358	E6
TSS12946	Plekho1	chr3	95988836	95995839	-	3.49044	7.47782	15.389	29.7472	8.55218	150.202	K457	E16
TSS12947	Vps45	chr3	95999832	96058455	-	3.37916	2.82214	3.45161	5.90916	4.75611	16.876	K238	E16
TSS12949	Hist2h2ac	chr3	96220455	96220844	-	48.9406	163.544	230.005	156.895	174.206	19.3558	K607	E6
TSS1295	Sgk1	chr10	21994666	21999902	+	44.2106	57.5624	28.0105	36.0453	4.35246	204.287	K574	E28
TSS12950	Hist2h3c2	chr3	96238108	96239127	-	3.9106	11.5617	13.6893	9.2877	10.9989	6.19848	K611	E6
TSS12952	Hist2h4	chr3	96262970	96263317	-	380.027	756.857	858.511	621.891	1089.84	39.1058	K84	E6
TSS12953	Fcgr1	chr3	96282909	96293969	-	0.00959505	0	0	0	0.783009	158.281	K635	E19
TSS12955	Polr3gl	chr3	96577874	96594158	-	1.37609	0.318656	0.779802	1.99848	2.23255	10.446	K618	E19
TSS12956	Nudt17	chr3	96705892	96708560	-	2.2288	1.2467	1.10853	0.31005	0.268536	0.14262	K266	E2
TSS12960	Gpr89	chr3	96871066	96905298	-	6.7327	10.6245	14.4137	12.2757	13.0462	18.7948	K250	E12
TSS12962	Bcl9	chr3	97203662	97227364	-	0.966975	1.46392	1.69401	1.17489	1.47621	0.650296	K439	E9
TSS12966	Pde4dip	chr3	97689829	97888707	-	0.220316	0.0243513	2.82259	3.32042	1.03216	0.716821	K521	E17
TSS12967	Pde4dip	chr3	97738844	97768014	-	3.11438	2.91429	5.54222	6.37599	3.09123	9.5515	K447	E22
TSS12969	Phgdh	chr3	98313171	98339969	-	4.1358	6.61823	5.50744	6.79866	11.0847	12.3193	K229	E31
TSS12978	Hsd3b1	chr3	98852197	98859794	-	0.0138818	0	0.00507736	0.419527	2.97758	0.0146193	K468	E20
TSS12980	Wdr3	chr3	100138180	100162403	-	30.0915	27.1232	34.3201	20.1528	22.374	14.2262	K165	E2
TSS12981	Fam46c	chr3	100471536	100489192	-	0.449757	0.313897	0.411109	0.706352	6.16112	9.57325	K141	E19
TSS12982	Man1a2	chr3	100562205	100685473	-	3.9006	8.67391	12.0468	12.2906	10.1271	15.0276	K178	E12
TSS12986	Ptgfrn	chr3	101040236	101110166	-	4.72884	18.9051	18.987	17.1828	4.62036	8.31748	K119	E6
TSS12991	Vangl1	chr3	102156696	102203963	-	0.252372	0.690623	1.62577	0.61195	0.102664	0.0785038	K579	E6
TSS12992	Vangl1	chr3	102156696	102204693	-	5.72468	7.9906	10.1848	9.84125	9.59913	3.42131	K499	E9
TSS12996	Atg4a	chr3	103643953	103646068	-	0.5367	0.72142	1.00091	1.95697	1.58056	4.8448	K96	E16
TSS12997	Olfml3	chr3	103735394	103738001	-	0.077877	0.292753	1.00776	1.42866	0.48392	0.134759	K234	E10
TSS12998	Hipk1	chr3	103739815	103791275	-	6.68004	8.08983	10.2063	10.812	17.8212	19.5265	K34	E14
TSS12999	Dclre1b	chr3	103800605	103809387	-	2.68447	2.12919	3.23968	2.76086	5.09228	2.60775	K267	E1
TSS130	Nif3l1	chr1	58447633	58462276	+	19.4724	15.3465	19.7826	9.87452	10.1117	9.86737	K511	E2
TSS1300	H60b	chr10	22273474	22288848	+	0.206456	1.40557	1.2894	0.778822	0.180542	45.9094	K277	E15
TSS13000	Magi3	chr3	104013265	104220406	-	1.71519	3.65009	11.3123	11.2161	3.98681	2.03711	K482	E6
TSS13003	Mov10	chr3	104794834	104818305	-	9.44655	8.54729	3.14067	3.72223	5.50249	7.54698	K592	E29
TSS13004	Mov10	chr3	104794834	104818563	-	0.370769	0.37866	0.180839	2.15049	2.61361	4.62917	K486	E21
TSS13005	Capza1	chr3	104822785	104864505	-	0.656264	1.20162	1.3606	1.43448	1.44988	3.637	K383	E15
TSS13006	Wnt2b	chr3	104944805	104961709	-	0.351556	0.809261	3.53876	1.22787	0.48938	0.0108865	K623	E9
TSS13009	Ddx20	chr3	105678462	105687571	-	25.4849	26.137	26.5764	15.0315	17.8982	8.59409	K506	E2
TSS1301	Slc2a12	chr10	22645011	22703880	+	0.160726	0.189402	0.342861	1.16165	0.276317	0.25136	K309	E11
TSS13010	Rap1a	chr3	105728282	105801336	-	5.74683	7.67784	12.9413	11.9525	14.935	24.9037	K142	E14
TSS13011	I830077J02Rik	chr3	105925891	105932664	-	0.0938386	0.0561093	0.00995029	0.727435	4.32491	3.82318	K486	E21
TSS13018	Cept1	chr3	106502260	106547761	-	5.0622	11.0999	13.2632	14.184	10.669	55.8245	K277	E15
TSS13019	Cd53	chr3	106758861	106790149	-	0.0264266	0	0.0108214	0.0102696	3.46349	331.29	K168	E19
TSS1302	Slc18b1	chr10	23796986	23827968	+	1.21438	0.603025	0.341268	0.432017	0.433153	0.634354	K361	E26
TSS13029	Csf1	chr3	107741048	107760469	-	6.64513	3.19915	2.41611	16.6176	4.22457	176.388	K280	E16
TSS13033	Gstm2	chr3	107981702	107986436	-	3.74854	1.24375	0.518905	2.72067	3.988	23.7556	K245	E25
TSS13034	Gstm1	chr3	108012250	108017973	-	4.34593	1.57195	0.80595	0.82419	1.24169	49.5561	K42	E25
TSS13035	Gstm4	chr3	108040408	108044859	-	2.50027	1.70616	1.04048	2.33016	2.6612	13.3172	K217	E25
TSS13036	Ampd2	chr3	108074062	108086627	-	5.91408	8.80674	10.7624	12.6198	18.6191	10.0294	K492	E14
TSS13037	Gnai3	chr3	108107299	108146114	-	46.1603	74.9444	81.6009	75.3328	54.6629	113.22	K558	E5
TSS13039	Cyb561d1	chr3	108195771	108200834	-	0.784233	1.26717	1.20329	1.33103	1.70526	4.25164	K495	E16
TSS13040	Atxn7l2	chr3	108202255	108210934	-	2.57741	1.75708	1.54252	0.784252	0.839048	0.579876	K266	E2
TSS13045	Tmem167b	chr3	108556425	108562466	-	3.30272	8.04899	11.067	14.9339	11.6	38.4193	K568	E15
TSS13046	Gpsm2	chr3	108678638	108722299	-	7.21633	7.74872	8.23693	4.65791	4.80439	3.00194	K111	E2
TSS13047	Stxbp3a	chr3	108793180	108840502	-	4.75114	3.53826	3.78256	4.25728	4.36512	21.1994	K364	E25
TSS13050	Fam102b	chr3	108970997	109027607	-	1.5549	2.04169	3.2771	7.46336	7.29387	17.2223	K423	E17
TSS13064	S1pr1	chr3	115710433	115715055	-	0.577008	0.396355	3.53886	17.9723	6.8889	11.2907	K521	E17
TSS13065	Slc30a7	chr3	115938973	116007406	-	2.63152	3.50256	4.66023	5.41061	3.48958	11.7064	K54	E15
TSS13066	Vcam1	chr3	116110020	116129688	-	0.128048	0.0101091	0.0137445	4.64669	0.642338	0.0969104	K351	E20
TSS13068	Cdc14a	chr3	116272553	116424032	-	1.08769	1.7111	2.23702	2.25451	1.96486	1.37943	K478	E13
TSS13072	Slc35a3	chr3	116670798	116712280	-	3.57408	3.84498	5.11803	6.09877	8.68564	11.5051	K248	E19
TSS13073	Agl	chr3	116739999	116808166	-	1.50171	0.8473	0.711925	2.32664	3.19412	5.99854	K647	E19
TSS13076	Snx7	chr3	117781497	117868936	-	3.4201	4.37091	4.02302	8.49657	4.14709	19.9838	K130	E15
TSS13077	Ptbp2	chr3	119718742	119783388	-	9.94554	18.3146	19.4222	10.8151	7.87306	2.55848	K598	E5
TSS13081	Abcd3	chr3	121758910	121815215	-	1.83151	9.01492	10.4245	9.34676	8.21937	34.5172	K514	E15
TSS13082	Fnbp1l	chr3	122538719	122619667	-	13.1421	13.4685	11.3356	10.7006	5.44606	0.827928	K216	E6
TSS13083	Usp53	chr3	122933601	122984447	-	3.66102	2.92707	2.00136	1.32291	0.962278	1.36949	K78	E5
TSS13086	Mettl14	chr3	123368295	123385990	-	9.75586	7.13575	9.6361	7.39434	6.34898	3.95767	K304	E2
TSS13089	Ugt8a	chr3	125865343	125938550	-	2.14507	1.09204	0.32647	0.0692693	0.0391333	0	K497	E2
TSS13091	Ank2	chr3	126921607	126998452	-	1.41758	1.83921	1.53063	0.981219	0.411415	0.338403	K72	E6
TSS13092	Larp7	chr3	127536714	127553349	-	14.3743	16.7838	21.8724	13.8878	12.3462	4.04265	K644	E6
TSS13093	Alpk1	chr3	127670310	127780527	-	0.1378	0.484123	0.418169	0.683433	1.00368	11.4521	K495	E16
TSS13094	Ap1ar	chr3	127807265	127837492	-	9.82727	15.5017	20.7296	16.2983	13.8	15.6081	K519	E6
TSS13095	5730508B09Rik	chr3	127869688	127896323	-	0.554787	0.607585	0.772613	2.09338	2.5403	23.1124	K548	E17
TSS13100	Gar1	chr3	129824912	129831396	-	29.7269	23.7742	28.6322	15.4567	17.3608	4.33381	K489	E6
TSS13101	Ccdc109b	chr3	129914960	129970206	-	0	0.435543	0.254441	0.0583127	0.0430764	4.03748	K514	E15
TSS13102	Sec24b	chr3	129983185	130060907	-	2.26821	3.61773	5.23691	6.3545	5.71515	8.21246	K47	E15
TSS13103	Ostc	chr3	130695917	130709444	-	42.4052	82.0605	101.991	114.919	57.0045	147.946	K116	E28
TSS13108	Sgms2	chr3	131318986	131344923	-	0.375814	0.321718	0.184931	0.585788	0.314217	4.66047	K12	E16
TSS13110	Npnt	chr3	132882696	132950291	-	1.57917	0.539742	0.181296	1.00364	0.964005	0.417185	K242	E3
TSS13111	Gstcd	chr3	132982551	133091740	-	9.47306	10.794	12.1403	11.4327	11.4137	4.89579	K77	E6
TSS13113	Tet2	chr3	133463677	133544390	-	7.76264	0.793647	1.12456	4.25585	3.96349	5.56674	K333	E21
TSS13114	Cisd2	chr3	135406412	135423433	-	5.85403	10.1162	12.6602	8.55414	9.2966	25.7137	K115	E28
TSS13115	Nfkb1	chr3	135584655	135691547	-	6.94989	10.3276	12.0687	14.6187	9.23157	24.8696	K52	E30
TSS13116	Bank1	chr3	136053364	136326046	-	0	0	0	0	0.0338944	5.14786	K185	E19
TSS13118	Dapp1	chr3	137931006	137981549	-	4.05123	0.821751	0.630168	3.55972	25.19	8.06553	K159	E19
TSS13123	Rap1gds1	chr3	138925906	139075199	-	10.1377	12.1101	17.2769	20.5497	14.2995	41.9605	K88	E25
TSS13126	Pdlim5	chr3	142239585	142395696	-	9.06355	10.8662	11.8064	17.1537	8.77832	22.4731	K5	E28
TSS13129	Lmo4	chr3	144188530	144202396	-	15.3278	5.04979	4.07507	4.84459	4.46526	6.3889	K58	E23
TSS13132	Sh3glb1	chr3	144688844	144720323	-	1.80853	9.40966	12.5989	19.865	15.8042	52.4599	K355	E15
TSS13141	Cyr61	chr3	145646971	145649985	-	24.5369	31.4439	20.3107	54.1737	14.5191	2.27956	K186	E2
TSS13144	Rpf1	chr3	146506346	146521423	-	33.7267	28.812	30.3792	20.7481	19.9528	12.1851	K249	E2
TSS13149	Prkacb	chr3	146729579	146781416	-	0	0.31353	0.0763125	0.134472	1.45426	12.3348	K392	E17
TSS1315	Stx7	chr10	24149317	24188959	+	8.03554	8.4597	7.05665	14.7188	10.3577	108.512	K315	E25
TSS13150	Prkacb	chr3	146729579	146812946	-	6.03312	10.8874	12.8611	12.4636	11.5174	13.7762	K250	E12
TSS13151	Lphn2	chr3	148815586	148954635	-	11.8374	19.5748	10.0358	10.4646	5.36779	19.0636	K227	E28
TSS13152	Ifi44	chr3	151730923	151749959	-	0.0217574	0	0	0	0.675475	21.9577	K635	E19
TSS13153	Ifi44l	chr3	151758737	151762891	-	0	0	0	0	0.127728	45.7931	K185	E19
TSS13155	Gipc2	chr3	152093841	152165900	-	0.777606	1.10346	0.0670519	0.0595176	0.130372	0.052137	K592	E29
TSS13156	Dnajb4	chr3	152183955	152193843	-	0.436546	0.345605	0.410923	3.66565	3.71786	5.51499	K207	E20
TSS13157	Dnajb4	chr3	152183955	152210299	-	0.425266	0.9155	0.987971	1.60461	2.38546	0.90274	K535	E13
TSS13158	Nexn	chr3	152236984	152266320	-	0.0774965	0.257203	0.273621	2.64632	0.472279	0.0283134	K469	E13
TSS1316	Moxd1	chr10	24223517	24302783	+	0.991592	1.1434	0.37772	0.00617856	0.0223581	0	K506	E2
TSS13160	Ak5	chr3	152462815	152668140	-	0.0853006	0.200252	0.122957	1.93363	0.529477	0.492185	K480	E20
TSS13162	St6galnac3	chr3	153202509	153725133	-	0.530476	0.835759	1.48401	5.63843	1.55805	0.0259743	K139	E9
TSS13167	Acadm	chr3	153922353	153944643	-	15.7421	11.0095	11.3407	11.1629	11.2142	77.4769	K503	E27
TSS13169	Tyw3	chr3	154576520	154597098	-	1.14311	1.28004	1.70472	1.14546	0.855964	0.648193	K263	E6
TSS1317	Ctgf	chr10	24595442	24598682	+	48.6657	8.78315	5.32256	23.2158	8.07617	0.0912544	K466	E9
TSS13171	Fpgt	chr3	155084919	155093378	-	3.49595	4.67539	4.22616	2.97052	3.29667	15.1614	K38	E25
TSS13172	Cth	chr3	157894248	157925063	-	20.6677	28.0782	13.1959	3.06262	3.66297	0.531633	K36	E2
TSS13173	Srsf11	chr3	158010493	158023422	-	3.71211	3.44507	3.00347	2.17381	2.10989	1.75039	K266	E2
TSS13174	Srsf11	chr3	158010493	158031754	-	15.8624	7.57823	13.6247	8.91128	11.28	3.30146	K465	E2
TSS13175	Srsf11	chr3	158010493	158036639	-	11.0725	24.6386	26.3373	20.6555	20.4284	12.0992	K565	E6
TSS13179	Lyn	chr4	3678121	3791612	+	2.02931	2.08535	1.80654	14.8648	18.0688	78.3164	K90	E17
TSS13180	Chchd7	chr4	3938888	3943525	+	10.9676	24.1539	23.5281	21.6505	23.5861	30.6374	K603	E5
TSS13181	Fam110b	chr4	5644179	5799944	+	4.4154	2.43612	1.00922	1.30797	0.839329	4.26074	K624	E26
TSS13185	Chd7	chr4	8690921	8866809	+	4.67165	6.91859	8.93947	6.81635	9.52563	2.50772	K439	E9
TSS13187	Gdf6	chr4	9844372	9862345	+	0.210766	0.41112	0.452696	3.16373	0.385367	0.00395301	K139	E9
TSS13189	Trp53inp1	chr4	11156441	11174377	+	32.6364	49.8673	21.9851	31.4246	19.0488	23.5478	K113	E29
TSS1319	Epb4.1l2	chr10	25359798	25523518	+	8.90029	11.1252	5.03566	9.42006	5.23019	21.4389	K641	E25
TSS13190	Ccne2	chr4	11191354	11204682	+	0.595834	2.55089	2.56722	2.03998	4.08263	0	K301	E9
TSS13191	Ccne2	chr4	11191709	11204779	+	6.17547	11.6662	16.3352	11.853	10.6272	0.598061	K499	E9
TSS13193	Rad54b	chr4	11558920	11615808	+	3.90755	5.32876	4.70525	4.07795	5.56233	0.257345	K460	E1
TSS13194	Fsbp	chr4	11579662	11587802	+	1.64931	1.25292	1.29531	1.30675	0.879552	0.0601372	K308	E9
TSS13195	Gem	chr4	11704447	11714993	+	0.442106	2.87488	6.24941	8.90414	1.96784	1.94797	K525	E12
TSS13199	Triqk	chr4	12906837	12981485	+	0.520412	1.22754	0.791734	2.65526	1.04713	2.70005	K563	E17
TSS132	Cflar	chr1	58713286	58758882	+	1.50876	2.75503	2.84016	9.02336	6.20459	30.1187	K96	E16
TSS1320	Epb4.1l2	chr10	25408368	25523518	+	23.4017	25.507	22.7766	22.7142	10.776	38.0068	K360	E28
TSS13205	Tmem64	chr4	15265820	15286753	+	12.2862	4.95284	7.77761	12.832	7.52782	17.6571	K458	E23
TSS13208	Mmp16	chr4	17853482	18118734	+	0.302951	1.06986	0.513947	0.430591	0.125125	0.00419494	K270	E9
TSS13210	Rmdn1	chr4	19575066	19606932	+	0.502432	1.1467	0.878406	1.79329	2.56527	7.85131	K9	E16
TSS13212	Ttpa	chr4	20008428	20030785	+	1.49023	1.00529	0.795904	0.268202	0.300117	0.154047	K266	E2
TSS13213	Ggh	chr4	20042052	20066111	+	3.43998	5.0567	2.14655	4.64658	3.16926	96.5391	K315	E25
TSS13216	Sfrs18	chr4	21847583	21876475	+	3.53787	11.4401	11.4859	8.13467	8.94532	6.83274	K331	E12
TSS13217	Coq3	chr4	21879675	21912126	+	4.19922	4.25097	4.44964	4.62415	5.08044	10.9633	K606	E25
TSS13218	Faxc	chr4	21931326	22001461	+	0.962501	1.20418	0.935041	0.771842	0.21196	0.0203769	K286	E6
TSS13219	Fbxl4	chr4	22357565	22434046	+	3.31078	2.27246	2.11152	4.18781	4.09686	9.37038	K245	E25
TSS1322	Arhgap18	chr10	26772512	26918648	+	1.24608	1.82569	1.35617	2.98921	4.97421	14.0932	K567	E17
TSS13220	Mms22l	chr4	24496462	24602948	+	17.9615	12.0651	12.1887	9.13134	10.881	2.08094	K246	E2
TSS13221	Ndufaf4	chr4	24898083	24905001	+	4.38691	8.80982	8.07313	3.82217	4.91685	3.17743	K83	E5
TSS13222	Gpr63	chr4	24973419	25009233	+	0.848591	1.00452	0.583123	0.134088	0.249341	0.104935	K413	E2
TSS13223	Epha7	chr4	28813145	28967499	+	1.36621	3.01654	1.10189	0.972451	0.955683	0.0450513	K444	E1
TSS13225	Bach2	chr4	32417435	32586108	+	0.593973	0.777167	1.16925	1.8451	0.501767	0.0313014	K129	E9
TSS13226	Casp8ap2	chr4	32615473	32653265	+	11.8136	16.8479	19.9123	15.2289	13.4253	4.70379	K77	E6
TSS13227	Mdn1	chr4	32657119	32775217	+	17.1145	21.6917	27.4286	12.9042	16.3826	6.14901	K507	E6
TSS13228	Lyrm2	chr4	32800259	32802254	+	3.35108	6.444	6.31028	9.98694	7.96213	12.8752	K537	E15
TSS13229	Rragd	chr4	32982998	33022180	+	9.70897	17.3362	12.3027	3.64192	1.76413	13.904	K404	E29
TSS1323	Ptprk	chr10	28074820	28597397	+	5.48546	10.8857	8.11302	1.05849	0.600542	0.038374	K64	E6
TSS13230	Ube2j1	chr4	33031425	33052364	+	4.67187	8.59798	10.8351	7.2284	7.31091	22.488	K115	E28
TSS13241	Aco1	chr4	40143265	40199009	+	10.9024	13.4995	15.5056	20.9341	12.5419	40.1539	K52	E30
TSS13244	Dnaja1	chr4	40722468	40737151	+	1.63287	3.10443	3.42609	2.33222	1.96552	1.49521	K513	E6
TSS13247	Chmp5	chr4	40948553	40965302	+	25.2443	29.7246	33.7437	42.8505	25.6816	107.354	K100	E28
TSS1325	Soga3	chr10	29143996	29199628	+	2.36829	1.51031	0.843288	0.553645	0.175281	0.0100403	K385	E2
TSS13250	Ubap1	chr4	41348996	41389766	+	13.5555	9.93079	11.5715	9.24779	8.34181	26.6673	K509	E27
TSS13251	Nudt2	chr4	41465148	41480926	+	9.30315	11.5818	13.7923	10.8699	12.2709	33.9852	K638	E28
TSS13254	Il11ra1	chr4	41760443	41769473	+	0.803409	0.193783	1.76902e-05	4.22017	4.51805	45.8157	K268	E21
TSS13255	Il11ra1	chr4	41762310	41769473	+	0.000165146	0.687032	1.47796	3.34347	0.847108	2.29082	K442	E15
TSS1327	Echdc1	chr10	29313166	29346661	+	1.08555	0.0703866	0.358776	1.68315	1.70724	5.96422	K219	E19
TSS13272	Dnajb5	chr4	42953094	42958732	+	1.02807	3.60215	1.98149	2.31831	0.605491	1.92696	K73	E5
TSS13274	Unc13b	chr4	43058984	43264887	+	2.11732	3.35379	2.08929	2.06404	1.30591	1.84507	K53	E5
TSS13276	Rusc2	chr4	43381982	43427086	+	1.4918e-05	0.0771607	1.44782e-06	0.300773	0.0380128	1.86313	K563	E17
TSS13277	Rusc2	chr4	43406574	43427086	+	0.345556	0.267593	0.128811	1.11555	0.50978	6.1409	K405	E16
TSS13278	Tesk1	chr4	43442277	43448075	+	2.11061	2.29001	1.89504	3.63665	2.16005	11.1503	K372	E16
TSS13279	Ccdc107	chr4	43493365	43495921	+	3.66086	3.8245	5.59742	7.16584	6.63013	24.4021	K183	E16
TSS1328	Echdc1	chr10	29313500	29346661	+	1.71044	2.26721	2.3574	4.12119	4.87654	7.74907	K9	E16
TSS13281	Creb3	chr4	43562634	43567060	+	8.27055	10.5187	11.3606	25.3225	9.62321	85.4398	K599	E15
TSS13283	Npr2	chr4	43631935	43651240	+	0.194481	0.245722	0.406697	1.31498	0.352179	0.327963	K309	E11
TSS13287	Reck	chr4	43875530	43944806	+	1.19191	1.43309	3.35626	3.83369	1.05582	0.660422	K441	E9
TSS13288	Glipr2	chr4	43957702	43979118	+	41.9459	23.2553	38.5627	81.6888	30.9209	18.7687	K158	E2
TSS13290	Clta	chr4	44012643	44032846	+	113.241	120.799	133.385	156.386	95.8435	512.154	K136	E27
TSS13291	Melk	chr4	44300917	44364675	+	27.7698	22.5506	26.0656	17.6809	13.8087	0.453701	K60	E2
TSS13293	Grhpr	chr4	44981411	44990696	+	10.9738	10.5137	11.8451	8.03272	11.6735	4.7766	K418	E2
TSS13294	Polr1e	chr4	45018625	45033692	+	12.3459	7.92848	11.75	5.11513	5.96663	2.22255	K156	E2
TSS13297	Dcaf10	chr4	45342101	45379722	+	2.50614	3.33414	4.26873	7.226	5.61601	7.92611	K292	E17
TSS13299	Aldh1b1	chr4	45799022	45804608	+	1.59806	1.28089	0.136199	0.413622	0.751586	27.6503	K487	E26
TSS133	Casp8	chr1	58795374	58847503	+	0.825893	2.25254	1.80004	7.25363	7.12289	39.4756	K9	E16
TSS13300	1300002K09Rik	chr4	45848947	45887008	+	0.0420233	0.583094	0.209411	0	0.0243067	17.5197	K400	E30
TSS13302	Tdrd7	chr4	45987462	46034759	+	1.30649	1.48941	0.74203	5.66979	5.06209	36.9581	K405	E16
TSS13303	Tmod1	chr4	46039222	46116032	+	0.0843347	0.0987586	0.340651	0.694967	8.99456	3.11787	K95	E19
TSS13306	Anp32b	chr4	46451117	46472523	+	6.74698	21.2416	26.0976	22.9263	29.5509	11.8648	K505	E6
TSS13308	Galnt12	chr4	47091953	47123042	+	2.24603	4.09475	3.26226	0.0353554	0.06278	3.4418	K329	E5
TSS13310	Tgfbr1	chr4	47353305	47414924	+	7.02651	11.9057	13.6397	18.2084	20.2388	73.8681	K455	E16
TSS13313	Stx17	chr4	48124919	48186506	+	0.927288	0.850647	1.11547	2.12479	2.54013	4.93198	K153	E17
TSS13314	Invs	chr4	48279802	48431953	+	0.70629	1.33291	1.52059	3.58387	2.63556	5.67337	K605	E17
TSS13315	Msantd3	chr4	48539946	48561920	+	9.91153	3.67218	3.86877	8.73562	3.20063	0.686391	K180	E2
TSS13316	Msantd3	chr4	48540081	48561920	+	5.44818	7.44858	5.55799	5.13165	3.1823	0	K460	E1
TSS13317	Msantd3	chr4	48540499	48561920	+	0.000373505	3.19919	2.10489	1.65914	0.752589	0.000342114	K462	E6
TSS13318	Tmeff1	chr4	48585193	48663131	+	32.8759	36.416	48.548	26.3583	10.2944	3.12428	K586	E6
TSS13319	Murc	chr4	48663514	48673492	+	0.476747	0.828411	1.32546	0.459042	0.344075	0.077449	K358	E6
TSS13322	Rnf20	chr4	49632060	49656886	+	8.66902	12.3328	15.9064	13.6484	16.7218	19.2595	K146	E5
TSS13324	Smc2	chr4	52439249	52488259	+	16.8109	31.7513	40.4991	38.0573	45.9138	4.44322	K499	E9
TSS13329	Nipsnap3b	chr4	53011924	53022059	+	11.4898	12.123	11.1478	14.311	14.7794	38.4654	K289	E29
TSS13330	Slc44a1	chr4	53440413	53622478	+	16.4253	11.2294	5.23511	8.58773	9.73483	10.4044	K608	E23
TSS13331	Fsd1l	chr4	53631471	53707009	+	2.86919	1.468	0.923117	0.77371	0.627182	0.3608	K426	E2
TSS13332	Fktn	chr4	53714182	53763271	+	3.64841	3.15923	4.88462	5.06827	3.81656	2.1769	K488	E9
TSS13334	Tmem38b	chr4	53826045	53862018	+	4.16427	1.02346	1.69762	1.98879	1.34412	23.0751	K197	E25
TSS13335	Zfp462	chr4	54947945	55083563	+	10.1988	2.05102	1.10777	4.74435	1.21586	0.381919	K365	E2
TSS13338	BC026590	chr4	56802329	56809605	+	0.889299	1.12836	1.74558	1.31406	2.00754	0.801108	K23	E10
TSS13340	Akap2	chr4	57845248	57896984	+	5.27953	6.14903	8.8515	32.3609	9.30986	9.46214	K201	E11
TSS13344	Dnajc25	chr4	59003193	59023398	+	2.53886	2.71661	3.65239	4.17468	3.02038	6.61639	K54	E15
TSS13345	Gng10	chr4	59035156	59041899	+	9.38682	15.1648	18.7953	26.1937	27.6782	102.065	K455	E16
TSS13346	Ugcg	chr4	59189550	59222833	+	15.7044	15.0093	13.8777	36.4807	34.9338	12.0918	K102	E9
TSS13347	Hsdl2	chr4	59581563	59618694	+	4.83622	3.48638	3.35774	3.82741	4.22376	11.1715	K42	E25
TSS13348	E130308A19Rik	chr4	59626221	59720969	+	1.14615	0.88999	1.18763	1.26566	1.40916	0.338688	K643	E9
TSS13349	E130308A19Rik	chr4	59626327	59754303	+	1.47049	2.31036	2.3405	2.71094	2.5359	0.673295	K359	E9
TSS1335	Tspyl4	chr10	34297421	34301320	+	0.903262	1.82422	2.75106	3.61811	1.55547	1.90225	K525	E12
TSS13350	Snx30	chr4	59805650	59904740	+	4.25917	5.59315	5.29753	15.3754	7.09137	23.6578	K332	E16
TSS13351	Mup6	chr4	60003549	60006214	+	3.84253	3.88885	0.334825	0	0	0	K93	E2
TSS13352	Slc31a2	chr4	62286445	62298411	+	3.55974	3.09007	2.90043	7.41301	1.92501	92.0227	K372	E16
TSS13353	Slc31a1	chr4	62360701	62391769	+	6.88577	9.11402	10.3659	13.6534	9.77816	36.3222	K276	E25
TSS13354	Prpf4	chr4	62408783	62426990	+	13.2709	11.1895	14.8768	8.99007	9.03236	5.6176	K403	E2
TSS13355	Bspry	chr4	62480067	62497298	+	10.4996	9.33076	1.42492	0.0981409	0.262186	0.264302	K395	E2
TSS13356	4933430I17Rik	chr4	62525369	62547993	+	0.188284	0.190531	0.249036	0.109907	0.151119	11.4959	K2	E25
TSS13358	Rgs3	chr4	62619672	62703019	+	0.239267	0.394723	0.776958	4.34945	0.384282	0.253179	K201	E11
TSS13359	Zfp618	chr4	62965574	63134030	+	1.04954	1.96862	1.5905	1.604	0.243228	0.0377689	K534	E6
TSS13360	Col27a1	chr4	63215412	63334990	+	0.319429	0.664906	1.12533	0.360011	0.065313	0.00246878	K546	E6
TSS13364	Atp6v1g1	chr4	63544765	63550701	+	5.72738	12.0382	11.8292	15.0202	9.43226	81.8774	K277	E15
TSS13365	6330416G13Rik	chr4	63560360	63586353	+	1.3608	1.33991	1.63547	1.17309	1.11509	23.2749	K631	E25
TSS13368	Tlr4	chr4	66827811	66842796	+	0.106551	0.0147802	0.0709685	7.22787	1.84192	49.1132	K207	E20
TSS1337	Frk	chr10	34483400	34611230	+	0.343311	0.349554	0.1111	1.26781	0.520743	0.303081	K307	E3
TSS13376	Kdm4c	chr4	74251879	74405864	+	13.2087	9.87226	5.92505	5.69968	5.82562	10.9618	K66	E29
TSS13378	Lurap1l	chr4	80910686	80954301	+	1.13366	0.818012	0.445858	0.783813	0.338503	0.00829541	K254	E9
TSS13381	Cntln	chr4	84884327	85131918	+	0.122818	0.396799	0.276344	1.10192	0.629528	0.5654	K224	E20
TSS13382	Sh3gl2	chr4	85205456	85389379	+	9.88427	0.542266	0.110216	0.00341795	0.0276398	0	K557	E2
TSS13385	Dennd4c	chr4	86748555	86850602	+	5.04236	3.67515	4.01344	7.16391	7.39273	19.7014	K378	E25
TSS13386	Acer2	chr4	86874414	86920881	+	1.21528	0.403438	0.370206	24.2784	1.4464	2.87482	K566	E22
TSS1339	Hdac2	chr10	36974544	37001888	+	43.11	44.0866	50.9921	45.545	35.9736	21.1931	K283	E6
TSS134	Casp8	chr1	58802502	58847503	+	3.61645e-05	0.0961717	0.0540003	0	0	5.98373	K149	E15
TSS1340	Lama4	chr10	38965515	39110188	+	0.60671	2.29958	8.97193	20.1005	3.3517	0.0715354	K313	E9
TSS1341	Tube1	chr10	39134023	39151058	+	3.11044	2.92842	3.03435	2.6518	2.07982	0.391881	K412	E6
TSS1342	Fyn	chr10	39369799	39565374	+	3.71782	3.70727	3.89986	12.2783	11.3046	9.00651	K351	E20
TSS13420	Mtap	chr4	89137370	89181090	+	15.3961	18.8722	35.0273	30.4804	10.8443	10.0382	K583	E6
TSS13424	Ift74	chr4	94614520	94693233	+	5.96167	8.52794	8.58706	6.84763	3.34941	2.77029	K72	E6
TSS13425	Tek	chr4	94739300	94874939	+	2.43858	0.289593	2.13783	109.948	9.99559	0.106542	K166	E11
TSS13426	Fggy	chr4	95557507	95926939	+	2.28808	2.35506	1.9225	2.60718	1.08075	8.57148	K173	E27
TSS13428	Hook1	chr4	95967379	96024274	+	20.9716	14.3984	4.34477	1.32302	2.19701	1.3175	K17	E2
TSS1343	Traf3ip2	chr10	39612934	39655307	+	1.78169	2.08899	1.51505	1.63502	0.397021	1.99164	K574	E28
TSS13431	Inadl	chr4	98395826	98719603	+	8.58702	14.1511	8.95456	8.19418	3.47209	0.522291	K589	E6
TSS13433	L1td1	chr4	98726754	98738486	+	97.7239	76.2555	14.5929	0.613821	0.547669	0.0184032	K36	E2
TSS13434	Usp1	chr4	98923810	98935533	+	15.2512	16.1028	19.2921	14.9864	16.7322	5.04613	K18	E6
TSS13436	Atg4c	chr4	99193934	99259787	+	0.808629	0.436003	0.84695	0.652929	0.981847	3.49719	K388	E25
TSS13437	Atg4c	chr4	99194147	99259787	+	1.18802	0.948694	0.79673	0.747455	0.869545	4.71914	K45	E25
TSS13438	Foxd3	chr4	99656299	99658671	+	6.47898	0.763965	0.100861	0	0.0133954	0	K557	E2
TSS13441	Pgm2	chr4	99929451	99987294	+	3.72888	6.44406	6.36705	16.51	14.1383	35.2603	K9	E16
TSS13442	Ror1	chr4	100095791	100442545	+	0.461159	0.901742	0.465327	1.91961	0.661169	0.0216998	K259	E9
TSS13444	Cachd1	chr4	100776679	101003748	+	1.99415	14.3905	12.436	5.86881	1.35357	0.0515971	K175	E6
TSS13445	Raver2	chr4	101069038	101152370	+	5.05038	4.7895	3.70152	0.607451	0.286847	0.0873811	K596	E6
TSS13447	Ak4	chr4	101419703	101467771	+	2.76145	1.25727	1.75175	0.614179	0.508128	0.163247	K94	E2
TSS13448	Dnajc6	chr4	101496648	101642799	+	2.36617	0.376861	0.0864116	0.00867062	0.00506282	0.00255525	K120	E2
TSS1345	Cdk19	chr10	40349308	40483818	+	2.24949	2.1692	1.88257	3.12981	4.16147	9.73954	K48	E19
TSS13451	Leprot	chr4	101647783	101659358	+	11.6188	9.52725	9.26395	15.7317	10.1826	95.33	K364	E25
TSS13457	Pde4b	chr4	102570060	102607262	+	0.125228	0.701028	0.246535	2.69054	0.781271	1.43654	K563	E17
TSS13458	Pde4b	chr4	102587558	102607262	+	0.0109109	0.314543	0.0601528	1.01199	0.463717	6.38329e-05	K55	E9
TSS13465	Oma1	chr4	103313846	103366428	+	5.46466	5.76234	5.90147	5.65864	6.19294	14.6085	K391	E27
TSS13466	Dab1	chr4	104367560	104744842	+	3.03788	5.1236	2.07399	0.217025	0.0238235	0.181748	K344	E5
TSS13470	Usp24	chr4	106316213	106441327	+	6.58062	9.26339	14.0622	15.1387	17.2762	16.3127	K262	E12
TSS13475	Ssbp3	chr4	106911470	107049694	+	15.9671	20.3099	22.9317	18.3077	13.9045	1.4325	K312	E6
TSS13476	Cyb5rl	chr4	107070168	107084805	+	1.57246	0.92477	1.47902	1.05343	2.01873	3.17187	K340	E19
TSS13478	Tmem59	chr4	107178630	107200996	+	31.76	36.36	34.3904	44.0035	31.1981	124.201	K136	E27
TSS13481	Yipf1	chr4	107314363	107359823	+	9.63005	9.4986	10.5306	13.6323	11.1108	48.6747	K191	E27
TSS13482	Tmem48	chr4	107367784	107414338	+	18.3152	15.6699	19.1678	13.7953	15.4954	5.83847	K489	E6
TSS13483	Glis1	chr4	107434719	107635059	+	0.146972	0.62695	1.05782	0.0993849	0.0356046	0	K358	E6
TSS13484	Lrp8	chr4	107802259	107876840	+	1.81203	6.49408	3.63831	3.81571	2.41576	4.58915	K76	E8
TSS13485	Magoh	chr4	107879813	107887398	+	58.3223	102.973	118.011	78.035	74.3937	28.7092	K530	E5
TSS13488	Echdc2	chr4	108165437	108179308	+	16.7701	15.612	13.0209	2.16906	2.53088	0.829805	K43	E2
TSS13489	Selrc1	chr4	108328152	108340718	+	8.83217	8.17475	9.03799	7.05812	5.93024	2.93146	K483	E6
TSS1349	Wasf1	chr10	40883534	40938569	+	3.62744	6.00723	3.37155	1.11413	1.09796	0.0436245	K281	E6
TSS13490	Zcchc11	chr4	108459426	108559415	+	5.85499	6.7062	10.1907	10.9559	9.44883	2.87128	K31	E9
TSS13491	Orc1	chr4	108579454	108614831	+	25.0618	14.6549	17.3673	9.07981	7.68967	1.05952	K94	E2
TSS13494	Txndc12	chr4	108834678	108862119	+	25.8613	22.2819	24.5325	17.6168	8.23269	68.5381	K136	E27
TSS13495	Kti12	chr4	108847857	108849412	+	19.6782	18.7042	25.2452	20.5529	17.9776	9.16115	K483	E6
TSS13496	Rab3b	chr4	108879070	108943324	+	1.69134	0.638434	0.163052	0.111577	0.0101821	0.0433929	K393	E2
TSS13499	Eps15	chr4	109280275	109387816	+	6.50902	4.92199	6.09083	7.43225	8.09098	19.2794	K104	E25
TSS135	Stradb	chr1	58973571	58995121	+	0.931621	2.24014	2.07936	3.7775	3.68282	14.5567	K271	E16
TSS13500	Eps15	chr4	109343056	109387816	+	0	0.716892	1.44725	0.930793	0.37922	2.53548	K442	E15
TSS13501	Ttc39a	chr4	109407100	109444745	+	1.15034	1.03244	0.443353	3.09426	2.69988	4.54724	K486	E21
TSS13502	Ttc39a	chr4	109415647	109444745	+	0.00348445	2.6349	4.95777	0.00123416	1.15711	3.31717	K402	E14
TSS13506	Bend5	chr4	111415006	111460298	+	0.987267	1.27654	1.74605	1.32936	0.496662	0.0160291	K187	E6
TSS13507	Spata6	chr4	111720010	111829140	+	2.57003	4.65415	4.90603	11.2903	3.13862	12.5872	K35	E15
TSS1351	Mical1	chr10	41476314	41487030	+	4.27262	4.83918	15.1662	11.7591	6.69888	36.467	K240	E15
TSS13517	Stil	chr4	115000118	115043198	+	4.33504	3.37905	4.56957	6.57683	6.63581	0.381526	K21	E9
TSS13518	Tal1	chr4	115059527	115071755	+	1.48153	0.703758	19.9036	29.6518	57.3177	18.1315	K429	E20
TSS13519	Pdzk1ip1	chr4	115088708	115093894	+	0.619478	0.772757	1.42911	1.31642	3.02378	16.8505	K213	E16
TSS13527	Efcab14	chr4	115738073	115777327	+	6.64149	3.57176	4.97826	7.35181	6.94864	9.60713	K612	E23
TSS13529	Mob3c	chr4	115828092	115836183	+	0.891763	0.257725	2.04706	3.28753	4.11453	9.17002	K219	E19
TSS13530	Mknk1	chr4	115839246	115879248	+	2.85436	0.840249	2.82481	5.09194	12.7917	29.18	K168	E19
TSS13532	Lrrc41	chr4	116075465	116097043	+	11.534	14.5474	21.8198	36.6289	30.6777	46.1616	K71	E17
TSS13535	Pik3r3	chr4	116221914	116303056	+	2.23874	1.35813	2.00054	8.99278	2.29787	1.13305	K300	E11
TSS13536	Ipp	chr4	116507549	116538235	+	2.7938	4.3807	4.43006	6.43035	8.0144	6.73096	K467	E13
TSS13537	Gpbp1l1	chr4	116557727	116593882	+	15.7773	10.3818	8.79798	7.07094	9.92726	16.7373	K311	E29
TSS13539	Prdx1	chr4	116685599	116700000	+	142.183	150.643	149.559	152.33	82.5369	471.995	K593	E29
TSS1354	Sesn1	chr10	41810574	41908436	+	1.07329	1.753	2.37819	3.52251	3.30176	2.97994	K279	E17
TSS13540	Ccdc163	chr4	116708930	116715104	+	2.77828	0.895756	1.15967	1.10961	1.38103	2.2998	K612	E23
TSS13541	Tesk2	chr4	116720955	116804248	+	4.93135	2.77544	0.842478	0.923365	0.824471	2.8944	K202	E23
TSS13542	Mutyh	chr4	116807734	116819431	+	6.34836	4.59633	3.4059	2.17379	1.79846	0.58916	K497	E2
TSS13543	Zswim5	chr4	116877402	116989105	+	0.801777	1.54119	0.958466	0.161426	0.33748	0.36135	K282	E5
TSS13544	Hectd3	chr4	116995348	117005277	+	1.74493	2.52154	3.03389	4.01862	4.1642	15.4148	K512	E16
TSS13545	Eif2b3	chr4	117019408	117086852	+	18.0111	16.4036	23.8914	19.0992	20.7639	9.46606	K431	E2
TSS13546	Ptch2	chr4	117096356	117114831	+	1.95781	0.593197	0.511979	0.901333	0.0462501	0	K186	E2
TSS13548	Tmem53	chr4	117251989	117268580	+	0.139513	0.488075	0.0888771	0.200275	0.059153	13.0907	K303	E15
TSS13549	Eri3	chr4	117550494	117674281	+	11.4863	11.5726	11.8435	12.8362	9.36925	30.1828	K136	E27
TSS1355	Sesn1	chr10	41887439	41908436	+	0.0296466	2.97472	2.40489	4.28156	3.96968	50.52	K355	E15
TSS13550	Slc6a9	chr4	117835258	117869305	+	0.337141	0.182981	1.70732	1.33671	8.12075	0.456221	K429	E20
TSS13551	Hyi	chr4	118359999	118362744	+	1.00003	1.74815	2.25873	3.44323	4.2818	52.3614	K85	E16
TSS13553	Elovl1	chr4	118428093	118432916	+	9.45757	4.77226	7.88489	13.7464	15.3118	57.4955	K241	E19
TSS13555	2610528J11Rik	chr4	118527275	118530217	+	3.45179	0.202575	0.0338271	0	0.132675	0	K150	E23
TSS13556	Ebna1bp2	chr4	118620799	118627776	+	41.4716	27.5288	34.9667	22.6589	18.3062	10.266	K304	E2
TSS1356	Snx3	chr10	42502054	42535369	+	58.0179	26.8125	29.6409	39.5895	31.1853	119.065	K415	E27
TSS13564	Slc2a1	chr4	119108745	119137329	+	90.8875	55.4154	53.8477	283.518	84.26	21.1562	K180	E2
TSS13567	Lepre1	chr4	119232915	119248977	+	3.7147	3.13466	5.03636	16.7552	4.92635	8.26068	K201	E11
TSS13568	Lepre1	chr4	119233829	119248977	+	1.73072	1.25651	2.59758	6.43925	2.34662	6.87417	K87	E22
TSS1357	Ostm1	chr10	42678916	42702462	+	2.67936	9.28447	4.01176	10.8838	8.639	54.2607	K454	E15
TSS13578	Cited4	chr4	120666563	120667820	+	0.328224	0.127552	0.0989151	2.79358	15.2275	0.285241	K552	E19
TSS13579	Rims3	chr4	120877869	120891560	+	3.40077	1.75877	0.718742	0.223058	0.295172	0.43022	K66	E29
TSS1358	Sec63	chr10	42761496	42832514	+	4.63703	5.67836	8.6002	10.9247	7.10013	12.1401	K137	E8
TSS13582	Ppt1	chr4	122836227	122859175	+	5.29343	7.27524	6.98789	9.52287	6.08707	80.8282	K32	E25
TSS13583	Mycl1	chr4	122996099	123002480	+	4.86484	23.9225	7.1371	0.517443	0.293756	0.136405	K50	E5
TSS13585	Bmp8b	chr4	123105165	123126091	+	2.45256	0.32583	0.0963547	0.0359564	0.0456575	0	K177	E2
TSS13590	Pabpc4	chr4	123282911	123298835	+	5.40872	3.87573	5.02923	4.64047	4.61535	0.618874	K247	E2
TSS13591	Pabpc4	chr4	123283285	123298821	+	3.34166	2.80253	4.41786	4.20568	7.36272	2.92125	K267	E1
TSS13593	Mycbp	chr4	123905013	123912250	+	10.0584	8.43168	12.6356	6.89871	6.91057	2.57301	K431	E2
TSS13594	Rragc	chr4	123917433	123936997	+	13.5609	15.4069	14.739	31.2368	19.2432	158.934	K32	E25
TSS13595	Pou3f1	chr4	124657646	124660655	+	13.1886	2.2136	0.324691	0.130642	0.141313	0.148785	K239	E23
TSS13597	Sf3a3	chr4	124714861	124732422	+	57.7934	46.2479	58.2921	43.3102	36.5177	21.286	K249	E2
TSS13598	Inpp5b	chr4	124741878	124801511	+	5.56831	2.3	3.0637	5.54099	8.7044	9.73182	K333	E21
TSS13599	Mtf1	chr4	124802549	124849800	+	2.49402	1.29274	1.83754	1.28897	1.64924	4.62537	K481	E25
TSS136	Cdk15	chr1	59256907	59352369	+	0.0418177	0.0253446	0	0.0558537	0.00628382	2.19257	K542	E16
TSS13600	Yrdc	chr4	124850759	124855242	+	23.1832	18.8449	26.0816	16.6498	16.5661	12.9292	K511	E2
TSS13603	Rspo1	chr4	124986430	125009099	+	1.07102	0.44961	0.180023	0.162188	0.0245446	0	K186	E2
TSS13607	Grik3	chr4	125490831	125714173	+	8.03434	5.97398	1.94812	0.0511711	0.180239	0.00133821	K506	E2
TSS13608	Csf3r	chr4	126024659	126044975	+	0.0135476	0	0	0.0119662	0.985452	2.52319	K591	E19
TSS13609	Mrps15	chr4	126046928	126055536	+	7.28658	9.84121	9.80056	9.85317	13.5468	23.6598	K400	E30
TSS13610	Oscp1	chr4	126058565	126089334	+	0.227052	1.1373	1.28121	1.40287	0.959175	1.06375	K562	E15
TSS13611	Lsm10	chr4	126096653	126098584	+	8.44606	13.2041	12.986	18.1315	12.7727	42.5005	K432	E30
TSS13613	Eva1b	chr4	126148003	126149874	+	4.25062	4.10285	4.02766	26.582	6.78327	18.92	K566	E22
TSS13614	Trappc3	chr4	126262405	126275883	+	14.8973	16.4348	17.7834	23.1821	14.7333	65.3083	K22	E28
TSS13616	Clspn	chr4	126556980	126593903	+	9.0502	8.97104	12.3742	10.0375	11.8818	0.295871	K460	E1
TSS13617	5730409E04Rik	chr4	126609854	126614371	+	0.982679	1.70128	1.35325	1.53532	0.55791	6.82232	K590	E15
TSS1362	Bend3	chr10	43479140	43515417	+	9.29594	8.38559	9.18321	5.74755	6.76702	1.44056	K18	E6
TSS13620	AU040320	chr4	126753770	126869694	+	2.32082	2.63533	2.35505	4.18086	3.85158	18.1976	K205	E16
TSS13621	Sfpq	chr4	127021301	127037014	+	58.45	60.0148	60.369	55.5803	56.4721	20.01	K489	E6
TSS13622	Zmym6	chr4	127077383	127124294	+	1.75795	3.43335	3.26025	4.29193	3.10122	4.53165	K537	E15
TSS13623	Gm12942	chr4	127126046	127129644	+	0.232085	0.428127	0.467642	0.626467	0.931218	12.3891	K85	E16
TSS13624	Dlgap3	chr4	127169271	127237022	+	1.96501	0.439714	0.394421	0.15134	0.0227458	0.0101516	K152	E2
TSS13625	Smim12	chr4	127243784	127247809	+	13.0296	18.0035	22.3032	24.7035	17.6151	35.8942	K116	E28
TSS13627	Phc2	chr4	128688738	128752881	+	0.0525063	0.135422	0.0541292	0.603788	0.575627	1.16349	K317	E17
TSS13628	Phc2	chr4	128727571	128752881	+	8.89093	17.3133	17.6241	21.9079	11.8933	13.5121	K119	E6
TSS1363	Cd24a	chr10	43579169	43584265	+	30.8065	39.6046	53.3492	98.0779	26.3898	17.3724	K534	E6
TSS13632	Rnf19b	chr4	129058271	129084526	+	15.73	13.0847	9.81455	5.80992	4.16228	24.2259	K593	E29
TSS13633	Tmem54	chr4	129105530	129111626	+	9.90557	2.91422	0.58872	0.279988	0.154778	0	K529	E2
TSS13634	Fndc5	chr4	129137060	129144593	+	0.594424	1.81492	2.4561	0.76014	0.42158	0.184944	K188	E6
TSS13638	Bsdc1	chr4	129461679	129488432	+	5.53597	7.86346	7.67842	11.0839	8.35571	19.0153	K432	E30
TSS13640	Marcksl1	chr4	129513581	129515981	+	66.6686	59.601	68.6374	83.3113	24.0301	17.8017	K152	E2
TSS13641	Tmem234	chr4	129600707	129607879	+	30.7041	33.8279	39.17	39.015	38.4139	95.6002	K582	E29
TSS13644	Bai2	chr4	129985078	130022633	+	0.957546	1.87001	0.547628	0.0369517	0.0354677	0	K283	E6
TSS13647	Fabp3	chr4	130308778	130315463	+	7.89926	6.76387	2.69469	1.90054	1.53104	10.3754	K632	E29
TSS13648	Snrnp40	chr4	130360132	130390030	+	49.079	55.5261	67.3212	35.7054	37.4829	13.578	K283	E6
TSS13650	Sdc3	chr4	130792537	130826318	+	1.00334	0.694511	1.94417	2.65439	1.32234	55.617	K183	E16
TSS13651	Laptm5	chr4	130913334	130936148	+	7.38679	0.0862231	0.138602	1.10716	15.0979	120.954	K208	E26
TSS13652	Matn1	chr4	130944385	130955476	+	0.249204	0.0579795	0.351199	0.130502	1.92439	0.146838	K600	E20
TSS13654	Srsf4	chr4	131873639	131901725	+	20.9052	17.0241	18.8527	15.9269	18.2957	7.32108	K366	E2
TSS13655	Tmem200b	chr4	131921771	131923140	+	0.624276	0.477113	0.522049	1.31839	0.241181	0.146652	K160	E9
TSS13658	Ptafr	chr4	132564067	132580866	+	0.0531988	0.331123	0.351588	0.0279313	2.37357	125.016	K79	E16
TSS13660	Rpa2	chr4	132768360	132778746	+	59.3329	37.938	42.7222	28.7696	34.7388	5.77308	K366	E2
TSS13662	Ahdc1	chr4	133011506	133078110	+	8.29878	5.4614	4.15724	5.32401	5.36307	1.15167	K177	E2
TSS13663	Wasf2	chr4	133130633	133198330	+	19.134	5.75799	6.72844	9.63079	10.7311	13.4958	K265	E23
TSS13665	Map3k6	chr4	133240818	133252928	+	0.532221	0.202112	0.363638	0.189357	1.06918	0.299029	K648	E19
TSS13666	Slc9a1	chr4	133369772	133423698	+	1.84301	1.32429	1.48306	2.15446	2.60089	3.29294	K407	E19
TSS13667	Fam46b	chr4	133480133	133487940	+	7.2641	4.321	1.2012	3.42577	0.884866	0.0412717	K373	E2
TSS13668	1810019J16Rik	chr4	133518963	133530790	+	3.01715	2.73315	0.701064	0.0405917	0.0156573	0.0271316	K610	E5
TSS13672	Aim1l	chr4	134068452	134092504	+	1.6131	0.495186	0.432004	0.0957241	0.102394	0.0113579	K94	E2
TSS13673	Ubxn11	chr4	134102583	134126780	+	0.758635	0.121341	0.286979	0.326395	1.20305	0.606171	K648	E19
TSS13675	Slc30a2	chr4	134343046	134354484	+	3.79387	3.95114	3.51005	7.1994	1.271	0.0655679	K286	E6
TSS13676	Pafah2	chr4	134396360	134427412	+	4.13079	2.58886	2.4504	3.16424	3.67258	11.4322	K389	E25
TSS13677	Stmn1	chr4	134468320	134473843	+	3.46557	6.35476	7.34719	10.0474	4.59743	1.34584	K508	E6
TSS13678	Paqr7	chr4	134496978	134508810	+	1.44248	0.736108	0.956683	3.24489	10.993	28.4977	K591	E19
TSS13679	Clhc1	chr4	134510999	134523922	+	23.3124	10.5446	13.3048	6.19516	9.843	0.083639	K247	E2
TSS1368	Bves	chr10	45335762	45369708	+	0.636306	0.498671	0.716416	1.15404	0.353758	0.0261239	K129	E9
TSS13680	Rhd	chr4	134864536	134896172	+	2.09503	1.11815	0.189637	0.0478869	0.227056	0.0856145	K363	E2
TSS13688	Srsf10	chr4	135856092	135869899	+	13.6134	20.783	23.121	15.2401	15.9	8.59566	K530	E5
TSS13689	Cnr2	chr4	135895404	135920210	+	0.0469351	0.0270203	0.00469884	3.29174	2.70487	34.7237	K486	E21
TSS13690	Fuca1	chr4	135920726	135940300	+	10.9741	7.17534	5.32928	12.7499	8.56327	278.572	K364	E25
TSS13691	Hmgcl	chr4	135946453	135962617	+	5.05551	8.784	7.99797	14.3451	14.5225	76.7424	K49	E16
TSS13692	Gale	chr4	135965165	135968178	+	6.45786	7.19084	8.85811	14.1004	10.5954	18.0028	K35	E15
TSS13693	Id3	chr4	136143822	136145392	+	30.435	50.4979	110.671	69.1911	8.7019	0.835963	K534	E6
TSS13694	E2f2	chr4	136172394	136196056	+	1.97265	0.666333	0.940937	2.15631	11.1547	1.3368	K295	E19
TSS13695	Asap3	chr4	136206365	136246573	+	1.09918	0.527751	0.315375	0.114932	0.0368018	0.0592482	K78	E5
TSS13696	Tcea3	chr4	136247957	136274899	+	17.4412	11.7356	1.62446	0.00851892	0.0874452	0.0351267	K395	E2
TSS13697	Zfp46	chr4	136286069	136293942	+	1.05589	1.04333	1.5263	3.57693	2.63513	2.89644	K342	E20
TSS137	Fzd7	chr1	59482147	59486955	+	13.2668	12.7545	28.3303	9.7781	3.15493	9.35835	K147	E5
TSS1370	Ascc3	chr10	50592669	50851202	+	8.42763	10.7408	10.856	19.0777	13.5858	17.3146	K422	E7
TSS13700	Luzp1	chr4	136469761	136549318	+	13.4938	14.0742	23.4228	18.3125	6.31937	5.91866	K583	E6
TSS13703	Wnt4	chr4	137277635	137299501	+	4.86526	2.03431	1.99974	10.9521	2.94787	0.0148733	K21	E9
TSS13705	Hspg2	chr4	137468803	137570630	+	4.16606	7.79089	10.2448	32.9712	7.83868	0.112682	K616	E9
TSS13708	Rap1gap	chr4	137681667	137729861	+	2.41459	0.235477	0.183642	0.0515523	0.026356	0	K381	E2
TSS13709	Ece1	chr4	137862237	137965229	+	3.0103	4.29403	6.87717	38.0059	6.8451	9.52341	K201	E11
TSS13711	Hp1bp3	chr4	138216627	138243170	+	5.98786	7.09027	8.59106	20.2143	17.1791	29.1934	K522	E17
TSS13712	Hp1bp3	chr4	138217131	138243170	+	0.61779	1.24166	0.898618	0.473748	2.09906	1.22897	K449	E14
TSS13715	Ddost	chr4	138304738	138312611	+	34.2687	48.6691	62.2087	62.2303	44.714	123.908	K7	E28
TSS13716	Mul1	chr4	138434672	138442265	+	4.30602	5.2807	6.11877	4.77591	4.46712	12.7601	K493	E28
TSS1372	Gp49a	chr10	51480679	51486219	+	0.0714701	0	0	0.0242124	2.37968	212.208	K407	E19
TSS13723	Tmco4	chr4	138972905	139059171	+	0.763691	1.70841	0.796393	0.490031	0.573172	7.43975	K38	E25
TSS13724	Capzb	chr4	139192899	139291820	+	53.7621	31.6659	30.4658	52.5607	37.7876	105.487	K408	E27
TSS13725	Capzb	chr4	139194111	139291820	+	17.4444	5.55628	4.06506	8.68064	4.57084	12.552	K347	E23
TSS13726	Capzb	chr4	139233383	139291820	+	0	20.6506	31.0595	25.2975	19.077	36.3067	K562	E15
TSS13727	Akr7a5	chr4	139310744	139318786	+	2.10812	8.86701	7.80327	6.77482	5.9435	14.5235	K80	E12
TSS13728	Emc1	chr4	139352593	139378730	+	9.43573	9.73213	12.2278	11.913	12.7804	34.9431	K493	E28
TSS1373	Lilrb4	chr10	51490975	51496611	+	0.181113	0	0	0.0366029	7.96313	447.732	K407	E19
TSS13731	Iffo2	chr4	139574720	139620382	+	3.04014	2.74226	3.47512	9.57416	2.48408	5.13484	K140	E22
TSS13732	Aldh4a1	chr4	139622894	139649691	+	13.6397	10.1933	6.03806	8.20429	7.16224	14.3364	K202	E23
TSS13734	Rcc2	chr4	140701473	140723220	+	83.3398	93.0466	84.9972	62.2106	153.546	38.2316	K302	E6
TSS13735	Padi2	chr4	140906360	140952586	+	1.20637	0.0616215	0.0165236	0.0320032	0.217511	1.13538	K92	E26
TSS13736	Sdhb	chr4	140961271	140979192	+	44.3027	46.7508	55.5822	51.1482	39.4312	189.316	K136	E27
TSS13737	Atp13a2	chr4	140986873	141007701	+	4.65399	6.17888	7.80177	14.8035	17.2993	191.531	K85	E16
TSS13741	Fbxo42	chr4	141147922	141204062	+	9.67574	3.51764	4.0074	3.81597	4.16101	6.74432	K649	E23
TSS13742	Rsg1	chr4	141213956	141220114	+	1.05439	0.30771	0.386918	0.174016	0.36582	0.230383	K461	E23
TSS13744	Epha2	chr4	141301221	141329384	+	45.3099	28.8598	6.9031	6.57581	1.49263	0.12209	K601	E2
TSS13749	Casp9	chr4	141793612	141815975	+	3.00893	4.90163	5.00896	5.83018	5.42475	19.3916	K179	E15
TSS13751	Pramel1	chr4	143394441	143399819	+	1.13096	0.222161	0.055237	0.00795402	0.00715893	0	K193	E2
TSS13752	Pramef8	chr4	143412426	143421087	+	3.3786	6.40345	5.25033	4.51502	3.57914	9.30856	K524	E30
TSS13768	Dhrs3	chr4	144892827	144927645	+	0.370878	0.719833	0.212671	2.082	3.2135	85.6667	K567	E17
TSS13769	Dhrs3	chr4	144893137	144927645	+	0.0897809	0.713807	0.354746	2.50058	4.85027	72.3804	K9	E16
TSS1377	Dcbld1	chr10	52233619	52321377	+	2.766	3.55227	5.41659	7.57083	1.81606	4.18938	K484	E8
TSS13771	Gm13242	chr4	145670697	145704437	+	1.49031	0.34642	0.105379	0.00704852	0.00211465	0.00484396	K78	E5
TSS13775	Zfp600	chr4	146157690	146198749	+	1.65667	0.110599	0.0239287	0	0	0	K572	E2
TSS13778	Gm13247	chr4	146502000	146539395	+	3.81283	0.352483	0.0515469	0.123395	0.069201	0.139486	K361	E26
TSS13781	Gm13152	chr4	147175866	147513420	+	7.69224	3.61093	1.53458	1.16375	0.946234	0.554736	K120	E2
TSS13782	Gm13154	chr4	147553277	147585201	+	12.4479	5.03514	2.07924	0.817115	1.3484	0.780341	K363	E2
TSS13783	Fv1	chr4	147868979	147870358	+	1.65598	2.94755	3.64387	5.14123	3.71799	2.20543	K478	E13
TSS13784	2510039O18Rik	chr4	147940895	147947314	+	13.1987	14.2488	13.8554	19.5122	18.3089	54.0909	K191	E27
TSS13785	Nppb	chr4	147985789	147987205	+	1.4301	0.184681	0.0732876	2.37643	0.504417	0.0528616	K284	E3
TSS13787	Mthfr	chr4	148039077	148059562	+	3.30581	3.19533	3.10233	2.3265	2.99237	7.47143	K391	E27
TSS13788	Mthfr	chr4	148041189	148059562	+	4.6149e-05	2.10633	2.42989	2.05294	0.199805	8.22495	K537	E15
TSS13789	Mad2l2	chr4	148140490	148145696	+	7.34629	4.22498	7.90967	5.80884	6.47656	3.62724	K465	E2
TSS1379	Nus1	chr10	52417547	52440192	+	21.0997	14.8861	18.7963	23.8935	14.7884	57.2149	K297	E27
TSS13790	Fbxo2	chr4	148160668	148166417	+	4.62926	1.67045	1.52866	0.201138	0.332818	0.0889123	K626	E2
TSS13793	Srm	chr4	148591513	148594619	+	58.5995	38.1829	57.7016	41.8263	59.5627	21.0268	K156	E2
TSS13801	Clstn1	chr4	149586638	149647899	+	8.95782	18.7606	15.8199	10.263	6.15543	52.8519	K524	E30
TSS13802	Gpr157	chr4	150087503	150105927	+	0.206245	0.585121	0.851429	0.756051	0.189372	27.3739	K399	E16
TSS13805	Eno1	chr4	150237197	150248873	+	20.6938	7.15493	7.70083	4.26627	4.74796	5.25516	K572	E2
TSS13807	Rere	chr4	150281916	150621966	+	1.45482	2.81168	3.573	5.88759	5.6477	3.27819	K25	E13
TSS13808	Errfi1	chr4	150855091	150868880	+	18.0162	5.15651	3.43988	4.86444	3.66511	3.65545	K58	E23
TSS13813	Klhl21	chr4	152008891	152017677	+	12.4739	4.13032	6.22284	5.46482	4.87376	4.30088	K37	E23
TSS13814	Nol9	chr4	152039327	152061494	+	28.7656	23.0144	29.5596	15.2865	20.7746	10.8441	K165	E2
TSS13815	Plekhg5	chr4	152096719	152115400	+	3.69149	1.9179	1.22736	3.28241	1.7175	2.49281	K387	E4
TSS13819	Acot7	chr4	152186134	152271855	+	2.0543	3.58002	2.93036	6.24871	4.63055	0.450186	K259	E9
TSS1382	Asf1a	chr10	53596961	53609215	+	12.0464	16.9797	17.5564	13.057	16.0478	4.37123	K84	E6
TSS13820	Acot7	chr4	152199844	152271855	+	8.83519	0.690914	1.20181	3.61906	0	1.58732	K576	E8
TSS13821	Gpr153	chr4	152274362	152285337	+	1.17255	1.72597	0.580458	0.61659	0.275943	0.0924318	K601	E2
TSS13822	Icmt	chr4	152297214	152307126	+	6.18727	8.97797	10.9522	12.6854	11.2622	14.6139	K250	E12
TSS13823	Rpl22	chr4	152325878	152334071	+	131.436	65.6648	74.8849	53.6828	56.8526	61.8342	K176	E2
TSS13838	2010015L04Rik	chr4	155409190	155443110	+	1.60893	1.00839	1.11796	0.244642	0.105236	0.102536	K511	E2
TSS1384	Gja1	chr10	56377300	56390419	+	54.8349	122.51	128.384	50.7894	21.2076	1.23256	K64	E6
TSS13843	Slc35e2	chr4	155601416	155623340	+	2.49321	5.53015	7.08193	4.3898	6.52347	4.94886	K262	E12
TSS13844	Cdk11b	chr4	155624869	155649932	+	5.66486	10.4132	13.1132	11.3877	11.2114	13.3489	K250	E12
TSS13845	B930041F14Rik	chr4	155694342	155696483	+	2.05491	0.622099	0.610215	0.419397	0.548387	2.20291	K580	E23
TSS13846	Ssu72	chr4	155704815	155733873	+	39.9854	30.8096	36.1683	41.1306	30.2551	113.692	K509	E27
TSS1385	Hsf2	chr10	57486385	57513143	+	13.7965	12.3849	10.8708	8.33814	5.46918	7.90461	K78	E5
TSS13851	Mxra8	chr4	155839680	155844102	+	0.406921	3.01164	3.00773	5.5127	1.93095	14.9661	K597	E15
TSS13854	Acap3	chr4	155891875	155907251	+	4.22595	2.07484	3.48683	5.17129	3.33583	6.35429	K458	E23
TSS13856	Fam132a	chr4	155962312	155966629	+	1.2499	2.17166	5.18539	1.58322	2.28673	3.97821	K142	E14
TSS13857	Sdf4	chr4	155992914	156013610	+	4.71935	13.0925	15.5344	17.956	13.9844	97.2845	K277	E15
TSS13860	9430015G10Rik	chr4	156109998	156127263	+	8.07137	6.25013	8.05815	5.26926	6.54183	3.85749	K156	E2
TSS13866	Tmem68	chr4	3549041	3574768	-	2.54901	2.29646	3.46404	4.53859	3.86089	20.0741	K183	E16
TSS1387	Pkib	chr10	57645869	57741112	+	0	0	0.00340667	0.0143014	0.0249563	1.03176	K423	E17
TSS13872	Penk	chr4	4133536	4138445	-	1.35834	2.02058	1.24403	0	0.655489	27.4238	K436	E29
TSS13873	Impad1	chr4	4764351	4793306	-	13.8123	24.7127	35.1299	44.6719	30.638	23.6655	K188	E6
TSS13875	Nsmaf	chr4	6396208	6454271	-	10.5427	11.8204	13.1837	24.554	33.2083	10.6598	K125	E1
TSS13877	Car8	chr4	8141493	8239041	-	0.0854061	0.0549133	0.139467	3.16913	1.06031	0.169263	K553	E20
TSS13878	Asph	chr4	9449085	9669162	-	6.0946	11.5655	17.0834	21.5809	11.2999	36.8766	K135	E15
TSS13879	Asph	chr4	9575262	9643717	-	0	0	1.31308	3.30169	1.64488	9.60702	K521	E17
TSS13880	Plekhf2	chr4	10988662	11007619	-	66.1246	63.6251	26.657	13.1716	12.0662	31.5085	K66	E29
TSS13882	Ints8	chr4	11199158	11254259	-	8.46258	19.051	21.3327	19.0359	15.5652	8.72114	K565	E6
TSS13883	Dpy19l4	chr4	11265079	11322131	-	4.53221	6.91585	7.846	10.0529	7.97224	25.984	K277	E15
TSS13884	Esrp1	chr4	11332038	11386783	-	15.397	10.5329	1.37915	0.0315946	0.0602724	0.00501064	K93	E2
TSS13885	Pdp1	chr4	11958185	11965713	-	0.281994	2.61367	2.3238	2.22704	1.39488	12.559	K514	E15
TSS13886	Pdp1	chr4	11958185	11966450	-	1.69902	0.461822	0.109393	0	0	3.53955	K91	E27
TSS13888	Fam92a	chr4	12153722	12172015	-	9.06319	10.0299	10.1043	17.0068	10.3707	7.66878	K123	E2
TSS1389	Fabp7	chr10	57784923	57788450	+	0.0409201	2.23883	2.03355	0.272632	0	4.41013	K640	E28
TSS13893	Decr1	chr4	15917240	15945507	-	3.14016	4.72516	4.93816	5.29327	5.4494	9.98783	K149	E15
TSS13895	Ripk2	chr4	16123375	16163498	-	4.29248	6.61719	8.90802	14.1381	5.7319	14.2945	K137	E8
TSS13896	Cpne3	chr4	19519252	19570104	-	5.24568	9.03842	8.50393	12.5825	11.8481	25.6034	K179	E15
TSS13898	Atp6v0d2	chr4	19876838	19922566	-	0	0	0	0	0	590.288	K238	E16
TSS139	Nop58	chr1	59685006	59711510	+	86.624	88.2957	112.076	61.7302	71.8015	15.0504	K489	E6
TSS1390	Smpdl3a	chr10	57794544	57811830	+	0.337202	1.02878	0.683923	0.469166	0.259436	25.271	K446	E16
TSS13901	Tstd3	chr4	21757382	21767211	-	5.77703	4.11459	4.25485	10.3456	6.93134	16.7565	K280	E16
TSS13903	Klhl32	chr4	24617273	24851086	-	0.135587	2.53072	0.366152	0.00946677	0.048312	0.099891	K345	E5
TSS13905	Ufl1	chr4	25248586	25281821	-	1.89443	5.32853	5.18945	6.94535	5.19905	10.1769	K537	E15
TSS13907	Manea	chr4	26324506	26346652	-	2.77555	6.63366	7.65338	10.8862	9.48087	16.9217	K355	E15
TSS13909	Ankrd6	chr4	32804035	32923505	-	1.26108	0.251115	0	0.0303999	0.0841263	3.83322e-06	K540	E4
TSS13910	Ankrd6	chr4	32804035	32950826	-	0.968961	1.97431	1.43221	0.851224	0.691432	0.0548194	K499	E9
TSS13911	Pm20d2	chr4	33170406	33189737	-	1.64627	1.94916	1.70466	0.256036	0.270779	0.0302904	K644	E6
TSS13912	Pnrc1	chr4	33245423	33248787	-	9.94147	12.2417	6.52744	9.83963	10.4017	18.9152	K592	E29
TSS13918	Smim8	chr4	34768672	34778337	-	4.01543	3.53977	3.45611	3.52864	3.29521	11.4946	K191	E27
TSS1392	Lims1	chr10	58323466	58424691	+	8.71648	17.0997	18.7814	23.8503	23.8498	38.0614	K80	E12
TSS13920	Mob3b	chr4	34949074	35157484	-	2.34098	0.479119	0.546324	0.228176	0.294976	1.34716	K580	E23
TSS13921	3110043O21Rik	chr4	35191282	35225880	-	2.68725	3.88327	3.33474	3.95015	1.79747	27.2999	K276	E25
TSS13925	Ddx58	chr4	40203777	40239825	-	3.28389	1.11841	0.188264	0.378882	3.51191	20.938	K475	E26
TSS1393	Lims1	chr10	58371454	58424691	+	0.698179	1.06671	2.91045	13.327	48.2186	10.2633	K424	E20
TSS13931	B4galt1	chr4	40804582	40854537	-	5.52998	10.3461	11.795	17.9297	17.0417	35.0088	K514	E15
TSS13932	Bag1	chr4	40936398	40948294	-	42.8889	52.3049	68.4281	64.913	50.0579	140.712	K404	E29
TSS13934	Aqp3	chr4	41092724	41098183	-	2.84267	1.17217	0.797536	0	0.191901	0	K354	E2
TSS13935	Nol6	chr4	41114427	41124339	-	15.8961	7.49015	8.62189	5.43005	9.26149	6.51995	K555	E2
TSS13936	Ubap2	chr4	41194315	41275135	-	6.02931	5.49071	7.2782	6.44094	9.38717	3.12814	K443	E1
TSS13938	Kif24	chr4	41390748	41464848	-	1.87381	2.17292	2.32643	2.10252	3.78442	0.590344	K236	E1
TSS1394	Lims1	chr10	58394373	58424691	+	0.756666	0.484853	0.566497	0.960516	2.096	0.588849	K410	E20
TSS13942	Fam219a	chr4	41518929	41569527	-	0.951025	0.515743	0.380753	1.61479	0.805155	17.2659	K12	E16
TSS13943	Enho	chr4	41638144	41640302	-	1.40531	2.14706	1.07984	2.71501	0.990451	1.60811	K422	E7
TSS13945	Cntfr	chr4	41657498	41697091	-	1.11557	1.10557	0.205266	0.281204	0.0875649	0	K373	E2
TSS13947	Dctn3	chr4	41714798	41723163	-	13.0669	21.9069	22.5909	21.3377	22.8325	69.862	K400	E30
TSS13958	Vcp	chr4	42979964	43000507	-	13.1932	23.8593	27.6557	38.1056	30.8665	27.7009	K513	E6
TSS1396	Ccdc138	chr10	58497937	58576244	+	2.86685	2.64102	2.29639	1.66641	1.51711	0.240868	K60	E2
TSS13960	Pigo	chr4	43017638	43025756	-	3.00425	4.69067	4.49196	2.19336	3.47168	1.78467	K316	E6
TSS13961	Stoml2	chr4	43027690	43031384	-	28.4656	47.9789	60.1243	38.4488	39.4795	24.2822	K530	E5
TSS13962	Fam214b	chr4	43032414	43040301	-	0.36873	0.67412	2.10089	2.14661	3.6768	9.50581	K181	E17
TSS13963	Fam214b	chr4	43032414	43046220	-	4.03155e-06	0.541862	6.05402e-05	2.92544	0.123108	10.3798	K563	E17
TSS13965	Cd72	chr4	43447724	43454626	-	0	0.044493	0.0148592	0	0.0711079	1.87048	K215	E17
TSS13967	Arhgef39	chr4	43496144	43499660	-	4.41305	3.76829	3.56699	2.7261	5.89238	0.323159	K236	E1
TSS13968	Tpm2	chr4	43514712	43523388	-	11.2153	6.68174	5.57869	16.7187	3.83159	0.565142	K186	E2
TSS13969	Tln1	chr4	43531513	43562583	-	28.2577	18.2588	20.5029	69.4359	80.4936	189.053	K245	E25
TSS13970	Gba2	chr4	43566928	43578864	-	6.14321	2.36774	2.78947	3.92067	3.51109	3.471	K265	E23
TSS13973	Hint2	chr4	43654227	43656445	-	13.6789	8.60598	7.48854	7.8038	9.4165	43.8075	K646	E26
TSS1398	Sowahc	chr10	59221922	59226433	+	2.03162	5.03107	7.42134	4.49317	1.21587	11.39	K640	E28
TSS13980	Gne	chr4	44034075	44084177	-	0.451322	0.466977	1.05785	1.39662	1.50298	1.27817	K429	E20
TSS13981	Gne	chr4	44036823	44072673	-	3.03912	4.32442	6.63569	10.3954	8.89911	11.2029	K279	E17
TSS13983	Rnf38	chr4	44126212	44168283	-	0.705337	0.775131	1.39194	2.25651	2.01098	3.11054	K571	E17
TSS13985	Zbtb5	chr4	44991243	45012412	-	2.84551	3.64106	3.98252	5.77986	4.09085	4.59059	K69	E7
TSS13986	Fbxo10	chr4	45034248	45084604	-	1.4412	1.87349	1.78864	4.93922	1.24519	1.34095	K298	E9
TSS13987	Tomm5	chr4	45105210	45108113	-	26.3989	34.7952	59.7814	34.4067	48.3985	54.001	K146	E5
TSS13988	Exosc3	chr4	45316630	45320603	-	30.8636	26.8104	27.9694	20.0097	21.4984	12.4983	K249	E2
TSS13989	Slc25a51	chr4	45395924	45408766	-	6.10666	7.29813	8.99778	11.1028	10.6586	20.3073	K189	E25
TSS1399	P4ha1	chr10	59323296	59373304	+	3.31107	4.42199	11.9294	26.4784	8.60871	52.7688	K117	E15
TSS13990	Shb	chr4	45423276	45530828	-	6.28317	4.33563	3.18691	1.72185	0.569097	1.156	K78	E5
TSS13995	Hemgn	chr4	46393989	46404183	-	0.024617	0	0	0.107464	4.87836	0.0242802	K552	E19
TSS13996	Trim14	chr4	46506847	46536144	-	0.123324	0.320241	0.18238	0.0446022	0.95383	21.7625	K538	E25
TSS13998	Coro2a	chr4	46536937	46601929	-	1.13223	0.601782	0.188527	0.00750548	3.0226	43.864	K639	E18
TSS13999	Tbc1d2	chr4	46604390	46650199	-	3.85469	0.92374	0.285179	0.417605	0.648874	30.1041	K42	E25
TSS14	Sgk3	chr1	9798130	9902568	+	1.22425	0.051116	0.11045	1.34633e-05	0.18908	8.43754	K226	E26
TSS140	Bmpr2	chr1	59764637	59870859	+	5.07152	4.34174	6.96058	10.3119	5.47455	12.8035	K447	E22
TSS14002	Alg2	chr4	47469833	47474367	-	5.40838	7.70444	8.97936	9.46527	8.35521	15.119	K115	E28
TSS14003	Erp44	chr4	48193331	48279589	-	7.18689	10.1806	10.7356	14.9456	9.1239	22.7316	K52	E30
TSS14004	Tex10	chr4	48430956	48473422	-	46.3008	30.0853	29.8228	17.192	17.617	8.97404	K138	E2
TSS14008	Mrpl50	chr4	49512597	49521083	-	3.48932	21.6728	27.1296	15.5864	15.2458	18.0059	K401	E12
TSS1401	Micu1	chr10	59702635	59864122	+	4.0691	6.01173	6.65679	15.0423	9.51093	27.2882	K350	E16
TSS14010	Tmem246	chr4	49584506	49597870	-	1.54273	4.98029	4.1165	4.48167	5.8619	2.06596	K505	E6
TSS14015	Abca1	chr4	53030789	53159895	-	2.01936	0.149644	0.106023	1.35071	2.15337	134.709	K245	E25
TSS14016	Klf4	chr4	55527137	55532475	-	2.37647	1.94515	1.46381	2.6928	0.780911	5.95574	K384	E25
TSS14019	Ctnnal1	chr4	56810935	56865211	-	18.1925	8.26805	6.69391	3.00229	3.57992	0.225149	K246	E2
TSS14020	Tmem245	chr4	56876013	56947429	-	3.99984	4.12503	4.0799	7.9317	4.79737	12.4216	K348	E16
TSS14022	Epb4.1l4b	chr4	57061726	57143156	-	2.32262	1.58373	1.0248	0.0831641	0.143263	0.00663878	K489	E6
TSS14023	Ptpn3	chr4	57190841	57301837	-	6.22047	3.54947	1.30673	0.0658829	0.0896234	0.890049	K19	E29
TSS14027	Svep1	chr4	58042796	58206596	-	0.0449944	0.109469	0.162288	2.17326	0.633088	0.0345313	K615	E20
TSS14029	Lpar1	chr4	58435252	58553491	-	3.62175	4.47194	2.46865	4.68193	3.32046	0.172962	K254	E9
TSS14031	AI314180	chr4	58800031	58912725	-	12.1319	13.2158	15.4341	24.7575	27.632	32.5823	K587	E31
TSS14032	Ptgr1	chr4	58965590	58987078	-	8.12418	5.88748	4.47064	6.37456	7.61652	32.9983	K42	E25
TSS14033	Susd1	chr4	59314683	59438633	-	3.56797	0.881652	0.168348	0.925745	8.29008	6.8432	K476	E26
TSS14034	Ptbp3	chr4	59471868	59549364	-	16.4837	19.3103	20.3252	39.3135	37.9739	62.2979	K26	E25
TSS1404	Ascc1	chr10	60003327	60099990	+	9.14825	1.36899	1.78631	1.266	1.64156	3.21203	K649	E23
TSS1405	Spock2	chr10	60106257	60133913	+	1.27625	0.719264	0.312004	0.0436432	0.228181	0.0319325	K398	E2
TSS14058	Zfp37	chr4	62189543	62208546	-	2.91272	2.6716	2.29192	3.34963	0.55158	0.955531	K621	E5
TSS14059	Fkbp15	chr4	62300342	62360548	-	4.17612	4.2598	5.75868	7.20475	8.25983	57.444	K2	E25
TSS14062	Wdr31	chr4	62453734	62470872	-	6.06202	4.38464	2.92348	1.00101	1.40752	0.0641807	K246	E2
TSS14063	Hdhd3	chr4	62499054	62502200	-	0.192651	0.766	0.791489	0.553828	0.75098	1.72753	K199	E15
TSS14064	Alad	chr4	62505984	62519909	-	0.516881	1.20985	3.55723	3.49352	12.3276	2.21979	K535	E13
TSS14065	Alad	chr4	62505984	62520063	-	1.61838	2.89688	1.46191	1.13781	1.92858	0.230718	K444	E1
TSS14069	Akna	chr4	63367128	63403445	-	0.456296	1.41719	2.37611	1.62104	1.21356	4.33692	K568	E15
TSS14071	Whrn	chr4	63414910	63495991	-	1.04534	1.05072	0.988872	0.39673	0.153559	0.0877704	K596	E6
TSS14075	Tnc	chr4	63959785	64047015	-	0.517347	0.827321	0.572584	11.4693	3.62558	0.111957	K171	E11
TSS14077	Dbc1	chr4	68761372	68954397	-	0.433985	0.953339	1.3593	0.951507	2.3886	0.254645	K23	E10
TSS14079	Megf9	chr4	70431927	70534928	-	0.877307	0.590243	0.521262	2.34856	2.71898	16.1433	K397	E19
TSS1408	4632428N05Rik	chr10	60346851	60372684	+	0.269381	0.385039	0.453262	0.464087	4.90352	98.3091	K185	E19
TSS14080	Tle1	chr4	72117142	72200919	-	4.51442	5.14314	3.67976	3.52267	2.34612	0.723161	K216	E6
TSS14081	Aldoart1	chr4	72850583	72852634	-	1.06579	4.50267	5.73787	5.31453	5.62299	14.4262	K355	E15
TSS14083	Rasef	chr4	73714579	73790602	-	2.9756	5.09046	1.06582	0.0529756	0.0436392	0	K36	E2
TSS14090	Ptprd	chr4	75941237	78211895	-	0.0902194	0.392051	0.346599	1.33414	0.0987835	0	K139	E9
TSS14092	Mpdz	chr4	81278500	81442805	-	0.887311	5.10287	7.46948	9.15647	3.35901	0.143215	K63	E9
TSS14093	Nfib	chr4	82290173	82505308	-	0.394432	0.215682	0.374994	1.62186	0.194101	0.0731873	K300	E11
TSS14094	Zdhhc21	chr4	82798738	82859661	-	4.67832	3.86444	3.92659	4.54969	5.76154	14.1229	K619	E25
TSS14098	Ttc39b	chr4	83220301	83324189	-	5.64168	3.74922	1.34958	0.593234	2.32643	8.81456	K204	E26
TSS14099	Psip1	chr4	83455681	83486390	-	28.123	42.091	37.6173	26.8182	23.8329	2.23968	K84	E6
TSS1410	Pcbd1	chr10	61089343	61094329	+	1.67933	1.78615	1.46846	2.27771	4.24222	1.22301	K472	E3
TSS14100	Bnc2	chr4	84272542	84675086	-	1.72777	0.291642	0.149302	0.526464	0.229948	0.0409104	K365	E2
TSS14102	Haus6	chr4	86581285	86612022	-	16.6197	15.806	19.2801	13.9413	12.5532	2.71884	K18	E6
TSS14103	Plin2	chr4	86656565	86670059	-	18.1244	16.1783	8.21203	25.9838	28.4344	1168.06	K217	E25
TSS14107	Mllt3	chr4	87769925	87806314	-	0	0	0	0.0224363	2.21671	0	K410	E20
TSS14108	Mllt3	chr4	87769925	88033407	-	1.6356	1.64511	2.35088	0.931196	1.49359	3.50643	K634	E28
TSS14109	Ptplad2	chr4	88412930	88438926	-	0.54559	0.313563	0.310145	1.94904	5.22311	70.1583	K604	E19
TSS14120	Klhl9	chr4	88718292	88722508	-	18.2216	27.4517	35.0253	50.9997	35.6853	134.639	K432	E30
TSS14122	Cdkn2a	chr4	89274473	89282192	-	0.167538	0.267201	0.179733	4.945	8.9429	146.023	K90	E17
TSS14123	Cdkn2a	chr4	89274473	89294619	-	9.47699	1.18067	2.25812	7.29319	18.2365	2.33617	K39	E3
TSS14124	Cdkn2b	chr4	89306289	89311032	-	2.10896	0.513881	0.801778	3.4573	1.94343	5.84187	K134	E19
TSS14125	Elavl2	chr4	91250767	91372055	-	7.23187	3.63799	2.54086	0.450834	0.394294	0.00137195	K246	E2
TSS14129	Tusc1	chr4	93334148	93335511	-	0.845356	0.978245	0.885078	1.36447	1.64475	4.70302	K567	E17
TSS14135	Jun	chr4	95049036	95052222	-	15.349	10.7742	15.921	51.2511	33.1873	27.9756	K300	E11
TSS1414	Nodal	chr10	61417972	61425337	+	27.9742	35.9049	6.75766	0.348622	0.296547	0	K36	E2
TSS14140	Cyp2j6	chr4	96516138	96553651	-	0.74781	1.2965	1.35431	2.23837	0.641524	9.18795	K599	E15
TSS14144	Tm2d1	chr4	98355370	98383265	-	2.24192	5.32894	5.21761	8.98141	4.82605	10.1314	K537	E15
TSS14146	Dock7	chr4	98936665	99120915	-	3.75401	6.78898	8.58754	10.6298	8.64328	7.17442	K462	E6
TSS14147	Itgb3bp	chr4	99765402	99829118	-	1.1511	1.32694	1.37893	1.28972	1.2304	0.439388	K56	E9
TSS14148	Jak1	chr4	101151974	101265282	-	7.40988	9.20047	11.3455	22.8428	17.6997	79.8559	K257	E16
[truncated: 7,629 more rows]

## Sheet: (B) Pattern-1
Category	Term	Count	Pvalue	cell_differentiation_markers	cytokines	homeodomain_proteins	oncogenes	protein_kinases	transcription_factors	translocation_cancer_genes	tumor_suppressors	gene_names
GO:0007049	cell cycle	33	7.88864e-17	#N/A	#N/A		CCND3,	AURKA,CIT,NEK2,PKMYT1,PLK1,	UHRF1,	CCND3,	BRCA1,BRCA2,	ASPM,AURKA,BRCA1,BRCA2,CCND3,CDC25C,CDCA2,CDCA8,CENPE,CENPF,CEP72,CHAF1A,CIT,CLSPN,DDX11,DSCC1,E2F8,EXO1,FAM83D,KIF20B,KNTC1,MKI67,NCAPG2,NCAPH,NDC80,NEK2,PCNT,PKMYT1,PLK1,PTTG1,RBM38,SGOL2,UHRF1,
GO:0000279	M phase	21	4.65675e-13	#N/A	#N/A			CIT,NEK2,PLK1,			BRCA2,	ASPM,BRCA2,CDC25C,CDCA2,CDCA8,CENPE,CENPF,CIT,EXO1,FAM83D,KIF20B,KNTC1,MKI67,NCAPG2,NCAPH,NDC80,NEK2,PCNT,PLK1,PTTG1,SGOL2,
GO:0022402	cell cycle process	23	3.08562e-12	#N/A	#N/A			CIT,NEK2,PLK1,			BRCA1,BRCA2,	ASPM,BRCA1,BRCA2,CDC25C,CDCA2,CDCA8,CENPE,CENPF,CEP72,CIT,EXO1,FAM83D,KIF20B,KNTC1,MKI67,NCAPG2,NCAPH,NDC80,NEK2,PCNT,PLK1,PTTG1,SGOL2,
GO:0022403	cell cycle phase	21	7.13378e-12	#N/A	#N/A			CIT,NEK2,PLK1,			BRCA2,	ASPM,BRCA2,CDC25C,CDCA2,CDCA8,CENPE,CENPF,CIT,EXO1,FAM83D,KIF20B,KNTC1,MKI67,NCAPG2,NCAPH,NDC80,NEK2,PCNT,PLK1,PTTG1,SGOL2,
GO:0000087	M phase of mitotic cell cycle	16	1.36901e-10	#N/A	#N/A			CIT,NEK2,PLK1,				ASPM,CDC25C,CDCA2,CDCA8,CENPE,CENPF,CIT,FAM83D,KIF20B,KNTC1,NCAPG2,NCAPH,NDC80,NEK2,PLK1,PTTG1,
GO:0051301	cell division	18	3.50545e-10	#N/A	#N/A		CCND3,	CIT,NEK2,PLK1,		CCND3,	BRCA2,	ASPM,BRCA2,CCND3,CDC25C,CDCA2,CDCA8,CENPE,CIT,FAM83D,KIF20B,KNTC1,NCAPG2,NCAPH,NDC80,NEK2,PLK1,PTTG1,SGOL2,
GO:0000278	mitotic cell cycle	17	3.71422e-10	#N/A	#N/A			AURKA,CIT,NEK2,PLK1,				ASPM,AURKA,CDC25C,CDCA2,CDCA8,CENPE,CENPF,CIT,FAM83D,KIF20B,KNTC1,NCAPG2,NCAPH,NDC80,NEK2,PLK1,PTTG1,
GO:0006281	DNA repair	16	9.06703e-10	#N/A	#N/A				UHRF1,		BRCA1,BRCA2,BRIP1,	BRCA1,BRCA2,BRIP1,CHAF1A,CLSPN,CRY2,DCLRE1B,DNA2,EXO1,FANCB,POLH,PTTG1,RAD18,RAD54B,SMC5,UHRF1,
GO:0007067	mitosis	15	1.10778e-09	#N/A	#N/A			CIT,NEK2,PLK1,				ASPM,CDC25C,CDCA2,CDCA8,CENPE,CIT,FAM83D,KIF20B,KNTC1,NCAPG2,NCAPH,NDC80,NEK2,PLK1,PTTG1,
GO:0000280	nuclear division	15	1.10778e-09	#N/A	#N/A			CIT,NEK2,PLK1,				ASPM,CDC25C,CDCA2,CDCA8,CENPE,CIT,FAM83D,KIF20B,KNTC1,NCAPG2,NCAPH,NDC80,NEK2,PLK1,PTTG1,
GO:0048285	organelle fission	15	1.77837e-09	#N/A	#N/A			CIT,NEK2,PLK1,				ASPM,CDC25C,CDCA2,CDCA8,CENPE,CIT,FAM83D,KIF20B,KNTC1,NCAPG2,NCAPH,NDC80,NEK2,PLK1,PTTG1,
GO:0006974	response to DNA damage stimulus	16	2.97469e-08	#N/A	#N/A				UHRF1,		BRCA1,BRCA2,BRIP1,	BRCA1,BRCA2,BRIP1,CHAF1A,CLSPN,CRY2,DCLRE1B,DNA2,EXO1,FANCB,POLH,PTTG1,RAD18,RAD54B,SMC5,UHRF1,
GO:0006259	DNA metabolic process	18	1.45271e-07	#N/A	#N/A				UHRF1,		BRCA1,BRCA2,BRIP1,	BRCA1,BRCA2,BRIP1,CHAF1A,CLSPN,CRY2,DCLRE1B,DNA2,DSCC1,EXO1,FANCB,GINS1,POLH,PTTG1,RAD18,RAD54B,SMC5,UHRF1,
GO:0033554	cellular response to stress	16	2.38556e-06	#N/A	#N/A				UHRF1,		BRCA1,BRCA2,BRIP1,	BRCA1,BRCA2,BRIP1,CHAF1A,CLSPN,CRY2,DCLRE1B,DNA2,EXO1,FANCB,POLH,PTTG1,RAD18,RAD54B,SMC5,UHRF1,
GO:0051276	chromosome organization	15	1.1641e-05	#N/A	#N/A			CIT,NEK2,	NCOR1,PCGF2,		BRCA2,	BRCA2,CIT,H1FX,H2AFZ,HIST1H2AE,HIST1H2BF,HIST1H2BH,HIST2H3C2,NCAPG2,NCAPH,NCOR1,NEK2,PCGF2,PTTG1,SGOL2,
GO:0007059	chromosome segregation	7	1.96936e-05	#N/A	#N/A			CIT,NEK2,				CENPE,CENPF,CIT,NDC80,NEK2,PTTG1,SGOL2,
GO:0006323	DNA packaging	8	2.88385e-05	#N/A	#N/A							H1FX,H2AFZ,HIST1H2AE,HIST1H2BF,HIST1H2BH,HIST2H3C2,NCAPG2,NCAPH,
GO:0008283	cell proliferation	11	6.16231e-05	#N/A	#N/A		CCND3,		UHRF1,	CCND3,	BRCA2,	ASPM,BRCA2,CCND3,DLG1,E2F8,GINS1,IRS2,MKI67,NCAPG2,RAP1B,UHRF1,
GO:0007017	microtubule-based process	10	9.78845e-05	#N/A	#N/A						BRCA1,	BRCA1,CENPE,CEP72,KIF14,KIF20B,KIF24,KIF2A,KIF4,NDC80,PCNT,
GO:0006334	nucleosome assembly	6	0.000442319	#N/A	#N/A							H1FX,H2AFZ,HIST1H2AE,HIST1H2BF,HIST1H2BH,HIST2H3C2,
GO:0031497	chromatin assembly	6	0.000501242	#N/A	#N/A							H1FX,H2AFZ,HIST1H2AE,HIST1H2BF,HIST1H2BH,HIST2H3C2,
GO:0065004	protein-DNA complex assembly	6	0.000532828	#N/A	#N/A							H1FX,H2AFZ,HIST1H2AE,HIST1H2BF,HIST1H2BH,HIST2H3C2,
GO:0034728	nucleosome organization	6	0.000532828	#N/A	#N/A							H1FX,H2AFZ,HIST1H2AE,HIST1H2BF,HIST1H2BH,HIST2H3C2,
GO:0051327	M phase of meiotic cell cycle	6	0.00103961	#N/A	#N/A			NEK2,			BRCA2,	BRCA2,EXO1,MKI67,NEK2,PTTG1,SGOL2,
GO:0007126	meiosis	6	0.00103961	#N/A	#N/A			NEK2,			BRCA2,	BRCA2,EXO1,MKI67,NEK2,PTTG1,SGOL2,
GO:0051321	meiotic cell cycle	6	0.00115024	#N/A	#N/A			NEK2,			BRCA2,	BRCA2,EXO1,MKI67,NEK2,PTTG1,SGOL2,
GO:0007018	microtubule-based movement	6	0.00192108	#N/A	#N/A							CENPE,KIF14,KIF20B,KIF24,KIF2A,KIF4,
GO:0006260	DNA replication	7	0.00218271	#N/A	#N/A						BRCA1,BRCA2,	BRCA1,BRCA2,CHAF1A,DNA2,DSCC1,GINS1,POLH,
GO:0006333	chromatin assembly or disassembly	6	0.00268112	#N/A	#N/A							H1FX,H2AFZ,HIST1H2AE,HIST1H2BF,HIST1H2BH,HIST2H3C2,
GO:0051726	regulation of cell cycle	8	0.0027538	#N/A	#N/A		CCND3,		ATF5,CITED2,	CCND3,	BRCA2,	ATF5,BRCA2,CCND3,CENPE,CENPF,CITED2,CLSPN,DLG1,
GO:0045787	positive regulation of cell cycle	4	0.00321537	#N/A	#N/A				CITED2,		BRCA2,	BRCA2,CENPE,CENPF,CITED2,
GO:0001833	inner cell mass cell proliferation	3	0.00326892	#N/A	#N/A						BRCA2,	BRCA2,GINS1,NCAPG2,
GO:0006783	heme biosynthetic process	3	0.00556969	#N/A	#N/A							ALAD,CPOX,UROD,
GO:0001832	blastocyst growth	3	0.00842319	#N/A	#N/A						BRCA2,	BRCA2,GINS1,NCAPG2,
GO:0006275	regulation of DNA replication	3	0.0106178	#N/A	#N/A						BRCA2,	BRCA2,CLSPN,DNA2,
GO:0033014	tetrapyrrole biosynthetic process	3	0.0106178	#N/A	#N/A							ALAD,CPOX,UROD,
GO:0006779	porphyrin biosynthetic process	3	0.0106178	#N/A	#N/A							ALAD,CPOX,UROD,
GO:0001824	blastocyst development	4	0.0117444	#N/A	#N/A				CITED2,		BRCA2,	BRCA2,CITED2,GINS1,NCAPG2,
GO:0042168	heme metabolic process	3	0.0117996	#N/A	#N/A							ALAD,CPOX,UROD,
GO:0034622	cellular macromolecular complex assembly	7	0.01207	#N/A	#N/A							GRIK5,H1FX,H2AFZ,HIST1H2AE,HIST1H2BF,HIST1H2BH,HIST2H3C2,
GO:0051053	negative regulation of DNA metabolic process	3	0.0130362	#N/A	#N/A						BRCA2,	BRCA2,CLSPN,RAD18,
GO:0051052	regulation of DNA metabolic process	4	0.0142468	#N/A	#N/A						BRCA2,	BRCA2,CLSPN,DNA2,RAD18,
GO:0000226	microtubule cytoskeleton organization	5	0.0163398	#N/A	#N/A						BRCA1,	BRCA1,CENPE,CEP72,NDC80,PCNT,
GO:0051651	maintenance of location in cell	3	0.0200072	#N/A	#N/A							ASPM,CENPE,GRIK5,
GO:0034621	cellular macromolecular complex subunit organization	7	0.0207335	#N/A	#N/A							GRIK5,H1FX,H2AFZ,HIST1H2AE,HIST1H2BF,HIST1H2BH,HIST2H3C2,
GO:0006325	chromatin organization	8	0.0207827	#N/A	#N/A				NCOR1,PCGF2,			H1FX,H2AFZ,HIST1H2AE,HIST1H2BF,HIST1H2BH,HIST2H3C2,NCOR1,PCGF2,
GO:0006778	porphyrin metabolic process	3	0.0215519	#N/A	#N/A							ALAD,CPOX,UROD,
GO:0033013	tetrapyrrole metabolic process	3	0.0215519	#N/A	#N/A							ALAD,CPOX,UROD,
GO:0045934	negative regulation of nucleobase, nucleoside, nucleotide and nucleic acid metabolic process	9	0.0233616	#N/A	#N/A				CITED2,FOXH1,NCOR1,PCGF2,RFX3,		BRCA2,	BRCA2,CENPF,CITED2,CLSPN,FOXH1,NCOR1,PCGF2,RAD18,RFX3,
GO:0051172	negative regulation of nitrogen compound metabolic process	9	0.0246183	#N/A	#N/A				CITED2,FOXH1,NCOR1,PCGF2,RFX3,		BRCA2,	BRCA2,CENPF,CITED2,CLSPN,FOXH1,NCOR1,PCGF2,RAD18,RFX3,
GO:0006310	DNA recombination	4	0.0280279	#N/A	#N/A						BRCA2,	BRCA2,EXO1,RAD54B,SMC5,
GO:0040014	regulation of multicellular organism growth	4	0.0280279	#N/A	#N/A				NCOR1,			ANKRD26,DLG1,FXN,NCOR1,
GO:0046148	pigment biosynthetic process	3	0.0282009	#N/A	#N/A							ALAD,CPOX,UROD,
GO:0065003	macromolecular complex assembly	8	0.0290758	#N/A	#N/A							GRIK5,H1FX,H2AFZ,HIST1H2AE,HIST1H2BF,HIST1H2BH,HIST2H3C2,OLFM1,
GO:0002440	production of molecular mediator of immune response	3	0.0317945	#N/A	#N/A							DLG1,EXO1,LAX1,
GO:0009792	embryonic development ending in birth or egg hatching	9	0.03317	#N/A	#N/A	PRRX2,			CITED2,PCGF2,PRRX2,		BRCA1,BRCA2,	BRCA1,BRCA2,CITED2,DLG1,FXN,GINS1,NCAPG2,PCGF2,PRRX2,
GO:0010605	negative regulation of macromolecule metabolic process	10	0.0335716	#N/A	#N/A				CITED2,FOXH1,NCOR1,PCGF2,RFX3,		BRCA2,	BRCA2,CENPF,CITED2,CLSPN,FOXH1,NCOR1,PCGF2,RAD18,RFX3,TNRC6B,
GO:0051235	maintenance of location	3	0.0336554	#N/A	#N/A							ASPM,CENPE,GRIK5,
GO:0031327	negative regulation of cellular biosynthetic process	9	0.0351789	#N/A	#N/A				CITED2,FOXH1,NCOR1,PCGF2,RFX3,		BRCA1,BRCA2,	BRCA1,BRCA2,CENPF,CITED2,CLSPN,FOXH1,NCOR1,PCGF2,RFX3,
GO:0009890	negative regulation of biosynthetic process	9	0.0368446	#N/A	#N/A				CITED2,FOXH1,NCOR1,PCGF2,RFX3,		BRCA1,BRCA2,	BRCA1,BRCA2,CENPF,CITED2,CLSPN,FOXH1,NCOR1,PCGF2,RFX3,
GO:0042440	pigment metabolic process	3	0.0415065	#N/A	#N/A							ALAD,CPOX,UROD,
GO:0043933	macromolecular complex subunit organization	8	0.0424092	#N/A	#N/A							GRIK5,H1FX,H2AFZ,HIST1H2AE,HIST1H2BF,HIST1H2BH,HIST2H3C2,OLFM1,
GO:0046621	negative regulation of organ growth	2	0.0430346	#N/A	#N/A							ANKRD26,FXN,
GO:0051188	cofactor biosynthetic process	4	0.0456488	#N/A	#N/A							ALAD,CPOX,FXN,UROD,

## Sheet: Pattern-2
Category	Term	Count	Pvalue	cell_differentiation_markers	cytokines	homeodomain_proteins	oncogenes	protein_kinases	transcription_factors	translocation_cancer_genes	tumor_suppressors	gene_names
GO:0007049	cell cycle	127	9.57348e-30				CCNB1IP1,NPM1,	ATM,AURKB,BUB1B,CAMK2B,CDK2,CHEK1,GSG2,MAPK4,MAPK6,NEK3,PIM3,SIK1,WEE1,	E2F3,E2F4,PMF1,PRDM5,TFDP1,UHRF1,	CCNB1IP1,NPM1,	ATM,BUB1B,CDC73,FANCA,FANCD2,MEN1,MSH2,	4632434I11RIK,AHCTF1,AK1,ARHGAP8,ATM,AURKB,AVPI1,BCCIP,BIRC5,BUB1B,CAMK2B,CCNA2,CCNB1,CCNB1IP1,CCNB2,CCNE1,CCNF,CDC20,CDC45,CDC6,CDC73,CDCA3,CDCA5,CDK2,CENPH,CENPV,CEP120,CHAF1B,CHEK1,CHTF18,CKAP2,CNTROB,CROCC,DLGAP5,DNAJC2,E2F3,E2F4,ERCC6L,ERH,ESCO2,ESPL1,FANCA,FANCD2,FANCI,FBXO5,FMN2,FSD1,FZR1,GMNN,GSG2,HAUS1,HAUS4,HELLS,KIF11,KIF18A,KIFC1,LIG1,LIG3,LIG4,LLGL2,MAD2L2,MAEL,MAPK4,MAPK6,MCM2,MDC1,…
GO:0006259	DNA metabolic process	93	1.04695e-23					ATM,CHEK1,	GTF2H3,MBD4,UHRF1,		ATM,BLM,DDB2,FANCA,FANCD2,MSH2,MSH6,MUTYH,RECQL4,	2210018M11RIK,APEX1,APEX2,ATM,BANF1,BARD1,BCCIP,BLM,C230052I12RIK,CCNE1,CDC45,CDC6,CHAF1B,CHEK1,CHTF18,CRY1,DDB2,DNAJC2,DTL,EME1,ESCO2,FAM175A,FANCA,FANCD2,FANCI,FANCL,FANCM,FBXO6,GEN1,GTF2H3,HELLS,HSPA1L,ING5,KIF22,LIG1,LIG3,LIG4,MAEL,MBD4,MCM10,MCM2,MCM5,MDC1,MPHOSPH8,MRE11A,MSH2,MSH3,MSH6,MUTYH,NUDT1,PARP1,PARP2,PEO1,POLA2,POLD1,POLD2,POLD3,POLE,POLE2,PRIM1,PRPF19,PSMC3IP,RAD1,RAD51,RAD51AP1,R…
GO:0022402	cell cycle process	86	1.17304e-21				CCNB1IP1,NPM1,	AURKB,BUB1B,CAMK2B,CDK2,CHEK1,NEK3,WEE1,	E2F4,PMF1,TFDP1,	CCNB1IP1,NPM1,	BUB1B,FANCA,FANCD2,MEN1,MSH2,	4632434I11RIK,AHCTF1,AK1,AURKB,BIRC5,BUB1B,CAMK2B,CCNA2,CCNB1,CCNB1IP1,CCNB2,CCNF,CDC20,CDC6,CDCA3,CDCA5,CDK2,CENPH,CENPV,CEP120,CHEK1,CNTROB,DLGAP5,DNAJC2,E2F4,ERCC6L,ESPL1,FANCA,FANCD2,FBXO5,FMN2,FSD1,FZR1,HAUS1,HAUS4,HELLS,KIF11,KIF18A,KIFC1,MAD2L2,MAEL,MEN1,MRE11A,MSH2,NCAPD2,NCAPD3,NEK3,NPM1,NUP37,NUP43,PMF1,PPM1D,PPM1G,PSMC3IP,RAD51,RAD51C,RANBP1,REC8,RPA1,RPRM,SAC3D1,SEH1L,SGOL1,SIN3A,SKA1…
GO:0022403	cell cycle phase	77	2.39364e-21				CCNB1IP1,	AURKB,BUB1B,CAMK2B,CDK2,CHEK1,NEK3,WEE1,	E2F4,PMF1,TFDP1,	CCNB1IP1,	BUB1B,FANCA,FANCD2,	AHCTF1,AURKB,BIRC5,BUB1B,CAMK2B,CCNA2,CCNB1,CCNB1IP1,CCNB2,CCNF,CDC20,CDC6,CDCA3,CDCA5,CDK2,CENPH,CENPV,CEP120,CHEK1,DLGAP5,DNAJC2,E2F4,ERCC6L,ESPL1,FANCA,FANCD2,FBXO5,FMN2,FSD1,FZR1,HAUS1,HAUS4,HELLS,KIF11,KIF18A,KIFC1,MAD2L2,MAEL,MRE11A,NCAPD2,NCAPD3,NEK3,NUP37,NUP43,PMF1,PPM1D,PSMC3IP,RAD51,RAD51C,RANBP1,REC8,RPA1,SAC3D1,SEH1L,SGOL1,SIN3A,SKA1,SPAG5,SPC24,SPIN1,STAG3,SUV39H2,SYCE1,SYCE2,SYCP3,…
GO:0000279	M phase	70	8.80112e-21				CCNB1IP1,	AURKB,BUB1B,CDK2,NEK3,WEE1,	PMF1,	CCNB1IP1,	BUB1B,FANCA,FANCD2,	AHCTF1,AURKB,BIRC5,BUB1B,CCNA2,CCNB1,CCNB1IP1,CCNB2,CCNF,CDC20,CDC6,CDCA3,CDCA5,CDK2,CENPH,CENPV,CEP120,DLGAP5,ERCC6L,ESPL1,FANCA,FANCD2,FBXO5,FMN2,FSD1,FZR1,HAUS1,HAUS4,HELLS,KIF11,KIF18A,KIFC1,MAD2L2,MAEL,MRE11A,NCAPD2,NCAPD3,NEK3,NUP37,NUP43,PMF1,PSMC3IP,RAD51,RAD51C,RANBP1,REC8,RPA1,SAC3D1,SEH1L,SGOL1,SKA1,SPAG5,SPC24,SPIN1,STAG3,SUV39H2,SYCE1,SYCE2,SYCP3,TACC2,TACC3,TDRD1,TERF1,TEX15,TIPIN,T…
GO:0006281	DNA repair	57	8.15165e-18					ATM,CHEK1,	GTF2H3,MBD4,UHRF1,		ATM,BLM,DDB2,FANCA,FANCD2,MSH2,MSH6,MUTYH,	2210018M11RIK,APEX1,APEX2,ATM,BARD1,BCCIP,BLM,C230052I12RIK,CHAF1B,CHEK1,CRY1,DDB2,EME1,ESCO2,FAM175A,FANCA,FANCD2,FANCI,FANCL,FANCM,FBXO6,GEN1,GTF2H3,HSPA1L,KIF22,LIG1,LIG3,LIG4,MBD4,MDC1,MRE11A,MSH2,MSH3,MSH6,MUTYH,NUDT1,PARP1,PARP2,POLD1,POLE,PRPF19,RAD1,RAD51,RAD51AP1,RAD54L,RPA1,RTEL1,RUVBL2,SETX,SOD1,TDP1,TRP53,TRP53BP1,TRPC2,UHRF1,UNG,XRCC5,
GO:0051301	cell division	62	8.26417e-16			NANOG,		AURKB,BUB1B,CDK2,NEK3,WEE1,	NANOG,PMF1,		BUB1B,	AHCTF1,AURKB,BIRC5,BUB1B,CCNA2,CCNB1,CCNB2,CCNE1,CCNF,CDC20,CDC45,CDC6,CDCA3,CDCA5,CDK2,CENPH,CENPV,CNTROB,DPPA3,DSTN,ERCC6L,FBXO5,FMN2,FSD1,FZR1,HAUS1,HAUS4,HELLS,KIF11,KIFC1,LIG1,LIG3,LIG4,LLGL2,MAD2L2,MCM5,NANOG,NCAPD2,NCAPD3,NEK3,NUP37,NUP43,PELO,PMF1,PRC1,SAC3D1,SEH1L,SEPT11,SGOL1,SKA1,SPAG5,SPC24,SYCE1,SYCE2,SYCP3,TERF1,TIAL1,TIPIN,TOP2A,UBE2C,WEE1,ZWILCH,
GO:0006974	response to DNA damage stimulus	62	2.25318e-15		MIF,			ATM,CHEK1,	GTF2H3,MBD4,UHRF1,		ATM,BLM,DDB2,FANCA,FANCD2,MSH2,MSH6,MUTYH,	2210018M11RIK,APEX1,APEX2,ATAD5,ATM,BARD1,BCCIP,BLM,C230052I12RIK,CHAF1B,CHEK1,CRY1,DDB2,DTL,EME1,ESCO2,FAM175A,FANCA,FANCD2,FANCI,FANCL,FANCM,FBXO6,GEN1,GTF2H3,HSPA1L,KIF22,LIG1,LIG3,LIG4,MBD4,MDC1,MIF,MRE11A,MSH2,MSH3,MSH6,MUTYH,NUDT1,PARP1,PARP2,POLD1,POLE,PRPF19,RAD1,RAD51,RAD51AP1,RAD54L,RIF1,RPA1,RTEL1,RUVBL2,SETX,SOD1,TDP1,TIPIN,TRP53,TRP53BP1,TRPC2,UHRF1,UNG,XRCC5,
GO:0006396	RNA processing	80	2.54212e-15						SART3,			ADAD2,BOP1,CDK5RAP1,CELF1,CELF4,CPSF4,DBR1,DDX20,DDX51,DHX15,EBNA1BP2,EIF2C2,EMG1,ESRP1,ESRP2,EXOSC1,EXOSC3,EXOSC5,FBL,FTSJ3,GM8994,HNRNPC,INTS2,KHSRP,KRR1,LSM2,LSM3,LSM4,LUC7L3,MAGOHB,METTL1,NAA38,NAF1,NHP2,NHP2L1,NOB1,NOP10,NOP2,NSUN2,PA2G4,PABPC1,PABPN1,PHF5A,PNPT1,POP1,POP5,PPIE,PPP1R8,PRMT5,PRPF19,PRPF3,PRPF4,PTBP1,QTRTD1,RPF1,RPP25,RPP38,RRP9,RSL1D1,SART3,SF3A1,SF3A2,SF3A3,SF3B3,SF3B4,SMN1,…
GO:0022613	ribonucleoprotein complex biogenesis	40	1.39533e-14				NPM1,		RRN3,ZNHIT6,	NPM1,		BOP1,BRIX1,CELF1,CELF4,DDX51,EBNA1BP2,EMG1,EXOSC1,EXOSC3,EXOSC5,FBL,FTSJ3,GM8994,GNL3L,GTPBP10,GTPBP4,ISG20L2,KRR1,LSM2,NAF1,NHP2,NHP2L1,NOB1,NOP10,NOP2,NOP56,NPM1,PA2G4,POP5,PRMT5,RPF1,RRN3,RRP9,SMN1,SURF6,UTP14A,UTP18,WDR3,WDR36,ZNHIT6,
GO:0051276	chromosome organization	74	3.21129e-14				CCNB1IP1,NSD1,SUZ12,	GSG2,	CBX1,CBX5,CBX7,EED,EZH2,HDAC1,HIRA,KAT2A,PCGF2,PRDM5,SMARCC1,	CCNB1IP1,NSD1,SUZ12,	BLM,FANCD2,MEN1,	2210018M11RIK,ARID1A,ASF1B,BLM,CBX1,CBX5,CBX7,CCNB1IP1,CDCA5,CENPH,CENPV,EED,EZH2,FAM175A,FANCD2,GSG2,H2AFV,HAT1,HDAC1,HDAC6,HELLS,HIRA,HIST1H1T,HIST1H2AE,HIST1H2AF,HIST1H3G,HIST2H3C2,HSPA1L,ING3,ING5,KAT2A,KDM1A,KDM5B,KIF18A,LIG4,MAEL,MCM2,MEN1,MPHOSPH8,NCAPD2,NCAPD3,NSD1,PARP1,PCGF2,PELO,PHF17,PRDM5,PRMT5,RAD51C,RAD54L,RBBP4,RBBP7,RBM14,REC8,RPA1,RTEL1,RUVBL2,SEH1L,SIRT1,SMARCC1,SMARCD1,STAG3,S…
GO:0042254	ribosome biogenesis	35	8.79432e-14				NPM1,		RRN3,ZNHIT6,	NPM1,		BOP1,BRIX1,DDX51,EBNA1BP2,EMG1,EXOSC1,EXOSC3,EXOSC5,FBL,FTSJ3,GM8994,GNL3L,GTPBP10,GTPBP4,ISG20L2,KRR1,NAF1,NHP2,NHP2L1,NOB1,NOP10,NOP2,NOP56,NPM1,PA2G4,POP5,RPF1,RRN3,RRP9,SURF6,UTP14A,UTP18,WDR3,WDR36,ZNHIT6,
GO:0000278	mitotic cell cycle	53	2.50078e-13					AURKB,BUB1B,CAMK2B,CDK2,CHEK1,NEK3,WEE1,	E2F4,PMF1,PRDM5,TFDP1,		BUB1B,	AHCTF1,AURKB,BIRC5,BUB1B,CAMK2B,CCNA2,CCNB1,CCNB2,CCNF,CDC20,CDC6,CDCA3,CDCA5,CDK2,CENPH,CENPV,CHEK1,DLGAP5,DNAJC2,E2F4,ERCC6L,FBXO5,FSD1,FZR1,HAUS1,HAUS4,HELLS,KIF11,KIF18A,KIFC1,MAD2L2,NCAPD2,NCAPD3,NEK3,NUP37,NUP43,PMF1,PPM1D,PRDM5,SAC3D1,SEH1L,SGOL1,SIN3A,SKA1,SPAG5,SPC24,SYCP3,TERF1,TFDP1,TIPIN,UBE2C,WEE1,ZWILCH,
GO:0000087	M phase of mitotic cell cycle	45	1.89207e-12					AURKB,BUB1B,CDK2,NEK3,WEE1,	PMF1,		BUB1B,	AHCTF1,AURKB,BIRC5,BUB1B,CCNA2,CCNB1,CCNB2,CCNF,CDC20,CDC6,CDCA3,CDCA5,CDK2,CENPH,CENPV,DLGAP5,ERCC6L,FBXO5,FSD1,FZR1,HAUS1,HAUS4,HELLS,KIF11,KIF18A,KIFC1,MAD2L2,NCAPD2,NCAPD3,NEK3,NUP37,NUP43,PMF1,SAC3D1,SEH1L,SGOL1,SKA1,SPAG5,SPC24,SYCP3,TERF1,TIPIN,UBE2C,WEE1,ZWILCH,
GO:0000280	nuclear division	44	3.65842e-12					AURKB,BUB1B,CDK2,NEK3,WEE1,	PMF1,		BUB1B,	AHCTF1,AURKB,BIRC5,BUB1B,CCNA2,CCNB1,CCNB2,CCNF,CDC20,CDC6,CDCA3,CDCA5,CDK2,CENPH,CENPV,ERCC6L,FBXO5,FSD1,FZR1,HAUS1,HAUS4,HELLS,KIF11,KIF18A,KIFC1,MAD2L2,NCAPD2,NCAPD3,NEK3,NUP37,NUP43,PMF1,SAC3D1,SEH1L,SGOL1,SKA1,SPAG5,SPC24,SYCP3,TERF1,TIPIN,UBE2C,WEE1,ZWILCH,
GO:0007067	mitosis	44	3.65842e-12					AURKB,BUB1B,CDK2,NEK3,WEE1,	PMF1,		BUB1B,	AHCTF1,AURKB,BIRC5,BUB1B,CCNA2,CCNB1,CCNB2,CCNF,CDC20,CDC6,CDCA3,CDCA5,CDK2,CENPH,CENPV,ERCC6L,FBXO5,FSD1,FZR1,HAUS1,HAUS4,HELLS,KIF11,KIF18A,KIFC1,MAD2L2,NCAPD2,NCAPD3,NEK3,NUP37,NUP43,PMF1,SAC3D1,SEH1L,SGOL1,SKA1,SPAG5,SPC24,SYCP3,TERF1,TIPIN,UBE2C,WEE1,ZWILCH,
GO:0048285	organelle fission	44	1.31411e-11					AURKB,BUB1B,CDK2,NEK3,WEE1,	PMF1,		BUB1B,	AHCTF1,AURKB,BIRC5,BUB1B,CCNA2,CCNB1,CCNB2,CCNF,CDC20,CDC6,CDCA3,CDCA5,CDK2,CENPH,CENPV,ERCC6L,FBXO5,FSD1,FZR1,HAUS1,HAUS4,HELLS,KIF11,KIF18A,KIFC1,MAD2L2,NCAPD2,NCAPD3,NEK3,NUP37,NUP43,PMF1,SAC3D1,SEH1L,SGOL1,SKA1,SPAG5,SPC24,SYCP3,TERF1,TIPIN,UBE2C,WEE1,ZWILCH,
GO:0033554	cellular response to stress	67	6.1469e-11		MIF,			ATM,CHEK1,	FOXA3,GTF2H3,MBD4,UHRF1,		ATM,BLM,DDB2,FANCA,FANCD2,MSH2,MSH6,MUTYH,	2210018M11RIK,APEX1,APEX2,ATAD5,ATM,BARD1,BCCIP,BLM,C230052I12RIK,CHAF1B,CHEK1,CRY1,DDB2,DHX9,DTL,EME1,ESCO2,FAM175A,FANCA,FANCD2,FANCI,FANCL,FANCM,FBXO6,FOXA3,GEN1,GTF2H3,HSPA1L,KIF22,LIG1,LIG3,LIG4,MBD4,MDC1,MIF,MRE11A,MSH2,MSH3,MSH6,MUTYH,NEFL,NPHS1,NUDT1,PARP1,PARP2,POLD1,POLE,PRPF19,RAD1,RAD51,RAD51AP1,RAD54L,RIF1,RPA1,RTEL1,RUVBL2,SETX,SIRT1,SOD1,TDP1,TIPIN,TRP53,TRP53BP1,TRPC2,UHRF1,UNG,XR…
GO:0006350	transcription	191	2.96748e-10		HDGF,	GBX2,NANOG,	ETV4,NSD1,SUZ12,TRIM24,TRIM27,	TRIM24,TRIM28,	ASH2L,BNC2,CBX7,CSDA,DMRT1,E2F3,E2F4,EED,ELF3,ERF,ESRRB,ETV4,EZH2,FOXA3,FOXD3,FOXJ1,GBX2,GLI1,GLIS2,GTF2E1,GTF2H3,HDAC1,HIRA,ILF3,IRF6,KAT2A,KLF12,KLF16,KLF5,KLF9,MAZ,MED14,MED26,MED7,MSC,MXD3,MYBBP1A,MYBL2,MYCBP,NANOG,NEUROD1,NKRF,NR0B1,NR5A2,PCGF2,PMF1,PRDM4,PRDM5,REST,RFX2,RRN3,SALL1,SMARCC1,SOX13,SOX2,SOX3,SOX4,SP2,TADA2A,TAF4B,TAF5L,TAF7,TBP,TCF15,TCF7,TEAD3,TFDP1,TRIM24,TRIM27,TRIM28,TSC22D…	ETV4,NSD1,SUZ12,TRIM24,TRIM27,	CDC73,	2210018M11RIK,2610305D13RIK,4933413G19RIK,AHCTF1,ARNTL2,ASF1B,ASH2L,BCL9L,BNC2,BRMS1L,CBX7,CDC73,CDCA7L,CHAF1B,CRY1,CSDA,CSRNP3,DMRT1,E2F3,E2F4,EED,EIF2C2,ELF3,ELL3,ERF,ESRRB,ETV4,EU599041,EZH2,FIZ1,FNTB,FOXA3,FOXD3,FOXJ1,GBX2,GLI1,GLIS2,GM13152,GM13154,GM13157,GM14124,GM14139,GRHL2,GRLF1,GTF2E1,GTF2H3,HDAC1,HDAC6,HDGF,HELLS,HIRA,HNRNPAB,HNRNPD,ILF3,ING3,ING5,IRF6,KAT2A,KDM1A,KDM5B,KHSRP,KLF12,KL…
GO:0006364	rRNA processing	24	5.4352e-10									BOP1,DDX51,EBNA1BP2,EMG1,EXOSC1,EXOSC3,EXOSC5,FBL,FTSJ3,GM8994,KRR1,NAF1,NHP2,NOB1,NOP10,NOP2,PA2G4,POP5,RPF1,RRP9,UTP14A,UTP18,WDR3,WDR36,
GO:0016072	rRNA metabolic process	24	7.32768e-10									BOP1,DDX51,EBNA1BP2,EMG1,EXOSC1,EXOSC3,EXOSC5,FBL,FTSJ3,GM8994,KRR1,NAF1,NHP2,NOB1,NOP10,NOP2,PA2G4,POP5,RPF1,RRP9,UTP14A,UTP18,WDR3,WDR36,
GO:0034470	ncRNA processing	35	2.7294e-09									BOP1,CDK5RAP1,DDX51,EBNA1BP2,EIF2C2,EMG1,EXOSC1,EXOSC3,EXOSC5,FBL,FTSJ3,GM8994,INTS2,KRR1,METTL1,NAF1,NHP2,NOB1,NOP10,NOP2,NSUN2,PA2G4,POP1,POP5,QTRTD1,RPF1,RPP25,RPP38,RRP9,THG1L,TRMT6,UTP14A,UTP18,WDR3,WDR36,
GO:0006260	DNA replication	34	3.68562e-09								BLM,	BLM,CCNE1,CDC45,CDC6,CHAF1B,CHTF18,DNAJC2,DTL,ING5,LIG1,LIG3,LIG4,MCM10,MCM2,MCM5,PEO1,POLA2,POLD1,POLD2,POLD3,POLE,POLE2,PRIM1,RAD51,RBBP4,RBBP7,RFC3,RPA1,RPA2,SIN3A,TERF1,TERT,TIPIN,TK1,
GO:0034660	ncRNA metabolic process	40	5.07344e-09									BOP1,CDK5RAP1,DDX51,EBNA1BP2,EMG1,EXOSC1,EXOSC3,EXOSC5,FBL,FTSJ3,GM8994,INTS2,KARS,KHSRP,KRR1,MAEL,METTL1,NAF1,NHP2,NOB1,NOP10,NOP2,NSUN2,PA2G4,POP1,POP5,QTRTD1,RPF1,RPP25,RPP38,RRP9,SARS2,TDRD1,THG1L,TRMT6,UTP14A,UTP18,WDR3,WDR36,YARS2,
GO:0008380	RNA splicing	39	1.45357e-08									CELF1,CELF4,DBR1,DDX20,DHX15,ESRP1,ESRP2,GM8994,HNRNPC,KHSRP,LSM2,LSM3,LSM4,LUC7L3,MAGOHB,NAA38,NHP2L1,PABPC1,PHF5A,PPIE,PPP1R8,PRMT5,PRPF19,PRPF3,PRPF4,PTBP1,SF3A1,SF3A2,SF3A3,SF3B3,SF3B4,SMN1,SNRPA,SNRPD3,SNRPE,SNRPG,THOC3,USP39,ZCCHC8,
GO:0000226	microtubule cytoskeleton organization	27	3.23209e-08				NPM1,	PRKCZ,PTK2,		NPM1,		BIRC5,CEP120,CNTROB,CROCC,ESPL1,FBXO5,FMN2,HAUS1,HAUS4,HOOK1,KIF11,KIF18A,NEFL,NEFM,NPM1,PRKCZ,PSRC1,PTK2,RANBP1,SAC3D1,SEH1L,TACC2,TACC3,TEKT1,TPPP3,TPX2,TUBB5,
GO:0007017	microtubule-based process	39	5.6354e-08				NPM1,	PRKCZ,PTK2,		NPM1,		BIRC5,CEP120,CNTROB,CROCC,DNAHC8,ESPL1,FBXO5,FMN2,HAP1,HAUS1,HAUS4,HOOK1,KIF11,KIF15,KIF18A,KIF18B,KIF20A,KIF22,KIF5C,KIFC1,KLC3,NEFL,NEFM,NPM1,PRKCZ,PSRC1,PTK2,RANBP1,SAC3D1,SEH1L,TACC2,TACC3,TEKT1,TPPP3,TPX2,TUBA1A,TUBB2A-PS2,TUBB5,TUBB6,
GO:0032259	methylation	22	6.60705e-08				NSD1,SUZ12,		EED,EZH2,ILF3,MBD4,PRDM5,	NSD1,SUZ12,	MEN1,	EED,EZH2,FTSJ3,HELLS,ILF3,MAEL,MBD4,MEN1,METTL14,METTL4,MPHOSPH8,N6AMT2,NSD1,PRDM5,PRMT1,PRMT3,PRMT5,RAB3B,SUV39H2,SUZ12,TDRD1,ZFP57,
GO:0006730	one-carbon metabolic process	27	1.01122e-07				NSD1,SUZ12,		EED,EZH2,ILF3,MBD4,PRDM5,	NSD1,SUZ12,	MEN1,	AHCY,DHFR,EED,EZH2,FTSJ3,HELLS,ILF3,KDM1A,MAEL,MAT2A,MBD4,MEN1,METTL14,METTL4,MPHOSPH8,N6AMT2,NSD1,PRDM5,PRMT1,PRMT3,PRMT5,RAB3B,SHMT1,SUV39H2,SUZ12,TDRD1,ZFP57,
GO:0016071	mRNA metabolic process	48	1.67213e-07						YBX2,			CELF1,CELF4,CPSF4,DBR1,DCPS,DDX20,DHX15,EIF2C2,ESRP1,ESRP2,GM8994,HNRNPC,HNRNPD,KHSRP,LSM2,LSM3,LSM4,LUC7L3,MAGOHB,NAA38,NHP2L1,PABPC1,PABPN1,PHF5A,PNPT1,PPIE,PPP1R8,PRMT5,PRPF19,PRPF3,PRPF4,PTBP1,SF3A1,SF3A2,SF3A3,SF3B3,SF3B4,SMG7,SMN1,SNRPA,SNRPD3,SNRPE,SNRPG,THOC3,USP39,YBX2,ZCCHC8,
GO:0007059	chromosome segregation	19	2.25775e-07						PMF1,			BIRC5,CDCA5,CENPH,EBNA1BP2,ESPL1,FMN2,KIF18A,NCAPD3,NUP37,NUP43,PMF1,RAD51C,REC8,SEH1L,SGOL1,SKA1,STAG3,SYCP3,TOP2A,
GO:0043414	biopolymer methylation	20	2.47939e-07				NSD1,SUZ12,		EED,EZH2,ILF3,MBD4,PRDM5,	NSD1,SUZ12,	MEN1,	EED,EZH2,FTSJ3,HELLS,ILF3,MAEL,MBD4,MEN1,METTL14,MPHOSPH8,NSD1,PRDM5,PRMT1,PRMT3,PRMT5,RAB3B,SUV39H2,SUZ12,TDRD1,ZFP57,
GO:0043933	macromolecular complex subunit organization	54	3.2812e-07	CDH1,TNFSF11,	TNFSF11,		NPM1,RANBP17,TRIM24,	PTK2,TRIM24,	GTF2E1,RRN3,TAF4B,TAF7,TBP,TRIM24,	NPM1,RANBP17,TRIM24,	CDH1,	AGRN,AHCTF1,ASF1B,CCDC88C,CDH1,CELF1,CELF4,CENPH,CENPV,CSE1L,DCTPP1,ENAH,FBXO5,FKBP4,GTF2E1,H2AFV,HELLS,HIST1H1T,HIST1H2AE,HIST1H2AF,HIST1H3G,HIST2H3C2,IPO5,KIF18A,KPNB1,LAMC1,LSM2,MCM2,MSTO1,MTERF,MTERFD3,NPM1,OOEP,PDSS1,PICK1,PRMT5,PSMG2,PTK2,RANBP17,RRN3,SEH1L,SMN1,SURF6,TAF4B,TAF7,TBP,TGM3,TNFSF11,TRIM24,TUBA1A,TUBB2A-PS2,TUBB5,TUBB6,XPO7,
GO:0045449	regulation of transcription	214	3.28825e-07		HDGF,LIF,NODAL,	GBX2,NANOG,NKX6-2,OTX2,SIX4,	ETV4,FUS,MYCN,NSD1,PATZ1,SUZ12,TRIM24,TRIM27,	CDK2,PASK,RPS6KA5,TRIM24,TRIM28,	ASH2L,BNC2,CBX1,CBX5,CBX7,CSDA,DMRT1,E2F3,E2F4,EED,ELF3,ERF,ESRRB,ETV4,EZH2,FOXA3,FOXD3,FOXJ1,GBX2,GLI1,GLIS2,GTF2E1,GTF2H3,HDAC1,HIRA,ILF3,IRF6,KAT2A,KLF12,KLF16,KLF5,KLF9,MAZ,MED14,MED26,MED7,MSC,MXD3,MYBBP1A,MYBL2,MYCBP,MYCN,NANOG,NEUROD1,NKRF,NKX6-2,NR0B1,NR5A2,OTX2,PATZ1,PCGF2,PMF1,PRDM4,PRDM5,REST,RFX2,SALL1,SIX4,SMARCC1,SOX13,SOX2,SOX3,SOX4,SP2,TADA2A,TAF5L,TAF7,TBP,TCF15,TCF7,TEAD3,TFDP1,…	ETV4,FUS,NSD1,PATZ1,SUZ12,TRIM24,TRIM27,	MEN1,	2210018M11RIK,2610305D13RIK,4933413G19RIK,AGRN,AHCTF1,ARNTL2,ASF1B,ASH2L,BCL9L,BNC2,BRMS1L,CBX1,CBX5,CBX7,CCNA2,CDCA7L,CDK2,CENPK,CHAF1B,CRY1,CSDA,CSRNP3,DDX20,DMRT1,DNAJC2,E2F3,E2F4,EED,EIF2C2,ELF3,ELL3,ERF,ESRRB,ETV4,EU599041,EZH2,FIZ1,FNTB,FOXA3,FOXD3,FOXJ1,FUS,GBX2,GLI1,GLIS2,GM13152,GM13154,GM13157,GM14124,GM14139,GON4L,GRHL2,GRLF1,GTF2E1,GTF2H3,HAT1,HDAC1,HDAC6,HDGF,HELLS,HIRA,HNRNPAB,HNRNP…
GO:0006397	mRNA processing	43	3.35618e-07									CELF1,CELF4,CPSF4,DBR1,DDX20,DHX15,EIF2C2,ESRP1,ESRP2,GM8994,HNRNPC,KHSRP,LSM2,LSM3,LSM4,LUC7L3,MAGOHB,NAA38,NHP2L1,PABPC1,PABPN1,PHF5A,PPIE,PPP1R8,PRMT5,PRPF19,PRPF3,PRPF4,PTBP1,SF3A1,SF3A2,SF3A3,SF3B3,SF3B4,SMN1,SNRPA,SNRPD3,SNRPE,SNRPG,THOC3,USP39,ZCCHC8,
GO:0051327	M phase of meiotic cell cycle	22	4.82468e-07				CCNB1IP1,			CCNB1IP1,	FANCA,FANCD2,	CCNB1IP1,ESPL1,FANCA,FANCD2,FBXO5,FMN2,MAEL,MRE11A,PSMC3IP,RAD51,RAD51C,REC8,RPA1,SGOL1,SPIN1,STAG3,SUV39H2,SYCE1,SYCE2,SYCP3,TDRD1,TEX15,
GO:0007126	meiosis	22	4.82468e-07				CCNB1IP1,			CCNB1IP1,	FANCA,FANCD2,	CCNB1IP1,ESPL1,FANCA,FANCD2,FBXO5,FMN2,MAEL,MRE11A,PSMC3IP,RAD51,RAD51C,REC8,RPA1,SGOL1,SPIN1,STAG3,SUV39H2,SYCE1,SYCE2,SYCP3,TDRD1,TEX15,
GO:0051321	meiotic cell cycle	22	7.20235e-07				CCNB1IP1,			CCNB1IP1,	FANCA,FANCD2,	CCNB1IP1,ESPL1,FANCA,FANCD2,FBXO5,FMN2,MAEL,MRE11A,PSMC3IP,RAD51,RAD51C,REC8,RPA1,SGOL1,SPIN1,STAG3,SUV39H2,SYCE1,SYCE2,SYCP3,TDRD1,TEX15,
GO:0034621	cellular macromolecular complex subunit organization	40	1.05413e-06				RANBP17,	PTK2,		RANBP17,		AGRN,AHCTF1,ASF1B,CELF1,CELF4,CENPH,CENPV,CSE1L,ENAH,FBXO5,FKBP4,H2AFV,HELLS,HIST1H1T,HIST1H2AE,HIST1H2AF,HIST1H3G,HIST2H3C2,IPO5,KIF18A,KPNB1,LSM2,MCM2,MSTO1,MTERF,MTERFD3,OOEP,PICK1,PRMT5,PSMG2,PTK2,RANBP17,SEH1L,SMN1,SURF6,TUBA1A,TUBB2A-PS2,TUBB5,TUBB6,XPO7,
GO:0015931	nucleobase, nucleoside, nucleotide and nucleic acid transport	19	2.33758e-06				NPM1,RANBP17,			NPM1,RANBP17,		AHCTF1,GM8994,KHSRP,MAGOHB,NPM1,NUP107,NUP160,NUP37,NUP43,NUP54,NUP85,NUP93,NXF1,RANBP17,SEH1L,SLC28A1,SLC29A2,THOC3,XPO7,
GO:0007127	meiosis I	13	2.3576e-06				CCNB1IP1,			CCNB1IP1,	FANCD2,	CCNB1IP1,ESPL1,FANCD2,FBXO5,FMN2,MAEL,RAD51,RAD51C,REC8,SYCE1,SYCE2,SYCP3,TEX15,
GO:0006310	DNA recombination	19	2.87748e-06								BLM,MSH2,MSH6,RECQL4,	BANF1,BLM,EME1,LIG1,LIG3,LIG4,MSH2,MSH3,MSH6,PSMC3IP,RAD51,RAD51AP1,RAD51C,RAD54L,RECQL4,RPA1,RUVBL2,UNG,XRCC5,
GO:0006325	chromatin organization	46	3.40782e-06				NSD1,SUZ12,	GSG2,	CBX1,CBX5,CBX7,EED,EZH2,HDAC1,HIRA,KAT2A,PCGF2,PRDM5,SMARCC1,	NSD1,SUZ12,	MEN1,	2210018M11RIK,ARID1A,ASF1B,CBX1,CBX5,CBX7,CENPV,EED,EZH2,FAM175A,GSG2,H2AFV,HAT1,HDAC1,HDAC6,HELLS,HIRA,HIST1H1T,HIST1H2AE,HIST1H2AF,HIST1H3G,HIST2H3C2,ING3,ING5,KAT2A,KDM1A,KDM5B,MCM2,MEN1,MPHOSPH8,NSD1,PCGF2,PHF17,PRDM5,PRMT5,RBBP4,RBBP7,RBM14,RUVBL2,SIRT1,SMARCC1,SMARCD1,SUV39H2,SUZ12,USP21,USP22,
GO:0065003	macromolecular complex assembly	48	4.40602e-06	CDH1,TNFSF11,	TNFSF11,		NPM1,RANBP17,TRIM24,	PTK2,TRIM24,	GTF2E1,RRN3,TAF4B,TAF7,TBP,TRIM24,	NPM1,RANBP17,TRIM24,	CDH1,	AGRN,AHCTF1,ASF1B,CCDC88C,CDH1,CELF1,CELF4,CENPV,CSE1L,DCTPP1,FBXO5,FKBP4,GTF2E1,H2AFV,HELLS,HIST1H1T,HIST1H2AE,HIST1H2AF,HIST1H3G,HIST2H3C2,IPO5,KPNB1,LAMC1,LSM2,MCM2,MSTO1,NPM1,OOEP,PDSS1,PICK1,PRMT5,PSMG2,PTK2,RANBP17,RRN3,SMN1,SURF6,TAF4B,TAF7,TBP,TGM3,TNFSF11,TRIM24,TUBA1A,TUBB2A-PS2,TUBB5,TUBB6,XPO7,
GO:0043009	chordate embryonic development	56	4.77781e-06	CDH1,IFITM1,	CYR61,LIF,NODAL,	GBX2,SIX4,	CCNB1IP1,EGFR,	ATM,EGFR,EPHA2,	CSDA,ESRRB,FOXD3,GBX2,KAT2A,PCGF2,RRN3,SIX4,TCF15,TCF7,TULP3,ZIC5,	CCNB1IP1,	ATM,CDH1,MEN1,MSH2,	APBA2,ATM,CCNB1,CCNB1IP1,CCNB2,CDH1,COBL,CSDA,CYR61,DLL3,DNMT3L,DVL2,EGFR,ENAH,EPHA2,ESRRB,ETNK2,FOXD3,FZD6,G2E3,GBX2,GJB5,GM5506,GRLF1,IFITM1,KAT2A,KDM1A,KRT19,LIF,LIG4,MEN1,MSH2,NCKAP1,NLE1,NODAL,OOEP,OVOL2,PCGF2,PLCD3,PRMT1,PRPF19,RPA1,RRN3,SFRP1,SHROOM3,SIN3A,SIX4,SKIL,TCF15,TCF7,TJP1,TRP53,TTPA,TULP3,WNT7B,ZIC5,
GO:0009792	embryonic development ending in birth or egg hatching	56	6.35292e-06	CDH1,IFITM1,	CYR61,LIF,NODAL,	GBX2,SIX4,	CCNB1IP1,EGFR,	ATM,EGFR,EPHA2,	CSDA,ESRRB,FOXD3,GBX2,KAT2A,PCGF2,RRN3,SIX4,TCF15,TCF7,TULP3,ZIC5,	CCNB1IP1,	ATM,CDH1,MEN1,MSH2,	APBA2,ATM,CCNB1,CCNB1IP1,CCNB2,CDH1,COBL,CSDA,CYR61,DLL3,DNMT3L,DVL2,EGFR,ENAH,EPHA2,ESRRB,ETNK2,FOXD3,FZD6,G2E3,GBX2,GJB5,GM5506,GRLF1,IFITM1,KAT2A,KDM1A,KRT19,LIF,LIG4,MEN1,MSH2,NCKAP1,NLE1,NODAL,OOEP,OVOL2,PCGF2,PLCD3,PRMT1,PRPF19,RPA1,RRN3,SFRP1,SHROOM3,SIN3A,SIX4,SKIL,TCF15,TCF7,TJP1,TRP53,TTPA,TULP3,WNT7B,ZIC5,
GO:0007010	cytoskeleton organization	46	8.524e-06	THY1,			KRAS,NPM1,	PRKCI,PRKCZ,PTK2,	FOXJ1,LIMA1,	NPM1,		ACTA1,ACTN4,ARHGAP8,BCAR1,BIRC5,CEP120,CNN1,CNN2,CNN3,CNTROB,CROCC,ENAH,ESPL1,FBXO5,FMN2,FOXJ1,HAUS1,HAUS4,HOOK1,INA,KIF11,KIF18A,KRAS,KRT17,LIMA1,NCKAP1,NEFL,NEFM,NPM1,PDLIM7,PRKCI,PRKCZ,PSRC1,PTK2,RANBP1,SAC3D1,SEH1L,SHROOM3,SOD1,TACC2,TACC3,TEKT1,THY1,TPPP3,TPX2,TUBB5,
GO:0050658	RNA transport	17	8.8575e-06				NPM1,RANBP17,			NPM1,RANBP17,		AHCTF1,GM8994,KHSRP,MAGOHB,NPM1,NUP107,NUP160,NUP37,NUP43,NUP54,NUP85,NUP93,NXF1,RANBP17,SEH1L,THOC3,XPO7,
GO:0051236	establishment of RNA localization	17	8.8575e-06				NPM1,RANBP17,			NPM1,RANBP17,		AHCTF1,GM8994,KHSRP,MAGOHB,NPM1,NUP107,NUP160,NUP37,NUP43,NUP54,NUP85,NUP93,NXF1,RANBP17,SEH1L,THOC3,XPO7,
GO:0050657	nucleic acid transport	17	8.8575e-06				NPM1,RANBP17,			NPM1,RANBP17,		AHCTF1,GM8994,KHSRP,MAGOHB,NPM1,NUP107,NUP160,NUP37,NUP43,NUP54,NUP85,NUP93,NXF1,RANBP17,SEH1L,THOC3,XPO7,
GO:0001701	in utero embryonic development	40	8.95506e-06	CDH1,	CYR61,LIF,NODAL,		CCNB1IP1,EGFR,	EGFR,	CSDA,ESRRB,FOXD3,KAT2A,PCGF2,RRN3,TULP3,	CCNB1IP1,	CDH1,MSH2,	APBA2,CCNB1,CCNB1IP1,CCNB2,CDH1,CSDA,CYR61,DLL3,DNMT3L,EGFR,ESRRB,ETNK2,FOXD3,G2E3,GJB5,GM5506,KAT2A,KDM1A,KRT19,LIF,LIG4,MSH2,NCKAP1,NLE1,NODAL,OOEP,OVOL2,PCGF2,PLCD3,PRMT1,PRPF19,RPA1,RRN3,SIN3A,SKIL,TJP1,TRP53,TTPA,TULP3,WNT7B,
GO:0006403	RNA localization	17	1.08909e-05				NPM1,RANBP17,			NPM1,RANBP17,		AHCTF1,GM8994,KHSRP,MAGOHB,NPM1,NUP107,NUP160,NUP37,NUP43,NUP54,NUP85,NUP93,NXF1,RANBP17,SEH1L,THOC3,XPO7,
GO:0007051	spindle organization	11	1.09318e-05									CEP120,ESPL1,FBXO5,HAUS1,HAUS4,RANBP1,SAC3D1,TACC2,TACC3,TPX2,TUBB5,
GO:0051028	mRNA transport	16	1.72695e-05				RANBP17,			RANBP17,		AHCTF1,GM8994,KHSRP,MAGOHB,NUP107,NUP160,NUP37,NUP43,NUP54,NUP85,NUP93,NXF1,RANBP17,SEH1L,THOC3,XPO7,
GO:0034622	cellular macromolecular complex assembly	34	1.87002e-05				RANBP17,	PTK2,		RANBP17,		AGRN,AHCTF1,ASF1B,CELF1,CELF4,CENPV,CSE1L,FBXO5,FKBP4,H2AFV,HELLS,HIST1H1T,HIST1H2AE,HIST1H2AF,HIST1H3G,HIST2H3C2,IPO5,KPNB1,LSM2,MCM2,MSTO1,OOEP,PICK1,PRMT5,PSMG2,PTK2,RANBP17,SMN1,SURF6,TUBA1A,TUBB2A-PS2,TUBB5,TUBB6,XPO7,
GO:0016569	covalent chromatin modification	20	3.02769e-05				NSD1,SUZ12,		EED,EZH2,HDAC1,KAT2A,PCGF2,PRDM5,	NSD1,SUZ12,	MEN1,	EED,EZH2,HAT1,HDAC1,HELLS,ING3,ING5,KAT2A,KDM1A,MEN1,NSD1,PCGF2,PHF17,PRDM5,RBM14,RUVBL2,SIRT1,SUV39H2,SUZ12,USP21,
GO:0048863	stem cell differentiation	11	3.04638e-05		FGF4,LIF,NODAL,	NANOG,	ETV4,		ESRRB,ETV4,NANOG,SOX2,	ETV4,		ESRRB,ETV4,FGF4,LIF,LIG4,NANOG,NODAL,RIF1,SOX2,TCL1,XRCC5,
GO:0010605	negative regulation of macromolecule metabolic process	61	3.67815e-05	CD276,	NODAL,	NANOG,NKX6-2,	NPM1,NSD1,PATZ1,SUZ12,TRIM24,TRIM27,	TRIM24,TRIM28,	CBX1,CBX5,FOXD3,FOXJ1,GLIS2,HDAC1,KLF12,MXD3,MYBBP1A,NANOG,NKX6-2,NR0B1,PATZ1,PCGF2,REST,SOX2,TRIM24,TRIM27,TRIM28,YBX2,	NPM1,NSD1,PATZ1,SUZ12,TRIM24,TRIM27,	BLM,MEN1,MSH2,MSH6,	BLM,CBX1,CBX5,CD276,DDX20,EIF2C2,EIF4EBP1,FBXO5,FKBP1A,FOXD3,FOXJ1,GLIS2,GMNN,GTPBP4,HAT1,HDAC1,HELLS,HNRNPAB,IGFBP3,KDM1A,KLF12,MAEL,MEN1,MSH2,MSH6,MXD3,MYBBP1A,NANOG,NKX6-2,NODAL,NPM1,NR0B1,NSD1,OVOL2,PA2G4,PATZ1,PCGF2,PCGF6,PKIA,RAB23,RBBP7,REST,RYBP,SERPING1,SIN3A,SIRT1,SKIL,SOX2,SUZ12,TDRD1,TIPIN,TRIM24,TRIM27,TRIM28,TRP53,XPO5,YBX2,YWHAE,ZC3H8,ZFP57,ZGLP1,
GO:0016568	chromatin modification	35	4.41144e-05				NSD1,SUZ12,	GSG2,	CBX7,EED,EZH2,HDAC1,HIRA,KAT2A,PCGF2,PRDM5,SMARCC1,	NSD1,SUZ12,	MEN1,	2210018M11RIK,ASF1B,CBX7,CENPV,EED,EZH2,FAM175A,GSG2,HAT1,HDAC1,HDAC6,HELLS,HIRA,ING3,ING5,KAT2A,KDM1A,KDM5B,MEN1,NSD1,PCGF2,PHF17,PRDM5,PRMT5,RBBP4,RBBP7,RBM14,RUVBL2,SIRT1,SMARCC1,SMARCD1,SUV39H2,SUZ12,USP21,USP22,
GO:0016570	histone modification	19	5.70723e-05				NSD1,SUZ12,		EED,EZH2,HDAC1,KAT2A,PCGF2,PRDM5,	NSD1,SUZ12,	MEN1,	EED,EZH2,HAT1,HDAC1,ING3,ING5,KAT2A,KDM1A,MEN1,NSD1,PCGF2,PHF17,PRDM5,RBM14,RUVBL2,SIRT1,SUV39H2,SUZ12,USP21,
GO:0045934	negative regulation of nucleobase, nucleoside, nucleotide and nucleic acid metabolic process	50	6.92576e-05		NODAL,	NANOG,NKX6-2,	NPM1,NSD1,PATZ1,SUZ12,TRIM24,TRIM27,	TRIM24,TRIM28,	CBX1,CBX5,FOXD3,FOXJ1,GLIS2,HDAC1,KLF12,MXD3,MYBBP1A,NANOG,NKX6-2,NR0B1,PATZ1,PCGF2,REST,SOX2,TRIM24,TRIM27,TRIM28,	NPM1,NSD1,PATZ1,SUZ12,TRIM24,TRIM27,	BLM,MEN1,MSH2,MSH6,	BLM,CBX1,CBX5,DDX20,FOXD3,FOXJ1,GLIS2,GMNN,GTPBP4,HAT1,HDAC1,HELLS,HNRNPAB,HTR1B,KDM1A,KLF12,MAEL,MEN1,MSH2,MSH6,MXD3,MYBBP1A,NANOG,NKX6-2,NODAL,NPM1,NR0B1,NSD1,OVOL2,PA2G4,PATZ1,PCGF2,PCGF6,PKIA,RBBP7,REST,RYBP,SIN3A,SIRT1,SKIL,SOX2,SUZ12,TIPIN,TRIM24,TRIM27,TRIM28,TRP53,ZC3H8,ZFP57,ZGLP1,
GO:0019827	stem cell maintenance	9	7.32061e-05		FGF4,LIF,NODAL,	NANOG,			ESRRB,NANOG,SOX2,			ESRRB,FGF4,LIF,LIG4,NANOG,NODAL,RIF1,SOX2,TCL1,
GO:0007129	synapsis	8	8.33569e-05				CCNB1IP1,			CCNB1IP1,	FANCD2,	CCNB1IP1,FANCD2,MAEL,REC8,SYCE1,SYCE2,SYCP3,TEX15,
GO:0070192	chromosome organization involved in meiosis	8	8.33569e-05				CCNB1IP1,			CCNB1IP1,	FANCD2,	CCNB1IP1,FANCD2,MAEL,REC8,SYCE1,SYCE2,SYCP3,TEX15,
GO:0051172	negative regulation of nitrogen compound metabolic process	50	8.89758e-05		NODAL,	NANOG,NKX6-2,	NPM1,NSD1,PATZ1,SUZ12,TRIM24,TRIM27,	TRIM24,TRIM28,	CBX1,CBX5,FOXD3,FOXJ1,GLIS2,HDAC1,KLF12,MXD3,MYBBP1A,NANOG,NKX6-2,NR0B1,PATZ1,PCGF2,REST,SOX2,TRIM24,TRIM27,TRIM28,	NPM1,NSD1,PATZ1,SUZ12,TRIM24,TRIM27,	BLM,MEN1,MSH2,MSH6,	BLM,CBX1,CBX5,DDX20,FOXD3,FOXJ1,GLIS2,GMNN,GTPBP4,HAT1,HDAC1,HELLS,HNRNPAB,HTR1B,KDM1A,KLF12,MAEL,MEN1,MSH2,MSH6,MXD3,MYBBP1A,NANOG,NKX6-2,NODAL,NPM1,NR0B1,NSD1,OVOL2,PA2G4,PATZ1,PCGF2,PCGF6,PKIA,RBBP7,REST,RYBP,SIN3A,SIRT1,SKIL,SOX2,SUZ12,TIPIN,TRIM24,TRIM27,TRIM28,TRP53,ZC3H8,ZFP57,ZGLP1,
GO:0048864	stem cell development	9	0.000105407		FGF4,LIF,NODAL,	NANOG,			ESRRB,NANOG,SOX2,			ESRRB,FGF4,LIF,LIG4,NANOG,NODAL,RIF1,SOX2,TCL1,
GO:0008213	protein amino acid alkylation	12	0.000132725				NSD1,SUZ12,		EED,EZH2,ILF3,PRDM5,	NSD1,SUZ12,	MEN1,	EED,EZH2,ILF3,MEN1,NSD1,PRDM5,PRMT1,PRMT3,PRMT5,RAB3B,SUV39H2,SUZ12,
GO:0006479	protein amino acid methylation	12	0.000132725				NSD1,SUZ12,		EED,EZH2,ILF3,PRDM5,	NSD1,SUZ12,	MEN1,	EED,EZH2,ILF3,MEN1,NSD1,PRDM5,PRMT1,PRMT3,PRMT5,RAB3B,SUV39H2,SUZ12,
GO:0000375	RNA splicing, via transesterification reactions	11	0.000162844									CELF1,CELF4,DBR1,LSM2,LSM3,PHF5A,PRMT5,PRPF4,SF3A1,SF3A2,SMN1,
GO:0000398	nuclear mRNA splicing, via spliceosome	11	0.000162844									CELF1,CELF4,DBR1,LSM2,LSM3,PHF5A,PRMT5,PRPF4,SF3A1,SF3A2,SMN1,
GO:0000377	RNA splicing, via transesterification reactions with bulged adenosine as nucleophile	11	0.000162844									CELF1,CELF4,DBR1,LSM2,LSM3,PHF5A,PRMT5,PRPF4,SF3A1,SF3A2,SMN1,
GO:0051726	regulation of cell cycle	31	0.000199269		LIF,LTB,	NANOG,	KRAS,NPM1,	ATM,CHEK1,SIK1,	E2F4,NANOG,	NPM1,	ATM,MSH2,RECQL4,	ATM,BCCIP,BIRC5,BOP1,CCNE1,CDK5RAP1,CHEK1,E2F4,FAM175A,FBXO5,FZR1,GMNN,GTPBP4,KRAS,LIF,LTB,MOV10L1,MSH2,NANOG,NPM1,PKIA,PSMG2,RANBP1,RECQL4,RPRM,SFN,SIK1,TACC3,TIPIN,TRP53,ZWILCH,
GO:0070271	protein complex biogenesis	32	0.00025297	CDH1,TNFSF11,	TNFSF11,		NPM1,RANBP17,TRIM24,	PTK2,TRIM24,	GTF2E1,RRN3,TAF4B,TAF7,TBP,TRIM24,	NPM1,RANBP17,TRIM24,	CDH1,	AGRN,AHCTF1,CCDC88C,CDH1,CSE1L,DCTPP1,FBXO5,FKBP4,GTF2E1,IPO5,KPNB1,LAMC1,MSTO1,NPM1,OOEP,PDSS1,PICK1,PSMG2,PTK2,RANBP17,RRN3,TAF4B,TAF7,TBP,TGM3,TNFSF11,TRIM24,TUBA1A,TUBB2A-PS2,TUBB5,TUBB6,XPO7,
GO:0006461	protein complex assembly	32	0.00025297	CDH1,TNFSF11,	TNFSF11,		NPM1,RANBP17,TRIM24,	PTK2,TRIM24,	GTF2E1,RRN3,TAF4B,TAF7,TBP,TRIM24,	NPM1,RANBP17,TRIM24,	CDH1,	AGRN,AHCTF1,CCDC88C,CDH1,CSE1L,DCTPP1,FBXO5,FKBP4,GTF2E1,IPO5,KPNB1,LAMC1,MSTO1,NPM1,OOEP,PDSS1,PICK1,PSMG2,PTK2,RANBP17,RRN3,TAF4B,TAF7,TBP,TGM3,TNFSF11,TRIM24,TUBA1A,TUBB2A-PS2,TUBB5,TUBB6,XPO7,
GO:0001890	placenta development	17	0.000306762		CYR61,LIF,NODAL,		EGFR,HSP90AB1,	EGFR,	ESRRB,FOXD3,	HSP90AB1,		CCNF,CYR61,EGFR,ESRRB,ETNK2,FOXD3,GJB3,GJB5,HSP90AB1,KRT19,LIF,NODAL,OVOL2,PEG10,PLCD3,TTPA,WNT7B,
GO:0009890	negative regulation of biosynthetic process	51	0.000325576	CD276,	NODAL,	NANOG,NKX6-2,	NSD1,PATZ1,SUZ12,TRIM24,TRIM27,	TRIM24,TRIM28,	CBX1,CBX5,FOXD3,FOXJ1,GLIS2,HDAC1,KLF12,MXD3,MYBBP1A,NANOG,NKX6-2,NR0B1,PATZ1,PCGF2,REST,SOX2,TRIM24,TRIM27,TRIM28,YBX2,	NSD1,PATZ1,SUZ12,TRIM24,TRIM27,	MEN1,	CBX1,CBX5,CD276,DDX20,EIF2C2,EIF4EBP1,FOXD3,FOXJ1,GLIS2,GMNN,GTPBP4,HAT1,HDAC1,HELLS,HNRNPAB,HTR1B,KDM1A,KLF12,MAEL,MEN1,MXD3,MYBBP1A,NANOG,NKX6-2,NODAL,NR0B1,NSD1,OVOL2,PA2G4,PATZ1,PCGF2,PCGF6,PKIA,RBBP7,REST,RYBP,SIN3A,SIRT1,SKIL,SOD1,SOX2,SUZ12,TIPIN,TRIM24,TRIM27,TRIM28,TRP53,YBX2,ZC3H8,ZFP57,ZGLP1,
GO:0006261	DNA-dependent DNA replication	10	0.000409304									CCNE1,CDC45,MCM2,MCM5,PEO1,POLD1,POLE2,PRIM1,RAD51,TIPIN,
GO:0010558	negative regulation of macromolecule biosynthetic process	49	0.000452111	CD276,	NODAL,	NANOG,NKX6-2,	NSD1,PATZ1,SUZ12,TRIM24,TRIM27,	TRIM24,TRIM28,	CBX1,CBX5,FOXD3,FOXJ1,GLIS2,HDAC1,KLF12,MXD3,MYBBP1A,NANOG,NKX6-2,NR0B1,PATZ1,PCGF2,REST,SOX2,TRIM24,TRIM27,TRIM28,YBX2,	NSD1,PATZ1,SUZ12,TRIM24,TRIM27,	MEN1,	CBX1,CBX5,CD276,DDX20,EIF2C2,EIF4EBP1,FOXD3,FOXJ1,GLIS2,GMNN,GTPBP4,HAT1,HDAC1,HELLS,HNRNPAB,KDM1A,KLF12,MAEL,MEN1,MXD3,MYBBP1A,NANOG,NKX6-2,NODAL,NR0B1,NSD1,OVOL2,PA2G4,PATZ1,PCGF2,PCGF6,PKIA,RBBP7,REST,RYBP,SIN3A,SIRT1,SKIL,SOX2,SUZ12,TIPIN,TRIM24,TRIM27,TRIM28,TRP53,YBX2,ZC3H8,ZFP57,ZGLP1,
GO:0031327	negative regulation of cellular biosynthetic process	50	0.000472507	CD276,	NODAL,	NANOG,NKX6-2,	NSD1,PATZ1,SUZ12,TRIM24,TRIM27,	TRIM24,TRIM28,	CBX1,CBX5,FOXD3,FOXJ1,GLIS2,HDAC1,KLF12,MXD3,MYBBP1A,NANOG,NKX6-2,NR0B1,PATZ1,PCGF2,REST,SOX2,TRIM24,TRIM27,TRIM28,YBX2,	NSD1,PATZ1,SUZ12,TRIM24,TRIM27,	MEN1,	CBX1,CBX5,CD276,DDX20,EIF2C2,EIF4EBP1,FOXD3,FOXJ1,GLIS2,GMNN,GTPBP4,HAT1,HDAC1,HELLS,HNRNPAB,HTR1B,KDM1A,KLF12,MAEL,MEN1,MXD3,MYBBP1A,NANOG,NKX6-2,NODAL,NR0B1,NSD1,OVOL2,PA2G4,PATZ1,PCGF2,PCGF6,PKIA,RBBP7,REST,RYBP,SIN3A,SIRT1,SKIL,SOX2,SUZ12,TIPIN,TRIM24,TRIM27,TRIM28,TRP53,YBX2,ZC3H8,ZFP57,ZGLP1,
GO:0019953	sexual reproduction	46	0.000487341	GGT1,	BMP8B,CALCA,JAG2,		CCNB1IP1,	ATM,LIMK2,	CSDA,GLI1,NR0B1,SOX3,YBX2,	CCNB1IP1,	ATM,FANCD2,MSH2,	AAAS,ALMS1,ATM,BIK,BMP8B,CALCA,CCNB1IP1,CELF1,CSDA,FANCD2,FANCL,FBXO5,FMN2,GGT1,GLI1,HIST1H1T,HOOK1,HSPA1L,JAG2,LIMK2,MAEL,MORC1,MOV10L1,MSH2,NHP2L1,NR0B1,OOEP,PAFAH1B3,RAD51C,REC8,RNF17,SIRT1,SOD1,SOHLH2,SOX3,SPAG1,SPIN1,SYCP3,TDRD1,TEX15,TIAL1,TRPC2,YBX2,ZFP296,ZGLP1,ZP3,
GO:0014020	primary neural tube formation	11	0.000499811		NODAL,				KAT2A,ZIC5,			COBL,DVL2,ENAH,FZD6,GRLF1,KAT2A,NCKAP1,NODAL,OVOL2,SHROOM3,ZIC5,
GO:0045132	meiotic chromosome segregation	6	0.000534914									ESPL1,FMN2,RAD51C,SGOL1,STAG3,SYCP3,
GO:0001825	blastocyst formation	8	0.000536451	CDH1,	NODAL,		CCNB1IP1,		ESRRB,FOXD3,	CCNB1IP1,	CDH1,	CCNB1IP1,CDH1,ESRRB,FOXD3,NLE1,NODAL,SKIL,TJP1,
GO:0006302	double-strand break repair	11	0.000611049								MSH2,	FAM175A,LIG4,MRE11A,MSH2,RAD51,RAD54L,RPA1,SETX,SOD1,TRP53,XRCC5,
GO:0007276	gamete generation	40	0.000922419	GGT1,	BMP8B,CALCA,JAG2,		CCNB1IP1,	ATM,LIMK2,	CSDA,GLI1,NR0B1,SOX3,YBX2,	CCNB1IP1,	ATM,FANCD2,MSH2,	ALMS1,ATM,BIK,BMP8B,CALCA,CCNB1IP1,CELF1,CSDA,FANCD2,FANCL,FBXO5,FMN2,GGT1,GLI1,HIST1H1T,HOOK1,HSPA1L,JAG2,LIMK2,MAEL,MORC1,MOV10L1,MSH2,NR0B1,PAFAH1B3,RAD51C,REC8,RNF17,SIRT1,SOD1,SOHLH2,SOX3,SPIN1,SYCP3,TDRD1,TEX15,TIAL1,YBX2,ZFP296,ZGLP1,
GO:0051253	negative regulation of RNA metabolic process	38	0.000968887		NODAL,	NANOG,NKX6-2,	NPM1,NSD1,SUZ12,TRIM24,TRIM27,	TRIM24,TRIM28,	CBX1,CBX5,FOXD3,FOXJ1,HDAC1,KLF12,NANOG,NKX6-2,NR0B1,PCGF2,REST,SOX2,TRIM24,TRIM27,TRIM28,	NPM1,NSD1,SUZ12,TRIM24,TRIM27,	MEN1,	CBX1,CBX5,DDX20,FOXD3,FOXJ1,HAT1,HDAC1,HELLS,HNRNPAB,KDM1A,KLF12,MAEL,MEN1,NANOG,NKX6-2,NODAL,NPM1,NR0B1,NSD1,OVOL2,PA2G4,PCGF2,PCGF6,PKIA,RBBP7,REST,RYBP,SIN3A,SIRT1,SKIL,SOX2,SUZ12,TRIM24,TRIM27,TRIM28,TRP53,ZFP57,ZGLP1,
GO:0051297	centrosome organization	7	0.00102792				NPM1,			NPM1,		CNTROB,CROCC,HAUS1,HAUS4,KIF11,NPM1,SAC3D1,
GO:0042127	regulation of cell proliferation	58	0.00104158	CD276,CD81,DDR1,NGFR,	FGF17,FGF4,JAG2,LIF,LTB,MIF,NODAL,	NANOG,	EGFR,ETV4,KRAS,MYCN,NPM1,SUZ12,TRIM24,	DDR1,EGFR,TRIM24,	CRIP2,E2F3,E2F4,ETV4,FOXJ1,GLI1,IRF6,KLF5,MYCN,NANOG,NR5A2,SOX2,TCF7,TRIM24,	ETV4,NPM1,SUZ12,TRIM24,	BLM,FANCA,MEN1,RECQL4,	4933413G19RIK,BEX1,BLM,CD276,CD81,CDCA7L,CNTFR,CRIP2,DDR1,E2F3,E2F4,EGFR,ETV4,FANCA,FANCL,FGF17,FGF4,FGFBP1,FNTB,FOXJ1,GLI1,GNL3,GTPBP4,IGFBP3,IRF6,JAG2,KLF5,KRAS,LAMA5,LIF,LIG4,LTB,MARCKSL1,MEN1,MIF,MYCN,NANOG,NGFR,NODAL,NPM1,NR5A2,ODC1,OVOL2,PAWR,PLCD3,RECQL4,RPA1,SFN,SOX2,SPARC,SPRY1,SPRY2,SUZ12,TCF7,TIAL1,TIPIN,TRIM24,TRP53,
GO:0043623	cellular protein complex assembly	18	0.00129115				RANBP17,	PTK2,		RANBP17,		AGRN,AHCTF1,CSE1L,FBXO5,FKBP4,IPO5,KPNB1,MSTO1,OOEP,PICK1,PSMG2,PTK2,RANBP17,TUBA1A,TUBB2A-PS2,TUBB5,TUBB6,XPO7,
GO:0051303	establishment of chromosome localization	5	0.00132314									BIRC5,CDCA5,FMN2,KIF18A,SEH1L,
GO:0050000	chromosome localization	5	0.00132314									BIRC5,CDCA5,FMN2,KIF18A,SEH1L,
GO:0007140	male meiosis	7	0.00141429								FANCA,	FANCA,MAEL,RAD51C,REC8,STAG3,SUV39H2,TEX15,
GO:0045892	negative regulation of transcription, DNA-dependent	37	0.00162981		NODAL,	NANOG,NKX6-2,	NSD1,SUZ12,TRIM24,TRIM27,	TRIM24,TRIM28,	CBX1,CBX5,FOXD3,FOXJ1,HDAC1,KLF12,NANOG,NKX6-2,NR0B1,PCGF2,REST,SOX2,TRIM24,TRIM27,TRIM28,	NSD1,SUZ12,TRIM24,TRIM27,	MEN1,	CBX1,CBX5,DDX20,FOXD3,FOXJ1,HAT1,HDAC1,HELLS,HNRNPAB,KDM1A,KLF12,MAEL,MEN1,NANOG,NKX6-2,NODAL,NR0B1,NSD1,OVOL2,PA2G4,PCGF2,PCGF6,PKIA,RBBP7,REST,RYBP,SIN3A,SIRT1,SKIL,SOX2,SUZ12,TRIM24,TRIM27,TRIM28,TRP53,ZFP57,ZGLP1,
GO:0021915	neural tube development	15	0.00171864		NODAL,	GBX2,		EPHA2,	GBX2,KAT2A,TCF7,TULP3,ZIC5,			COBL,DVL2,ENAH,EPHA2,FZD6,GBX2,GRLF1,KAT2A,NCKAP1,NODAL,OVOL2,SHROOM3,TCF7,TULP3,ZIC5,
GO:0007283	spermatogenesis	32	0.00181329	GGT1,	BMP8B,CALCA,JAG2,		CCNB1IP1,	LIMK2,	CSDA,GLI1,NR0B1,SOX3,YBX2,	CCNB1IP1,		ALMS1,BIK,BMP8B,CALCA,CCNB1IP1,CELF1,CSDA,GGT1,GLI1,HIST1H1T,HOOK1,HSPA1L,JAG2,LIMK2,MAEL,MORC1,MOV10L1,NR0B1,PAFAH1B3,RAD51C,REC8,RNF17,SIRT1,SOD1,SOHLH2,SOX3,SYCP3,TDRD1,TEX15,YBX2,ZFP296,ZGLP1,
GO:0048232	male gamete generation	32	0.00181329	GGT1,	BMP8B,CALCA,JAG2,		CCNB1IP1,	LIMK2,	CSDA,GLI1,NR0B1,SOX3,YBX2,	CCNB1IP1,		ALMS1,BIK,BMP8B,CALCA,CCNB1IP1,CELF1,CSDA,GGT1,GLI1,HIST1H1T,HOOK1,HSPA1L,JAG2,LIMK2,MAEL,MORC1,MOV10L1,NR0B1,PAFAH1B3,RAD51C,REC8,RNF17,SIRT1,SOD1,SOHLH2,SOX3,SYCP3,TDRD1,TEX15,YBX2,ZFP296,ZGLP1,
GO:0051053	negative regulation of DNA metabolic process	7	0.00190216								BLM,MSH2,MSH6,	BLM,GMNN,GTPBP4,MSH2,MSH6,TIPIN,TRP53,
GO:0048598	embryonic morphogenesis	41	0.00228743		CYR61,FGF4,JAG2,NODAL,	GBX2,NANOG,OTX2,SIX4,	NSD1,	EPHA2,	ESRRB,GBX2,GLI1,HIRA,KAT2A,NANOG,NEUROD1,OTX2,PCGF2,SIX4,SOX2,TCF7,TULP3,ZIC5,	NSD1,	MEN1,	CHRNA9,COBL,COL2A1,CRABP2,CYR61,DVL2,ENAH,EPHA2,ESRRB,FGF4,FZD6,GBX2,GJB5,GLI1,GRLF1,GRSF1,HIRA,JAG2,KAT2A,LAMA5,MEN1,NANOG,NCKAP1,NEUROD1,NODAL,NSD1,OTX2,OVOL2,PCGF2,RAB23,SHROOM3,SIX4,SOD1,SOX2,SPRY2,TCF7,TRP53,TULP3,WNT7A,WNT7B,ZIC5,
GO:0035148	tube lumen formation	12	0.00231374	CDH1,	NODAL,				KAT2A,ZIC5,		CDH1,	CDH1,COBL,DVL2,ENAH,FZD6,GRLF1,KAT2A,NCKAP1,NODAL,OVOL2,SHROOM3,ZIC5,
GO:0001841	neural tube formation	11	0.00244968		NODAL,				KAT2A,ZIC5,			COBL,DVL2,ENAH,FZD6,GRLF1,KAT2A,NCKAP1,NODAL,OVOL2,SHROOM3,ZIC5,
GO:0016481	negative regulation of transcription	42	0.0024857		NODAL,	NANOG,NKX6-2,	NSD1,PATZ1,SUZ12,TRIM24,TRIM27,	TRIM24,TRIM28,	CBX1,CBX5,FOXD3,FOXJ1,GLIS2,HDAC1,KLF12,MXD3,MYBBP1A,NANOG,NKX6-2,NR0B1,PATZ1,PCGF2,REST,SOX2,TRIM24,TRIM27,TRIM28,	NSD1,PATZ1,SUZ12,TRIM24,TRIM27,	MEN1,	CBX1,CBX5,DDX20,FOXD3,FOXJ1,GLIS2,HAT1,HDAC1,HELLS,HNRNPAB,KDM1A,KLF12,MAEL,MEN1,MXD3,MYBBP1A,NANOG,NKX6-2,NODAL,NR0B1,NSD1,OVOL2,PA2G4,PATZ1,PCGF2,PCGF6,PKIA,RBBP7,REST,RYBP,SIN3A,SIRT1,SKIL,SOX2,SUZ12,TRIM24,TRIM27,TRIM28,TRP53,ZC3H8,ZFP57,ZGLP1,
GO:0031023	microtubule organizing center organization	7	0.0025074				NPM1,			NPM1,		CNTROB,CROCC,HAUS1,HAUS4,KIF11,NPM1,SAC3D1,
GO:0006913	nucleocytoplasmic transport	16	0.00261634				NPM1,RANBP17,		MYBBP1A,	NPM1,RANBP17,		AAAS,CCHCR1,CSE1L,IPO5,KPNB1,LSG1,MYBBP1A,NPM1,NUP160,NUP54,NXF1,POLA2,RANBP17,TRP53,XPO5,XPO7,
GO:0051225	spindle assembly	6	0.00274703									FBXO5,HAUS1,HAUS4,SAC3D1,TPX2,TUBB5,
GO:0050803	regulation of synapse structure and activity	6	0.00274703					PTK2,				AGRN,KLK8,NCAN,PICK1,PTK2,WNT7A,
GO:0007143	female meiosis	6	0.00274703									FBXO5,FMN2,RAD51C,SPIN1,STAG3,SYCP3,
GO:0016331	morphogenesis of embryonic epithelium	14	0.00276367		JAG2,NODAL,				KAT2A,ZIC5,			COBL,DVL2,ENAH,FZD6,GRLF1,GRSF1,JAG2,KAT2A,LAMA5,NCKAP1,NODAL,OVOL2,SHROOM3,ZIC5,
GO:0048609	reproductive process in a multicellular organism	45	0.0028101	GGT1,	BMP8B,CALCA,JAG2,LIF,NODAL,		CCNB1IP1,	ATM,LIMK2,	CSDA,GLI1,NR0B1,SOX3,YBX2,	CCNB1IP1,	ATM,FANCD2,MEN1,MSH2,	ALMS1,ATM,BIK,BMP8B,CALCA,CCNB1IP1,CELF1,CHRNA7,CSDA,FANCD2,FANCL,FBXO5,FMN2,GGT1,GLI1,HIST1H1T,HOOK1,HSPA1L,JAG2,LIF,LIMK2,MAEL,MEN1,MORC1,MOV10L1,MSH2,NODAL,NR0B1,PAFAH1B3,RAD51C,REC8,RNF17,SIRT1,SOD1,SOHLH2,SOX3,SPIN1,SYCP3,TDRD1,TEX15,TIAL1,TRPC2,YBX2,ZFP296,ZGLP1,
GO:0032504	multicellular organism reproduction	45	0.0028101	GGT1,	BMP8B,CALCA,JAG2,LIF,NODAL,		CCNB1IP1,	ATM,LIMK2,	CSDA,GLI1,NR0B1,SOX3,YBX2,	CCNB1IP1,	ATM,FANCD2,MEN1,MSH2,	ALMS1,ATM,BIK,BMP8B,CALCA,CCNB1IP1,CELF1,CHRNA7,CSDA,FANCD2,FANCL,FBXO5,FMN2,GGT1,GLI1,HIST1H1T,HOOK1,HSPA1L,JAG2,LIF,LIMK2,MAEL,MEN1,MORC1,MOV10L1,MSH2,NODAL,NR0B1,PAFAH1B3,RAD51C,REC8,RNF17,SIRT1,SOD1,SOHLH2,SOX3,SPIN1,SYCP3,TDRD1,TEX15,TIAL1,TRPC2,YBX2,ZFP296,ZGLP1,
GO:0032774	RNA biosynthetic process	19	0.0028803				TRIM24,	TRIM24,	GTF2E1,GTF2H3,RRN3,TAF4B,TAF7,TBP,TRIM24,	TRIM24,		ELL3,GTF2E1,GTF2H3,MTERF,MTERFD3,POLR1E,POLR2A,POLR2B,POLR2C,PRIM1,RRN3,TAF4B,TAF7,TBP,TCEA3,TCOF1,TRIM24,TRP53,ZFP219,
GO:0010629	negative regulation of gene expression	45	0.00293236		NODAL,	NANOG,NKX6-2,	NSD1,PATZ1,SUZ12,TRIM24,TRIM27,	TRIM24,TRIM28,	CBX1,CBX5,FOXD3,FOXJ1,GLIS2,HDAC1,KLF12,MXD3,MYBBP1A,NANOG,NKX6-2,NR0B1,PATZ1,PCGF2,REST,SOX2,TRIM24,TRIM27,TRIM28,	NSD1,PATZ1,SUZ12,TRIM24,TRIM27,	MEN1,	CBX1,CBX5,DDX20,EIF2C2,FOXD3,FOXJ1,GLIS2,HAT1,HDAC1,HELLS,HNRNPAB,KDM1A,KLF12,MAEL,MEN1,MXD3,MYBBP1A,NANOG,NKX6-2,NODAL,NR0B1,NSD1,OVOL2,PA2G4,PATZ1,PCGF2,PCGF6,PKIA,RBBP7,REST,RYBP,SIN3A,SIRT1,SKIL,SOX2,SUZ12,TDRD1,TRIM24,TRIM27,TRIM28,TRP53,XPO5,ZC3H8,ZFP57,ZGLP1,
GO:0001892	embryonic placenta development	12	0.00304259		CYR61,LIF,NODAL,		EGFR,	EGFR,	ESRRB,FOXD3,			CYR61,EGFR,ESRRB,FOXD3,GJB5,KRT19,LIF,NODAL,OVOL2,PLCD3,TTPA,WNT7B,
GO:0051169	nuclear transport	16	0.00320864				NPM1,RANBP17,		MYBBP1A,	NPM1,RANBP17,		AAAS,CCHCR1,CSE1L,IPO5,KPNB1,LSG1,MYBBP1A,NPM1,NUP160,NUP54,NXF1,POLA2,RANBP17,TRP53,XPO5,XPO7,
GO:0001838	embryonic epithelial tube formation	11	0.00379489		NODAL,				KAT2A,ZIC5,			COBL,DVL2,ENAH,FZD6,GRLF1,KAT2A,NCKAP1,NODAL,OVOL2,SHROOM3,ZIC5,
GO:0051640	organelle localization	11	0.00379489				NPM1,	PTK2,		NPM1,		BIRC5,CDCA5,CEP120,FMN2,KIF18A,MSTO1,NPM1,PTK2,SEH1L,TACC2,TACC3,
GO:0045596	negative regulation of cell differentiation	24	0.00413509	THY1,	FGF4,LIF,NODAL,	NANOG,NKX6-2,		PTK2,	ESRRB,EZH2,FOXJ1,NANOG,NKX6-2,NR0B1,REST,SOX2,		MEN1,	BEX1,ESRRB,EZH2,FGF4,FOXJ1,KLK8,LIF,LIG4,MEN1,NANOG,NKX6-2,NODAL,NR0B1,PRPF19,PTK2,REST,RIF1,SIRT1,SKIL,SOX2,TCL1,THY1,TRP53,ZC3H8,
GO:0008283	cell proliferation	30	0.00416067	FZD9,TNFSF11,	IL23A,TNFSF11,	GBX2,			ESRRB,GBX2,IRF6,KAT2A,RRN3,UHRF1,			ALMS1,BOP1,CEP120,CSE1L,ESRRB,FKBP1A,FZD9,GBX2,HELLS,IL23A,IRF6,KAT2A,KDM1A,KLK8,LIG4,MOV10L1,PABPN1,PDPN,PELO,PLA2G1B,PPP1R8,PRPF19,RRN3,SFN,TACC2,TACC3,TNFSF11,TRP53,UHRF1,XRCC5,
GO:0007018	microtubule-based movement	16	0.00429996									DNAHC8,HAP1,KIF11,KIF15,KIF18A,KIF18B,KIF20A,KIF22,KIF5C,KIFC1,KLC3,NEFM,TUBA1A,TUBB2A-PS2,TUBB5,TUBB6,
GO:0006351	transcription, DNA-dependent	18	0.00481088				TRIM24,	TRIM24,	GTF2E1,GTF2H3,RRN3,TAF4B,TAF7,TBP,TRIM24,	TRIM24,		ELL3,GTF2E1,GTF2H3,MTERF,MTERFD3,POLR1E,POLR2A,POLR2B,POLR2C,RRN3,TAF4B,TAF7,TBP,TCEA3,TCOF1,TRIM24,TRP53,ZFP219,
GO:0001843	neural tube closure	9	0.00487609						KAT2A,ZIC5,			COBL,DVL2,ENAH,FZD6,GRLF1,KAT2A,NCKAP1,SHROOM3,ZIC5,
GO:0060606	tube closure	9	0.00487609						KAT2A,ZIC5,			COBL,DVL2,ENAH,FZD6,GRLF1,KAT2A,NCKAP1,SHROOM3,ZIC5,
GO:0048568	embryonic organ development	29	0.00555518		CYR61,LIF,NODAL,	GBX2,OTX2,SIX4,	EGFR,	EGFR,EPHA2,	ESRRB,FOXD3,GBX2,GLI1,NEUROD1,OTX2,PCGF2,SIX4,SOX2,TCF7,TULP3,		MEN1,	CHRNA9,COL2A1,CYR61,EGFR,EPHA2,ESRRB,FOXD3,FZD6,GBX2,GJB5,GLI1,KRT19,LIF,MEN1,NCKAP1,NEUROD1,NODAL,OTX2,OVOL2,PCGF2,PLCD3,SIX4,SOD1,SOX2,SPRY2,TCF7,TTPA,TULP3,WNT7B,
GO:0003006	reproductive developmental process	31	0.00577332		CALCA,LIF,RLN1,	NANOG,	CCNB1IP1,		CSDA,DMRT1,NANOG,NR0B1,SOX2,SOX3,TCF7,YBX2,	CCNB1IP1,	FANCA,MSH2,	ALMS1,BIK,CALCA,CCNB1IP1,CELF1,CSDA,DMRT1,FANCA,FBXO5,FKBP4,HOOK1,LIF,MSH2,NANOG,NR0B1,PABPN1,REC8,RLN1,RNF17,SFRP1,SIRT1,SOD1,SOX2,SOX3,TCF7,TDRD1,TEX15,TIAL1,WNT7A,YBX2,ZGLP1,
GO:0016571	histone methylation	7	0.00643786				NSD1,SUZ12,		EED,EZH2,PRDM5,	NSD1,SUZ12,	MEN1,	EED,EZH2,MEN1,NSD1,PRDM5,SUV39H2,SUZ12,
GO:0050769	positive regulation of neurogenesis	9	0.00669268	TNFRSF12A,		NKX6-2,			NKX6-2,SOX2,			BEX1,LIG4,METRN,NEFL,NKX6-2,PRPF19,SOX2,TNFRSF12A,XRCC5,
GO:0050807	regulation of synapse organization	5	0.00746314					PTK2,				AGRN,KLK8,NCAN,PTK2,WNT7A,
GO:0009451	RNA modification	9	0.00777305									CDK5RAP1,FTSJ3,METTL1,METTL14,NHP2,PUS7,QTRTD1,RPUSD2,THG1L,
GO:0006284	base-excision repair	6	0.00841957						MBD4,		MUTYH,	MBD4,MUTYH,PARP1,PARP2,POLD1,UNG,
GO:0006333	chromatin assembly or disassembly	16	0.00874121						CBX1,CBX5,CBX7,SMARCC1,			ASF1B,CBX1,CBX5,CBX7,CENPV,H2AFV,HELLS,HIST1H1T,HIST1H2AE,HIST1H2AF,HIST1H3G,HIST2H3C2,MCM2,MPHOSPH8,SMARCC1,SUV39H2,
GO:0000910	cytokinesis	7	0.00954973					AURKB,				AHCTF1,AURKB,BIRC5,CNTROB,DSTN,FMN2,PRC1,
GO:0007098	centrosome cycle	4	0.00963245				NPM1,			NPM1,		CNTROB,KIF11,NPM1,SAC3D1,
GO:0006323	DNA packaging	15	0.0104191						SMARCC1,			ASF1B,CDCA5,CENPV,H2AFV,HELLS,HIST1H1T,HIST1H2AE,HIST1H2AF,HIST1H3G,HIST2H3C2,MCM2,NCAPD2,NCAPD3,SMARCC1,TOP2A,
GO:0007566	embryo implantation	6	0.010592	DDR1,	LIF,			DDR1,	KLF9,			DDR1,FKBP4,KLF9,LIF,OOEP,SOD1,
GO:0000122	negative regulation of transcription from RNA polymerase II promoter	27	0.0109261		NODAL,	NANOG,NKX6-2,	NSD1,SUZ12,TRIM27,	TRIM28,	FOXD3,FOXJ1,HDAC1,KLF12,NANOG,NKX6-2,NR0B1,PCGF2,SOX2,TRIM27,TRIM28,	NSD1,SUZ12,TRIM27,	MEN1,	DDX20,FOXD3,FOXJ1,HDAC1,KDM1A,KLF12,MAEL,MEN1,NANOG,NKX6-2,NODAL,NR0B1,NSD1,PCGF2,PCGF6,PKIA,RBBP7,RYBP,SIN3A,SKIL,SOX2,SUZ12,TRIM27,TRIM28,TRP53,ZFP57,ZGLP1,
GO:0001558	regulation of cell growth	14	0.0113897	CD81,DDR1,TNFRSF12A,	CYR61,			DDR1,TNK1,				CAPRIN2,CD81,CYR61,DDR1,DNAJC2,HTRA1,IGFBP3,KRT17,PPAN,PSRC1,SFN,TNFRSF12A,TNK1,TRP53,
GO:0001824	blastocyst development	10	0.0118415	CDH1,	NODAL,		CCNB1IP1,		ESRRB,FOXD3,	CCNB1IP1,	CDH1,	CCNB1IP1,CDH1,ESRRB,FOXD3,G2E3,NLE1,NODAL,PRPF19,SKIL,TJP1,
GO:0035282	segmentation	10	0.0118415	IFITM1,				ATM,	KAT2A,TCF15,		ATM,	ATM,DLL3,DVL2,IFITM1,KAT2A,NCKAP1,PCSK6,SFRP1,TCF15,TRP53,
GO:0010564	regulation of cell cycle process	12	0.0120965		LIF,LTB,		NPM1,	ATM,		NPM1,	ATM,RECQL4,	ATM,BIRC5,FBXO5,FZR1,LIF,LTB,NPM1,PKIA,PSMG2,RANBP1,RECQL4,TIPIN,
GO:0009309	amine biosynthetic process	12	0.0120965									ASNS,CBS,CHRNA7,CTH,DHFR,ETNK2,GOT2,MAT2A,ODC1,PYCR2,SMS,SRM,
GO:0009891	positive regulation of biosynthetic process	54	0.0131014		LIF,LTB,NODAL,	OTX2,SIX4,	ETV4,FUS,HSP90AA1,HSP90AB1,NPM1,NSD1,TRIM24,	CDK2,TRIM24,TRIM28,	E2F3,ETV4,FOXD3,GLI1,GLIS2,IRF6,KLF12,KLF5,MED14,NEUROD1,NR5A2,OTX2,SIX4,SOX2,SOX4,TEAD3,TFDP1,TRIM24,TRIM28,UTF1,ZIC3,	ETV4,FUS,HSP90AA1,HSP90AB1,NPM1,NSD1,TRIM24,	MEN1,	4933413G19RIK,AGRN,AHCTF1,CCNA2,CDK2,CENPK,CSRNP3,E2F3,ETV4,FNTB,FOXD3,FUS,GLI1,GLIS2,HNRNPAB,HSP90AA1,HSP90AB1,ING5,IRF6,KDM1A,KLF12,KLF5,KRT17,LIF,LTB,MED14,MEN1,NEUROD1,NODAL,NPM1,NR5A2,NSD1,NUFIP1,OTX2,OVOL2,PAWR,PHF5A,PSRC1,RBM14,SEC14L2,SIX4,SOX2,SOX4,TEAD3,TFDP1,TOP2A,TRIM24,TRIM28,TRP53,USP21,UTF1,ZFP462,ZIC3,
GO:0031133	regulation of axon diameter	3	0.0139683									NEFL,NEFM,WNT7A,
GO:0032536	regulation of cell projection size	3	0.0139683									NEFL,NEFM,WNT7A,
GO:0051960	regulation of nervous system development	19	0.0150957	THY1,TNFRSF12A,		NKX6-2,		PTK2,	GLI1,NKX6-2,REST,SOX2,TULP3,			AGRN,BEX1,GLI1,KLK8,LIG4,METRN,NEFL,NEFM,NKX6-2,PRPF19,PTK2,REST,SOX2,THY1,TNFRSF12A,TRP53,TULP3,WNT7A,XRCC5,
GO:0045941	positive regulation of transcription	47	0.0151923		LIF,NODAL,	OTX2,SIX4,	ETV4,FUS,NSD1,TRIM24,	CDK2,TRIM24,TRIM28,	E2F3,ETV4,FOXD3,GLI1,GLIS2,IRF6,KLF12,KLF5,MED14,NEUROD1,NR5A2,OTX2,SIX4,SOX2,SOX4,TEAD3,TFDP1,TRIM24,TRIM28,UTF1,ZIC3,	ETV4,FUS,NSD1,TRIM24,	MEN1,	4933413G19RIK,AGRN,AHCTF1,CCNA2,CDK2,CENPK,CSRNP3,E2F3,ETV4,FNTB,FOXD3,FUS,GLI1,GLIS2,HNRNPAB,ING5,IRF6,KDM1A,KLF12,KLF5,LIF,MED14,MEN1,NEUROD1,NODAL,NR5A2,NSD1,NUFIP1,OTX2,OVOL2,PHF5A,PSRC1,RBM14,SIX4,SOX2,SOX4,TEAD3,TFDP1,TOP2A,TRIM24,TRIM28,TRP53,USP21,UTF1,ZFP462,ZIC3,
GO:0010720	positive regulation of cell development	9	0.0152315	TNFRSF12A,		NKX6-2,			NKX6-2,SOX2,			BEX1,LIG4,METRN,NEFL,NKX6-2,PRPF19,SOX2,TNFRSF12A,XRCC5,
GO:0006457	protein folding	17	0.0155712				HSP90AA1,HSP90AB1,			HSP90AA1,HSP90AB1,		CCT6A,CCT7,CCT8,FKBP1A,FKBP4,FKBP5,FKBP9,HSP90AA1,HSP90AB1,HSPD1,HSPE1,HSPH1,PPIE,PPIF,PPIG,TCP1,VBP1,
GO:0008284	positive regulation of cell proliferation	31	0.0156383	CD81,NGFR,	FGF17,FGF4,LIF,NODAL,	NANOG,	EGFR,KRAS,MYCN,NPM1,SUZ12,	EGFR,	CRIP2,E2F3,GLI1,KLF5,MYCN,NANOG,SOX2,	NPM1,SUZ12,	BLM,RECQL4,	4933413G19RIK,BEX1,BLM,CD81,CDCA7L,CNTFR,CRIP2,E2F3,EGFR,FGF17,FGF4,FGFBP1,FNTB,GLI1,KLF5,KRAS,LIF,LIG4,MARCKSL1,MYCN,NANOG,NGFR,NODAL,NPM1,ODC1,RECQL4,RPA1,SOX2,SUZ12,TIAL1,TIPIN,
GO:0009069	serine family amino acid metabolic process	6	0.016022									AMT,CBS,CTH,DHFR,GLDC,SHMT1,
GO:0043588	skin development	7	0.016028	NGFR,	LTB,				IRF6,TCF15,			IRF6,LTB,NGFR,SFN,TCF15,TGM3,WNT7A,
GO:0031328	positive regulation of cellular biosynthetic process	53	0.0166294		LIF,LTB,NODAL,	OTX2,SIX4,	ETV4,FUS,HSP90AA1,HSP90AB1,NPM1,NSD1,TRIM24,	CDK2,TRIM24,TRIM28,	E2F3,ETV4,FOXD3,GLI1,GLIS2,IRF6,KLF12,KLF5,MED14,NEUROD1,NR5A2,OTX2,SIX4,SOX2,SOX4,TEAD3,TFDP1,TRIM24,TRIM28,UTF1,ZIC3,	ETV4,FUS,HSP90AA1,HSP90AB1,NPM1,NSD1,TRIM24,	MEN1,	4933413G19RIK,AGRN,AHCTF1,CCNA2,CDK2,CENPK,CSRNP3,E2F3,ETV4,FNTB,FOXD3,FUS,GLI1,GLIS2,HNRNPAB,HSP90AA1,HSP90AB1,ING5,IRF6,KDM1A,KLF12,KLF5,KRT17,LIF,LTB,MED14,MEN1,NEUROD1,NODAL,NPM1,NR5A2,NSD1,NUFIP1,OTX2,OVOL2,PAWR,PHF5A,PSRC1,RBM14,SIX4,SOX2,SOX4,TEAD3,TFDP1,TOP2A,TRIM24,TRIM28,TRP53,USP21,UTF1,ZFP462,ZIC3,
GO:0050770	regulation of axonogenesis	8	0.0171424	THY1,TNFRSF12A,				PTK2,				KLK8,METRN,NEFL,NEFM,PTK2,THY1,TNFRSF12A,WNT7A,
GO:0000059	protein import into nucleus, docking	5	0.0173983				RANBP17,			RANBP17,		CSE1L,IPO5,KPNB1,RANBP17,XPO7,
GO:0051052	regulation of DNA metabolic process	10	0.0185069								BLM,MSH2,MSH6,	BLM,FAM175A,GMNN,GTPBP4,MSH2,MSH6,RTEL1,TEX15,TIPIN,TRP53,
GO:0006305	DNA alkylation	6	0.0193235						MBD4,			HELLS,MAEL,MBD4,MPHOSPH8,TDRD1,ZFP57,
GO:0006306	DNA methylation	6	0.0193235						MBD4,			HELLS,MAEL,MBD4,MPHOSPH8,TDRD1,ZFP57,
GO:0051329	interphase of mitotic cell cycle	9	0.0193286					CAMK2B,CHEK1,	E2F4,TFDP1,			BIRC5,CAMK2B,CDCA5,CHEK1,DNAJC2,E2F4,PPM1D,SIN3A,TFDP1,
GO:0051252	regulation of RNA metabolic process	125	0.0198859		LIF,NODAL,	GBX2,NANOG,NKX6-2,OTX2,SIX4,	ETV4,FUS,MYCN,NPM1,NSD1,PATZ1,SUZ12,TRIM24,TRIM27,	PASK,RPS6KA5,TRIM24,TRIM28,	CBX1,CBX5,CSDA,DMRT1,E2F3,E2F4,ELF3,ERF,ESRRB,ETV4,FOXA3,FOXD3,FOXJ1,GBX2,GLI1,GLIS2,GTF2H3,HDAC1,HIRA,IRF6,KAT2A,KLF12,KLF16,KLF5,MED14,MED26,MED7,MYCN,NANOG,NEUROD1,NKX6-2,NR0B1,NR5A2,OTX2,PATZ1,PCGF2,REST,RFX2,SIX4,SOX2,SOX4,TBP,TCF7,TEAD3,TFDP1,TRIM24,TRIM27,TRIM28,TSC22D1,UTF1,YBX2,ZIC3,ZSCAN22,	ETV4,FUS,NPM1,NSD1,PATZ1,SUZ12,TRIM24,TRIM27,	MEN1,	2610305D13RIK,4933413G19RIK,AGRN,ARNTL2,CBX1,CBX5,CENPK,CSDA,CSRNP3,DDX20,DMRT1,E2F3,E2F4,ELF3,ERF,ESRP1,ESRP2,ESRRB,ETV4,EU599041,FNTB,FOXA3,FOXD3,FOXJ1,FUS,GBX2,GLI1,GLIS2,GM13152,GM13154,GM13157,GM14124,GM14139,GON4L,GTF2H3,HAT1,HDAC1,HELLS,HIRA,HNRNPAB,HNRNPD,IRF6,KAT2A,KDM1A,KLF12,KLF16,KLF5,LIF,MAEL,MED14,MED26,MED7,MEN1,MTA3,MYCN,NANOG,NEUROD1,NFATC2IP,NKX6-2,NODAL,NPM1,NR0B1,NR5A2,NSD1,NU…
GO:0007130	synaptonemal complex assembly	4	0.0208019									SYCE1,SYCE2,SYCP3,TEX15,
GO:0060052	neurofilament cytoskeleton organization	4	0.0208019									INA,NEFL,NEFM,SOD1,
GO:0002566	somatic diversification of immune receptors via somatic mutation	4	0.0208019								MSH2,MSH6,	MSH2,MSH3,MSH6,UNG,
GO:0016446	somatic hypermutation of immunoglobulin genes	4	0.0208019								MSH2,MSH6,	MSH2,MSH3,MSH6,UNG,
GO:0044092	negative regulation of molecular function	17	0.0217492	THY1,					FOXJ1,YBX2,			BIRC5,CDK5RAP1,CHRM4,DUSP16,FBXO5,FOXJ1,GTPBP4,HSPA1L,KDM1A,PKIA,SPRED3,SPRY1,SPRY2,SPRY4,THY1,YBX2,ZFP462,
GO:0001756	somitogenesis	8	0.0222131	IFITM1,				ATM,	KAT2A,TCF15,		ATM,	ATM,DLL3,IFITM1,KAT2A,NCKAP1,SFRP1,TCF15,TRP53,
GO:0006304	DNA modification	6	0.0230417						MBD4,			HELLS,MAEL,MBD4,MPHOSPH8,TDRD1,ZFP57,
GO:0032200	telomere organization	6	0.0230417								BLM,	BLM,HSPA1L,PARP1,RTEL1,TERF1,WRAP53,
GO:0008033	tRNA processing	11	0.0230583									CDK5RAP1,FBL,METTL1,NSUN2,POP1,POP5,QTRTD1,RPP25,RPP38,THG1L,TRMT6,
GO:0040029	regulation of gene expression, epigenetic	11	0.0230583				TRIM27,		EED,MBD4,TRIM27,	TRIM27,		EED,EIF2C2,HAT1,HELLS,MAEL,MBD4,MPHOSPH8,SIRT1,TDRD1,TRIM27,ZFP57,
GO:0010628	positive regulation of gene expression	47	0.02327		LIF,NODAL,	OTX2,SIX4,	ETV4,FUS,NSD1,TRIM24,	CDK2,TRIM24,TRIM28,	E2F3,ETV4,FOXD3,GLI1,GLIS2,IRF6,KLF12,KLF5,MED14,NEUROD1,NR5A2,OTX2,SIX4,SOX2,SOX4,TEAD3,TFDP1,TRIM24,TRIM28,UTF1,ZIC3,	ETV4,FUS,NSD1,TRIM24,	MEN1,	4933413G19RIK,AGRN,AHCTF1,CCNA2,CDK2,CENPK,CSRNP3,E2F3,ETV4,FNTB,FOXD3,FUS,GLI1,GLIS2,HNRNPAB,ING5,IRF6,KDM1A,KLF12,KLF5,LIF,MED14,MEN1,NEUROD1,NODAL,NR5A2,NSD1,NUFIP1,OTX2,OVOL2,PHF5A,PSRC1,RBM14,SIX4,SOX2,SOX4,TEAD3,TFDP1,TOP2A,TRIM24,TRIM28,TRP53,USP21,UTF1,ZFP462,ZIC3,
GO:0051173	positive regulation of nitrogen compound metabolic process	50	0.0237185		LIF,NODAL,	OTX2,SIX4,	ETV4,FUS,HSP90AA1,HSP90AB1,NSD1,TRIM24,	CDK2,TRIM24,TRIM28,	E2F3,ETV4,FOXD3,GLI1,GLIS2,IRF6,KLF12,KLF5,MED14,NEUROD1,NR5A2,OTX2,SIX4,SOX2,SOX4,TEAD3,TFDP1,TRIM24,TRIM28,UTF1,ZIC3,	ETV4,FUS,HSP90AA1,HSP90AB1,NSD1,TRIM24,	MEN1,	4933413G19RIK,AGRN,AHCTF1,CCNA2,CDK2,CENPK,CSRNP3,E2F3,ETV4,FAM175A,FNTB,FOXD3,FUS,GLI1,GLIS2,HNRNPAB,HSP90AA1,HSP90AB1,ING5,IRF6,KDM1A,KLF12,KLF5,LIF,MED14,MEN1,NEUROD1,NODAL,NR5A2,NSD1,NUFIP1,OTX2,OVOL2,PHF5A,PSRC1,RBM14,SIX4,SOX2,SOX4,TEAD3,TFDP1,TOP2A,TRIM24,TRIM28,TRP53,USP21,UTF1,ZFP462,ZIC3,
GO:0051325	interphase	9	0.0241559					CAMK2B,CHEK1,	E2F4,TFDP1,			BIRC5,CAMK2B,CDCA5,CHEK1,DNAJC2,E2F4,PPM1D,SIN3A,TFDP1,
GO:0006399	tRNA metabolic process	15	0.0258296									CDK5RAP1,FBL,KARS,KHSRP,METTL1,NSUN2,POP1,POP5,QTRTD1,RPP25,RPP38,SARS2,THG1L,TRMT6,YARS2,
GO:0003002	regionalization	24	0.026058	IFITM1,	NODAL,	GBX2,NKX6-2,OTX2,		ATM,	ARC,GBX2,GLI1,KAT2A,NEUROD1,NKX6-2,OTX2,PCGF2,TCF15,TULP3,ZIC3,		ATM,	ARC,ATM,DLL3,DVL2,GBX2,GLI1,GRSF1,IFITM1,KAT2A,NCKAP1,NEUROD1,NKX6-2,NODAL,OTX2,OVOL2,PCGF2,PCSK6,RAB23,SFRP1,TCF15,TRP53,TULP3,WNT7A,ZIC3,
GO:0006188	IMP biosynthetic process	3	0.0266449				ATIC,			ATIC,		ATIC,GART,PAICS,
GO:0007080	mitotic metaphase plate congression	3	0.0266449									CDCA5,KIF18A,SEH1L,
GO:0046040	IMP metabolic process	3	0.0266449				ATIC,			ATIC,		ATIC,GART,PAICS,
GO:0030953	spindle astral microtubule organization	3	0.0266449									CEP120,TACC2,TACC3,
GO:0007066	female meiosis sister chromatid cohesion	3	0.0266449									RAD51C,STAG3,SYCP3,
GO:0000075	cell cycle checkpoint	9	0.0268612					ATM,CHEK1,			ATM,MSH2,	ATM,BIRC5,CHEK1,FAM175A,MSH2,PSMG2,TIPIN,TRP53,ZWILCH,
GO:0010557	positive regulation of macromolecule biosynthetic process	50	0.0269537		LIF,LTB,NODAL,	OTX2,SIX4,	ETV4,FUS,NSD1,TRIM24,	CDK2,TRIM24,TRIM28,	E2F3,ETV4,FOXD3,GLI1,GLIS2,IRF6,KLF12,KLF5,MED14,NEUROD1,NR5A2,OTX2,SIX4,SOX2,SOX4,TEAD3,TFDP1,TRIM24,TRIM28,UTF1,ZIC3,	ETV4,FUS,NSD1,TRIM24,	MEN1,	4933413G19RIK,AGRN,AHCTF1,CCNA2,CDK2,CENPK,CSRNP3,E2F3,ETV4,FNTB,FOXD3,FUS,GLI1,GLIS2,HNRNPAB,ING5,IRF6,KDM1A,KLF12,KLF5,KRT17,LIF,LTB,MED14,MEN1,NEUROD1,NODAL,NR5A2,NSD1,NUFIP1,OTX2,OVOL2,PAWR,PHF5A,PSRC1,RBM14,SIX4,SOX2,SOX4,TEAD3,TFDP1,TOP2A,TRIM24,TRIM28,TRP53,USP21,UTF1,ZFP462,ZIC3,
GO:0009156	ribonucleoside monophosphate biosynthetic process	5	0.0271438				ATIC,			ATIC,		ADSS,ATIC,GART,PAICS,PRPS1,
GO:0006270	DNA replication initiation	4	0.0281982									CCNE1,CDC45,MCM2,MCM5,
GO:0070193	synaptonemal complex organization	4	0.0281982									SYCE1,SYCE2,SYCP3,TEX15,
GO:0051656	establishment of organelle localization	7	0.0286653				NPM1,	PTK2,		NPM1,		BIRC5,CDCA5,FMN2,KIF18A,NPM1,PTK2,SEH1L,
GO:0035239	tube morphogenesis	20	0.0301237	CDH1,DDR1,	NODAL,	GBX2,	ETV4,MYCN,	DDR1,	ETV4,GBX2,KAT2A,MYCN,ZIC3,ZIC5,	ETV4,	CDH1,	CDH1,COBL,DDR1,DVL2,ENAH,ETV4,FZD6,GBX2,GRLF1,KAT2A,LAMA5,MYCN,NCKAP1,NODAL,OVOL2,PDPN,SHROOM3,SPRY2,ZIC3,ZIC5,
GO:0045935	positive regulation of nucleobase, nucleoside, nucleotide and nucleic acid metabolic process	48	0.0310186		LIF,NODAL,	OTX2,SIX4,	ETV4,FUS,NSD1,TRIM24,	CDK2,TRIM24,TRIM28,	E2F3,ETV4,FOXD3,GLI1,GLIS2,IRF6,KLF12,KLF5,MED14,NEUROD1,NR5A2,OTX2,SIX4,SOX2,SOX4,TEAD3,TFDP1,TRIM24,TRIM28,UTF1,ZIC3,	ETV4,FUS,NSD1,TRIM24,	MEN1,	4933413G19RIK,AGRN,AHCTF1,CCNA2,CDK2,CENPK,CSRNP3,E2F3,ETV4,FAM175A,FNTB,FOXD3,FUS,GLI1,GLIS2,HNRNPAB,ING5,IRF6,KDM1A,KLF12,KLF5,LIF,MED14,MEN1,NEUROD1,NODAL,NR5A2,NSD1,NUFIP1,OTX2,OVOL2,PHF5A,PSRC1,RBM14,SIX4,SOX2,SOX4,TEAD3,TFDP1,TOP2A,TRIM24,TRIM28,TRP53,USP21,UTF1,ZFP462,ZIC3,
GO:0048562	embryonic organ morphogenesis	19	0.0323698		NODAL,	GBX2,OTX2,SIX4,		EPHA2,	GBX2,GLI1,NEUROD1,OTX2,PCGF2,SIX4,SOX2,TCF7,TULP3,		MEN1,	CHRNA9,COL2A1,EPHA2,FZD6,GBX2,GLI1,MEN1,NCKAP1,NEUROD1,NODAL,OTX2,OVOL2,PCGF2,SIX4,SOD1,SOX2,SPRY2,TCF7,TULP3,
GO:0016573	histone acetylation	7	0.0326209						KAT2A,PCGF2,			HAT1,ING3,ING5,KAT2A,PCGF2,PHF17,RUVBL2,
GO:0016447	somatic recombination of immunoglobulin gene segments	5	0.0330203								MSH2,MSH6,	LIG4,MSH2,MSH3,MSH6,UNG,
GO:0002009	morphogenesis of an epithelium	20	0.0334155	DDR1,	JAG2,NODAL,		EGFR,ETV4,	DDR1,EGFR,	ETV4,KAT2A,ZIC5,	ETV4,		COBL,CRB3,DDR1,DVL2,EGFR,ENAH,ETV4,FZD6,GRLF1,GRSF1,JAG2,KAT2A,KRT17,LAMA5,NCKAP1,NODAL,OVOL2,SFRP1,SHROOM3,ZIC5,
GO:0048610	reproductive cellular process	20	0.0334155		CALCA,		CCNB1IP1,		NR0B1,SOX3,YBX2,	CCNB1IP1,	MSH2,	ALMS1,CALCA,CCNB1IP1,CELF1,FBXO5,HIST1H1T,HOOK1,MAEL,MSH2,NR0B1,PABPN1,REC8,RNF17,SOX3,TDRD1,TIAL1,TRPC2,YBX2,ZGLP1,ZP3,
GO:0006355	regulation of transcription, DNA-dependent	121	0.0340258		LIF,NODAL,	GBX2,NANOG,NKX6-2,OTX2,SIX4,	ETV4,FUS,MYCN,NSD1,PATZ1,SUZ12,TRIM24,TRIM27,	PASK,RPS6KA5,TRIM24,TRIM28,	CBX1,CBX5,CSDA,DMRT1,E2F3,E2F4,ELF3,ERF,ESRRB,ETV4,FOXA3,FOXD3,FOXJ1,GBX2,GLI1,GLIS2,GTF2H3,HDAC1,HIRA,IRF6,KAT2A,KLF12,KLF16,KLF5,MED14,MED26,MED7,MYCN,NANOG,NEUROD1,NKX6-2,NR0B1,NR5A2,OTX2,PATZ1,PCGF2,REST,RFX2,SIX4,SOX2,SOX4,TBP,TCF7,TEAD3,TFDP1,TRIM24,TRIM27,TRIM28,TSC22D1,UTF1,YBX2,ZIC3,ZSCAN22,	ETV4,FUS,NSD1,PATZ1,SUZ12,TRIM24,TRIM27,	MEN1,	2610305D13RIK,4933413G19RIK,AGRN,ARNTL2,CBX1,CBX5,CENPK,CSDA,CSRNP3,DDX20,DMRT1,E2F3,E2F4,ELF3,ERF,ESRRB,ETV4,EU599041,FNTB,FOXA3,FOXD3,FOXJ1,FUS,GBX2,GLI1,GLIS2,GM13152,GM13154,GM13157,GM14124,GM14139,GON4L,GTF2H3,HAT1,HDAC1,HELLS,HIRA,HNRNPAB,IRF6,KAT2A,KDM1A,KLF12,KLF16,KLF5,LIF,MAEL,MED14,MED26,MED7,MEN1,MTA3,MYCN,NANOG,NEUROD1,NFATC2IP,NKX6-2,NODAL,NR0B1,NR5A2,NSD1,NUFIP1,OTX2,OVOL2,PA2G4,PA…
GO:0032886	regulation of microtubule-based process	8	0.0352768				NPM1,			NPM1,		CEP120,HDAC6,NPM1,PSRC1,RANBP1,SKA1,TACC2,TACC3,
GO:0042981	regulation of apoptosis	51	0.0360636	CDH1,NGFR,TNFRSF10B,	FGF4,JAG2,LTB,		KRAS,	ATM,ERBB3,PIM2,	CSDA,KAT2A,MBD4,NEUROD1,PCGF2,RRN3,TCF7,		ATM,CDH1,MEN1,MSH2,MSH6,	ACTN4,ATM,BAG4,BARD1,BIK,BIRC5,CARD10,CDH1,CIAPIN1,COL2A1,CSDA,CSRNP3,DDX20,ERBB3,FGF4,G2E3,HELLS,HSPA1L,IGFBP3,ING3,JAG2,KAT2A,KRAS,LIG4,LTB,MAEL,MAL,MBD4,MEN1,MSH2,MSH6,NEFL,NEUROD1,NGFR,PABPN1,PCGF2,PIM2,PSME3,PSMG2,RRN3,SIN3A,SIRT1,SIVA1,SKIL,SOD1,SYCP3,TCF7,TNFRSF10B,TRP53,XRCC5,ZC3H8,
GO:0006357	regulation of transcription from RNA polymerase II promoter	56	0.0362006		LIF,NODAL,	NANOG,NKX6-2,OTX2,SIX4,	FUS,NSD1,SUZ12,TRIM27,	TRIM28,	E2F4,FOXD3,FOXJ1,GLI1,GLIS2,HDAC1,KLF12,KLF16,MED14,MED26,MED7,NANOG,NEUROD1,NKX6-2,NR0B1,NR5A2,OTX2,PCGF2,SIX4,SOX2,SOX4,TEAD3,TRIM27,TRIM28,UTF1,ZIC3,	FUS,NSD1,SUZ12,TRIM27,	MEN1,	4933413G19RIK,AGRN,ARNTL2,CENPK,CSRNP3,DDX20,E2F4,FNTB,FOXD3,FOXJ1,FUS,GLI1,GLIS2,HDAC1,KDM1A,KLF12,KLF16,LIF,MAEL,MED14,MED26,MED7,MEN1,NANOG,NEUROD1,NKX6-2,NODAL,NR0B1,NR5A2,NSD1,NUFIP1,OTX2,PCGF2,PCGF6,PKIA,RBBP7,RBM14,RYBP,SIN3A,SIRT1,SIX4,SKIL,SOX2,SOX4,SUZ12,TCEA3,TEAD3,TOP2A,TRIM27,TRIM28,TRP53,UTF1,ZFP462,ZFP57,ZGLP1,ZIC3,
GO:0016575	histone deacetylation	4	0.0367986						HDAC1,PRDM5,			HDAC1,PRDM5,RBM14,SIRT1,
GO:0034984	cellular response to DNA damage stimulus	4	0.0367986						ASH2L,			ASH2L,MAEL,MRE11A,TRP53BP1,
GO:0040036	regulation of fibroblast growth factor receptor signaling pathway	4	0.0367986	NGFR,								FGFBP1,NGFR,SPRY1,SPRY2,
GO:0008156	negative regulation of DNA replication	4	0.0367986									GMNN,GTPBP4,TIPIN,TRP53,
GO:0051168	nuclear export	6	0.0368446				NPM1,			NPM1,		CCHCR1,LSG1,NPM1,NUP160,NXF1,XPO5,
GO:0006220	pyrimidine nucleotide metabolic process	6	0.0368446									CTPS,DUT,NME3,NME4,NME6,TYMS,
GO:0006473	protein amino acid acetylation	7	0.0369144						KAT2A,PCGF2,			HAT1,ING3,ING5,KAT2A,PCGF2,PHF17,RUVBL2,
GO:0009161	ribonucleoside monophosphate metabolic process	5	0.0395805				ATIC,			ATIC,		ADSS,ATIC,GART,PAICS,PRPS1,
GO:0006476	protein amino acid deacetylation	5	0.0395805						HDAC1,PRDM5,			HDAC1,HDAC6,PRDM5,RBM14,SIRT1,
GO:0050767	regulation of neurogenesis	16	0.0423564	THY1,TNFRSF12A,		NKX6-2,		PTK2,	NKX6-2,REST,SOX2,			BEX1,KLK8,LIG4,METRN,NEFL,NEFM,NKX6-2,PRPF19,PTK2,REST,SOX2,THY1,TNFRSF12A,TRP53,WNT7A,XRCC5,
GO:0022027	interkinetic nuclear migration	3	0.0423675									CEP120,TACC2,TACC3,
GO:0051177	meiotic sister chromatid cohesion	3	0.0423675									RAD51C,STAG3,SYCP3,
GO:0040037	negative regulation of fibroblast growth factor receptor signaling pathway	3	0.0423675	NGFR,								NGFR,SPRY1,SPRY2,
GO:0010975	regulation of neuron projection development	8	0.0433905	THY1,TNFRSF12A,				PTK2,				KLK8,METRN,NEFL,NEFM,PTK2,THY1,TNFRSF12A,WNT7A,
GO:0043067	regulation of programmed cell death	51	0.0435157	CDH1,NGFR,TNFRSF10B,	FGF4,JAG2,LTB,		KRAS,	ATM,ERBB3,PIM2,	CSDA,KAT2A,MBD4,NEUROD1,PCGF2,RRN3,TCF7,		ATM,CDH1,MEN1,MSH2,MSH6,	ACTN4,ATM,BAG4,BARD1,BIK,BIRC5,CARD10,CDH1,CIAPIN1,COL2A1,CSDA,CSRNP3,DDX20,ERBB3,FGF4,G2E3,HELLS,HSPA1L,IGFBP3,ING3,JAG2,KAT2A,KRAS,LIG4,LTB,MAEL,MAL,MBD4,MEN1,MSH2,MSH6,NEFL,NEUROD1,NGFR,PABPN1,PCGF2,PIM2,PSME3,PSMG2,RRN3,SIN3A,SIRT1,SIVA1,SKIL,SOD1,SYCP3,TCF7,TNFRSF10B,TRP53,XRCC5,ZC3H8,
GO:0042770	DNA damage response, signal transduction	9	0.0435521		MIF,			ATM,CHEK1,	MBD4,		ATM,MSH2,MSH6,	ATM,CHEK1,FAM175A,MBD4,MIF,MSH2,MSH6,TIPIN,TRP53,
GO:0046661	male sex differentiation	9	0.0435521						CSDA,NR0B1,SOX2,		FANCA,MSH2,	BIK,CSDA,FANCA,FKBP4,MSH2,NR0B1,PABPN1,SOX2,TEX15,
GO:0048729	tissue morphogenesis	25	0.0447077	DDR1,NGFR,	JAG2,NODAL,	NANOG,	EGFR,ETV4,	DDR1,EGFR,EPHA2,	ETV4,KAT2A,NANOG,ZIC5,	ETV4,		COBL,CRB3,DDR1,DVL2,EGFR,ENAH,EPHA2,ETV4,FKBP1A,FZD6,GRLF1,GRSF1,JAG2,KAT2A,KRT17,LAMA5,NANOG,NCKAP1,NGFR,NODAL,OVOL2,SFRP1,SHROOM3,WNT7A,ZIC5,
GO:0060562	epithelial tube morphogenesis	14	0.0458477	DDR1,	NODAL,		ETV4,	DDR1,	ETV4,KAT2A,ZIC5,	ETV4,		COBL,DDR1,DVL2,ENAH,ETV4,FZD6,GRLF1,KAT2A,LAMA5,NCKAP1,NODAL,OVOL2,SHROOM3,ZIC5,
GO:0043066	negative regulation of apoptosis	25	0.0465526		FGF4,		KRAS,	ATM,ERBB3,PIM2,	CSDA,NEUROD1,PCGF2,RRN3,		ATM,MSH2,	ATM,BARD1,BIRC5,CIAPIN1,COL2A1,CSDA,ERBB3,FGF4,G2E3,HELLS,HSPA1L,KRAS,LIG4,MAEL,MSH2,NEFL,NEUROD1,PCGF2,PIM2,RRN3,SIN3A,SOD1,SYCP3,TRP53,XRCC5,
GO:0032508	DNA duplex unwinding	4	0.0465771									MCM2,PEO1,RAD51,SUPV3L1,
GO:0006544	glycine metabolic process	4	0.0465771									AMT,DHFR,GLDC,SHMT1,
GO:0051647	nucleus localization	4	0.0465771					PTK2,				CEP120,PTK2,TACC2,TACC3,
GO:0043407	negative regulation of MAP kinase activity	5	0.0468276									DUSP16,SPRED3,SPRY1,SPRY2,SPRY4,
GO:0016445	somatic diversification of immunoglobulins	5	0.0468276								MSH2,MSH6,	LIG4,MSH2,MSH3,MSH6,UNG,
GO:0006221	pyrimidine nucleotide biosynthetic process	5	0.0468276									CTPS,NME3,NME4,NME6,TYMS,
GO:0010941	regulation of cell death	51	0.0474488	CDH1,NGFR,TNFRSF10B,	FGF4,JAG2,LTB,		KRAS,	ATM,ERBB3,PIM2,	CSDA,KAT2A,MBD4,NEUROD1,PCGF2,RRN3,TCF7,		ATM,CDH1,MEN1,MSH2,MSH6,	ACTN4,ATM,BAG4,BARD1,BIK,BIRC5,CARD10,CDH1,CIAPIN1,COL2A1,CSDA,CSRNP3,DDX20,ERBB3,FGF4,G2E3,HELLS,HSPA1L,IGFBP3,ING3,JAG2,KAT2A,KRAS,LIG4,LTB,MAEL,MAL,MBD4,MEN1,MSH2,MSH6,NEFL,NEUROD1,NGFR,PABPN1,PCGF2,PIM2,PSME3,PSMG2,RRN3,SIN3A,SIRT1,SIVA1,SKIL,SOD1,SYCP3,TCF7,TNFRSF10B,TRP53,XRCC5,ZC3H8,
GO:0043543	protein amino acid acylation	8	0.0478633						KAT2A,PCGF2,			HAT1,ING3,ING5,KAT2A,NMT2,PCGF2,PHF17,RUVBL2,
GO:0007281	germ cell development	13	0.048943		CALCA,		CCNB1IP1,		YBX2,	CCNB1IP1,	MSH2,	ALMS1,CALCA,CCNB1IP1,CELF1,FBXO5,HOOK1,MSH2,REC8,RNF17,TDRD1,TIAL1,YBX2,ZGLP1,

## Sheet: Pattern-3
Category	Term	Count	Pvalue	cell_differentiation_markers	cytokines	homeodomain_proteins	oncogenes	protein_kinases	transcription_factors	translocation_cancer_genes	tumor_suppressors	gene_names
GO:0045941	positive regulation of transcription	8	0.00392947	#N/A		#N/A	BCL3,	#N/A	ATF7IP,BCL3,PLAGL1,	BCL3,	#N/A	ABLIM1,ATF7IP,BCL3,KAT2B,PCBD1,PLAGL1,SDPR,ZMIZ2,
GO:0006357	regulation of transcription from RNA polymerase II promoter	9	0.00441111	#N/A		#N/A	BCL3,	#N/A	ATF7IP,BCL3,PLAGL1,PPARD,	BCL3,	#N/A	ABLIM1,ATF7IP,BCL3,KAT2B,MED12L,PLAGL1,PPARD,SDPR,ZMIZ2,
GO:0010628	positive regulation of gene expression	8	0.00455338	#N/A		#N/A	BCL3,	#N/A	ATF7IP,BCL3,PLAGL1,	BCL3,	#N/A	ABLIM1,ATF7IP,BCL3,KAT2B,PCBD1,PLAGL1,SDPR,ZMIZ2,
GO:0045935	positive regulation of nucleobase, nucleoside, nucleotide and nucleic acid metabolic process	8	0.00577735	#N/A		#N/A	BCL3,	#N/A	ATF7IP,BCL3,PLAGL1,	BCL3,	#N/A	ABLIM1,ATF7IP,BCL3,KAT2B,PCBD1,PLAGL1,SDPR,ZMIZ2,
GO:0051173	positive regulation of nitrogen compound metabolic process	8	0.00681246	#N/A		#N/A	BCL3,	#N/A	ATF7IP,BCL3,PLAGL1,	BCL3,	#N/A	ABLIM1,ATF7IP,BCL3,KAT2B,PCBD1,PLAGL1,SDPR,ZMIZ2,
GO:0010557	positive regulation of macromolecule biosynthetic process	8	0.00709164	#N/A		#N/A	BCL3,	#N/A	ATF7IP,BCL3,PLAGL1,	BCL3,	#N/A	ABLIM1,ATF7IP,BCL3,KAT2B,PCBD1,PLAGL1,SDPR,ZMIZ2,
GO:0045893	positive regulation of transcription, DNA-dependent	7	0.00839084	#N/A		#N/A	BCL3,	#N/A	ATF7IP,BCL3,PLAGL1,	BCL3,	#N/A	ABLIM1,ATF7IP,BCL3,KAT2B,PLAGL1,SDPR,ZMIZ2,
GO:0051254	positive regulation of RNA metabolic process	7	0.00867743	#N/A		#N/A	BCL3,	#N/A	ATF7IP,BCL3,PLAGL1,	BCL3,	#N/A	ABLIM1,ATF7IP,BCL3,KAT2B,PLAGL1,SDPR,ZMIZ2,
GO:0031328	positive regulation of cellular biosynthetic process	8	0.00878268	#N/A		#N/A	BCL3,	#N/A	ATF7IP,BCL3,PLAGL1,	BCL3,	#N/A	ABLIM1,ATF7IP,BCL3,KAT2B,PCBD1,PLAGL1,SDPR,ZMIZ2,
GO:0009891	positive regulation of biosynthetic process	8	0.0092054	#N/A		#N/A	BCL3,	#N/A	ATF7IP,BCL3,PLAGL1,	BCL3,	#N/A	ABLIM1,ATF7IP,BCL3,KAT2B,PCBD1,PLAGL1,SDPR,ZMIZ2,
GO:0010810	regulation of cell-substrate adhesion	3	0.0125879	#N/A		#N/A		#N/A			#N/A	COL8A1,NPNT,PIK3CB,
GO:0010876	lipid localization	4	0.0172911	#N/A		#N/A		#N/A	PPARD,		#N/A	CAV1,LCAT,OSBPL5,PPARD,
GO:0010604	positive regulation of macromolecule metabolic process	8	0.0176321	#N/A		#N/A	BCL3,	#N/A	ATF7IP,BCL3,PLAGL1,	BCL3,	#N/A	ABLIM1,ATF7IP,BCL3,KAT2B,PCBD1,PLAGL1,SDPR,ZMIZ2,
GO:0035150	regulation of tube size	3	0.0178125	#N/A	NPPB,	#N/A		#N/A			#N/A	ACTA2,CAV1,NPPB,
GO:0050880	regulation of blood vessel size	3	0.0178125	#N/A	NPPB,	#N/A		#N/A			#N/A	ACTA2,CAV1,NPPB,
GO:0045944	positive regulation of transcription from RNA polymerase II promoter	6	0.0180768	#N/A		#N/A	BCL3,	#N/A	BCL3,PLAGL1,	BCL3,	#N/A	ABLIM1,BCL3,KAT2B,PLAGL1,SDPR,ZMIZ2,
GO:0003018	vascular process in circulatory system	3	0.0192395	#N/A	NPPB,	#N/A		#N/A			#N/A	ACTA2,CAV1,NPPB,
GO:0010038	response to metal ion	3	0.0214671	#N/A		#N/A		#N/A			#N/A	CAV1,GRIA3,LCAT,
GO:0043062	extracellular structure organization	4	0.0257074	#N/A		#N/A	BCL3,	#N/A	BCL3,	BCL3,	#N/A	ANK3,BCL3,NPNT,POSTN,
GO:0043254	regulation of protein complex assembly	3	0.0313681	#N/A		#N/A		#N/A	ATF7IP,		#N/A	ATF7IP,CAV1,EPB4.9,
GO:0051259	protein oligomerization	3	0.0378255	#N/A		#N/A		#N/A			#N/A	CAV1,PCBD1,UPK1A,

## Sheet: Pattern-4
Category	Term	Count	Pvalue	cell_differentiation_markers	cytokines	homeodomain_proteins	oncogenes	protein_kinases	transcription_factors	translocation_cancer_genes	tumor_suppressors	gene_names
GO:0006575	cellular amino acid derivative metabolic process	4	0.00475219	#N/A	#N/A	#N/A	#N/A	#N/A	#N/A	#N/A	#N/A	DDC,GHR,GSTT1,OCLN,
GO:0035023	regulation of Rho protein signal transduction	3	0.01841	#N/A	#N/A	#N/A	#N/A	#N/A	#N/A	#N/A	#N/A	ARHGEF10L,DNMBP,PLEKHG5,
GO:0006790	sulfur metabolic process	3	0.0217532	#N/A	#N/A	#N/A	#N/A	#N/A	#N/A	#N/A	#N/A	GHR,GSTT1,OCLN,

## Sheet: Pattern-5
Category	Term	Count	Pvalue	cell_differentiation_markers	cytokines	homeodomain_proteins	oncogenes	protein_kinases	transcription_factors	translocation_cancer_genes	tumor_suppressors	gene_names
GO:0007369	gastrulation	10	7.78874e-05	BMPR1A,		MIXL1,TLX2,		ACVR2A,ACVR2B,BMPR1A,	ACVR2A,EOMES,MIXL1,TLX2,		BMPR1A,	ACVR2A,ACVR2B,BMPR1A,CELSR1,DLD,EOMES,MESP1,MIXL1,TLX2,TWSG1,
GO:0022900	electron transport chain	12	9.38512e-05								SDHD,	ALDH5A1,CYB5,DLD,NDUFA10,NDUFA2,NDUFA9,NDUFB5,NDUFB7,NDUFC2,SDHA,SDHD,UQCR10,
GO:0044265	cellular macromolecule catabolic process	29	0.001053								SOCS1,	CASP3,CUL1,ENDOG,FBXL14,FBXO3,FBXO33,FOXRED2,HERC3,ITCH,KDM2B,KLHL12,LSM6,MAGOH,PJA1,PNRC2,PSMB10,RNF20,SMG5,SOCS1,UBE2E2,UBE2Q1,UBE3B,UBR2,UHRF2,USP15,USP16,USP53,USP8,WSB1,
GO:0008380	RNA splicing	14	0.00138393				HNRNPA2B1,	SRPK1,		HNRNPA2B1,		DDX41,HNRNPA2B1,HNRNPK,JMJD6,LSM6,MAGOH,PPIL1,PTBP2,RBM15B,RBM4B,RBM5,SNRNP25,SRPK1,TRA2B,
GO:0048598	embryonic morphogenesis	20	0.0013972	BMPR1A,	FGF8,	MIXL1,PBX2,TGIF1,TLX2,	NOTCH2,	ACVR2A,ACVR2B,BMPR1A,PTK7,	ACVR2A,EOMES,MIXL1,PBX2,TGIF1,TLX2,		BMPR1A,	ACVR2A,ACVR2B,BMPR1A,CELSR1,DLD,DLL1,EOMES,FGF8,MESP1,MIXL1,NOTCH2,NUP50,PBX2,PCDH8,PTK7,RDH10,SP8,TGIF1,TLX2,TWSG1,
GO:0009057	macromolecule catabolic process	30	0.00148709								SOCS1,	CASP3,CUL1,ENDOG,FBXL14,FBXO3,FBXO33,FOXRED2,HERC3,HYAL2,ITCH,KDM2B,KLHL12,LSM6,MAGOH,PJA1,PNRC2,PSMB10,RNF20,SMG5,SOCS1,UBE2E2,UBE2Q1,UBE3B,UBR2,UHRF2,USP15,USP16,USP53,USP8,WSB1,
GO:0006091	generation of precursor metabolites and energy	16	0.00199106								SDHD,	ALDH5A1,CYB5,DHTKD1,DLD,GOT1,NDUFA10,NDUFA2,NDUFA9,NDUFB5,NDUFB7,NDUFC2,OGDHL,SDHA,SDHD,TPI1,UQCR10,
GO:0048729	tissue morphogenesis	15	0.00222741	BMPR1A,	FGF8,	TGIF1,TLX2,	NOTCH2,	BMPR1A,PTK7,	EOMES,TGIF1,TLX2,		BMPR1A,	BMPR1A,CELSR1,EOMES,FGF8,FREM2,FST,MESP1,NOTCH2,NUP50,PCDH8,PTK7,RDH10,TGIF1,TLX2,TWSG1,
GO:0001704	formation of primary germ layer	6	0.00279145	BMPR1A,		MIXL1,TLX2,		BMPR1A,	EOMES,MIXL1,TLX2,		BMPR1A,	BMPR1A,EOMES,MESP1,MIXL1,TLX2,TWSG1,
GO:0007498	mesoderm development	7	0.0031295	BMPR1A,		TLX2,		ACVR2A,ACVR2B,BMPR1A,	ACVR2A,EOMES,TLX2,		BMPR1A,	ACVR2A,ACVR2B,BMPR1A,EOMES,MESP1,TLX2,TWSG1,
GO:0016071	mRNA metabolic process	17	0.0032348				HNRNPA2B1,	SRPK1,		HNRNPA2B1,		DDX41,ELAVL1,HNRNPA2B1,HNRNPK,JMJD6,LSM6,MAGOH,PNRC2,PPIL1,PTBP2,RBM15B,RBM4B,RBM5,SMG5,SNRNP25,SRPK1,TRA2B,
GO:0007368	determination of left/right symmetry	6	0.00384688		FGF8,	TGIF1,	NOTCH2,	ACVR2A,ACVR2B,	ACVR2A,TGIF1,			ACVR2A,ACVR2B,DLL1,FGF8,NOTCH2,TGIF1,
GO:0045454	cell redox homeostasis	7	0.00401669						EGLN2,			DLD,DNAJC10,EGLN2,PDIA6,PRDX6,SCO1,TMX3,
GO:0009799	determination of symmetry	6	0.00425464		FGF8,	TGIF1,	NOTCH2,	ACVR2A,ACVR2B,	ACVR2A,TGIF1,			ACVR2A,ACVR2B,DLL1,FGF8,NOTCH2,TGIF1,
GO:0009855	determination of bilateral symmetry	6	0.00425464		FGF8,	TGIF1,	NOTCH2,	ACVR2A,ACVR2B,	ACVR2A,TGIF1,			ACVR2A,ACVR2B,DLL1,FGF8,NOTCH2,TGIF1,
GO:0046907	intracellular transport	20	0.0100437				CHIC2,	CASK,NRBP1,	CASK,	CHIC2,		AP2A2,AP3B2,ARCN1,CASK,CHIC2,COPB2,DST,LMAN1,NRBP1,NUP50,PEX26,RAN,RIMS2,SEC13,SEC61A1,SLC25A14,SPIRE1,SSR3,TOMM5,VPS54,
GO:0001707	mesoderm formation	5	0.0112496	BMPR1A,		TLX2,		BMPR1A,	EOMES,TLX2,		BMPR1A,	BMPR1A,EOMES,MESP1,TLX2,TWSG1,
GO:0016331	morphogenesis of embryonic epithelium	7	0.0121347		FGF8,	TGIF1,		PTK7,	TGIF1,			CELSR1,FGF8,NUP50,PCDH8,PTK7,RDH10,TGIF1,
GO:0006412	translation	16	0.0122895									EEF1G,EIF3A,EIF3F,EIF4E2,EIF5B,EPRS,MRPL14,MRPS17,MRPS18C,RPL37,RPL37A,RPL5,RPLP1,RPS14,RPS21,RPS27L,
GO:0051603	proteolysis involved in cellular protein catabolic process	23	0.0123929								SOCS1,	CUL1,FBXL14,FBXO3,FBXO33,FOXRED2,HERC3,ITCH,KDM2B,KLHL12,PJA1,PSMB10,RNF20,SOCS1,UBE2E2,UBE2Q1,UBE3B,UBR2,UHRF2,USP15,USP16,USP53,USP8,WSB1,
GO:0006397	mRNA processing	14	0.0127058				HNRNPA2B1,	SRPK1,		HNRNPA2B1,		DDX41,HNRNPA2B1,HNRNPK,JMJD6,LSM6,MAGOH,PPIL1,PTBP2,RBM15B,RBM4B,RBM5,SNRNP25,SRPK1,TRA2B,
GO:0044257	cellular protein catabolic process	23	0.0130219								SOCS1,	CUL1,FBXL14,FBXO3,FBXO33,FOXRED2,HERC3,ITCH,KDM2B,KLHL12,PJA1,PSMB10,RNF20,SOCS1,UBE2E2,UBE2Q1,UBE3B,UBR2,UHRF2,USP15,USP16,USP53,USP8,WSB1,
GO:0048332	mesoderm morphogenesis	5	0.0135704	BMPR1A,		TLX2,		BMPR1A,	EOMES,TLX2,		BMPR1A,	BMPR1A,EOMES,MESP1,TLX2,TWSG1,
GO:0019941	modification-dependent protein catabolic process	22	0.0137677								SOCS1,	CUL1,FBXL14,FBXO3,FBXO33,FOXRED2,HERC3,ITCH,KDM2B,KLHL12,PJA1,RNF20,SOCS1,UBE2E2,UBE2Q1,UBE3B,UBR2,UHRF2,USP15,USP16,USP53,USP8,WSB1,
GO:0043632	modification-dependent macromolecule catabolic process	22	0.0137677								SOCS1,	CUL1,FBXL14,FBXO3,FBXO33,FOXRED2,HERC3,ITCH,KDM2B,KLHL12,PJA1,RNF20,SOCS1,UBE2E2,UBE2Q1,UBE3B,UBR2,UHRF2,USP15,USP16,USP53,USP8,WSB1,
GO:0055114	oxidation reduction	27	0.0143381						EGLN2,		SDHD,	ALDH5A1,ALOX15,CTBP1,CYB5,DHRS7B,DHTKD1,DLD,DMGDH,EGLN2,FOXRED2,JMJD6,KDM2B,NDUFA10,NDUFA2,NDUFA9,NDUFB5,NDUFB7,NDUFC2,PRDX6,RDH10,RDH13,SCCPDH,SDHA,SDHD,SQLE,TSTA3,UQCR10,
GO:0045333	cellular respiration	6	0.0145791								SDHD,	ALDH5A1,DLD,NDUFC2,SDHA,SDHD,UQCR10,
GO:0015031	protein transport	26	0.0179455					CASK,	CASK,			AP2A2,AP3B2,ARCN1,BNIP1,CASK,CLPX,COPB2,JAKMIP1,LIN7C,LMAN1,NUP50,PEX26,RAB11FIP4,RAB8A,RAN,RIMS2,SEC13,SEC61A1,SEC62,SNF8,SSR3,TOMM5,TRAM1,VPS25,VPS35,VPS54,
GO:0008104	protein localization	29	0.0185121					CASK,	CASK,			AP2A2,AP3B2,ARCN1,BNIP1,CASK,CELSR1,CLPX,COPB2,JAKMIP1,LIN7C,LMAN1,NUP50,PEX26,PMAIP1,RAB11FIP4,RAB8A,RAN,RIMS2,SEC13,SEC61A1,SEC62,SNF8,SSR3,TLN2,TOMM5,TRAM1,VPS25,VPS35,VPS54,
GO:0030163	protein catabolic process	23	0.0186529								SOCS1,	CUL1,FBXL14,FBXO3,FBXO33,FOXRED2,HERC3,ITCH,KDM2B,KLHL12,PJA1,PSMB10,RNF20,SOCS1,UBE2E2,UBE2Q1,UBE3B,UBR2,UHRF2,USP15,USP16,USP53,USP8,WSB1,
GO:0045184	establishment of protein localization	26	0.0192169					CASK,	CASK,			AP2A2,AP3B2,ARCN1,BNIP1,CASK,CLPX,COPB2,JAKMIP1,LIN7C,LMAN1,NUP50,PEX26,RAB11FIP4,RAB8A,RAN,RIMS2,SEC13,SEC61A1,SEC62,SNF8,SSR3,TOMM5,TRAM1,VPS25,VPS35,VPS54,
GO:0050684	regulation of mRNA processing	3	0.0192366					SRPK1,				RBM15B,RBM5,SRPK1,
GO:0065003	macromolecular complex assembly	16	0.0198472						TBPL1,			ATL2,CALR,EIF3A,H2AFY,H3F3B,HIST1H2BG,MTMR2,OLFM1,PTBP2,RBM5,RPS14,SCO1,TBPL1,TES,UNC13B,USP16,
GO:0030509	BMP signaling pathway	4	0.0201657	BMPR1A,				ACVR2A,BMPR1A,	ACVR2A,		BMPR1A,	ACVR2A,BMPR1A,FST,TWSG1,
GO:0009064	glutamine family amino acid metabolic process	5	0.0206344									ALDH5A1,ASS1,FAH,GLS,GOT1,
GO:0006396	RNA processing	19	0.0223101				HNRNPA2B1,	SRPK1,		HNRNPA2B1,		DDX41,DGCR8,HNRNPA2B1,HNRNPK,IMP4,JMJD6,LSM6,MAGOH,PPIL1,PTBP2,RBM15B,RBM4B,RBM5,RPS14,SNRNP25,SRPK1,SRRT,TRA2B,UTP15,
GO:0006511	ubiquitin-dependent protein catabolic process	9	0.0228086									CUL1,FOXRED2,ITCH,UBR2,UHRF2,USP15,USP16,USP53,USP8,
GO:0009065	glutamine family amino acid catabolic process	3	0.0236607									FAH,GLS,GOT1,
GO:0007267	cell-cell signaling	14	0.0268363		FGF8,			ACVR2B,				ACVR2B,ALDH5A1,ATP1A2,CELSR1,FGF8,GJB2,GJC1,GLS,LIN7C,RIMS2,TES,UNC13B,VDAC1,WNT5B,
GO:0003006	reproductive developmental process	13	0.0297935	BMPR1A,PVRL2,	FGF8,			ACVR2A,BMPR1A,	ACVR2A,PRDM14,TBPL1,ZFP37,		BMPR1A,	ACVR2A,BMPR1A,DLD,FGF8,FST,GJB2,MMP14,NEURL1A,PRDM14,PVRL2,RDH10,TBPL1,ZFP37,
GO:0022904	respiratory electron transport chain	4	0.030388									ALDH5A1,DLD,NDUFC2,UQCR10,
GO:0016568	chromatin modification	12	0.031237					TLK1,	CHD1,CHD4,SMARCB1,SUV420H1,		SMARCB1,	BRD8,CHD1,CHD4,H2AFY,JMJD6,KDM2B,RCBTB1,RNF20,SMARCB1,SUV420H1,TLK1,USP16,
GO:0060541	respiratory system development	8	0.0329059	BMPR1A,	FGF8,			ACVR2B,BMPR1A,			BMPR1A,	ACVR2B,BMPR1A,FGF8,FGFRL1,JMJD6,MMP14,RDH10,TES,
GO:0015980	energy derivation by oxidation of organic compounds	7	0.0332906								SDHD,	ALDH5A1,DLD,GOT1,NDUFC2,SDHA,SDHD,UQCR10,
GO:0043933	macromolecular complex subunit organization	16	0.0373181						TBPL1,			ATL2,CALR,EIF3A,H2AFY,H3F3B,HIST1H2BG,MTMR2,OLFM1,PTBP2,RBM5,RPS14,SCO1,TBPL1,TES,UNC13B,USP16,
GO:0016192	vesicle-mediated transport	19	0.0381091				CHIC2,	NRBP1,	MAPK8IP1,	CHIC2,		AP2A2,AP3B2,ARCN1,BNIP1,CHIC2,COPB2,EXOC6B,JMJD6,LIN7C,LMAN1,MAPK8IP1,NRBP1,RIMS2,SEC13,SPIRE1,UNC13B,VAMP3,VLDLR,VPS54,
GO:0048193	Golgi vesicle transport	5	0.0382025				CHIC2,	NRBP1,		CHIC2,		CHIC2,LMAN1,NRBP1,SEC13,SPIRE1,
GO:0034622	cellular macromolecular complex assembly	11	0.041504									CALR,EIF3A,H2AFY,H3F3B,HIST1H2BG,PTBP2,RBM5,RPS14,SCO1,TES,UNC13B,
GO:0042775	mitochondrial ATP synthesis coupled electron transport	3	0.0448709									DLD,NDUFC2,UQCR10,
GO:0006325	chromatin organization	14	0.0470802					TLK1,	CHD1,CHD4,SMARCB1,SUV420H1,		SMARCB1,	BRD8,CHD1,CHD4,H2AFY,H3F3B,HIST1H2BG,JMJD6,KDM2B,RCBTB1,RNF20,SMARCB1,SUV420H1,TLK1,USP16,
GO:0032924	activin receptor signaling pathway	2	0.048415					ACVR2A,ACVR2B,	ACVR2A,			ACVR2A,ACVR2B,
GO:0031053	primary microRNA processing	2	0.048415									DGCR8,SRRT,
GO:0022618	ribonucleoprotein complex assembly	4	0.0499001									EIF3A,PTBP2,RBM5,RPS14,

## Sheet: Pattern-6
Category	Term	Count	Pvalue	cell_differentiation_markers	cytokines	homeodomain_proteins	oncogenes	protein_kinases	transcription_factors	translocation_cancer_genes	tumor_suppressors	gene_names
GO:0034728	nucleosome organization	28	2.16723e-16				SET,			SET,		ASF1A,CENPA,H1F0,H2AFX,H2AFY2,HIST1H1A,HIST1H1B,HIST1H1C,HIST1H1D,HIST1H1E,HIST1H2AA,HIST1H2AE,HIST1H2AK,HIST1H2BA,HIST1H2BB,HIST1H2BF,HIST1H2BG,HIST1H2BM,HIST1H2BP,HIST1H3G,HIST2H2AC,HIST2H3C2,HIST3H2A,HIST3H2BA,HIST4H4,NAP1L1,NASP,SET,
GO:0006334	nucleosome assembly	27	8.38572e-16				SET,			SET,		ASF1A,CENPA,H1F0,H2AFX,H2AFY2,HIST1H1A,HIST1H1B,HIST1H1C,HIST1H1D,HIST1H1E,HIST1H2AA,HIST1H2AE,HIST1H2AK,HIST1H2BA,HIST1H2BB,HIST1H2BF,HIST1H2BG,HIST1H2BM,HIST1H2BP,HIST1H3G,HIST2H2AC,HIST2H3C2,HIST3H2A,HIST3H2BA,HIST4H4,NAP1L1,SET,
GO:0031497	chromatin assembly	27	1.66157e-15				SET,			SET,		ASF1A,CENPA,H1F0,H2AFX,H2AFY2,HIST1H1A,HIST1H1B,HIST1H1C,HIST1H1D,HIST1H1E,HIST1H2AA,HIST1H2AE,HIST1H2AK,HIST1H2BA,HIST1H2BB,HIST1H2BF,HIST1H2BG,HIST1H2BM,HIST1H2BP,HIST1H3G,HIST2H2AC,HIST2H3C2,HIST3H2A,HIST3H2BA,HIST4H4,NAP1L1,SET,
GO:0065004	protein-DNA complex assembly	27	2.46185e-15				SET,			SET,		ASF1A,CENPA,H1F0,H2AFX,H2AFY2,HIST1H1A,HIST1H1B,HIST1H1C,HIST1H1D,HIST1H1E,HIST1H2AA,HIST1H2AE,HIST1H2AK,HIST1H2BA,HIST1H2BB,HIST1H2BF,HIST1H2BG,HIST1H2BM,HIST1H2BP,HIST1H3G,HIST2H2AC,HIST2H3C2,HIST3H2A,HIST3H2BA,HIST4H4,NAP1L1,SET,
GO:0006333	chromatin assembly or disassembly	31	1.41778e-14				SET,		BAZ1B,CBX2,CBX3,	SET,		ASF1A,BAZ1B,CBX2,CBX3,CENPA,GM13034,H1F0,H2AFX,H2AFY2,HIST1H1A,HIST1H1B,HIST1H1C,HIST1H1D,HIST1H1E,HIST1H2AA,HIST1H2AE,HIST1H2AK,HIST1H2BA,HIST1H2BB,HIST1H2BF,HIST1H2BG,HIST1H2BM,HIST1H2BP,HIST1H3G,HIST2H2AC,HIST2H3C2,HIST3H2A,HIST3H2BA,HIST4H4,NAP1L1,SET,
GO:0006323	DNA packaging	29	8.86385e-14				SET,			SET,		AKAP8,ASF1A,CENPA,H1F0,H2AFX,H2AFY2,HIST1H1A,HIST1H1B,HIST1H1C,HIST1H1D,HIST1H1E,HIST1H2AA,HIST1H2AE,HIST1H2AK,HIST1H2BA,HIST1H2BB,HIST1H2BF,HIST1H2BG,HIST1H2BM,HIST1H2BP,HIST1H3G,HIST2H2AC,HIST2H3C2,HIST3H2A,HIST3H2BA,HIST4H4,NAP1L1,SET,SMC4,
GO:0007049	cell cycle	77	3.8873e-13				CDK4,FOXO4,MLF1,TCF3,	CDC7,CDK1,CDK4,TAF1,	E2F5,E2F6,FOXO4,ID4,LZTS1,TAF1,TCF3,TRIP13,	FOXO4,MLF1,TCF3,	MLH1,PMS2,	4922501C03RIK,AKAP8,ANAPC1,ANKRD54,ANLN,ANP32B,BOD1,CASP8AP2,CDC16,CDC23,CDC25A,CDC7,CDCA2,CDK1,CDK2AP1,CDK4,CDT1,CENPJ,CEP63,CKS1B,CKS2,CUL7,DSN1,E2F5,E2F6,FOXO4,GAS1,H2AFX,HCFC1,ID4,INCENP,KHDRBS1,LIN9,LZTS1,MAD1L1,MAD2L1,MAPRE2,MCM3,MCM7,MCM8,MLF1,MLH1,MND1,MNS1,NASP,NDE1,NEDD1,NPAT,PARD3,PARD6B,PARD6G,PCNP,PDS5B,PMS2,PTTG1,RAD50,RAN,RCC1,RCC2,RHOU,RUVBL1,SGOL2,SIAH1A,SMC3,SMC4,SPC25,SPIN2,STA…
GO:0006396	RNA processing	62	6.84661e-13				SFPQ,		LIN28A,	SFPQ,	MLH1,	ADAT1,APOBEC2,CPSF6,CSTF2,DCAF13,DIMT1,DIS3,DKC1,ERI1,EXOSC2,EXOSC6,EXOSC7,EXOSC8,GAR1,GEMIN6,GM5643,HNRNPH1,HNRNPM,INTS5,INTS7,INTS8,ISY1,LARP7,LIN28A,MLH1,NPM3-PS1,NUDT21,PDCD11,PNN,PPIH,PPWD1,PUS3,QTRT1,RBM17,RBM25,RBM28,RBM39,RCL1,RNPS1,RPP30,RPP40,RRP1B,SFPQ,SKIV2L2,SLBP,SNRNP40,SNRNP70,SNRPA1,SNRPD1,SNRPF,TARDBP,TRMT11,TRUB1,TSEN15,TSEN2,TSEN34,TSR2,TYW3,U2AF1,WDR4,XRN2,ZFP36L3,
GO:0022403	cell cycle phase	51	3.38892e-12				FOXO4,TCF3,	CDK1,	E2F5,E2F6,FOXO4,ID4,TCF3,TRIP13,	FOXO4,TCF3,	MLH1,PMS2,	4922501C03RIK,AKAP8,ANAPC1,ANLN,ANP32B,BOD1,CDC16,CDC23,CDC25A,CDCA2,CDK1,CENPJ,CEP63,CKS2,DSN1,E2F5,E2F6,FOXO4,H2AFX,ID4,INCENP,MAD1L1,MAD2L1,MAPRE2,MLH1,MND1,MNS1,NDE1,NEDD1,PDS5B,PMS2,PTTG1,RAD50,RAN,RCC1,RCC2,RHOU,RUVBL1,SGOL2,SIAH1A,SMC3,SMC4,SPC25,STAG2,STMN1,TCF3,TOPBP1,TPD52L1,TRIP13,USP9X,ZC3HC1,
GO:0051276	chromosome organization	56	2.6716e-11				SET,TCF3,	TAF1,	BAZ1B,CBX2,CBX3,CTCF,HDAC2,PRDM6,SMARCE1,TAF1,TCF3,	SET,TCF3,		2410016O06RIK,ACTL6A,AKAP8,ASF1A,BAZ1B,BCOR,CARM1,CBX2,CBX3,CENPA,CTCF,DNMT3B,GM13034,H1F0,H2AFX,H2AFY2,HDAC11,HDAC2,HIST1H1A,HIST1H1B,HIST1H1C,HIST1H1D,HIST1H1E,HIST1H2AA,HIST1H2AE,HIST1H2AK,HIST1H2BA,HIST1H2BB,HIST1H2BF,HIST1H2BG,HIST1H2BM,HIST1H2BP,HIST1H3G,HIST2H2AC,HIST2H3C2,HIST3H2A,HIST3H2BA,HIST4H4,HMGN1,KDM2B,MAD2L1,NAP1L1,NASP,PDS5B,PHF16,PRDM6,PTTG1,RUVBL1,SET,SGOL2,SMARCE1,SMC3,SMC4,S…
GO:0006325	chromatin organization	48	3.30845e-11				SET,TCF3,	TAF1,	BAZ1B,CBX2,CBX3,CTCF,HDAC2,PRDM6,SMARCE1,TAF1,TCF3,	SET,TCF3,		2410016O06RIK,ACTL6A,ASF1A,BAZ1B,BCOR,CARM1,CBX2,CBX3,CENPA,CTCF,DNMT3B,GM13034,H1F0,H2AFX,H2AFY2,HDAC11,HDAC2,HIST1H1A,HIST1H1B,HIST1H1C,HIST1H1D,HIST1H1E,HIST1H2AA,HIST1H2AE,HIST1H2AK,HIST1H2BA,HIST1H2BB,HIST1H2BF,HIST1H2BG,HIST1H2BM,HIST1H2BP,HIST1H3G,HIST2H2AC,HIST2H3C2,HIST3H2A,HIST3H2BA,HIST4H4,HMGN1,KDM2B,NAP1L1,NASP,PHF16,PRDM6,RUVBL1,SET,SMARCE1,TAF1,TCF3,
GO:0034621	cellular macromolecular complex subunit organization	41	6.21797e-11				SET,		TFAM,	SET,	MLH1,	ASF1A,CENPA,COX18,EVL,GEMIN6,H1F0,H2AFX,H2AFY2,HIST1H1A,HIST1H1B,HIST1H1C,HIST1H1D,HIST1H1E,HIST1H2AA,HIST1H2AE,HIST1H2AK,HIST1H2BA,HIST1H2BB,HIST1H2BF,HIST1H2BG,HIST1H2BM,HIST1H2BP,HIST1H3G,HIST2H2AC,HIST2H3C2,HIST3H2A,HIST3H2BA,HIST4H4,MLH1,NAP1L1,NASP,NEDD1,NIP7,PSMG1,SET,STMN1,TFAM,TNPO1,TSR1,TUBE1,XRN2,
GO:0022402	cell cycle process	53	2.72654e-10				FOXO4,MLF1,TCF3,	CDK1,	E2F5,E2F6,FOXO4,ID4,TCF3,TRIP13,	FOXO4,MLF1,TCF3,	MLH1,PMS2,	4922501C03RIK,AKAP8,ANAPC1,ANLN,ANP32B,BOD1,CDC16,CDC23,CDC25A,CDCA2,CDK1,CENPJ,CEP63,CKS2,DSN1,E2F5,E2F6,FOXO4,GAS1,H2AFX,ID4,INCENP,MAD1L1,MAD2L1,MAPRE2,MLF1,MLH1,MND1,MNS1,NDE1,NEDD1,PDS5B,PMS2,PTTG1,RAD50,RAN,RCC1,RCC2,RHOU,RUVBL1,SGOL2,SIAH1A,SMC3,SMC4,SPC25,STAG2,STMN1,TCF3,TOPBP1,TPD52L1,TRIP13,USP9X,ZC3HC1,
GO:0034470	ncRNA processing	31	3.85275e-10						LIN28A,			ADAT1,DCAF13,DIMT1,DIS3,DKC1,ERI1,EXOSC2,EXOSC6,EXOSC7,EXOSC8,GAR1,INTS5,INTS7,INTS8,LIN28A,NPM3-PS1,PDCD11,PUS3,QTRT1,RCL1,RPP30,RPP40,RRP1B,TRMT11,TRUB1,TSEN15,TSEN2,TSEN34,TSR2,TYW3,WDR4,
GO:0000279	M phase	43	4.49515e-10					CDK1,	TRIP13,		MLH1,PMS2,	4922501C03RIK,AKAP8,ANAPC1,ANLN,BOD1,CDC16,CDC23,CDC25A,CDCA2,CDK1,CENPJ,CEP63,CKS2,DSN1,H2AFX,INCENP,MAD1L1,MAD2L1,MAPRE2,MLH1,MND1,MNS1,NDE1,NEDD1,PDS5B,PMS2,PTTG1,RAD50,RAN,RCC1,RCC2,RUVBL1,SGOL2,SIAH1A,SMC3,SMC4,SPC25,STAG2,STMN1,TOPBP1,TRIP13,USP9X,ZC3HC1,
GO:0034660	ncRNA metabolic process	35	7.56812e-10						LIN28A,			AARS2,ADAT1,DCAF13,DIMT1,DIS3,DKC1,ERI1,EXOSC2,EXOSC6,EXOSC7,EXOSC8,GAR1,INTS5,INTS7,INTS8,LARS,LIN28A,MARS2,NPM3-PS1,PDCD11,PUS3,QTRT1,RARS,RCL1,RPP30,RPP40,RRP1B,TRMT11,TRUB1,TSEN15,TSEN2,TSEN34,TSR2,TYW3,WDR4,
GO:0000278	mitotic cell cycle	39	7.65496e-10				FOXO4,TCF3,	CDK1,	E2F5,E2F6,FOXO4,ID4,TCF3,	FOXO4,TCF3,		4922501C03RIK,AKAP8,ANAPC1,ANLN,ANP32B,BOD1,CDC16,CDC23,CDC25A,CDCA2,CDK1,CEP63,DSN1,E2F5,E2F6,FOXO4,ID4,INCENP,MAD1L1,MAD2L1,MAPRE2,NDE1,NEDD1,PDS5B,PTTG1,RAN,RCC1,RCC2,RHOU,RUVBL1,SMC3,SMC4,SPC25,STAG2,STMN1,TCF3,TPD52L1,USP9X,ZC3HC1,
GO:0034622	cellular macromolecular complex assembly	36	1.38805e-09				SET,		TFAM,	SET,	MLH1,	ASF1A,CENPA,COX18,GEMIN6,H1F0,H2AFX,H2AFY2,HIST1H1A,HIST1H1B,HIST1H1C,HIST1H1D,HIST1H1E,HIST1H2AA,HIST1H2AE,HIST1H2AK,HIST1H2BA,HIST1H2BB,HIST1H2BF,HIST1H2BG,HIST1H2BM,HIST1H2BP,HIST1H3G,HIST2H2AC,HIST2H3C2,HIST3H2A,HIST3H2BA,HIST4H4,MLH1,NAP1L1,NIP7,PSMG1,SET,TFAM,TNPO1,TSR1,TUBE1,
GO:0042254	ribosome biogenesis	25	1.76857e-09									2410016O06RIK,BMS1,BYSL,DCAF13,DIMT1,DIS3,DKC1,ERI1,EXOSC2,EXOSC6,EXOSC7,EXOSC8,GAR1,MRTO4,NIP7,NOP58,NPM3-PS1,PDCD11,RCL1,RRP1B,RRS1,RSL24D1,SDAD1,TSR1,TSR2,
GO:0022613	ribonucleoprotein complex biogenesis	26	2.5945e-08									2410016O06RIK,BMS1,BYSL,DCAF13,DIMT1,DIS3,DKC1,ERI1,EXOSC2,EXOSC6,EXOSC7,EXOSC8,GAR1,GEMIN6,MRTO4,NIP7,NOP58,NPM3-PS1,PDCD11,RCL1,RRP1B,RRS1,RSL24D1,SDAD1,TSR1,TSR2,
GO:0051301	cell division	39	4.09293e-08				CDK4,TOP1,	CDC7,CDK1,CDK4,		TOP1,		4922501C03RIK,ANAPC1,ANLN,BOD1,CDC16,CDC23,CDC25A,CDC7,CDCA2,CDCA7,CDK1,CDK4,CEP63,CKS1B,CKS2,DSN1,INCENP,MAD1L1,MAD2L1,MAPRE2,NDE1,NEDD1,PARD3,PARD6B,PARD6G,PDS5B,PTTG1,RAN,RCC1,RCC2,RUVBL1,SGOL2,SMC3,SMC4,SPC25,STAG2,TOP1,USP9X,ZC3HC1,
GO:0000280	nuclear division	30	1.24416e-07					CDK1,				4922501C03RIK,AKAP8,ANAPC1,ANLN,BOD1,CDC16,CDC23,CDC25A,CDCA2,CDK1,CEP63,DSN1,INCENP,MAD1L1,MAD2L1,MAPRE2,NDE1,NEDD1,PDS5B,PTTG1,RAN,RCC1,RCC2,RUVBL1,SMC3,SMC4,SPC25,STAG2,USP9X,ZC3HC1,
GO:0007067	mitosis	30	1.24416e-07					CDK1,				4922501C03RIK,AKAP8,ANAPC1,ANLN,BOD1,CDC16,CDC23,CDC25A,CDCA2,CDK1,CEP63,DSN1,INCENP,MAD1L1,MAD2L1,MAPRE2,NDE1,NEDD1,PDS5B,PTTG1,RAN,RCC1,RCC2,RUVBL1,SMC3,SMC4,SPC25,STAG2,USP9X,ZC3HC1,
GO:0043933	macromolecular complex subunit organization	45	1.29322e-07				SET,	TAF1,	TAF1,TFAM,	SET,	MLH1,	ASF1A,CENPA,COX18,EVL,GEMIN6,H1F0,H2AFX,H2AFY2,HIST1H1A,HIST1H1B,HIST1H1C,HIST1H1D,HIST1H1E,HIST1H2AA,HIST1H2AE,HIST1H2AK,HIST1H2BA,HIST1H2BB,HIST1H2BF,HIST1H2BG,HIST1H2BM,HIST1H2BP,HIST1H3G,HIST2H2AC,HIST2H3C2,HIST3H2A,HIST3H2BA,HIST4H4,MLH1,NAP1L1,NASP,NEDD1,NIP7,PARD6B,PSMG1,RRM1,RRM2,SET,STMN1,TAF1,TFAM,TNPO1,TSR1,TUBE1,XRN2,
GO:0000087	M phase of mitotic cell cycle	30	1.9671e-07					CDK1,				4922501C03RIK,AKAP8,ANAPC1,ANLN,BOD1,CDC16,CDC23,CDC25A,CDCA2,CDK1,CEP63,DSN1,INCENP,MAD1L1,MAD2L1,MAPRE2,NDE1,NEDD1,PDS5B,PTTG1,RAN,RCC1,RCC2,RUVBL1,SMC3,SMC4,SPC25,STAG2,USP9X,ZC3HC1,
GO:0048285	organelle fission	30	2.74739e-07					CDK1,				4922501C03RIK,AKAP8,ANAPC1,ANLN,BOD1,CDC16,CDC23,CDC25A,CDCA2,CDK1,CEP63,DSN1,INCENP,MAD1L1,MAD2L1,MAPRE2,NDE1,NEDD1,PDS5B,PTTG1,RAN,RCC1,RCC2,RUVBL1,SMC3,SMC4,SPC25,STAG2,USP9X,ZC3HC1,
GO:0045449	regulation of transcription	165	3.6232e-07		BMP7,TDGF1,	CDX2,EVX1,HDX,HOXD13,ISL1,MSX1,MSX2,PBX3,PITX2,POU5F1,SIX2,TGIF2,	CDX2,FOXO4,HOXD13,PATZ1,POU5F1,PSIP1,SFPQ,SMO,TCF3,TRIM33,	TAF1,TRIM33,	ANP32A,ASH2L,BAZ1B,BHLHE22,CBX2,CBX3,CDX2,CITED1,CTCF,DPF1,E2F5,E2F6,ETV2,EVX1,FOXO4,FUBP1,GATA6,GLIS1,GTF2H4,GTF2I,HAND1,HDAC2,HDX,HES1,HMGB1,HMGB2,HOXD13,ID1,ID3,ID4,ILF2,ISL1,KLF11,KLF8,LEF1,LIN28A,MSX1,MSX2,MTA1,MYBL1,NFATC4,NFYB,PATZ1,PBX3,PGR,PITX2,POU5F1,PRDM6,PSIP1,RARG,SALL4,SCML2,SIX2,SMAD1,SMAD4,SMAD7,SOX11,SOX9,SSRP1,TAF1,TAF5,TBX2,TCERG1,TCF3,TCFL5,TEAD2,TFAM,TGIF2,TRIM33,TWIST1,ZFP6…	CDX2,FOXO4,HOXD13,PATZ1,POU5F1,PSIP1,SFPQ,TCF3,TRIM33,	SMAD4,	2410016O06RIK,6720489N17RIK,ABLIM1,ACTL6A,ANP32A,ASF1A,ASH2L,ATAD2,BAZ1B,BCOR,BDP1,BHLHE22,BMP7,CAND2,CARHSP1,CARM1,CASP8AP2,CBX2,CBX3,CDCA7,CDX2,CITED1,CTCF,DNMT3B,DPF1,E2F5,E2F6,ESF1,ETV2,EVX1,FOXO4,FUBP1,GABPB2,GATA6,GLIS1,GM13034,GRHL3,GTF2H4,GTF2I,GTF2IRD1,HAND1,HDAC11,HDAC2,HDX,HES1,HMGB1,HMGB2,HNRPDL,HOXD13,ID1,ID3,ID4,ILF2,ISL1,KDM2B,KHDRBS1,KHDRBS3,KLF11,KLF8,LANCL2,LEF1,LEO1,LIMD1,LIN28…
GO:0006259	DNA metabolic process	48	4.03995e-07				SFPQ,TCF3,TOP1,	ATR,	CTCF,GTF2H4,HMGB2,SSRP1,TCF3,TRIP13,	SFPQ,TCF3,TOP1,	FANCC,MLH1,PMS1,PMS2,	ASF1A,ATR,CDT1,CTCF,DFFB,DNMT3B,FANCC,GINS3,GTF2H4,H2AFX,HELQ,HMGB2,HMGN1,HUS1,LIN9,MCM3,MCM4,MCM7,MCM8,MLH1,MND1,NASP,PMS1,PMS2,POLG,PRIM2,PTTG1,PURB,RAD50,RFC4,RFC5,RPA3,RRM1,RRM2,RUVBL1,SFPQ,SMC3,SSRP1,TCF3,TOP1,TOP2B,TOP3A,TOPBP1,TRIP13,UPF1,USP1,XRCC6,XRN2,
GO:0065003	macromolecular complex assembly	40	1.76877e-06				SET,	TAF1,	TAF1,TFAM,	SET,	MLH1,	ASF1A,CENPA,COX18,GEMIN6,H1F0,H2AFX,H2AFY2,HIST1H1A,HIST1H1B,HIST1H1C,HIST1H1D,HIST1H1E,HIST1H2AA,HIST1H2AE,HIST1H2AK,HIST1H2BA,HIST1H2BB,HIST1H2BF,HIST1H2BG,HIST1H2BM,HIST1H2BP,HIST1H3G,HIST2H2AC,HIST2H3C2,HIST3H2A,HIST3H2BA,HIST4H4,MLH1,NAP1L1,NIP7,PARD6B,PSMG1,RRM1,RRM2,SET,TAF1,TFAM,TNPO1,TSR1,TUBE1,
GO:0016071	mRNA metabolic process	37	2.07465e-06				SFPQ,			SFPQ,	MLH1,	APOBEC2,CPSF6,CSTF2,GEMIN6,GM5643,HNRNPH1,HNRNPM,HNRPDL,ISY1,MEX3D,MLH1,NUDT21,PNN,PPIH,PPWD1,RBM17,RBM25,RBM28,RBM39,RNPS1,SFPQ,SKIV2L2,SLBP,SMG7,SNRNP40,SNRNP70,SNRPA1,SNRPD1,SNRPF,TARDBP,TSEN15,TSEN2,TSEN34,U2AF1,UPF1,XRN2,ZFP36L3,
GO:0006350	transcription	134	2.45479e-06			CDX2,HOXD13,MSX1,PBX3,POU5F1,TGIF2,	CDX2,FOXO4,HOXD13,MLF1,POU5F1,PSIP1,SFPQ,TCF3,TRIM33,	TAF1,TRIM33,	ANP32A,ASH2L,BAZ1B,BHLHE22,CBX2,CBX3,CDX2,CTCF,DPF1,E2F5,E2F6,FOXO4,FUBP1,GATA6,GLIS1,GTF2H4,GTF2I,HAND1,HDAC2,HES1,HOXD13,ILF2,KLF11,KLF8,LEF1,MSX1,MYBL1,NFATC4,NFYB,PBX3,PGR,POU5F1,PRDM6,PSIP1,RARG,SALL4,SMAD1,SMAD4,SMAD7,SOX11,SOX9,SSRP1,TAF1,TAF5,TBX2,TCERG1,TCF3,TEAD2,TFAM,TGIF2,TRIM33,TWIST1,ZFP62,ZSCAN10,ZSCAN12,	CDX2,FOXO4,HOXD13,MLF1,POU5F1,PSIP1,SFPQ,TCF3,TRIM33,	SMAD4,	2410016O06RIK,ACTL6A,ANP32A,ASF1A,ASH2L,ATAD2,BAZ1B,BCOR,BDP1,BHLHE22,CAND2,CARM1,CASP8AP2,CBX2,CBX3,CDCA7,CDX2,CTCF,DPF1,E2F5,E2F6,ESF1,FOXO4,FUBP1,GABPB2,GATA6,GLIS1,GRHL3,GTF2H4,GTF2I,GTF2IRD1,HAND1,HDAC11,HDAC2,HES1,HNRPDL,HOXD13,ILF2,KDM2B,KHDRBS1,KHDRBS3,KLF11,KLF8,LEF1,LEO1,LIMD1,MCM3,MCM4,MCM7,MCM8,MED4,MIER3,MLF1,MSX1,MURC,MYBL1,NFATC4,NFYB,NOTCH3,NPAT,NPM3-PS1,PBX3,PGR,PHF6,PNN,POLR1B,P…
GO:0006397	mRNA processing	33	4.56742e-06				SFPQ,			SFPQ,	MLH1,	APOBEC2,CPSF6,CSTF2,GEMIN6,GM5643,HNRNPH1,HNRNPM,ISY1,MLH1,NUDT21,PNN,PPIH,PPWD1,RBM17,RBM25,RBM28,RBM39,RNPS1,SFPQ,SKIV2L2,SLBP,SNRNP40,SNRNP70,SNRPA1,SNRPD1,SNRPF,TARDBP,TSEN15,TSEN2,TSEN34,U2AF1,XRN2,ZFP36L3,
GO:0006364	rRNA processing	15	1.99178e-05									DCAF13,DIMT1,DIS3,DKC1,ERI1,EXOSC2,EXOSC6,EXOSC7,EXOSC8,GAR1,NPM3-PS1,PDCD11,RCL1,RRP1B,TSR2,
GO:0016072	rRNA metabolic process	15	2.33524e-05									DCAF13,DIMT1,DIS3,DKC1,ERI1,EXOSC2,EXOSC6,EXOSC7,EXOSC8,GAR1,NPM3-PS1,PDCD11,RCL1,RRP1B,TSR2,
GO:0007507	heart development	27	7.77139e-05	ERBB2,	TDGF1,	ISL1,MSX1,MSX2,PITX2,	ERBB2,SMO,	ALPK3,ERBB2,	GATA6,HAND1,ID1,ID3,ISL1,MSX1,MSX2,NFATC4,PITX2,SALL4,SMAD7,SOX9,TBX2,			ALPK3,CFC1,CXADR,DLC1,ERBB2,FGF15,GATA6,GJA1,GJC1,HAND1,ID1,ID3,ISL1,MSX1,MSX2,MURC,NFATC4,PDLIM3,PITX2,SALL4,SMAD7,SMO,SOX9,TBX2,TDGF1,TPM1,VANGL2,
GO:0007059	chromosome segregation	13	8.47649e-05						CTCF,		MLH1,	AKAP8,CTCF,DSN1,INCENP,MAD2L1,MLH1,PDS5B,PTTG1,SGOL2,SMC4,SPC25,STAG2,USP9X,
GO:0007498	mesoderm development	12	0.00017535	FGFR2,	BMP7,	POU5F1,	FGFR2,POU5F1,	ACVR1B,FGFR2,	HAND1,LEF1,POU5F1,SMAD1,	POU5F1,	EXT1,	ACVR1B,BMP7,EPB4.1L5,EXT1,FGFR2,HAND1,LEF1,NUP133,POU5F1,SMAD1,TXNRD1,WNT3,
GO:0006260	DNA replication	20	0.000286398				TOP1,		SSRP1,	TOP1,		CDT1,GINS3,LIN9,MCM3,MCM4,MCM7,MCM8,NASP,POLG,PRIM2,PURB,RFC4,RFC5,RPA3,RRM1,RRM2,SSRP1,TOP1,TOP3A,UPF1,
GO:0032392	DNA geometric change	6	0.000319136				TOP1,		HMGB1,	TOP1,		HMGB1,MCM4,MCM7,PURB,TOP1,TOP3A,
GO:0003007	heart morphogenesis	13	0.000354274			ISL1,MSX1,MSX2,PITX2,	SMO,		HAND1,ISL1,MSX1,MSX2,PITX2,SMAD7,TBX2,			CFC1,DLC1,GJA1,HAND1,ISL1,MSX1,MSX2,PITX2,SMAD7,SMO,TBX2,TPM1,VANGL2,
GO:0007369	gastrulation	13	0.000354274	FGFR2,	BMP7,TDGF1,	POU5F1,	FGFR2,POU5F1,	FGFR2,	HAND1,LEF1,POU5F1,SMAD1,SMAD4,	POU5F1,	EXT1,SMAD4,	AMOT,BMP7,CFC1,EXT1,FGFR2,HAND1,LEF1,POU5F1,SMAD1,SMAD4,TDGF1,TXNRD1,WNT3,
GO:0051327	M phase of meiotic cell cycle	14	0.000520682						TRIP13,		MLH1,PMS2,	CKS2,H2AFX,MLH1,MND1,MNS1,PMS2,PTTG1,RAD50,SGOL2,SIAH1A,SMC3,STAG2,TOPBP1,TRIP13,
GO:0007126	meiosis	14	0.000520682						TRIP13,		MLH1,PMS2,	CKS2,H2AFX,MLH1,MND1,MNS1,PMS2,PTTG1,RAD50,SGOL2,SIAH1A,SMC3,STAG2,TOPBP1,TRIP13,
GO:0006399	tRNA metabolic process	16	0.000644912									AARS2,ADAT1,LARS,MARS2,PUS3,QTRT1,RARS,RPP30,RPP40,TRMT11,TRUB1,TSEN15,TSEN2,TSEN34,TYW3,WDR4,
GO:0051321	meiotic cell cycle	14	0.000648767						TRIP13,		MLH1,PMS2,	CKS2,H2AFX,MLH1,MND1,MNS1,PMS2,PTTG1,RAD50,SGOL2,SIAH1A,SMC3,STAG2,TOPBP1,TRIP13,
GO:0008380	RNA splicing	23	0.000650564				SFPQ,			SFPQ,		GEMIN6,GM5643,HNRNPH1,HNRNPM,ISY1,PNN,PPIH,PPWD1,RBM17,RBM28,RBM39,RNPS1,SFPQ,SKIV2L2,SNRNP40,SNRNP70,SNRPA1,SNRPD1,SNRPF,TARDBP,TSEN2,TSEN34,U2AF1,
GO:0008033	tRNA processing	12	0.00081245									ADAT1,PUS3,QTRT1,RPP30,RPP40,TRMT11,TRUB1,TSEN15,TSEN2,TSEN34,TYW3,WDR4,
GO:0016055	Wnt receptor signaling pathway	17	0.000998126		DKK1,	PITX2,	SMO,	CSNK1E,ROR2,	LEF1,PITX2,			AXIN2,CSNK1E,DACT1,DKK1,FRZB,FZD3,LEF1,NKD1,NKD2,NXN,PITX2,ROR2,SFRP2,SMO,TLE1,WNT11,WNT3,
GO:0006261	DNA-dependent DNA replication	8	0.00144799				TOP1,			TOP1,		MCM3,MCM4,MCM7,POLG,PRIM2,PURB,TOP1,TOP3A,
GO:0048598	embryonic morphogenesis	33	0.00168336	FGFR2,	BMP7,DKK1,TDGF1,	HOXD13,MSX1,MSX2,POU5F1,SIX2,	FGFR2,GNAS,HOXD13,POU5F1,	FGFR2,ROR2,	HAND1,HES1,HOXD13,LEF1,MSX1,MSX2,POU5F1,RARG,SALL4,SIX2,SMAD1,SMAD4,TWIST1,ZIC2,	HOXD13,POU5F1,	EXT1,SMAD4,	AMOT,BMP7,CDON,CFC1,DKK1,DLC1,EXT1,FGFR2,FZD3,GAS1,GNAS,HAND1,HES1,HOXD13,IMPAD1,ITGA8,LEF1,MDFI,MSX1,MSX2,POU5F1,RARG,ROR2,SALL4,SIX2,SMAD1,SMAD4,TDGF1,TWIST1,TXNRD1,VANGL2,WNT3,ZIC2,
GO:0006268	DNA unwinding during replication	5	0.00169539				TOP1,			TOP1,		MCM4,MCM7,PURB,TOP1,TOP3A,
GO:0001707	mesoderm formation	8	0.00205555	FGFR2,	BMP7,	POU5F1,	FGFR2,POU5F1,	FGFR2,	HAND1,LEF1,POU5F1,SMAD1,	POU5F1,		BMP7,FGFR2,HAND1,LEF1,POU5F1,SMAD1,TXNRD1,WNT3,
GO:0048738	cardiac muscle tissue development	10	0.00229933		TDGF1,	PITX2,			GATA6,HAND1,PITX2,SMAD7,TBX2,			CXADR,GATA6,GJC1,HAND1,MURC,PITX2,SMAD7,TBX2,TDGF1,TPM1,
GO:0032508	DNA duplex unwinding	5	0.00244057				TOP1,			TOP1,		MCM4,MCM7,PURB,TOP1,TOP3A,
GO:0045596	negative regulation of cell differentiation	20	0.00255663		BMP7,SEMA3F,	CDX2,ISL1,POU5F1,SIX2,	CDX2,FOXO4,POU5F1,		CDX2,FOXO4,HES1,ID4,ISL1,POU5F1,PRDM6,SIX2,SOX9,TWIST1,	CDX2,FOXO4,POU5F1,		AXIN2,BMP7,CD24A,CDX2,FOXO4,HES1,ID4,IQCB1,ISL1,NOTCH3,PLXNA3,POU5F1,PRDM6,PRDX2,SEMA3F,SIX2,SOX9,TTC3,TWIST1,WWTR1,
GO:0048729	tissue morphogenesis	24	0.00265846	FGFR2,	BMP7,	HOXD13,PITX2,POU5F1,	FGFR2,HOXD13,POU5F1,	FGFR2,	HAND1,HOXD13,LEF1,PGR,PITX2,POU5F1,RARG,SMAD1,SMAD4,SMAD7,SOX9,TWIST1,ZIC2,	GPC3,HOXD13,POU5F1,	SMAD4,	BMP7,CAR2,CYP7B1,DLC1,FGFR2,FZD3,GPC3,HAND1,HOXD13,LEF1,PGR,PITX2,POU5F1,RARG,SMAD1,SMAD4,SMAD7,SOX9,TPM1,TWIST1,TXNRD1,VANGL2,WNT3,ZIC2,
GO:0048332	mesoderm morphogenesis	8	0.00284345	FGFR2,	BMP7,	POU5F1,	FGFR2,POU5F1,	FGFR2,	HAND1,LEF1,POU5F1,SMAD1,	POU5F1,		BMP7,FGFR2,HAND1,LEF1,POU5F1,SMAD1,TXNRD1,WNT3,
GO:0033554	cellular response to stress	35	0.00315913				FOXO4,SFPQ,	ATR,CDK1,MAPK8,ROR2,	BAZ1B,FOXO4,GTF2H4,HMGB2,SSRP1,TRIP13,	FOXO4,SFPQ,	FANCC,MLH1,PMS1,PMS2,	ASF1A,ATR,BAZ1B,CDC42EP5,CDK1,CEP63,FANCC,FOXO4,GTF2H4,H2AFX,HMGB2,HMGN1,HUS1,MAPK8,MAPK8IP2,MDFI,MLH1,PARG,PCSK9,PMS1,PMS2,PRDX2,PTTG1,RAD50,ROR2,SFPQ,SMC3,SSRP1,TOPBP1,TRIP13,TXNRD1,UPF1,USP1,XRCC6,XRN2,
GO:0006974	response to DNA damage stimulus	27	0.00354732				FOXO4,SFPQ,	ATR,CDK1,	BAZ1B,FOXO4,GTF2H4,HMGB2,SSRP1,TRIP13,	FOXO4,SFPQ,	FANCC,MLH1,PMS1,PMS2,	ASF1A,ATR,BAZ1B,CDK1,CEP63,FANCC,FOXO4,GTF2H4,H2AFX,HMGB2,HMGN1,HUS1,MLH1,PARG,PMS1,PMS2,PTTG1,RAD50,SFPQ,SMC3,SSRP1,TOPBP1,TRIP13,UPF1,USP1,XRCC6,XRN2,
GO:0001704	formation of primary germ layer	8	0.00384409	FGFR2,	BMP7,	POU5F1,	FGFR2,POU5F1,	FGFR2,	HAND1,LEF1,POU5F1,SMAD1,	POU5F1,		BMP7,FGFR2,HAND1,LEF1,POU5F1,SMAD1,TXNRD1,WNT3,
GO:0007517	muscle organ development	19	0.00407748	ERBB2,	TDGF1,	MSX1,PITX2,	ERBB2,FOXO4,	ERBB2,	FOXO4,GATA6,HAND1,MSX1,PITX2,SMAD7,TBX2,	FOXO4,		CXADR,ERBB2,FLNB,FOXO4,GATA6,GJC1,HAND1,HIST1H1B,JPH1,MSX1,MURC,PDLIM3,PITX2,SCHIP1,SMAD7,TBX2,TDGF1,TPM1,UTRN,
GO:0045934	negative regulation of nucleobase, nucleoside, nucleotide and nucleic acid metabolic process	34	0.00434924			CDX2,MSX1,POU5F1,	CDX2,PATZ1,POU5F1,		CBX2,CBX3,CDX2,GLIS1,HAND1,HES1,ID1,ID3,KLF11,LEF1,MSX1,PATZ1,POU5F1,PRDM6,RARG,SALL4,SOX9,TBX2,	CDX2,PATZ1,POU5F1,	MLH1,	BCOR,CBX2,CBX3,CDT1,CDX2,DNMT3B,GLIS1,GM13034,HAND1,HES1,HUS1,ID1,ID3,KHDRBS1,KLF11,LANCL2,LEF1,MDFI,MLH1,MSX1,PALM,PATZ1,POU5F1,PRDM6,PURB,RARG,RCOR2,SALL4,SOX9,TBX2,TLE1,WWTR1,ZFP639,ZKSCAN17,
GO:0006310	DNA recombination	11	0.00479508				TCF3,		TCF3,TRIP13,	TCF3,	MLH1,PMS2,	H2AFX,HUS1,MLH1,MND1,PMS2,RUVBL1,TCF3,TOPBP1,TRIP13,XRCC6,XRN2,
GO:0051172	negative regulation of nitrogen compound metabolic process	34	0.00506424			CDX2,MSX1,POU5F1,	CDX2,PATZ1,POU5F1,		CBX2,CBX3,CDX2,GLIS1,HAND1,HES1,ID1,ID3,KLF11,LEF1,MSX1,PATZ1,POU5F1,PRDM6,RARG,SALL4,SOX9,TBX2,	CDX2,PATZ1,POU5F1,	MLH1,	BCOR,CBX2,CBX3,CDT1,CDX2,DNMT3B,GLIS1,GM13034,HAND1,HES1,HUS1,ID1,ID3,KHDRBS1,KLF11,LANCL2,LEF1,MDFI,MLH1,MSX1,PALM,PATZ1,POU5F1,PRDM6,PURB,RARG,RCOR2,SALL4,SOX9,TBX2,TLE1,WWTR1,ZFP639,ZKSCAN17,
GO:0006281	DNA repair	22	0.00507454				SFPQ,	ATR,	GTF2H4,HMGB2,SSRP1,TRIP13,	SFPQ,	FANCC,MLH1,PMS1,PMS2,	ASF1A,ATR,FANCC,GTF2H4,H2AFX,HMGB2,HMGN1,HUS1,MLH1,PMS1,PMS2,PTTG1,RAD50,SFPQ,SMC3,SSRP1,TOPBP1,TRIP13,UPF1,USP1,XRCC6,XRN2,
GO:0030522	intracellular receptor-mediated signaling pathway	7	0.00514601						PGR,RARG,			CARM1,CYP26A1,DNAJA1,PGR,PTGES3,RARG,UBE3A,
GO:0031570	DNA integrity checkpoint	7	0.00602239				FOXO4,	ATR,CDK1,	FOXO4,	FOXO4,		ATR,CDK1,CDT1,CEP63,FOXO4,H2AFX,HUS1,
GO:0009263	deoxyribonucleotide biosynthetic process	4	0.00619817									ADK,DTYMK,RRM1,RRM2,
GO:0000904	cell morphogenesis involved in differentiation	21	0.00633494	ERBB2,	BMP7,	ISL1,	ERBB2,	EPHB3,ERBB2,RYK,	HES1,ID1,ISL1,LEF1,SOX9,			ABLIM1,ANK3,BBS1,BMP7,DPYSL5,EFNB3,EPHB3,ERBB2,EVL,GAS1,HES1,ID1,ISL1,KRT8,LEF1,PLXNA3,ROBO1,RYK,SOX9,STMN1,TOP2B,
GO:0010552	positive regulation of specific transcription from RNA polymerase II promoter	6	0.00659326				TCF3,		GATA6,HES1,HMGB1,HMGB2,RARG,TCF3,	TCF3,		GATA6,HES1,HMGB1,HMGB2,RARG,TCF3,
GO:0030509	BMP signaling pathway	6	0.00659326		BMP7,	MSX1,MSX2,			ID1,MSX1,MSX2,SMAD1,			BMP7,ID1,MSX1,MSX2,SMAD1,USP9X,
GO:0009116	nucleoside metabolic process	9	0.00738541									ADK,DHODH,DUT,MTAP,NME7,PPAT,QTRT1,UMPS,UPP1,
GO:0060348	bone development	14	0.00742355	FGFR2,	BMP7,		FGFR2,GNAS,SMO,	FGFR2,MAPK8,	RARG,SMAD1,SOX9,			ANKRD11,AXIN2,BMP7,COL13A1,FGFR2,GM11517,GNAS,IMPAD1,MAPK8,RARG,SMAD1,SMO,SOX9,WWTR1,
GO:0016584	nucleosome positioning	3	0.00761403									HIST1H1C,HIST1H1D,HIST1H1E,
GO:0031327	negative regulation of cellular biosynthetic process	35	0.00815514			CDX2,MSX1,POU5F1,	CDX2,PATZ1,POU5F1,		CBX2,CBX3,CDX2,GLIS1,HAND1,HES1,ID1,ID3,KLF11,LEF1,MSX1,PATZ1,POU5F1,PRDM6,RARG,SALL4,SOX9,TBX2,	CDX2,PATZ1,POU5F1,		BACE2,BCOR,CBX2,CBX3,CDT1,CDX2,DNMT3B,GLIS1,GM13034,HAND1,HES1,HUS1,ID1,ID3,KHDRBS1,KLF11,LANCL2,LEF1,MDFI,MSX1,PALM,PATZ1,POU5F1,PRDM6,PURB,RARG,RCOR2,SALL4,SOX9,TBX2,TIA1,TLE1,WWTR1,ZFP639,ZKSCAN17,
GO:0045165	cell fate commitment	16	0.00848822	FGFR2,		EVX1,ISL1,POU5F1,	FGFR2,POU5F1,SMO,TCF3,	FGFR2,	EVX1,HAND1,HES1,ISL1,POU5F1,SMAD1,SMAD4,SOX9,TBX2,TCF3,	POU5F1,TCF3,	SMAD4,	CDON,EVX1,FGFR2,GAS1,HAND1,HES1,ISL1,NOTCH3,POU5F1,SMAD1,SMAD4,SMO,SOX9,TBX2,TCF3,WNT3,
GO:0000902	cell morphogenesis	27	0.00916292	ERBB2,	BMP7,	ISL1,	ERBB2,	EPHB3,ERBB2,RYK,	HES1,ID1,ISL1,LEF1,SOX9,			ABLIM1,ANK3,BBS1,BMP7,DPYSL5,DYNC2LI1,EFNB3,EPHB3,ERBB2,EVL,FAT1,GAS1,HES1,ID1,ISL1,KRT8,LEF1,PARD3,PLXNA3,ROBO1,RYK,SHROOM1,SOX9,STMN1,TOP2B,VANGL2,WWTR1,
GO:0010558	negative regulation of macromolecule biosynthetic process	34	0.00924706			CDX2,MSX1,POU5F1,	CDX2,PATZ1,POU5F1,		CBX2,CBX3,CDX2,GLIS1,HAND1,HES1,ID1,ID3,KLF11,LEF1,MSX1,PATZ1,POU5F1,PRDM6,RARG,SALL4,SOX9,TBX2,	CDX2,PATZ1,POU5F1,		BACE2,BCOR,CBX2,CBX3,CDT1,CDX2,DNMT3B,GLIS1,GM13034,HAND1,HES1,HUS1,ID1,ID3,KHDRBS1,KLF11,LANCL2,LEF1,MDFI,MSX1,PATZ1,POU5F1,PRDM6,PURB,RARG,RCOR2,SALL4,SOX9,TBX2,TIA1,TLE1,WWTR1,ZFP639,ZKSCAN17,
GO:0060349	bone morphogenesis	6	0.00937713	FGFR2,			FGFR2,GNAS,	FGFR2,	RARG,SOX9,			COL13A1,FGFR2,GNAS,IMPAD1,RARG,SOX9,
GO:0009890	negative regulation of biosynthetic process	35	0.00952909			CDX2,MSX1,POU5F1,	CDX2,PATZ1,POU5F1,		CBX2,CBX3,CDX2,GLIS1,HAND1,HES1,ID1,ID3,KLF11,LEF1,MSX1,PATZ1,POU5F1,PRDM6,RARG,SALL4,SOX9,TBX2,	CDX2,PATZ1,POU5F1,		BACE2,BCOR,CBX2,CBX3,CDT1,CDX2,DNMT3B,GLIS1,GM13034,HAND1,HES1,HUS1,ID1,ID3,KHDRBS1,KLF11,LANCL2,LEF1,MDFI,MSX1,PALM,PATZ1,POU5F1,PRDM6,PURB,RARG,RCOR2,SALL4,SOX9,TBX2,TIA1,TLE1,WWTR1,ZFP639,ZKSCAN17,
GO:0060537	muscle tissue development	15	0.0100147	ERBB2,	TDGF1,	PITX2,	ERBB2,	ERBB2,	GATA6,HAND1,PITX2,SMAD7,TBX2,			CXADR,ERBB2,FLNB,GATA6,GJC1,HAND1,MURC,PDLIM3,PITX2,SCHIP1,SMAD7,TBX2,TDGF1,TPM1,UTRN,
GO:0016568	chromatin modification	22	0.0100412				TCF3,	TAF1,	BAZ1B,CBX2,CBX3,CTCF,HDAC2,PRDM6,SMARCE1,TAF1,TCF3,	TCF3,		2410016O06RIK,ACTL6A,ASF1A,BAZ1B,BCOR,CARM1,CBX2,CBX3,CTCF,DNMT3B,GM13034,H2AFY2,HDAC11,HDAC2,KDM2B,NASP,PHF16,PRDM6,RUVBL1,SMARCE1,TAF1,TCF3,
GO:0016337	cell-cell adhesion	22	0.0100412	CDH2,PVRL3,			CDH11,	ROR2,	LEF1,LMO7,SOX9,	CDH11,		CD24A,CDH11,CDH2,CDH6,CDH8,CDON,CLDN12,COL13A1,DSC2,DSG2,FAT1,LEF1,LMO7,PARD3,PCDH7,PCDHGC4,PNN,PTPRF,PTPRU,PVRL3,ROR2,SOX9,
GO:0045944	positive regulation of transcription from RNA polymerase II promoter	30	0.0102206		BMP7,TDGF1,	EVX1,HOXD13,ISL1,MSX1,PITX2,POU5F1,SIX2,	HOXD13,POU5F1,SMO,TCF3,		EVX1,GATA6,GLIS1,HAND1,HES1,HMGB1,HMGB2,HOXD13,ISL1,LEF1,MSX1,PITX2,POU5F1,RARG,SALL4,SIX2,SMAD1,SMAD4,SOX11,SOX9,TCF3,TEAD2,	HOXD13,POU5F1,TCF3,	SMAD4,	ABLIM1,BMP7,EVX1,GATA6,GLIS1,HAND1,HES1,HMGB1,HMGB2,HOXD13,ISL1,LEF1,MSX1,MURC,PITX2,POU5F1,RARG,SALL4,SIX2,SMAD1,SMAD4,SMO,SOX11,SOX9,TCF3,TDGF1,TEAD2,UBE3A,WWTR1,YAP1,
GO:0034404	nucleobase, nucleoside and nucleotide biosynthetic process	18	0.0106003				GMPS,			GMPS,		ADCY1,ADCY2,ADK,ADSL,ATP2A2,ATP8B2,DHODH,DTYMK,GMPS,IMPDH2,MTHFD1,NME7,PFAS,PPAT,QTRT1,RRM1,RRM2,UMPS,
GO:0034654	nucleobase, nucleoside, nucleotide and nucleic acid biosynthetic process	18	0.0106003				GMPS,			GMPS,		ADCY1,ADCY2,ADK,ADSL,ATP2A2,ATP8B2,DHODH,DTYMK,GMPS,IMPDH2,MTHFD1,NME7,PFAS,PPAT,QTRT1,RRM1,RRM2,UMPS,
GO:0022604	regulation of cell morphogenesis	12	0.0107489		SEMA3F,				SMAD4,		SMAD4,	CDC42EP4,CDC42EP5,CFDP1,FERMT2,FN1,PALM,PLXNA3,PLXNB1,RHOU,SEMA3F,SMAD4,TTC3,
GO:0006220	pyrimidine nucleotide metabolic process	6	0.0110333									DHODH,DTYMK,DUT,NME7,UMPS,UPP1,
GO:0007411	axon guidance	12	0.0115661	ERBB2,	BMP7,	ISL1,	ERBB2,	EPHB3,ERBB2,	ISL1,			ABLIM1,ANK3,BMP7,DPYSL5,EFNB3,EPHB3,ERBB2,EVL,GAS1,ISL1,PLXNA3,ROBO1,
GO:0009792	embryonic development ending in birth or egg hatching	34	0.0116509	FGFR2,	TDGF1,	CDX2,EVX1,MSX1,PITX2,POU5F1,SIX2,	CDX2,FGFR2,GNAS,POU5F1,SMO,	ACVR1B,FGFR2,ROR2,	CDX2,CITED1,EVX1,GATA6,HAND1,HES1,LEF1,MSX1,PITX2,POU5F1,SALL4,SIX2,TWIST1,ZIC2,	CDX2,POU5F1,		ACVR1B,ALKBH1,AMOT,ANKRD11,AXIN2,CDX2,CITED1,DLC1,EVX1,FGFR2,FZD3,GAS1,GATA6,GJA1,GNAS,HAND1,HES1,KRT8,LEF1,MDFI,MSX1,NASP,PITX2,POU5F1,ROR2,SALL4,SFRP2,SIX2,SMO,TDGF1,TPM1,TWIST1,VANGL2,ZIC2,
GO:0048762	mesenchymal cell differentiation	8	0.0119088	FGFR2,	SEMA3F,	ISL1,	FGFR2,SMO,	FGFR2,	ISL1,LEF1,SOX9,			CYP26A1,FGF15,FGFR2,ISL1,LEF1,SEMA3F,SMO,SOX9,
GO:0051329	interphase of mitotic cell cycle	8	0.0119088				FOXO4,TCF3,		E2F5,E2F6,FOXO4,ID4,TCF3,	FOXO4,TCF3,		ANP32B,E2F5,E2F6,FOXO4,ID4,RHOU,TCF3,TPD52L1,
GO:0010629	negative regulation of gene expression	33	0.0120544			CDX2,MSX1,POU5F1,	CDX2,PATZ1,POU5F1,		CBX2,CBX3,CDX2,CTCF,GLIS1,HAND1,HES1,ID1,ID3,KLF11,LEF1,LIN28A,MSX1,PATZ1,POU5F1,PRDM6,RARG,SALL4,SOX9,TBX2,	CDX2,PATZ1,POU5F1,		BCOR,CBX2,CBX3,CDX2,CTCF,DNMT3B,ERI1,GLIS1,GM13034,HAND1,HES1,ID1,ID3,KHDRBS1,KLF11,LANCL2,LEF1,LIN28A,MDFI,MSX1,PATZ1,POU5F1,PRDM6,PURB,RARG,RCOR2,SALL4,SOX9,TBX2,TLE1,WWTR1,ZFP639,ZKSCAN17,
GO:0007051	spindle organization	6	0.0128783								MLH1,	CENPJ,CEP63,MLH1,SMC3,SPC25,STMN1,
GO:0015931	nucleobase, nucleoside, nucleotide and nucleic acid transport	10	0.0130888									DDX25,EIF5A2,FMR1,GM5643,NUP133,NUP155,NUP188,NUP35,SLC25A4,TMEM48,
GO:0060485	mesenchyme development	8	0.0132528	FGFR2,	SEMA3F,	ISL1,	FGFR2,SMO,	FGFR2,	ISL1,LEF1,SOX9,			CYP26A1,FGF15,FGFR2,ISL1,LEF1,SEMA3F,SMO,SOX9,
GO:0014706	striated muscle tissue development	14	0.0133734	ERBB2,	TDGF1,	PITX2,	ERBB2,	ERBB2,	GATA6,HAND1,PITX2,SMAD7,TBX2,			CXADR,ERBB2,FLNB,GATA6,GJC1,HAND1,MURC,PDLIM3,PITX2,SMAD7,TBX2,TDGF1,TPM1,UTRN,
GO:0051028	mRNA transport	9	0.0134529									DDX25,EIF5A2,FMR1,GM5643,NUP133,NUP155,NUP188,NUP35,TMEM48,
GO:0030850	prostate gland development	7	0.0136877	FGFR2,		HOXD13,	FGFR2,HOXD13,	FGFR2,	HOXD13,RARG,SOX9,	HOXD13,		CYP7B1,FGFR2,HOXD13,RARG,SOX9,UBE3A,WDR77,
GO:0030182	neuron differentiation	32	0.0141178	ERBB2,	BMP7,	EVX1,ISL1,PBX3,	ERBB2,SMO,	EPHB3,ERBB2,RYK,	BHLHE22,EVX1,HDAC2,HES1,ID3,ID4,ISL1,PBX3,SMAD4,		SMAD4,	ABLIM1,ALKBH1,ANK3,BBS1,BHLHE22,BMP7,CD24A,DPYSL5,EFNB3,EPHB3,ERBB2,EVL,EVX1,GAS1,HDAC2,HES1,ID3,ID4,ISL1,NOTCH3,PBX3,PCSK9,PLXNA3,ROBO1,RPGR,RYK,SCLT1,SMAD4,SMO,STMN1,TOP2B,WHRN,
GO:0010551	regulation of specific transcription from RNA polymerase II promoter	8	0.0147023			EVX1,	TCF3,		EVX1,GATA6,HES1,HMGB1,HMGB2,RARG,TCF3,	TCF3,		BCOR,EVX1,GATA6,HES1,HMGB1,HMGB2,RARG,TCF3,
GO:0051325	interphase	8	0.0147023				FOXO4,TCF3,		E2F5,E2F6,FOXO4,ID4,TCF3,	FOXO4,TCF3,		ANP32B,E2F5,E2F6,FOXO4,ID4,RHOU,TCF3,TPD52L1,
GO:0048858	cell projection morphogenesis	19	0.0160535	ERBB2,	BMP7,	ISL1,	ERBB2,	EPHB3,ERBB2,RYK,	ISL1,			ABLIM1,ANK3,BBS1,BMP7,DPYSL5,DYNC2LI1,EFNB3,EPHB3,ERBB2,EVL,GAS1,ISL1,PLXNA3,ROBO1,RYK,STMN1,TOP2B,VANGL2,WWTR1,
GO:0000075	cell cycle checkpoint	8	0.0162614				FOXO4,	ATR,CDK1,	FOXO4,	FOXO4,		ATR,CDK1,CDT1,CEP63,FOXO4,H2AFX,HUS1,MAD2L1,
GO:0016481	negative regulation of transcription	30	0.0165222			CDX2,MSX1,POU5F1,	CDX2,PATZ1,POU5F1,		CBX2,CBX3,CDX2,GLIS1,HAND1,HES1,ID1,ID3,KLF11,LEF1,MSX1,PATZ1,POU5F1,PRDM6,RARG,SALL4,SOX9,TBX2,	CDX2,PATZ1,POU5F1,		BCOR,CBX2,CBX3,CDX2,DNMT3B,GLIS1,GM13034,HAND1,HES1,ID1,ID3,KHDRBS1,KLF11,LANCL2,LEF1,MDFI,MSX1,PATZ1,POU5F1,PRDM6,PURB,RARG,RCOR2,SALL4,SOX9,TBX2,TLE1,WWTR1,ZFP639,ZKSCAN17,
GO:0043009	chordate embryonic development	33	0.0170689	FGFR2,	TDGF1,	CDX2,MSX1,PITX2,POU5F1,SIX2,	CDX2,FGFR2,GNAS,POU5F1,SMO,	ACVR1B,FGFR2,ROR2,	CDX2,CITED1,GATA6,HAND1,HES1,LEF1,MSX1,PITX2,POU5F1,SALL4,SIX2,TWIST1,ZIC2,	CDX2,POU5F1,		ACVR1B,ALKBH1,AMOT,ANKRD11,AXIN2,CDX2,CITED1,DLC1,FGFR2,FZD3,GAS1,GATA6,GJA1,GNAS,HAND1,HES1,KRT8,LEF1,MDFI,MSX1,NASP,PITX2,POU5F1,ROR2,SALL4,SFRP2,SIX2,SMO,TDGF1,TPM1,TWIST1,VANGL2,ZIC2,
GO:0000077	DNA damage checkpoint	6	0.0171695				FOXO4,	ATR,CDK1,	FOXO4,	FOXO4,		ATR,CDK1,CEP63,FOXO4,H2AFX,HUS1,
GO:0010171	body morphogenesis	5	0.0172374				GNAS,			GPC3,		ANKRD11,CDON,GNAS,GPC3,SCHIP1,
GO:0001655	urogenital system development	15	0.0178424	FGFR2,	BMP7,	HOXD13,SIX2,	FGFR2,HOXD13,	FGFR2,	HOXD13,RARG,SIX2,SMAD4,SOX9,	GPC3,HOXD13,	SMAD4,	BMP7,CYP7B1,FGFR2,GPC3,HOXD13,ITGA8,PCSK9,RARG,SCHIP1,SIX2,SMAD4,SOX9,UBE3A,WDR77,WWTR1,
GO:0010605	negative regulation of macromolecule metabolic process	38	0.018879			CDX2,MSX1,POU5F1,	CDX2,PATZ1,POU5F1,		CBX2,CBX3,CDX2,CTCF,GLIS1,HAND1,HES1,ID1,ID3,KLF11,LEF1,LIN28A,MSX1,PATZ1,POU5F1,PRDM6,RARG,SALL4,SOX9,TBX2,	CDX2,PATZ1,POU5F1,	MLH1,	BACE2,BCOR,CBX2,CBX3,CDT1,CDX2,CTCF,DNMT3B,ERI1,GLIS1,GM13034,HAND1,HES1,HUS1,ID1,ID3,KHDRBS1,KLF11,LANCL2,LEF1,LIN28A,MDFI,MLH1,MSX1,PATZ1,POU5F1,PRDM6,PURB,RARG,RCOR2,SALL4,SOX9,TBX2,TIA1,TLE1,WWTR1,ZFP639,ZKSCAN17,
GO:0050658	RNA transport	9	0.0191349									DDX25,EIF5A2,FMR1,GM5643,NUP133,NUP155,NUP188,NUP35,TMEM48,
GO:0050657	nucleic acid transport	9	0.0191349									DDX25,EIF5A2,FMR1,GM5643,NUP133,NUP155,NUP188,NUP35,TMEM48,
GO:0051236	establishment of RNA localization	9	0.0191349									DDX25,EIF5A2,FMR1,GM5643,NUP133,NUP155,NUP188,NUP35,TMEM48,
GO:0009451	RNA modification	7	0.019345									APOBEC2,DIMT1,DKC1,PUS3,QTRT1,TRUB1,WDR4,
GO:0030518	steroid hormone receptor signaling pathway	5	0.0204498						PGR,			CARM1,DNAJA1,PGR,PTGES3,UBE3A,
GO:0006403	RNA localization	9	0.020788									DDX25,EIF5A2,FMR1,GM5643,NUP133,NUP155,NUP188,NUP35,TMEM48,
GO:0051252	regulation of RNA metabolic process	94	0.0233401		BMP7,TDGF1,	CDX2,EVX1,HDX,HOXD13,ISL1,MSX1,MSX2,PBX3,PITX2,POU5F1,SIX2,TGIF2,	CDX2,FOXO4,HOXD13,PATZ1,POU5F1,SMO,TCF3,	TAF1,	CBX2,CBX3,CDX2,CTCF,E2F5,E2F6,ETV2,EVX1,FOXO4,GATA6,GLIS1,GTF2H4,HAND1,HDX,HES1,HMGB1,HMGB2,HOXD13,ID1,ID3,ILF2,ISL1,KLF11,LEF1,LIN28A,MSX1,MSX2,MTA1,NFATC4,NFYB,PATZ1,PBX3,PGR,PITX2,POU5F1,RARG,SALL4,SIX2,SMAD1,SMAD4,SMAD7,SOX11,SOX9,TAF1,TBX2,TCF3,TEAD2,TGIF2,TWIST1,ZSCAN10,ZSCAN12,	CDX2,FOXO4,HOXD13,PATZ1,POU5F1,TCF3,	SMAD4,	6720489N17RIK,ABLIM1,BCOR,BDP1,BMP7,CARHSP1,CARM1,CBX2,CBX3,CDX2,CTCF,DNMT3B,E2F5,E2F6,ETV2,EVX1,FOXO4,GATA6,GLIS1,GM13034,GTF2H4,HAND1,HDX,HES1,HMGB1,HMGB2,HOXD13,ID1,ID3,ILF2,ISL1,KLF11,LEF1,LIN28A,MAGED1,MDFI,MED4,MEX3D,MSX1,MSX2,MTA1,MURC,NFATC4,NFXL1,NFYB,PATZ1,PBX3,PDCD11,PGR,PITX2,POU5F1,PURB,RARG,SALL4,SIX2,SMAD1,SMAD4,SMAD7,SMO,SNRNP70,SOX11,SOX9,TAF1,TBX2,TCF3,TDGF1,TEAD2,TGIF2,TLE1,TWI…
GO:0007052	mitotic spindle organization	3	0.0236895									SMC3,SPC25,STMN1,
GO:0032989	cellular component morphogenesis	28	0.0237593	ERBB2,	BMP7,	ISL1,	ERBB2,	EPHB3,ERBB2,RYK,	HES1,ID1,ISL1,LEF1,SOX9,			ABLIM1,ANK3,BBS1,BMP7,DPYSL5,DYNC2LI1,EFNB3,EPHB3,ERBB2,EVL,FAT1,GAS1,HES1,ID1,ISL1,KRT8,LEF1,MURC,PARD3,PLXNA3,ROBO1,RYK,SHROOM1,SOX9,STMN1,TOP2B,VANGL2,WWTR1,
GO:0045893	positive regulation of transcription, DNA-dependent	32	0.02389		BMP7,TDGF1,	EVX1,HOXD13,ISL1,MSX1,PITX2,POU5F1,SIX2,	HOXD13,POU5F1,SMO,TCF3,		EVX1,GATA6,GLIS1,HAND1,HES1,HMGB1,HMGB2,HOXD13,ILF2,ISL1,LEF1,MSX1,NFYB,PITX2,POU5F1,RARG,SALL4,SIX2,SMAD1,SMAD4,SOX11,SOX9,TCF3,TEAD2,	HOXD13,POU5F1,TCF3,	SMAD4,	ABLIM1,BMP7,EVX1,GATA6,GLIS1,HAND1,HES1,HMGB1,HMGB2,HOXD13,ILF2,ISL1,LEF1,MSX1,MURC,NFYB,PITX2,POU5F1,RARG,SALL4,SIX2,SMAD1,SMAD4,SMO,SOX11,SOX9,TCF3,TDGF1,TEAD2,UBE3A,WWTR1,YAP1,
GO:0006357	regulation of transcription from RNA polymerase II promoter	44	0.0247418		BMP7,TDGF1,	CDX2,EVX1,HOXD13,ISL1,MSX1,PITX2,POU5F1,SIX2,	CDX2,HOXD13,POU5F1,SMO,TCF3,		CBX2,CDX2,E2F6,EVX1,GATA6,GLIS1,HAND1,HES1,HMGB1,HMGB2,HOXD13,ID1,ID3,ISL1,LEF1,MSX1,PITX2,POU5F1,RARG,SALL4,SIX2,SMAD1,SMAD4,SOX11,SOX9,TBX2,TCF3,TEAD2,	CDX2,HOXD13,POU5F1,TCF3,	SMAD4,	ABLIM1,BCOR,BMP7,CBX2,CDX2,E2F6,EVX1,GATA6,GLIS1,HAND1,HES1,HMGB1,HMGB2,HOXD13,ID1,ID3,ISL1,LEF1,MAGED1,MDFI,MED4,MSX1,MURC,PITX2,POU5F1,RARG,SALL4,SIX2,SMAD1,SMAD4,SMO,SOX11,SOX9,TBX2,TCF3,TDGF1,TEAD2,TLE1,UBE3A,WDR77,WWTR1,YAP1,ZFP367,ZKSCAN17,
GO:0032990	cell part morphogenesis	19	0.0248645	ERBB2,	BMP7,	ISL1,	ERBB2,	EPHB3,ERBB2,RYK,	ISL1,			ABLIM1,ANK3,BBS1,BMP7,DPYSL5,DYNC2LI1,EFNB3,EPHB3,ERBB2,EVL,GAS1,ISL1,PLXNA3,ROBO1,RYK,STMN1,TOP2B,VANGL2,WWTR1,
GO:0048667	cell morphogenesis involved in neuron differentiation	17	0.024986	ERBB2,	BMP7,	ISL1,	ERBB2,	EPHB3,ERBB2,RYK,	HES1,ISL1,			ABLIM1,ANK3,BBS1,BMP7,DPYSL5,EFNB3,EPHB3,ERBB2,EVL,GAS1,HES1,ISL1,PLXNA3,ROBO1,RYK,STMN1,TOP2B,
GO:0006913	nucleocytoplasmic transport	11	0.0251423			SIX2,			SIX2,			ANKRD54,DDX25,GM5643,NOP58,NUP133,NUP155,NUTF2,RAN,RANGRF,SIX2,TNPO1,
GO:0014032	neural crest cell development	6	0.0252233		SEMA3F,	ISL1,	SMO,		ISL1,SOX9,			CYP26A1,FGF15,ISL1,SEMA3F,SMO,SOX9,
GO:0014033	neural crest cell differentiation	6	0.0252233		SEMA3F,	ISL1,	SMO,		ISL1,SOX9,			CYP26A1,FGF15,ISL1,SEMA3F,SMO,SOX9,
GO:0051254	positive regulation of RNA metabolic process	32	0.0260722		BMP7,TDGF1,	EVX1,HOXD13,ISL1,MSX1,PITX2,POU5F1,SIX2,	HOXD13,POU5F1,SMO,TCF3,		EVX1,GATA6,GLIS1,HAND1,HES1,HMGB1,HMGB2,HOXD13,ILF2,ISL1,LEF1,MSX1,NFYB,PITX2,POU5F1,RARG,SALL4,SIX2,SMAD1,SMAD4,SOX11,SOX9,TCF3,TEAD2,	HOXD13,POU5F1,TCF3,	SMAD4,	ABLIM1,BMP7,EVX1,GATA6,GLIS1,HAND1,HES1,HMGB1,HMGB2,HOXD13,ILF2,ISL1,LEF1,MSX1,MURC,NFYB,PITX2,POU5F1,RARG,SALL4,SIX2,SMAD1,SMAD4,SMO,SOX11,SOX9,TCF3,TDGF1,TEAD2,UBE3A,WWTR1,YAP1,
GO:0030326	embryonic limb morphogenesis	11	0.0267967		DKK1,	HOXD13,MSX1,MSX2,	GNAS,HOXD13,		HOXD13,LEF1,MSX1,MSX2,RARG,SALL4,TWIST1,	HOXD13,		DKK1,GAS1,GNAS,HOXD13,IMPAD1,LEF1,MSX1,MSX2,RARG,SALL4,TWIST1,
GO:0035113	embryonic appendage morphogenesis	11	0.0267967		DKK1,	HOXD13,MSX1,MSX2,	GNAS,HOXD13,		HOXD13,LEF1,MSX1,MSX2,RARG,SALL4,TWIST1,	HOXD13,		DKK1,GAS1,GNAS,HOXD13,IMPAD1,LEF1,MSX1,MSX2,RARG,SALL4,TWIST1,
GO:0045892	negative regulation of transcription, DNA-dependent	25	0.0275894			CDX2,MSX1,POU5F1,	CDX2,POU5F1,		CBX2,CBX3,CDX2,GLIS1,HAND1,HES1,ID1,ID3,KLF11,LEF1,MSX1,POU5F1,RARG,SALL4,SOX9,TBX2,	CDX2,POU5F1,		BCOR,CBX2,CBX3,CDX2,DNMT3B,GLIS1,GM13034,HAND1,HES1,ID1,ID3,KLF11,LEF1,MDFI,MSX1,POU5F1,PURB,RARG,SALL4,SOX9,TBX2,TLE1,WWTR1,ZFP639,ZKSCAN17,
GO:0009262	deoxyribonucleotide metabolic process	5	0.0279137									ADK,DTYMK,DUT,RRM1,RRM2,
GO:0045665	negative regulation of neuron differentiation	6	0.0283647			ISL1,			HES1,ID4,ISL1,			CD24A,HES1,ID4,ISL1,NOTCH3,TTC3,
GO:0051169	nuclear transport	11	0.0285275			SIX2,			SIX2,			ANKRD54,DDX25,GM5643,NOP58,NUP133,NUP155,NUTF2,RAN,RANGRF,SIX2,TNPO1,
GO:0051253	negative regulation of RNA metabolic process	25	0.0295155			CDX2,MSX1,POU5F1,	CDX2,POU5F1,		CBX2,CBX3,CDX2,GLIS1,HAND1,HES1,ID1,ID3,KLF11,LEF1,MSX1,POU5F1,RARG,SALL4,SOX9,TBX2,	CDX2,POU5F1,		BCOR,CBX2,CBX3,CDX2,DNMT3B,GLIS1,GM13034,HAND1,HES1,ID1,ID3,KLF11,LEF1,MDFI,MSX1,POU5F1,PURB,RARG,SALL4,SOX9,TBX2,TLE1,WWTR1,ZFP639,ZKSCAN17,
GO:0006355	regulation of transcription, DNA-dependent	92	0.0297963		BMP7,TDGF1,	CDX2,EVX1,HDX,HOXD13,ISL1,MSX1,MSX2,PBX3,PITX2,POU5F1,SIX2,TGIF2,	CDX2,FOXO4,HOXD13,PATZ1,POU5F1,SMO,TCF3,	TAF1,	CBX2,CBX3,CDX2,CTCF,E2F5,E2F6,ETV2,EVX1,FOXO4,GATA6,GLIS1,GTF2H4,HAND1,HDX,HES1,HMGB1,HMGB2,HOXD13,ID1,ID3,ILF2,ISL1,KLF11,LEF1,LIN28A,MSX1,MSX2,MTA1,NFATC4,NFYB,PATZ1,PBX3,PGR,PITX2,POU5F1,RARG,SALL4,SIX2,SMAD1,SMAD4,SMAD7,SOX11,SOX9,TAF1,TBX2,TCF3,TEAD2,TGIF2,TWIST1,ZSCAN10,ZSCAN12,	CDX2,FOXO4,HOXD13,PATZ1,POU5F1,TCF3,	SMAD4,	6720489N17RIK,ABLIM1,BCOR,BDP1,BMP7,CARHSP1,CARM1,CBX2,CBX3,CDX2,CTCF,DNMT3B,E2F5,E2F6,ETV2,EVX1,FOXO4,GATA6,GLIS1,GM13034,GTF2H4,HAND1,HDX,HES1,HMGB1,HMGB2,HOXD13,ID1,ID3,ILF2,ISL1,KLF11,LEF1,LIN28A,MAGED1,MDFI,MED4,MSX1,MSX2,MTA1,MURC,NFATC4,NFXL1,NFYB,PATZ1,PBX3,PDCD11,PGR,PITX2,POU5F1,PURB,RARG,SALL4,SIX2,SMAD1,SMAD4,SMAD7,SMO,SOX11,SOX9,TAF1,TBX2,TCF3,TDGF1,TEAD2,TGIF2,TLE1,TWIST1,UBE3A,WDR7…
GO:0014031	mesenchymal cell development	7	0.0319748		SEMA3F,	ISL1,	SMO,		ISL1,LEF1,SOX9,			CYP26A1,FGF15,ISL1,LEF1,SEMA3F,SMO,SOX9,
GO:0008360	regulation of cell shape	7	0.0319748									CDC42EP4,CDC42EP5,CFDP1,FERMT2,FN1,PALM,RHOU,
GO:0021766	hippocampus development	5	0.0321778						HDAC2,ID4,LEF1,			BBS1,HDAC2,ID4,LEF1,PLXNA3,
GO:0035107	appendage morphogenesis	12	0.0338686	FGFR2,	DKK1,	HOXD13,MSX1,MSX2,	FGFR2,GNAS,HOXD13,	FGFR2,	HOXD13,LEF1,MSX1,MSX2,RARG,SALL4,TWIST1,	HOXD13,		DKK1,FGFR2,GAS1,GNAS,HOXD13,IMPAD1,LEF1,MSX1,MSX2,RARG,SALL4,TWIST1,
GO:0035108	limb morphogenesis	12	0.0338686	FGFR2,	DKK1,	HOXD13,MSX1,MSX2,	FGFR2,GNAS,HOXD13,	FGFR2,	HOXD13,LEF1,MSX1,MSX2,RARG,SALL4,TWIST1,	HOXD13,		DKK1,FGFR2,GAS1,GNAS,HOXD13,IMPAD1,LEF1,MSX1,MSX2,RARG,SALL4,TWIST1,
GO:0009165	nucleotide biosynthetic process	16	0.0340815				GMPS,			GMPS,		ADCY1,ADCY2,ADK,ADSL,ATP2A2,ATP8B2,DHODH,DTYMK,GMPS,IMPDH2,MTHFD1,NME7,PFAS,RRM1,RRM2,UMPS,
GO:0060284	regulation of cell development	15	0.0340849		BMP7,SEMA3F,	ISL1,TGIF2,	SMO,		HES1,ID4,ISL1,SMAD4,TGIF2,		SMAD4,	BMP7,CD24A,CDON,HES1,ID4,ISL1,NOTCH3,PLXNA3,PLXNB1,SEMA3F,SMAD4,SMO,TGIF2,TTC3,XRCC6,
GO:0048705	skeletal system morphogenesis	13	0.0349044	FGFR2,		SIX2,	FGFR2,GNAS,	FGFR2,ROR2,RYK,	RARG,SIX2,SOX9,			ANKRD11,COL13A1,FGFR2,GAS1,GNAS,IMPAD1,MDFI,RARG,ROR2,RYK,SCHIP1,SIX2,SOX9,
GO:0006401	RNA catabolic process	7	0.0350189						LIN28A,		MLH1,	LIN28A,MEX3D,MLH1,RNPS1,SMG7,UPF1,ZFP36L3,
GO:0006473	protein amino acid acetylation	6	0.0353631				TCF3,	TAF1,	TAF1,TCF3,	TCF3,		ACTL6A,NAA50,PHF16,RUVBL1,TAF1,TCF3,
GO:0007389	pattern specification process	23	0.0357921	FGFR2,	BMP7,TDGF1,	CDX2,EVX1,HOXD13,PITX2,	CDX2,FGFR2,HOXD13,SMO,	FGFR2,ROR2,	CDX2,EVX1,HES1,HOXD13,LEF1,PITX2,RARG,SMAD1,SMAD4,	CDX2,HOXD13,	SMAD4,	AXIN2,BMP7,CDX2,CFC1,CYP26A1,DYNC2LI1,EVX1,FGFR2,GAS1,GRHL3,HES1,HOXD13,LEF1,MDFI,PITX2,RARG,ROR2,SFRP2,SMAD1,SMAD4,SMO,TDGF1,WNT3,
GO:0050767	regulation of neurogenesis	13	0.0385862		BMP7,SEMA3F,	ISL1,TGIF2,	SMO,		HES1,ID4,ISL1,TGIF2,			BMP7,CD24A,HES1,ID4,ISL1,NOTCH3,PLXNA3,PLXNB1,SEMA3F,SMO,TGIF2,TTC3,XRCC6,
GO:0043193	positive regulation of gene-specific transcription	6	0.0392274				TCF3,		GATA6,HES1,HMGB1,HMGB2,RARG,TCF3,	TCF3,		GATA6,HES1,HMGB1,HMGB2,RARG,TCF3,
GO:0007409	axonogenesis	15	0.0407477	ERBB2,	BMP7,	ISL1,	ERBB2,	EPHB3,ERBB2,RYK,	ISL1,			ABLIM1,ANK3,BMP7,DPYSL5,EFNB3,EPHB3,ERBB2,EVL,GAS1,ISL1,PLXNA3,ROBO1,RYK,STMN1,TOP2B,
GO:0060740	prostate gland epithelium morphogenesis	5	0.0417884	FGFR2,		HOXD13,	FGFR2,HOXD13,	FGFR2,	HOXD13,RARG,SOX9,	HOXD13,		CYP7B1,FGFR2,HOXD13,RARG,SOX9,
GO:0042127	regulation of cell proliferation	38	0.0418449	CD40,ERBB2,FGFR2,	BMP7,TDGF1,	HOXD13,MSX1,MSX2,PITX2,	CDK4,ERBB2,FGFR2,FOXO4,HOXD13,SMO,TCF3,	CDK4,ERBB2,FGFR2,	FOXO4,HES1,HMGB1,HOXD13,ID4,MSX1,MSX2,PGR,PITX2,RARG,SMAD1,SMAD4,SOX9,TCF3,TCFL5,	FOXO4,GPC3,HOXD13,TCF3,	SMAD4,	AXIN2,BMP7,CD24A,CD40,CDCA7,CDK4,CFDP1,CXADR,CYP7B1,DLC1,ERBB2,FGF15,FGFR2,FOXO4,GAS1,GPC3,HES1,HMGB1,HMGN1,HOXD13,ID4,IRS1,MSX1,MSX2,PDS5B,PGR,PITX2,RARG,SMAD1,SMAD4,SMO,SOX9,SP6,TCF3,TCFL5,TDGF1,VASH2,WDR77,
GO:0048736	appendage development	12	0.0418793	FGFR2,	DKK1,	HOXD13,MSX1,MSX2,	FGFR2,GNAS,HOXD13,	FGFR2,	HOXD13,LEF1,MSX1,MSX2,RARG,SALL4,TWIST1,	HOXD13,		DKK1,FGFR2,GAS1,GNAS,HOXD13,IMPAD1,LEF1,MSX1,MSX2,RARG,SALL4,TWIST1,
GO:0060173	limb development	12	0.0418793	FGFR2,	DKK1,	HOXD13,MSX1,MSX2,	FGFR2,GNAS,HOXD13,	FGFR2,	HOXD13,LEF1,MSX1,MSX2,RARG,SALL4,TWIST1,	HOXD13,		DKK1,FGFR2,GAS1,GNAS,HOXD13,IMPAD1,LEF1,MSX1,MSX2,RARG,SALL4,TWIST1,
GO:0010628	positive regulation of gene expression	35	0.0426099		BMP7,TDGF1,	EVX1,HOXD13,ISL1,MSX1,PITX2,POU5F1,SIX2,	FOXO4,HOXD13,POU5F1,SMO,TCF3,		CTCF,EVX1,FOXO4,GATA6,GLIS1,HAND1,HES1,HMGB1,HMGB2,HOXD13,ILF2,ISL1,LEF1,MSX1,NFYB,PITX2,POU5F1,RARG,SALL4,SIX2,SMAD1,SMAD4,SOX11,SOX9,TCF3,TEAD2,	FOXO4,HOXD13,POU5F1,TCF3,	SMAD4,	ABLIM1,BMP7,CTCF,EVX1,FOXO4,GATA6,GLIS1,GRHL3,HAND1,HES1,HMGB1,HMGB2,HOXD13,ILF2,ISL1,LEF1,MSX1,MURC,NFYB,PITX2,POU5F1,RARG,SALL4,SIX2,SMAD1,SMAD4,SMO,SOX11,SOX9,TCF3,TDGF1,TEAD2,UBE3A,WWTR1,YAP1,
GO:0001503	ossification	11	0.0453054	FGFR2,	BMP7,		FGFR2,GNAS,SMO,	FGFR2,MAPK8,	SMAD1,			AXIN2,BMP7,COL13A1,FGFR2,GM11517,GNAS,IMPAD1,MAPK8,SMAD1,SMO,WWTR1,
GO:0007178	transmembrane receptor protein serine/threonine kinase signaling pathway	9	0.0460371		BMP7,	MSX1,MSX2,		AMHR2,	ID1,MSX1,MSX2,SMAD1,SMAD4,SMAD7,		SMAD4,	AMHR2,BMP7,ID1,MSX1,MSX2,SMAD1,SMAD4,SMAD7,USP9X,
GO:0048666	neuron development	23	0.0463236	ERBB2,	BMP7,	ISL1,PBX3,	ERBB2,	EPHB3,ERBB2,RYK,	HES1,ISL1,PBX3,			ABLIM1,ALKBH1,ANK3,BBS1,BMP7,CD24A,DPYSL5,EFNB3,EPHB3,ERBB2,EVL,GAS1,HES1,ISL1,PBX3,PLXNA3,ROBO1,RPGR,RYK,SCLT1,STMN1,TOP2B,WHRN,
GO:0007549	dosage compensation	3	0.046463						CTCF,			CTCF,H2AFY2,SMCHD1,
GO:0060687	regulation of branching involved in prostate gland morphogenesis	3	0.046463	FGFR2,	BMP7,	HOXD13,	FGFR2,HOXD13,	FGFR2,	HOXD13,	HOXD13,		BMP7,FGFR2,HOXD13,
GO:0006265	DNA topological change	3	0.046463				TOP1,			TOP1,		TOP1,TOP2B,TOP3A,
GO:0048333	mesodermal cell differentiation	3	0.046463	FGFR2,		POU5F1,	FGFR2,POU5F1,	FGFR2,	POU5F1,SMAD1,	POU5F1,		FGFR2,POU5F1,SMAD1,
GO:0045941	positive regulation of transcription	34	0.0470412		BMP7,TDGF1,	EVX1,HOXD13,ISL1,MSX1,PITX2,POU5F1,SIX2,	FOXO4,HOXD13,POU5F1,SMO,TCF3,		EVX1,FOXO4,GATA6,GLIS1,HAND1,HES1,HMGB1,HMGB2,HOXD13,ILF2,ISL1,LEF1,MSX1,NFYB,PITX2,POU5F1,RARG,SALL4,SIX2,SMAD1,SMAD4,SOX11,SOX9,TCF3,TEAD2,	FOXO4,HOXD13,POU5F1,TCF3,	SMAD4,	ABLIM1,BMP7,EVX1,FOXO4,GATA6,GLIS1,GRHL3,HAND1,HES1,HMGB1,HMGB2,HOXD13,ILF2,ISL1,LEF1,MSX1,MURC,NFYB,PITX2,POU5F1,RARG,SALL4,SIX2,SMAD1,SMAD4,SMO,SOX11,SOX9,TCF3,TDGF1,TEAD2,UBE3A,WWTR1,YAP1,
GO:0060512	prostate gland morphogenesis	5	0.0471371	FGFR2,		HOXD13,	FGFR2,HOXD13,	FGFR2,	HOXD13,RARG,SOX9,	HOXD13,		CYP7B1,FGFR2,HOXD13,RARG,SOX9,
GO:0007155	cell adhesion	39	0.0485275	CDH2,PVRL3,	CX3CL1,		CDH11,	ROR2,	HES1,LEF1,LMO7,SOX9,	CDH11,		BYSL,CD24A,CDH11,CDH2,CDH6,CDH8,CDON,CFDP1,CLDN12,CNTNAP2,COL13A1,COL14A1,COL27A1,CX3CL1,CXADR,DLC1,DSC2,DSG2,EPDR1,FAT1,FERMT2,FN1,HES1,ITGA8,JAM3,LEF1,LMO7,MFAP4,NID2,PARD3,PCDH7,PCDHGC4,PNN,PTPRF,PTPRU,PVRL3,ROR2,SOX9,THBS3,
GO:0051129	negative regulation of cellular component organization	10	0.0487799		SEMA3F,							EVL,KANK1,KANK2,MAD2L1,PLXNA3,RDX,SEMA3F,STMN1,TRIM54,TTC3,
GO:0051094	positive regulation of developmental process	18	0.0489686	FGFR2,	BMP7,CX3CL1,	CDX2,TGIF2,	CDX2,FGFR2,GNAS,SMO,	FGFR2,	CDX2,GATA6,HMGB1,SMAD1,SMAD4,TGIF2,	CDX2,	SMAD4,	AMOT,ANKRD54,BMP7,CDON,CDX2,CX3CL1,FGFR2,GATA6,GJA1,GNAS,HMGB1,PLXNB1,SMAD1,SMAD4,SMO,TGIF2,VASH2,XRCC6,
GO:0022610	biological adhesion	39	0.0495167	CDH2,PVRL3,	CX3CL1,		CDH11,	ROR2,	HES1,LEF1,LMO7,SOX9,	CDH11,		BYSL,CD24A,CDH11,CDH2,CDH6,CDH8,CDON,CFDP1,CLDN12,CNTNAP2,COL13A1,COL14A1,COL27A1,CX3CL1,CXADR,DLC1,DSC2,DSG2,EPDR1,FAT1,FERMT2,FN1,HES1,ITGA8,JAM3,LEF1,LMO7,MFAP4,NID2,PARD3,PCDH7,PCDHGC4,PNN,PTPRF,PTPRU,PVRL3,ROR2,SOX9,THBS3,

## Sheet: Pattern-7
Category	Term	Count	Pvalue	cell_differentiation_markers	cytokines	homeodomain_proteins	oncogenes	protein_kinases	transcription_factors	translocation_cancer_genes	tumor_suppressors	gene_names
GO:0006793	phosphorus metabolic process	5	0.0244556	#N/A	#N/A	#N/A	#N/A	#N/A	MAPK8IP1,	#N/A	#N/A	DUSP10,EFNA1,MAPK8IP1,MTMR11,PIK3C2B,
GO:0006796	phosphate metabolic process	5	0.0244556	#N/A	#N/A	#N/A	#N/A	#N/A	MAPK8IP1,	#N/A	#N/A	DUSP10,EFNA1,MAPK8IP1,MTMR11,PIK3C2B,
GO:0007243	protein kinase cascade	3	0.0382824	#N/A	#N/A	#N/A	#N/A	#N/A	MAPK8IP1,	#N/A	#N/A	EFNA1,MAPK8IP1,PIK3C2B,

## Sheet: Pattern-8
Category	Term	Count	Pvalue	cell_differentiation_markers	cytokines	homeodomain_proteins	oncogenes	protein_kinases	transcription_factors	translocation_cancer_genes	tumor_suppressors	gene_names
GO:0007242	intracellular signaling cascade	12	0.000799514	#N/A	#N/A	#N/A	BCL10,	CDC42BPB,LATS2,MAP3K3,MAP4K3,NPR1,RPS6KA2,		BCL10,	#N/A	BCL10,CDC42BPB,LATS2,MAP3K3,MAP4K3,NPR1,PLCD1,PTH1R,RAB13,RAP2C,RHOBTB1,RPS6KA2,
GO:0010324	membrane invagination	6	0.000877803	#N/A	#N/A	#N/A	FNBP1,			FNBP1,	#N/A	BIN1,DOCK1,FNBP1,GHR,LRP11,LRP8,
GO:0006897	endocytosis	6	0.000877803	#N/A	#N/A	#N/A	FNBP1,			FNBP1,	#N/A	BIN1,DOCK1,FNBP1,GHR,LRP11,LRP8,
GO:0016044	membrane organization	6	0.00440186	#N/A	#N/A	#N/A	FNBP1,			FNBP1,	#N/A	BIN1,DOCK1,FNBP1,GHR,LRP11,LRP8,
GO:0006793	phosphorus metabolic process	10	0.00663037	#N/A	#N/A	#N/A		CDC42BPB,LATS2,MAP3K3,MAP4K3,NPR1,RIPK2,RPS6KA2,TAOK1,			#N/A	ATP6V0E2,CDC42BPB,LATS2,MAP3K3,MAP4K3,NPR1,PTPRG,RIPK2,RPS6KA2,TAOK1,
GO:0006796	phosphate metabolic process	10	0.00663037	#N/A	#N/A	#N/A		CDC42BPB,LATS2,MAP3K3,MAP4K3,NPR1,RIPK2,RPS6KA2,TAOK1,			#N/A	ATP6V0E2,CDC42BPB,LATS2,MAP3K3,MAP4K3,NPR1,PTPRG,RIPK2,RPS6KA2,TAOK1,
GO:0016310	phosphorylation	9	0.00704393	#N/A	#N/A	#N/A		CDC42BPB,LATS2,MAP3K3,MAP4K3,NPR1,RIPK2,RPS6KA2,TAOK1,			#N/A	ATP6V0E2,CDC42BPB,LATS2,MAP3K3,MAP4K3,NPR1,RIPK2,RPS6KA2,TAOK1,
GO:0016192	vesicle-mediated transport	7	0.0101119	#N/A	#N/A	#N/A	FNBP1,			FNBP1,	#N/A	BIN1,COPA,DOCK1,FNBP1,GHR,LRP11,LRP8,
GO:0006468	protein amino acid phosphorylation	8	0.0128733	#N/A	#N/A	#N/A		CDC42BPB,LATS2,MAP3K3,MAP4K3,NPR1,RIPK2,RPS6KA2,TAOK1,			#N/A	CDC42BPB,LATS2,MAP3K3,MAP4K3,NPR1,RIPK2,RPS6KA2,TAOK1,
GO:0007243	protein kinase cascade	5	0.0142379	#N/A	#N/A	#N/A	BCL10,	LATS2,MAP3K3,MAP4K3,RPS6KA2,		BCL10,	#N/A	BCL10,LATS2,MAP3K3,MAP4K3,RPS6KA2,
GO:0006928	cell motion	6	0.0149785	#N/A	#N/A	#N/A			KLF7,		#N/A	DOCK1,GAS8,KLF7,LRP8,NDN,NRP2,
GO:0048676	axon extension involved in development	2	0.0158036	#N/A	#N/A	#N/A					#N/A	LAMB2,NDN,
GO:0048870	cell motility	5	0.0261026	#N/A	#N/A	#N/A					#N/A	DOCK1,GAS8,LRP8,NDN,NRP2,
GO:0051674	localization of cell	5	0.0261026	#N/A	#N/A	#N/A					#N/A	DOCK1,GAS8,LRP8,NDN,NRP2,
GO:0007409	axonogenesis	4	0.0269099	#N/A	#N/A	#N/A	NOTCH1,		KLF7,	NOTCH1,	#N/A	KLF7,LAMB2,NDN,NOTCH1,
GO:0048812	neuron projection morphogenesis	4	0.0327299	#N/A	#N/A	#N/A	NOTCH1,		KLF7,	NOTCH1,	#N/A	KLF7,LAMB2,NDN,NOTCH1,
GO:0048675	axon extension	2	0.0352137	#N/A	#N/A	#N/A					#N/A	LAMB2,NDN,
GO:0048667	cell morphogenesis involved in neuron differentiation	4	0.035621	#N/A	#N/A	#N/A	NOTCH1,		KLF7,	NOTCH1,	#N/A	KLF7,LAMB2,NDN,NOTCH1,
GO:0030030	cell projection organization	5	0.0376544	#N/A	#N/A	#N/A	NOTCH1,		KLF7,	NOTCH1,	#N/A	KLF7,LAMB2,NDN,NOTCH1,TTC8,
GO:0048858	cell projection morphogenesis	4	0.0461788	#N/A	#N/A	#N/A	NOTCH1,		KLF7,	NOTCH1,	#N/A	KLF7,LAMB2,NDN,NOTCH1,
GO:0048588	developmental cell growth	2	0.0466789	#N/A	#N/A	#N/A					#N/A	LAMB2,NDN,

[truncated: 21 more sheets: Pattern-9, Pattern-10, Pattern-11, Pattern-12, Pattern-13, Pattern-15, Pattern-16, Pattern-17, Pattern-18, Pattern-19, Pattern-20, Pattern-21, Pattern-22, Pattern-23, Pattern-24, Pattern-25, Pattern-26, Pattern-27, Pattern-28, Pattern-29 …]
