# Supplementary material for: Dynamic Gene Regulatory Networks Drive Hematopoietic Specification and Differentiation
Source: Dev Cell. 2016 Mar 7;36(5):572–87. doi: 10.1016/j.devcel.2016.01.024 (PMC4780867; doi:10.1016/j.devcel.2016.01.024)
Supplement: Table S4. Enriched GO Terms of Genes with Constitutively Active Promoters, Related to Figures 2 and S2 [file mmc5.xlsx]

## Sheet: Intro
GO terms with significance of enrichment (p-val) <= 0.05
for the 10 clusters of genes whose promoters are "Active" in all cell lines

## Sheet: Clust1
Category	Term	Count	%	Pvalue	Benjamini	cell_differentiation_markers	cytokines	homeodomain_proteins	oncogenes	protein_kinases	transcription_factors	translocation_cancer_genes	tumor_suppressors	gene_names
GO:0007049	cell cycle	188	15.6667	9.48e-78	2.04e-74				CDK4,FOXO4,NPM1,TCF3,	ATM,AURKA,AURKB,BUB1B,CDC7,CDK1,CDK2,CDK4,CHEK1,CIT,GSG2,NEK2,PKMYT1,PLK1,SIK1,WEE1,	E2F3,E2F5,FOXO4,PMF1,SMARCB1,TCF3,TFDP1,TFDP2,TRIP13,UHRF1,	FOXO4,NPM1,TCF3,	ATM,BRCA1,BRCA2,BUB1B,FANCA,FANCD2,MEN1,MLH1,MSH2,PMS2,SMARCB1,	4632434I11RIK,4922501C03RIK,AHCTF1,AK1,AKAP8,ANLN,ASPM,ATM,AURKA,AURKB,AVPI1,BIRC5,BOD1,BRCA1,BRCA2,BUB1B,CASP8AP2,CCNA2,CCNB1,CCNB2,CCNE1,CCNE2,CCNF,CDC20,CDC23,CDC25A,CDC25B,CDC25C,CDC45,CDC6,CDC7,CDCA2,CDCA3,CDCA5,CDCA8,CDK1,CDK2,CDK2AP1,CDK4,CDKN3,CDT1,CENPE,CENPF,CENPH,CENPJ,CEP110,CEP120,CEP63,CHAF1A,CHAF1B,CHEK1,CHTF18,CIT,CKAP2,CKS1B,CKS2,CLSPN,CNTROB,CROCC,CUL7,DDX11,DLGAP5,DNAJC2,DSCC1,…
GO:0022403	cell cycle phase	124	10.3333	1.3e-61	1.4e-58				FOXO4,TCF3,	AURKB,BUB1B,CDK1,CDK2,CHEK1,CIT,NEK2,PLK1,WEE1,	E2F5,FOXO4,PMF1,TCF3,TFDP1,TRIP13,	FOXO4,TCF3,	BRCA2,BUB1B,FANCA,FANCD2,MLH1,PMS2,	4922501C03RIK,AHCTF1,AKAP8,ANLN,ASPM,AURKB,BIRC5,BOD1,BRCA2,BUB1B,CCNA2,CCNB1,CCNB2,CCNF,CDC20,CDC23,CDC25A,CDC25B,CDC25C,CDC6,CDCA2,CDCA3,CDCA5,CDCA8,CDK1,CDK2,CENPE,CENPF,CENPH,CENPJ,CEP120,CEP63,CHEK1,CIT,CKS2,DLGAP5,DNAJC2,DSN1,E2F5,ERCC6L,ESPL1,EXO1,FAM83D,FANCA,FANCD2,FBXO5,FOXO4,FZR1,H2AFX,HAUS1,HAUS4,HELLS,INCENP,KIF11,KIF18A,KIF20B,KNTC1,MAD1L1,MAD2L1,MAD2L2,MKI67,MLH1,MND1,MNS1,MRE11A,M…
GO:0022402	cell cycle process	135	11.25	2.46e-61	1.77e-58				FOXO4,NPM1,TCF3,	AURKB,BUB1B,CDK1,CDK2,CHEK1,CIT,NEK2,PLK1,WEE1,	E2F5,FOXO4,PMF1,TCF3,TFDP1,TRIP13,	FOXO4,NPM1,TCF3,	BRCA1,BRCA2,BUB1B,FANCA,FANCD2,MEN1,MLH1,MSH2,PMS2,	4632434I11RIK,4922501C03RIK,AHCTF1,AK1,AKAP8,ANLN,ASPM,AURKB,BIRC5,BOD1,BRCA1,BRCA2,BUB1B,CCNA2,CCNB1,CCNB2,CCNF,CDC20,CDC23,CDC25A,CDC25B,CDC25C,CDC6,CDCA2,CDCA3,CDCA5,CDCA8,CDK1,CDK2,CDKN3,CENPE,CENPF,CENPH,CENPJ,CEP120,CEP63,CHEK1,CIT,CKS2,CNTROB,DLGAP5,DNAJC2,DSN1,E2F5,ERCC6L,ESPL1,EXO1,FAM83D,FANCA,FANCD2,FBXO5,FOXO4,FZR1,H2AFX,HAUS1,HAUS4,HELLS,INCENP,KIF11,KIF18A,KIF20B,KNTC1,MAD1L1,MAD2L1…
GO:0006259	DNA metabolic process	138	11.5	7.16e-60	3.86e-57				SFPQ,TCF3,	ATM,CHEK1,	CTCF,GTF2H3,GTF2H4,HMGB2,MBD4,SSRP1,TCF3,TRIP13,UHRF1,	SFPQ,TCF3,	ATM,BLM,BRCA1,BRCA2,BRIP1,FANCA,FANCC,FANCD2,MLH1,MSH2,MSH6,MUTYH,PMS1,PMS2,RECQL4,	2210018M11RIK,APEX1,APEX2,ASF1A,ATM,BANF1,BARD1,BLM,BRCA1,BRCA2,BRIP1,CCNE1,CCNE2,CDC45,CDC6,CDT1,CHAF1A,CHAF1B,CHEK1,CHTF18,CLSPN,CRY2,CTCF,DFFB,DNA2,DNAJC2,DSCC1,DTL,EME1,ESCO2,EXO1,FAM175A,FANCA,FANCB,FANCC,FANCD2,FANCI,FANCM,FEN1,GEN1,GINS1,GTF2H3,GTF2H4,H2AFX,HELLS,HELQ,HMGB2,HMGN1,HSPA1L,HUS1,ING5,KIF22,LIG1,LIG3,LIN9,MBD4,MCM10,MCM2,MCM3,MCM4,MCM5,MCM6,MCM7,MCM8,MDC1,MLH1,MND1,MPHOSPH8,MRE…
GO:0000279	M phase	113	9.41667	6.53e-59	2.81e-56					AURKB,BUB1B,CDK1,CDK2,CIT,NEK2,PLK1,WEE1,	PMF1,TRIP13,		BRCA2,BUB1B,FANCA,FANCD2,MLH1,PMS2,	4922501C03RIK,AHCTF1,AKAP8,ANLN,ASPM,AURKB,BIRC5,BOD1,BRCA2,BUB1B,CCNA2,CCNB1,CCNB2,CCNF,CDC20,CDC23,CDC25A,CDC25B,CDC25C,CDC6,CDCA2,CDCA3,CDCA5,CDCA8,CDK1,CDK2,CENPE,CENPF,CENPH,CENPJ,CEP120,CEP63,CIT,CKS2,DLGAP5,DSN1,ERCC6L,ESPL1,EXO1,FAM83D,FANCA,FANCD2,FBXO5,FZR1,H2AFX,HAUS1,HAUS4,HELLS,INCENP,KIF11,KIF18A,KIF20B,KNTC1,MAD1L1,MAD2L1,MAD2L2,MKI67,MLH1,MND1,MNS1,MRE11A,NCAPD2,NCAPD3,NCAPG2,NCAP…
GO:0000278	mitotic cell cycle	95	7.91667	3.48e-48	1.25e-45				FOXO4,TCF3,	AURKA,AURKB,BUB1B,CDK1,CDK2,CHEK1,CIT,NEK2,PLK1,WEE1,	E2F5,FOXO4,PMF1,TCF3,TFDP1,	FOXO4,TCF3,	BUB1B,	4922501C03RIK,AHCTF1,AKAP8,ANLN,ASPM,AURKA,AURKB,BIRC5,BOD1,BUB1B,CCNA2,CCNB1,CCNB2,CCNF,CDC20,CDC23,CDC25A,CDC25B,CDC25C,CDC6,CDCA2,CDCA3,CDCA5,CDCA8,CDK1,CDK2,CENPE,CENPF,CENPH,CEP63,CHEK1,CIT,DLGAP5,DNAJC2,DSN1,E2F5,ERCC6L,FAM83D,FBXO5,FOXO4,FZR1,HAUS1,HAUS4,HELLS,INCENP,KIF11,KIF18A,KIF20B,KNTC1,MAD1L1,MAD2L1,MAD2L2,MTBP,NCAPD2,NCAPD3,NCAPG2,NCAPH,NDC80,NDE1,NEK2,NSL1,NUF2,NUP37,NUP43,PDS5B,P…
GO:0006396	RNA processing	126	10.5	1.45e-47	4.47e-45				SFPQ,	SRPK1,	SART3,	SFPQ,	MLH1,	ADAT1,CELF1,CPSF4,CPSF6,DBR1,DDX20,DGCR8,DHX15,DIMT1,DIS3,DKC1,EBNA1BP2,EMG1,ERI1,EXOSC2,EXOSC3,EXOSC6,EXOSC7,EXOSC8,FBL,FTSJ3,GAR1,GEMIN6,GEMIN8,GM5643,GM6793,HNRNPC,HNRNPH1,HNRNPM,INTS2,INTS5,INTS7,INTS8,ISY1,JMJD6,KHSRP,KRR1,LARP7,LIN28B,LSM2,LSM3,LSM4,LSM5,LSM6,LUC7L3,MAGOH,METTL1,MLH1,NAA38,NAF1,NOB1,NOP10,NOP2,NPM3-PS1,NSUN2,NUDT21,PA2G4,PABPN1,PDCD11,PHF5A,PNN,POP1,POP5,PPIE,PPIH,PPIL1,PPP…
GO:0000087	M phase of mitotic cell cycle	82	6.83333	1.01e-44	2.71e-42					AURKB,BUB1B,CDK1,CDK2,CIT,NEK2,PLK1,WEE1,	PMF1,		BUB1B,	4922501C03RIK,AHCTF1,AKAP8,ANLN,ASPM,AURKB,BIRC5,BOD1,BUB1B,CCNA2,CCNB1,CCNB2,CCNF,CDC20,CDC23,CDC25A,CDC25B,CDC25C,CDC6,CDCA2,CDCA3,CDCA5,CDCA8,CDK1,CDK2,CENPE,CENPF,CENPH,CEP63,CIT,DLGAP5,DSN1,ERCC6L,FAM83D,FBXO5,FZR1,HAUS1,HAUS4,HELLS,INCENP,KIF11,KIF18A,KIF20B,KNTC1,MAD1L1,MAD2L1,MAD2L2,NCAPD2,NCAPD3,NCAPG2,NCAPH,NDC80,NDE1,NEK2,NSL1,NUF2,NUP37,NUP43,PDS5B,PLK1,PMF1,RAN,RCC1,RCC2,RUVBL1,SAC3D…
GO:0000280	nuclear division	80	6.66667	1.81e-43	4.33e-41					AURKB,BUB1B,CDK1,CDK2,CIT,NEK2,PLK1,WEE1,	PMF1,		BUB1B,	4922501C03RIK,AHCTF1,AKAP8,ANLN,ASPM,AURKB,BIRC5,BOD1,BUB1B,CCNA2,CCNB1,CCNB2,CCNF,CDC20,CDC23,CDC25A,CDC25B,CDC25C,CDC6,CDCA2,CDCA3,CDCA5,CDCA8,CDK1,CDK2,CENPE,CENPH,CEP63,CIT,DSN1,ERCC6L,FAM83D,FBXO5,FZR1,HAUS1,HAUS4,HELLS,INCENP,KIF11,KIF18A,KIF20B,KNTC1,MAD1L1,MAD2L1,MAD2L2,NCAPD2,NCAPD3,NCAPG2,NCAPH,NDC80,NDE1,NEK2,NSL1,NUF2,NUP37,NUP43,PDS5B,PLK1,PMF1,RAN,RCC1,RCC2,RUVBL1,SAC3D1,SEH1L,SGOL1…
GO:0007067	mitosis	80	6.66667	1.81e-43	4.33e-41					AURKB,BUB1B,CDK1,CDK2,CIT,NEK2,PLK1,WEE1,	PMF1,		BUB1B,	4922501C03RIK,AHCTF1,AKAP8,ANLN,ASPM,AURKB,BIRC5,BOD1,BUB1B,CCNA2,CCNB1,CCNB2,CCNF,CDC20,CDC23,CDC25A,CDC25B,CDC25C,CDC6,CDCA2,CDCA3,CDCA5,CDCA8,CDK1,CDK2,CENPE,CENPH,CEP63,CIT,DSN1,ERCC6L,FAM83D,FBXO5,FZR1,HAUS1,HAUS4,HELLS,INCENP,KIF11,KIF18A,KIF20B,KNTC1,MAD1L1,MAD2L1,MAD2L2,NCAPD2,NCAPD3,NCAPG2,NCAPH,NDC80,NDE1,NEK2,NSL1,NUF2,NUP37,NUP43,PDS5B,PLK1,PMF1,RAN,RCC1,RCC2,RUVBL1,SAC3D1,SEH1L,SGOL1…
GO:0048285	organelle fission	80	6.66667	4.51e-42	9.73e-40					AURKB,BUB1B,CDK1,CDK2,CIT,NEK2,PLK1,WEE1,	PMF1,		BUB1B,	4922501C03RIK,AHCTF1,AKAP8,ANLN,ASPM,AURKB,BIRC5,BOD1,BUB1B,CCNA2,CCNB1,CCNB2,CCNF,CDC20,CDC23,CDC25A,CDC25B,CDC25C,CDC6,CDCA2,CDCA3,CDCA5,CDCA8,CDK1,CDK2,CENPE,CENPH,CEP63,CIT,DSN1,ERCC6L,FAM83D,FBXO5,FZR1,HAUS1,HAUS4,HELLS,INCENP,KIF11,KIF18A,KIF20B,KNTC1,MAD1L1,MAD2L1,MAD2L2,NCAPD2,NCAPD3,NCAPG2,NCAPH,NDC80,NDE1,NEK2,NSL1,NUF2,NUP37,NUP43,PDS5B,PLK1,PMF1,RAN,RCC1,RCC2,RUVBL1,SAC3D1,SEH1L,SGOL1…
GO:0051301	cell division	95	7.91667	4.59e-42	8.98e-40				CDK4,	AURKB,BUB1B,CDC7,CDK1,CDK2,CDK4,CIT,NEK2,PLK1,WEE1,	PMF1,		BRCA2,BUB1B,	4922501C03RIK,AHCTF1,ANLN,ASPM,AURKB,BIRC5,BOD1,BRCA2,BUB1B,CCNA2,CCNB1,CCNB2,CCNE1,CCNE2,CCNF,CDC20,CDC23,CDC25A,CDC25B,CDC25C,CDC45,CDC6,CDC7,CDCA2,CDCA3,CDCA5,CDCA7,CDCA8,CDK1,CDK2,CDK4,CENPE,CENPH,CEP110,CEP63,CIT,CKS1B,CKS2,CNTROB,DSN1,ERCC6L,FAM83D,FBXO5,FZR1,HAUS1,HAUS4,HELLS,INCENP,KIF11,KIF20B,KNTC1,LIG1,LIG3,MAD1L1,MAD2L1,MAD2L2,MCM5,NCAPD2,NCAPD3,NCAPG2,NCAPH,NDC80,NDE1,NEK2,NSL1,NUF2,…
GO:0006281	DNA repair	82	6.83333	1.69e-39	3.04e-37				SFPQ,	ATM,CHEK1,	GTF2H3,GTF2H4,HMGB2,MBD4,SSRP1,TRIP13,UHRF1,	SFPQ,	ATM,BLM,BRCA1,BRCA2,BRIP1,FANCA,FANCC,FANCD2,MLH1,MSH2,MSH6,MUTYH,PMS1,PMS2,	2210018M11RIK,APEX1,APEX2,ASF1A,ATM,BARD1,BLM,BRCA1,BRCA2,BRIP1,CHAF1A,CHAF1B,CHEK1,CLSPN,CRY2,DNA2,EME1,ESCO2,EXO1,FAM175A,FANCA,FANCB,FANCC,FANCD2,FANCI,FANCM,FEN1,GEN1,GTF2H3,GTF2H4,H2AFX,HMGB2,HMGN1,HSPA1L,HUS1,KIF22,LIG1,LIG3,MBD4,MDC1,MLH1,MRE11A,MSH2,MSH3,MSH6,MUTYH,NUDT1,PARP1,PARP2,PMS1,PMS2,POLA1,POLD1,POLE,POLQ,PRPF19,RAD1,RAD18,RAD50,RAD51,RAD51AP1,RAD54B,RAD54L,RPA1,RTEL1,RUVBL2,SETX…
GO:0006974	response to DNA damage stimulus	89	7.41667	4.73e-36	7.84e-34		MIF,		FOXO4,SFPQ,	ATM,CDK1,CHEK1,	FOXO4,GTF2H3,GTF2H4,HMGB2,MBD4,SSRP1,TRIP13,UHRF1,	FOXO4,SFPQ,	ATM,BLM,BRCA1,BRCA2,BRIP1,FANCA,FANCC,FANCD2,MLH1,MSH2,MSH6,MUTYH,PMS1,PMS2,	2210018M11RIK,APEX1,APEX2,ASF1A,ATAD5,ATM,BARD1,BLM,BRCA1,BRCA2,BRIP1,CDK1,CEP63,CHAF1A,CHAF1B,CHEK1,CLSPN,CRY2,DNA2,DTL,EME1,ESCO2,EXO1,FAM175A,FANCA,FANCB,FANCC,FANCD2,FANCI,FANCM,FEN1,FOXO4,GEN1,GTF2H3,GTF2H4,H2AFX,HMGB2,HMGN1,HSPA1L,HUS1,KIF22,LIG1,LIG3,MBD4,MDC1,MIF,MLH1,MRE11A,MSH2,MSH3,MSH6,MUTYH,NUDT1,PARP1,PARP2,PMS1,PMS2,POLA1,POLD1,POLE,POLQ,PRPF19,RAD1,RAD18,RAD50,RAD51,RAD51AP1,RAD54…
GO:0051276	chromosome organization	106	8.83333	8.57e-36	1.32e-33				SET,SUZ12,TCF3,	CIT,GSG2,NEK2,	CBX1,CBX3,CBX5,CHD1,CTCF,EZH2,HDAC1,HDAC2,KAT2A,PCGF2,SMARCB1,SMARCC1,SMARCE1,TCF3,	SET,SUZ12,TCF3,	BLM,BRCA2,FANCD2,MEN1,SMARCB1,	2210018M11RIK,2410016O06RIK,ACTL6A,AKAP8,ASF1A,ASF1B,BLM,BRCA2,BRD8,CARM1,CBX1,CBX3,CBX5,CDCA5,CENPA,CENPH,CHD1,CHD7,CIT,CTCF,EZH2,FAM175A,FANCD2,GM13034,GSG2,H2AFV,H2AFX,H2AFZ,HAT1,HDAC1,HDAC2,HELLS,HIST1H1A,HIST1H1B,HIST1H1D,HIST1H1E,HIST1H2AE,HIST1H2AF,HIST1H2AK,HIST1H2BB,HIST1H2BF,HIST1H2BG,HIST1H2BH,HIST1H2BK,HIST1H2BM,HIST1H3G,HIST2H2AB,HIST2H2AC,HIST2H2BE,HIST2H3C2,HIST3H2A,HIST4H4,HMGN1,H…
GO:0022613	ribonucleoprotein complex biogenesis	58	4.83333	1.3e-31	1.87e-29				NPM1,		RRN3,ZNHIT6,	NPM1,		2410016O06RIK,BMS1,BRIX1,BYSL,CELF1,DIMT1,DIS3,DKC1,EBNA1BP2,EMG1,ERI1,EXOSC2,EXOSC3,EXOSC6,EXOSC7,EXOSC8,FBL,FTSJ3,GAR1,GEMIN6,GEMIN8,GTPBP10,GTPBP4,ISG20L2,KRR1,LSM2,LSM6,MRTO4,NAF1,NIP7,NOB1,NOP10,NOP2,NOP56,NOP58,NPM1,NPM3-PS1,PA2G4,PDCD11,POP5,PRMT5,PTBP2,RCL1,RPF1,RRN3,RRP1B,RRP9,RRS1,RSL24D1,SDAD1,SMN1,SURF6,TSR1,TSR2,UTP18,WDR3,WDR36,ZNHIT6,
GO:0042254	ribosome biogenesis	51	4.25	1.26e-29	1.7e-27				NPM1,		RRN3,ZNHIT6,	NPM1,		2410016O06RIK,BMS1,BRIX1,BYSL,DIMT1,DIS3,DKC1,EBNA1BP2,EMG1,ERI1,EXOSC2,EXOSC3,EXOSC6,EXOSC7,EXOSC8,FBL,FTSJ3,GAR1,GTPBP10,GTPBP4,ISG20L2,KRR1,LSM6,MRTO4,NAF1,NIP7,NOB1,NOP10,NOP2,NOP56,NOP58,NPM1,NPM3-PS1,PA2G4,PDCD11,POP5,RCL1,RPF1,RRN3,RRP1B,RRP9,RRS1,RSL24D1,SDAD1,SURF6,TSR1,TSR2,UTP18,WDR3,WDR36,ZNHIT6,
GO:0006260	DNA replication	57	4.75	7.85e-28	9.96e-26						SSRP1,		BLM,BRCA1,BRCA2,	BLM,BRCA1,BRCA2,CCNE1,CCNE2,CDC45,CDC6,CDT1,CHAF1A,CHAF1B,CHTF18,DNA2,DNAJC2,DSCC1,DTL,FEN1,GINS1,ING5,LIG1,LIG3,LIN9,MCM10,MCM2,MCM3,MCM4,MCM5,MCM6,MCM7,MCM8,NASP,PEO1,POLA1,POLA2,POLD1,POLD2,POLD3,POLE,POLE2,POLQ,PRIM2,RAD51,RBBP4,RBBP7,RFC3,RFC4,RFC5,RPA1,RPA2,RPA3,RRM1,RRM2,SIN3A,SSRP1,TERF1,TIPIN,TK1,TOP3A,
GO:0034470	ncRNA processing	56	4.66667	6.26e-26	7.49e-24									ADAT1,DGCR8,DIMT1,DIS3,DKC1,EBNA1BP2,EMG1,ERI1,EXOSC2,EXOSC3,EXOSC6,EXOSC7,EXOSC8,FBL,FTSJ3,GAR1,INTS2,INTS5,INTS7,INTS8,KRR1,LIN28B,LSM6,METTL1,NAF1,NOB1,NOP10,NOP2,NPM3-PS1,NSUN2,PA2G4,PDCD11,POP1,POP5,PUS7L,QTRT1,QTRTD1,RCL1,RPF1,RPP30,RPP40,RRP1B,RRP9,SRRT,TRMT11,TRMT6,TRUB1,TSEN2,TSEN34,TSR2,TYW3,UTP18,WDR3,WDR36,WDR4,ZCCHC11,
GO:0033554	cellular response to stress	91	7.58333	1.96e-25	2.22e-23		MIF,		FOXO4,SFPQ,	ATM,CDK1,CHEK1,	FOXO4,GTF2H3,GTF2H4,HMGB2,MBD4,SSRP1,TRIP13,UHRF1,	FOXO4,SFPQ,	ATM,BLM,BRCA1,BRCA2,BRIP1,FANCA,FANCC,FANCD2,MLH1,MSH2,MSH6,MUTYH,PMS1,PMS2,	2210018M11RIK,APEX1,APEX2,ASF1A,ATAD5,ATM,BARD1,BLM,BRCA1,BRCA2,BRIP1,CDK1,CEP63,CHAF1A,CHAF1B,CHEK1,CLSPN,CRY2,DHX9,DNA2,DTL,EME1,ESCO2,EXO1,FAM175A,FANCA,FANCB,FANCC,FANCD2,FANCI,FANCM,FEN1,FOXO4,GEN1,GTF2H3,GTF2H4,H2AFX,HMGB2,HMGN1,HSPA1L,HUS1,KIF22,LIG1,LIG3,MBD4,MDC1,MIF,MLH1,MRE11A,MSH2,MSH3,MSH6,MUTYH,NUDT1,PARP1,PARP2,PMS1,PMS2,POLA1,POLD1,POLE,POLQ,PRPF19,RAD1,RAD18,RAD50,RAD51,RAD51AP1,…
GO:0008380	RNA splicing	62	5.16667	5.55e-25	5.98e-23				SFPQ,	SRPK1,		SFPQ,		CELF1,DBR1,DDX20,DHX15,GEMIN6,GEMIN8,GM5643,GM6793,HNRNPC,HNRNPH1,HNRNPM,ISY1,JMJD6,KHSRP,LSM2,LSM3,LSM4,LSM5,LSM6,LUC7L3,MAGOH,NAA38,PHF5A,PNN,PPIE,PPIH,PPIL1,PPP1R8,PPWD1,PRMT5,PRPF19,PRPF3,PRPF4,PTBP1,PTBP2,RBM15B,RBM28,RNPS1,SF3A1,SF3A3,SF3B3,SFPQ,SKIV2L2,SMN1,SNRNP40,SNRNP70,SNRPA,SNRPA1,SNRPD1,SNRPD3,SNRPE,SNRPF,SNRPG,SRPK1,TARDBP,THOC3,TRA2B,TSEN2,TSEN34,U2AF1,USP39,ZCCHC8,
GO:0006397	mRNA processing	70	5.83333	4.13e-24	4.24e-22				SFPQ,	SRPK1,		SFPQ,	MLH1,	CELF1,CPSF4,CPSF6,DBR1,DDX20,DHX15,GEMIN6,GEMIN8,GM5643,GM6793,HNRNPC,HNRNPH1,HNRNPM,ISY1,JMJD6,KHSRP,LSM2,LSM3,LSM4,LSM5,LSM6,LUC7L3,MAGOH,MLH1,NAA38,NUDT21,PABPN1,PHF5A,PNN,PPIE,PPIH,PPIL1,PPP1R8,PPWD1,PRMT5,PRPF19,PRPF3,PRPF4,PTBP1,PTBP2,RBM15B,RBM25,RBM28,RNPS1,SF3A1,SF3A3,SF3B3,SFPQ,SKIV2L2,SLBP,SMN1,SNRNP40,SNRNP70,SNRPA,SNRPA1,SNRPD1,SNRPD3,SNRPE,SNRPF,SNRPG,SRPK1,TARDBP,THOC3,TRA2B,TSEN2,…
GO:0016071	mRNA metabolic process	75	6.25	1.05e-23	1.03e-21				SFPQ,	SRPK1,		SFPQ,	MLH1,	CELF1,CPSF4,CPSF6,DBR1,DCPS,DDX20,DHX15,ELAVL1,GEMIN6,GEMIN8,GM5643,GM6793,HNRNPC,HNRNPD,HNRNPH1,HNRNPM,HNRPDL,ISY1,JMJD6,KHSRP,LSM2,LSM3,LSM4,LSM5,LSM6,LUC7L3,MAGOH,MLH1,NAA38,NUDT21,PABPN1,PHF5A,PNN,PPIE,PPIH,PPIL1,PPP1R8,PPWD1,PRMT5,PRPF19,PRPF3,PRPF4,PTBP1,PTBP2,RBM15B,RBM25,RBM28,RNPS1,SF3A1,SF3A3,SF3B3,SFPQ,SKIV2L2,SLBP,SMG5,SMN1,SNRNP40,SNRNP70,SNRPA,SNRPA1,SNRPD1,SNRPD3,SNRPE,SNRPF,SNRPG,…
GO:0034660	ncRNA metabolic process	60	5	2.98e-23	2.79e-21									AARS2,ADAT1,DIMT1,DIS3,DKC1,EBNA1BP2,EMG1,ERI1,EXOSC2,EXOSC3,EXOSC6,EXOSC7,EXOSC8,FBL,FTSJ3,GAR1,INTS2,INTS5,INTS7,INTS8,KARS,KHSRP,KRR1,LIN28B,LSM6,METTL1,NAF1,NOB1,NOP10,NOP2,NPM3-PS1,NSUN2,PA2G4,PDCD11,POP1,POP5,PUS7L,QTRT1,QTRTD1,RCL1,RPF1,RPP30,RPP40,RRP1B,RRP9,SARS2,TRMT11,TRMT6,TRUB1,TSEN2,TSEN34,TSR2,TYW3,UTP18,VARS,WDR3,WDR36,WDR4,YARS2,ZCCHC11,
GO:0006325	chromatin organization	74	6.16667	7.35e-22	6.6e-20				SET,SUZ12,TCF3,	GSG2,	CBX1,CBX3,CBX5,CHD1,CTCF,EZH2,HDAC1,HDAC2,KAT2A,PCGF2,SMARCB1,SMARCC1,SMARCE1,TCF3,	SET,SUZ12,TCF3,	MEN1,SMARCB1,	2210018M11RIK,2410016O06RIK,ACTL6A,ASF1A,ASF1B,BRD8,CARM1,CBX1,CBX3,CBX5,CENPA,CHD1,CHD7,CTCF,EZH2,FAM175A,GM13034,GSG2,H2AFV,H2AFX,H2AFZ,HAT1,HDAC1,HDAC2,HELLS,HIST1H1A,HIST1H1B,HIST1H1D,HIST1H1E,HIST1H2AE,HIST1H2AF,HIST1H2AK,HIST1H2BB,HIST1H2BF,HIST1H2BG,HIST1H2BH,HIST1H2BK,HIST1H2BM,HIST1H3G,HIST2H2AB,HIST2H2AC,HIST2H2BE,HIST2H3C2,HIST3H2A,HIST4H4,HMGN1,ING5,JMJD6,KAT2A,KDM1A,KDM2B,KDM5B,MCM2,…
GO:0006323	DNA packaging	41	3.41667	1.37e-21	1.18e-19				SET,		SMARCC1,	SET,		AKAP8,ASF1A,ASF1B,CDCA5,CENPA,H2AFV,H2AFX,H2AFZ,HELLS,HIST1H1A,HIST1H1B,HIST1H1D,HIST1H1E,HIST1H2AE,HIST1H2AF,HIST1H2AK,HIST1H2BB,HIST1H2BF,HIST1H2BG,HIST1H2BH,HIST1H2BK,HIST1H2BM,HIST1H3G,HIST2H2AB,HIST2H2AC,HIST2H2BE,HIST2H3C2,HIST3H2A,HIST4H4,MCM2,NAP1L1,NCAPD2,NCAPD3,NCAPG2,NCAPH,SET,SMARCC1,SMC2,SMC4,SUV39H1,TOP2A,
GO:0007059	chromosome segregation	33	2.75	2.63e-21	2.18e-19					CIT,NEK2,SRPK1,	CTCF,PMF1,		MLH1,	AKAP8,BIRC5,CDCA5,CENPE,CENPF,CENPH,CIT,CTCF,DSN1,EBNA1BP2,ESPL1,INCENP,KIF18A,MAD2L1,MLH1,NCAPD3,NDC80,NEK2,NSL1,NUF2,NUP37,NUP43,PDS5B,PMF1,RAD51C,SEH1L,SGOL1,SGOL2,SKA1,SMC4,SPC25,SRPK1,TOP2A,
GO:0034621	cellular macromolecular complex subunit organization	61	5.08333	2.04e-19	1.63e-17				SET,		TFAM,	SET,	MLH1,	AGRN,AHCTF1,ASF1A,ASF1B,CELF1,CENPA,CENPH,CSE1L,FBXO5,FKBP4,GEMIN6,GEMIN8,H2AFV,H2AFX,H2AFZ,HELLS,HIST1H1A,HIST1H1B,HIST1H1D,HIST1H1E,HIST1H2AE,HIST1H2AF,HIST1H2AK,HIST1H2BB,HIST1H2BF,HIST1H2BG,HIST1H2BH,HIST1H2BK,HIST1H2BM,HIST1H3G,HIST2H2AB,HIST2H2AC,HIST2H2BE,HIST2H3C2,HIST3H2A,HIST4H4,IPO5,KIF18A,KPNB1,LSM2,MCM2,MLH1,MSTO1,NAP1L1,NASP,NIP7,PRMT5,PSMG1,PSMG2,PTBP2,SEH1L,SET,SMN1,STMN1,SURF6,TF…
GO:0006333	chromatin assembly or disassembly	40	3.33333	3.07e-19	2.36e-17				SET,		CBX1,CBX3,CBX5,CHD1,SMARCC1,	SET,		ASF1A,ASF1B,CBX1,CBX3,CBX5,CENPA,CHD1,CHD7,GM13034,H2AFV,H2AFX,H2AFZ,HELLS,HIST1H1A,HIST1H1B,HIST1H1D,HIST1H1E,HIST1H2AE,HIST1H2AF,HIST1H2AK,HIST1H2BB,HIST1H2BF,HIST1H2BG,HIST1H2BH,HIST1H2BK,HIST1H2BM,HIST1H3G,HIST2H2AB,HIST2H2AC,HIST2H2BE,HIST2H3C2,HIST3H2A,HIST4H4,MCM2,MPHOSPH8,NAP1L1,SET,SMARCC1,SUV39H1,SUV39H2,
GO:0006310	DNA recombination	33	2.75	1.08e-18	8.01e-17				TCF3,		TCF3,TRIP13,	TCF3,	BLM,BRCA2,MLH1,MSH2,MSH6,PMS2,RECQL4,	BANF1,BLM,BRCA2,EME1,EXO1,H2AFX,HUS1,LIG1,LIG3,MLH1,MND1,MSH2,MSH3,MSH6,PMS2,PSMC3IP,RAD51,RAD51AP1,RAD51C,RAD54B,RAD54L,RECQL4,RPA1,RUVBL1,RUVBL2,SMC5,SMC6,TCF3,TOPBP1,TRIP13,UNG,XRCC2,XRCC6,
GO:0034622	cellular macromolecular complex assembly	56	4.66667	1.26e-18	9.02e-17				SET,		TFAM,	SET,	MLH1,	AGRN,AHCTF1,ASF1A,ASF1B,CELF1,CENPA,CSE1L,FBXO5,FKBP4,GEMIN6,GEMIN8,H2AFV,H2AFX,H2AFZ,HELLS,HIST1H1A,HIST1H1B,HIST1H1D,HIST1H1E,HIST1H2AE,HIST1H2AF,HIST1H2AK,HIST1H2BB,HIST1H2BF,HIST1H2BG,HIST1H2BH,HIST1H2BK,HIST1H2BM,HIST1H3G,HIST2H2AB,HIST2H2AC,HIST2H2BE,HIST2H3C2,HIST3H2A,HIST4H4,IPO5,KPNB1,LSM2,MCM2,MLH1,MSTO1,NAP1L1,NIP7,PRMT5,PSMG1,PSMG2,PTBP2,SET,SMN1,SURF6,TFAM,TNPO1,TSR1,TUBB5,TUBE1,XPO7,
GO:0006364	rRNA processing	32	2.66667	7.13e-18	4.96e-16									DIMT1,DIS3,DKC1,EBNA1BP2,EMG1,ERI1,EXOSC2,EXOSC3,EXOSC6,EXOSC7,EXOSC8,FBL,FTSJ3,GAR1,KRR1,LSM6,NAF1,NOB1,NOP10,NOP2,NPM3-PS1,PA2G4,PDCD11,POP5,RCL1,RPF1,RRP1B,RRP9,TSR2,UTP18,WDR3,WDR36,
GO:0016072	rRNA metabolic process	32	2.66667	1.14e-17	7.66e-16									DIMT1,DIS3,DKC1,EBNA1BP2,EMG1,ERI1,EXOSC2,EXOSC3,EXOSC6,EXOSC7,EXOSC8,FBL,FTSJ3,GAR1,KRR1,LSM6,NAF1,NOB1,NOP10,NOP2,NPM3-PS1,PA2G4,PDCD11,POP5,RCL1,RPF1,RRP1B,RRP9,TSR2,UTP18,WDR3,WDR36,
GO:0043933	macromolecular complex subunit organization	73	6.08333	2.63e-17	1.71e-15				NPM1,SET,TRIM24,	TRIM24,	GTF2E1,RRN3,TAF4B,TAF7,TBP,TFAM,TRIM24,	NPM1,SET,TRIM24,	MLH1,	AGRN,AHCTF1,ASF1A,ASF1B,ATL2,CELF1,CENPA,CENPH,CSE1L,DCTPP1,FBXO5,FKBP4,GEMIN6,GEMIN8,GTF2E1,H2AFV,H2AFX,H2AFZ,HELLS,HIST1H1A,HIST1H1B,HIST1H1D,HIST1H1E,HIST1H2AE,HIST1H2AF,HIST1H2AK,HIST1H2BB,HIST1H2BF,HIST1H2BG,HIST1H2BH,HIST1H2BK,HIST1H2BM,HIST1H3G,HIST2H2AB,HIST2H2AC,HIST2H2BE,HIST2H3C2,HIST3H2A,HIST4H4,IPO5,KIF18A,KPNB1,LSM2,MCM2,MLH1,MSTO1,NAP1L1,NASP,NIP7,NPM1,PDSS1,PRMT5,PSMG1,PSMG2,PTBP2…
GO:0065003	macromolecular complex assembly	68	5.66667	3.12e-16	2.11e-14				NPM1,SET,TRIM24,	TRIM24,	GTF2E1,RRN3,TAF4B,TAF7,TBP,TFAM,TRIM24,	NPM1,SET,TRIM24,	MLH1,	AGRN,AHCTF1,ASF1A,ASF1B,ATL2,CELF1,CENPA,CSE1L,DCTPP1,FBXO5,FKBP4,GEMIN6,GEMIN8,GTF2E1,H2AFV,H2AFX,H2AFZ,HELLS,HIST1H1A,HIST1H1B,HIST1H1D,HIST1H1E,HIST1H2AE,HIST1H2AF,HIST1H2AK,HIST1H2BB,HIST1H2BF,HIST1H2BG,HIST1H2BH,HIST1H2BK,HIST1H2BM,HIST1H3G,HIST2H2AB,HIST2H2AC,HIST2H2BE,HIST2H3C2,HIST3H2A,HIST4H4,IPO5,KPNB1,LSM2,MCM2,MLH1,MSTO1,NAP1L1,NIP7,NPM1,PDSS1,PRMT5,PSMG1,PSMG2,PTBP2,RRM1,RRM2,RRN3,SE…
GO:0031497	chromatin assembly	30	2.5	1.18e-15	7.52e-14				SET,			SET,		ASF1A,ASF1B,CENPA,H2AFV,H2AFX,H2AFZ,HELLS,HIST1H1A,HIST1H1B,HIST1H1D,HIST1H1E,HIST1H2AE,HIST1H2AF,HIST1H2AK,HIST1H2BB,HIST1H2BF,HIST1H2BG,HIST1H2BH,HIST1H2BK,HIST1H2BM,HIST1H3G,HIST2H2AB,HIST2H2AC,HIST2H2BE,HIST2H3C2,HIST3H2A,HIST4H4,MCM2,NAP1L1,SET,
GO:0065004	protein-DNA complex assembly	30	2.5	1.84e-15	1.13e-13				SET,			SET,		ASF1A,ASF1B,CENPA,H2AFV,H2AFX,H2AFZ,HELLS,HIST1H1A,HIST1H1B,HIST1H1D,HIST1H1E,HIST1H2AE,HIST1H2AF,HIST1H2AK,HIST1H2BB,HIST1H2BF,HIST1H2BG,HIST1H2BH,HIST1H2BK,HIST1H2BM,HIST1H3G,HIST2H2AB,HIST2H2AC,HIST2H2BE,HIST2H3C2,HIST3H2A,HIST4H4,MCM2,NAP1L1,SET,
GO:0034728	nucleosome organization	30	2.5	1.84e-15	1.13e-13				SET,			SET,		ASF1A,ASF1B,CENPA,H2AFV,H2AFX,H2AFZ,HIST1H1A,HIST1H1B,HIST1H1D,HIST1H1E,HIST1H2AE,HIST1H2AF,HIST1H2AK,HIST1H2BB,HIST1H2BF,HIST1H2BG,HIST1H2BH,HIST1H2BK,HIST1H2BM,HIST1H3G,HIST2H2AB,HIST2H2AC,HIST2H2BE,HIST2H3C2,HIST3H2A,HIST4H4,MCM2,NAP1L1,NASP,SET,
GO:0007051	spindle organization	19	1.58333	3.68e-15	2.13e-13								MLH1,	CENPJ,CEP120,CEP63,ESPL1,FBXO5,HAUS1,HAUS4,MLH1,NDC80,PCNT,RANBP1,SAC3D1,SMC3,SPC25,STMN1,TACC3,TPX2,TUBB5,VMN2R54,
GO:0006334	nucleosome assembly	29	2.41667	4.82e-15	2.71e-13				SET,			SET,		ASF1A,ASF1B,CENPA,H2AFV,H2AFX,H2AFZ,HIST1H1A,HIST1H1B,HIST1H1D,HIST1H1E,HIST1H2AE,HIST1H2AF,HIST1H2AK,HIST1H2BB,HIST1H2BF,HIST1H2BG,HIST1H2BH,HIST1H2BK,HIST1H2BM,HIST1H3G,HIST2H2AB,HIST2H2AC,HIST2H2BE,HIST2H3C2,HIST3H2A,HIST4H4,MCM2,NAP1L1,SET,
GO:0006261	DNA-dependent DNA replication	19	1.58333	4.25e-13	2.35e-11								BRCA2,	BRCA2,CCNE1,CCNE2,CDC45,DNA2,MCM2,MCM3,MCM4,MCM5,MCM6,MCM7,PEO1,POLA1,POLD1,POLE2,PRIM2,RAD51,TIPIN,TOP3A,
GO:0000226	microtubule cytoskeleton organization	32	2.66667	3.28e-12	1.77e-10				FGFR1OP,NPM1,			FGFR1OP,NPM1,	BRCA1,MLH1,	BIRC5,BRCA1,CENPE,CENPJ,CEP120,CEP63,CNTROB,CROCC,ESPL1,FBXO5,FGFR1OP,HAUS1,HAUS4,KIF11,KIF18A,MLH1,NDC80,NDE1,NPM1,NUF2,PCNT,PSRC1,RANBP1,SAC3D1,SEH1L,SMC3,SPC25,STMN1,TACC3,TPX2,TUBB5,VMN2R54,
GO:0051327	M phase of meiotic cell cycle	28	2.33333	7.26e-12	3.82e-10					NEK2,	TRIP13,		BRCA2,FANCA,FANCD2,MLH1,PMS2,	BRCA2,CDC25B,CKS2,ESPL1,EXO1,FANCA,FANCD2,FBXO5,H2AFX,MKI67,MLH1,MND1,MNS1,MRE11A,NEK2,PMS2,PSMC3IP,RAD50,RAD51,RAD51C,RPA1,SGOL1,SGOL2,SMC3,SPIN1,SUV39H2,TOPBP1,TRIP13,
GO:0007126	meiosis	28	2.33333	7.26e-12	3.82e-10					NEK2,	TRIP13,		BRCA2,FANCA,FANCD2,MLH1,PMS2,	BRCA2,CDC25B,CKS2,ESPL1,EXO1,FANCA,FANCD2,FBXO5,H2AFX,MKI67,MLH1,MND1,MNS1,MRE11A,NEK2,PMS2,PSMC3IP,RAD50,RAD51,RAD51C,RPA1,SGOL1,SGOL2,SMC3,SPIN1,SUV39H2,TOPBP1,TRIP13,
GO:0051321	meiotic cell cycle	28	2.33333	1.31e-11	6.72e-10					NEK2,	TRIP13,		BRCA2,FANCA,FANCD2,MLH1,PMS2,	BRCA2,CDC25B,CKS2,ESPL1,EXO1,FANCA,FANCD2,FBXO5,H2AFX,MKI67,MLH1,MND1,MNS1,MRE11A,NEK2,PMS2,PSMC3IP,RAD50,RAD51,RAD51C,RPA1,SGOL1,SGOL2,SMC3,SPIN1,SUV39H2,TOPBP1,TRIP13,
GO:0006350	transcription	184	15.3333	1.93e-10	9.67e-09		HDGF,	PBX3,	FOXO4,PSIP1,SFPQ,SUZ12,TCF3,TRIM24,TRIM27,	TRIM24,TRIM28,	ANP32A,ARID3B,CBX3,CEBPZ,CNOT3,CSDA,CTCF,E2F3,E2F5,EZH2,FOXO4,FUBP1,GTF2E1,GTF2H3,GTF2H4,GTF3C5,HDAC1,HDAC2,HIC2,ILF2,ILF3,KAT2A,KLF11,KLF16,MED7,MXD3,MYBBP1A,MYBL2,MYCBP,NFYB,NKRF,PBX3,PCGF2,PMF1,PSIP1,RFX3,RRN3,SMAD3,SMAD7,SMARCB1,SMARCC1,SOX12,SOX4,SSRP1,TADA2A,TAF4B,TAF5,TAF7,TBP,TCERG1,TCF3,TCF4,TFAM,TFDP1,TFDP2,TRIM24,TRIM27,TRIM28,TSC22D1,UHRF1,ZFP64,ZSCAN12,	FOXO4,PSIP1,SFPQ,SUZ12,TCF3,TRIM24,TRIM27,	SMARCB1,	2210018M11RIK,2410016O06RIK,4933413G19RIK,ACTL6A,AHCTF1,ANP32A,ARID3B,ASF1A,ASF1B,ATAD2,BRD8,BRMS1L,C030039L03RIK,CAMTA1,CAND2,CARM1,CASP8AP2,CBX3,CDCA7,CDCA7L,CEBPZ,CHAF1A,CHAF1B,CHD7,CNOT3,CRY2,CSDA,CTCF,E2F3,E2F5,E2F8,ESF1,EZH2,FOXO4,FUBP1,GABPB2,GRLF1,GTF2E1,GTF2H3,GTF2H4,GTF2IRD1,GTF3C5,HDAC1,HDAC2,HDGF,HELLS,HIC2,HNRNPAB,HNRNPD,HNRPDL,ILF2,ILF3,ING5,ITGB3BP,JMJD6,KAT2A,KDM1A,KDM2B,KDM5B,KHD…
GO:0006270	DNA replication initiation	10	0.833333	2.27e-10	1.11e-08									CCNE1,CCNE2,CDC45,MCM2,MCM3,MCM4,MCM5,MCM6,MCM7,POLA1,
GO:0007017	microtubule-based process	42	3.5	3.58e-10	1.71e-08				FGFR1OP,NPM1,			FGFR1OP,NPM1,	BRCA1,MLH1,	BIRC5,BRCA1,CENPE,CENPJ,CEP120,CEP63,CNTROB,CROCC,ESPL1,FBXO5,FGFR1OP,HAUS1,HAUS4,KIF11,KIF15,KIF18A,KIF18B,KIF20A,KIF20B,KIF22,KIF23,KIF24,KIF2C,KIF4,MLH1,NDC80,NDE1,NPM1,NUF2,PCNT,PSRC1,RANBP1,SAC3D1,SEH1L,SMC3,SPC25,STMN1,TACC3,TPX2,TUBB5,TUBE1,VMN2R54,
GO:0051053	negative regulation of DNA metabolic process	13	1.08333	5.23e-10	2.45e-08								BLM,BRCA2,MLH1,MSH2,MSH6,	BLM,BRCA2,CDT1,CLSPN,GMNN,GTPBP4,HUS1,MLH1,MSH2,MSH6,RAD18,TIPIN,TRP53,
GO:0051726	regulation of cell cycle	42	3.5	5.6e-10	2.57e-08				CDK4,FOXO4,KRAS,NPM1,TCF3,	ATM,CDK1,CDK4,CHEK1,SIK1,	E2F5,FOXO4,HMGB1,TCF3,	FOXO4,NPM1,TCF3,	ATM,BRCA2,MSH2,RECQL4,	ATM,BIRC5,BRCA2,CCNE1,CCNE2,CDC23,CDK1,CDK4,CDT1,CENPE,CENPF,CEP63,CEP76,CHEK1,CLSPN,CUL7,DLG1,E2F5,FAM175A,FBXO5,FOXO4,FZR1,GMNN,GTPBP4,H2AFX,HMGB1,HUS1,KRAS,MAD2L1,MSH2,MTBP,NPM1,PSMG2,RANBP1,RECQL4,SIK1,SKP2,TACC3,TCF3,TIPIN,TRP53,ZWILCH,
GO:0016568	chromatin modification	43	3.58333	3.57e-09	1.6e-07				SUZ12,TCF3,	GSG2,	CBX3,CHD1,CTCF,EZH2,HDAC1,HDAC2,KAT2A,PCGF2,SMARCB1,SMARCC1,SMARCE1,TCF3,	SUZ12,TCF3,	MEN1,SMARCB1,	2210018M11RIK,2410016O06RIK,ACTL6A,ASF1A,ASF1B,BRD8,CARM1,CBX3,CHD1,CHD7,CTCF,EZH2,FAM175A,GM13034,GSG2,HAT1,HDAC1,HDAC2,HELLS,ING5,JMJD6,KAT2A,KDM1A,KDM2B,KDM5B,MEN1,NASP,PCGF2,PRMT5,RBBP4,RBBP7,RBM14,RUVBL1,RUVBL2,SIRT1,SMARCB1,SMARCC1,SMARCD1,SMARCE1,SUV39H1,SUV39H2,SUZ12,TCF3,
GO:0006302	double-strand break repair	17	1.41667	6.03e-09	2.65e-07						TRIP13,		BRCA2,MLH1,MSH2,	BRCA2,FAM175A,H2AFX,HUS1,MLH1,MRE11A,MSH2,POLA1,RAD51,RAD54B,RAD54L,RPA1,SETX,TRIP13,TRP53,XRCC2,XRCC6,
GO:0000075	cell cycle checkpoint	18	1.5	1.95e-08	8.42e-07				FOXO4,	ATM,CDK1,CHEK1,	FOXO4,	FOXO4,	ATM,MSH2,	ATM,BIRC5,CDK1,CDT1,CENPE,CEP63,CHEK1,CLSPN,FAM175A,FOXO4,H2AFX,HUS1,MAD2L1,MSH2,PSMG2,TIPIN,TRP53,ZWILCH,
GO:0050658	RNA transport	20	1.66667	3.02e-08	1.28e-06				NPM1,			NPM1,		AHCTF1,FMR1,GM5643,KHSRP,MAGOH,NPM1,NUP107,NUP133,NUP155,NUP188,NUP35,NUP37,NUP43,NUP54,NUP85,NUP93,SEH1L,THOC3,TMEM48,XPO7,
GO:0050657	nucleic acid transport	20	1.66667	3.02e-08	1.28e-06				NPM1,			NPM1,		AHCTF1,FMR1,GM5643,KHSRP,MAGOH,NPM1,NUP107,NUP133,NUP155,NUP188,NUP35,NUP37,NUP43,NUP54,NUP85,NUP93,SEH1L,THOC3,TMEM48,XPO7,
GO:0051236	establishment of RNA localization	20	1.66667	3.02e-08	1.28e-06				NPM1,			NPM1,		AHCTF1,FMR1,GM5643,KHSRP,MAGOH,NPM1,NUP107,NUP133,NUP155,NUP188,NUP35,NUP37,NUP43,NUP54,NUP85,NUP93,SEH1L,THOC3,TMEM48,XPO7,
GO:0006403	RNA localization	20	1.66667	3.96e-08	1.64e-06				NPM1,			NPM1,		AHCTF1,FMR1,GM5643,KHSRP,MAGOH,NPM1,NUP107,NUP133,NUP155,NUP188,NUP35,NUP37,NUP43,NUP54,NUP85,NUP93,SEH1L,THOC3,TMEM48,XPO7,
GO:0000375	RNA splicing, via transesterification reactions	15	1.25	4.22e-08	1.72e-06									CELF1,DBR1,GEMIN6,GEMIN8,GM5643,LSM2,LSM3,PHF5A,PRMT5,PRPF4,PTBP2,SF3A1,SMN1,SNRNP70,TRA2B,
GO:0000398	nuclear mRNA splicing, via spliceosome	15	1.25	4.22e-08	1.72e-06									CELF1,DBR1,GEMIN6,GEMIN8,GM5643,LSM2,LSM3,PHF5A,PRMT5,PRPF4,PTBP2,SF3A1,SMN1,SNRNP70,TRA2B,
GO:0000377	RNA splicing, via transesterification reactions with bulged adenosine as nucleophile	15	1.25	4.22e-08	1.72e-06									CELF1,DBR1,GEMIN6,GEMIN8,GM5643,LSM2,LSM3,PHF5A,PRMT5,PRPF4,PTBP2,SF3A1,SMN1,SNRNP70,TRA2B,
GO:0015931	nucleobase, nucleoside, nucleotide and nucleic acid transport	21	1.75	4.27e-08	1.7e-06				NPM1,			NPM1,		AHCTF1,FMR1,GM5643,KHSRP,MAGOH,NPM1,NUP107,NUP133,NUP155,NUP188,NUP35,NUP37,NUP43,NUP54,NUP85,NUP93,SEH1L,SLC29A2,THOC3,TMEM48,XPO7,
GO:0051028	mRNA transport	19	1.58333	6.04e-08	2.37e-06									AHCTF1,FMR1,GM5643,KHSRP,MAGOH,NUP107,NUP133,NUP155,NUP188,NUP35,NUP37,NUP43,NUP54,NUP85,NUP93,SEH1L,THOC3,TMEM48,XPO7,
GO:0006399	tRNA metabolic process	25	2.08333	2.94e-07	1.13e-05									AARS2,ADAT1,FBL,KARS,KHSRP,LSM6,METTL1,NSUN2,POP1,POP5,PUS7L,QTRT1,QTRTD1,RPP30,RPP40,SARS2,TRMT11,TRMT6,TRUB1,TSEN2,TSEN34,TYW3,VARS,WDR4,YARS2,
GO:0032392	DNA geometric change	9	0.75	3.49e-07	1.32e-05						HMGB1,			HMGB1,MCM2,MCM4,MCM6,MCM7,PEO1,RAD51,SUPV3L1,TOP3A,
GO:0008033	tRNA processing	19	1.58333	4.57e-07	1.7e-05									ADAT1,FBL,LSM6,METTL1,NSUN2,POP1,POP5,PUS7L,QTRT1,QTRTD1,RPP30,RPP40,TRMT11,TRMT6,TRUB1,TSEN2,TSEN34,TYW3,WDR4,
GO:0042770	DNA damage response, signal transduction	17	1.41667	5.45e-07	1.99e-05		MIF,		FOXO4,	ATM,CDK1,CHEK1,	FOXO4,MBD4,	FOXO4,	ATM,BRCA1,BRCA2,MLH1,MSH2,MSH6,	ATM,BRCA1,BRCA2,CDK1,CEP63,CHEK1,FAM175A,FOXO4,H2AFX,HUS1,MBD4,MIF,MLH1,MSH2,MSH6,TIPIN,TRP53,
GO:0006730	one-carbon metabolic process	25	2.08333	5.79e-07	2.08e-05				SUZ12,		CTCF,EZH2,ILF3,MBD4,	SUZ12,	MEN1,	AHCY,CAR2,CARM1,CTCF,DHFR,EZH2,FTSJ3,HELLS,ILF3,KDM1A,MAT2A,MBD4,MEN1,METTL14,MPHOSPH8,MTHFD1,MTHFD1L,PRMT1,PRMT5,SHMT1,SHMT2,SUV39H1,SUV39H2,SUZ12,TRMT11,
GO:0031570	DNA integrity checkpoint	13	1.08333	6.57e-07	2.32e-05				FOXO4,	ATM,CDK1,CHEK1,	FOXO4,	FOXO4,	ATM,MSH2,	ATM,CDK1,CDT1,CEP63,CHEK1,CLSPN,FAM175A,FOXO4,H2AFX,HUS1,MSH2,TIPIN,TRP53,
GO:0051297	centrosome organization	10	0.833333	6.78e-07	2.36e-05				NPM1,			NPM1,	BRCA1,	BRCA1,CNTROB,CROCC,HAUS1,HAUS4,KIF11,NDE1,NPM1,SAC3D1,VMN2R54,
GO:0000070	mitotic sister chromatid segregation	10	0.833333	6.78e-07	2.36e-05					CIT,NEK2,				AKAP8,CDCA5,CIT,KIF18A,MAD2L1,NCAPD3,NEK2,PDS5B,SEH1L,SMC4,
GO:0051052	regulation of DNA metabolic process	17	1.41667	7.07e-07	2.42e-05								BLM,BRCA2,MLH1,MSH2,MSH6,	BLM,BRCA2,CDT1,CLSPN,DNA2,FAM175A,GMNN,GTPBP4,HUS1,MLH1,MSH2,MSH6,RAD18,RTEL1,TIPIN,TRP53,USP1,
GO:0010605	negative regulation of macromolecule metabolic process	64	5.33333	8.7e-07	2.93e-05				NPM1,PATZ1,SUZ12,TRIM24,TRIM27,	TRIM24,TRIM28,	CBX1,CBX3,CBX5,CTCF,HDAC1,KLF11,MXD3,MYBBP1A,PATZ1,PCGF2,RFX3,SMAD3,TCF4,TRIM24,TRIM27,TRIM28,	NPM1,PATZ1,SUZ12,TRIM24,TRIM27,	BLM,BRCA2,MEN1,MLH1,MSH2,MSH6,SUFU,	BLM,BRCA2,CBX1,CBX3,CBX5,CDT1,CENPF,CLSPN,CTCF,DDX20,DGCR8,ERI1,FBXO5,GM13034,GMNN,GTPBP4,HAT1,HDAC1,HELLS,HNRNPAB,HUS1,KDM1A,KHDRBS1,KLF11,LANCL2,LIN28B,MEN1,MLH1,MSH2,MSH6,MXD3,MYBBP1A,NPM1,PA2G4,PATZ1,PCGF2,PCGF6,RAB23,RAD18,RBBP7,RBM15B,RCOR2,RFX3,SIN3A,SIRT1,SKIL,SKP2,SMAD3,SRRT,SUFU,SUV39H1,SUZ12,TCF4,TIA1,TIPIN,TRIM24,TRIM27,TRIM28,TRP53,WWTR1,XPO5,ZC3H8,ZCCHC11,ZKSCAN17,
GO:0000819	sister chromatid segregation	10	0.833333	1.21e-06	4.02e-05					CIT,NEK2,				AKAP8,CDCA5,CIT,KIF18A,MAD2L1,NCAPD3,NEK2,PDS5B,SEH1L,SMC4,
GO:0008156	negative regulation of DNA replication	8	0.666667	1.45e-06	4.72e-05								BRCA2,	BRCA2,CDT1,CLSPN,GMNN,GTPBP4,HUS1,TIPIN,TRP53,
GO:0051225	spindle assembly	9	0.75	1.55e-06	4.97e-05								MLH1,	CEP63,FBXO5,HAUS1,HAUS4,MLH1,SAC3D1,TPX2,TUBB5,VMN2R54,
GO:0045934	negative regulation of nucleobase, nucleoside, nucleotide and nucleic acid metabolic process	53	4.41667	1.8e-06	5.7e-05				NPM1,PATZ1,SUZ12,TRIM24,TRIM27,	TRIM24,TRIM28,	CBX1,CBX3,CBX5,HDAC1,KLF11,MXD3,MYBBP1A,PATZ1,PCGF2,RFX3,SMAD3,TCF4,TRIM24,TRIM27,TRIM28,	NPM1,PATZ1,SUZ12,TRIM24,TRIM27,	BLM,BRCA2,MEN1,MLH1,MSH2,MSH6,SUFU,	BLM,BRCA2,CBX1,CBX3,CBX5,CDT1,CENPF,CLSPN,DDX20,GM13034,GMNN,GTPBP4,HAT1,HDAC1,HELLS,HNRNPAB,HUS1,KDM1A,KHDRBS1,KLF11,LANCL2,MEN1,MLH1,MSH2,MSH6,MXD3,MYBBP1A,NPM1,PA2G4,PATZ1,PCGF2,PCGF6,RAD18,RBBP7,RBM15B,RCOR2,RFX3,SIN3A,SIRT1,SKIL,SMAD3,SUFU,SUV39H1,SUZ12,TCF4,TIPIN,TRIM24,TRIM27,TRIM28,TRP53,WWTR1,ZC3H8,ZKSCAN17,
GO:0051172	negative regulation of nitrogen compound metabolic process	53	4.41667	2.43e-06	7.58e-05				NPM1,PATZ1,SUZ12,TRIM24,TRIM27,	TRIM24,TRIM28,	CBX1,CBX3,CBX5,HDAC1,KLF11,MXD3,MYBBP1A,PATZ1,PCGF2,RFX3,SMAD3,TCF4,TRIM24,TRIM27,TRIM28,	NPM1,PATZ1,SUZ12,TRIM24,TRIM27,	BLM,BRCA2,MEN1,MLH1,MSH2,MSH6,SUFU,	BLM,BRCA2,CBX1,CBX3,CBX5,CDT1,CENPF,CLSPN,DDX20,GM13034,GMNN,GTPBP4,HAT1,HDAC1,HELLS,HNRNPAB,HUS1,KDM1A,KHDRBS1,KLF11,LANCL2,MEN1,MLH1,MSH2,MSH6,MXD3,MYBBP1A,NPM1,PA2G4,PATZ1,PCGF2,PCGF6,RAD18,RBBP7,RBM15B,RCOR2,RFX3,SIN3A,SIRT1,SKIL,SMAD3,SUFU,SUV39H1,SUZ12,TCF4,TIPIN,TRIM24,TRIM27,TRIM28,TRP53,WWTR1,ZC3H8,ZKSCAN17,
GO:0032508	DNA duplex unwinding	8	0.666667	3.27e-06	0.000101									MCM2,MCM4,MCM6,MCM7,PEO1,RAD51,SUPV3L1,TOP3A,
GO:0031023	microtubule organizing center organization	10	0.833333	3.42e-06	0.000104				NPM1,			NPM1,	BRCA1,	BRCA1,CNTROB,CROCC,HAUS1,HAUS4,KIF11,NDE1,NPM1,SAC3D1,VMN2R54,
GO:0016569	covalent chromatin modification	21	1.75	3.88e-06	0.000116				SUZ12,TCF3,		EZH2,HDAC1,HDAC2,KAT2A,PCGF2,TCF3,	SUZ12,TCF3,	MEN1,	ACTL6A,BRD8,CARM1,EZH2,HAT1,HDAC1,HDAC2,HELLS,ING5,KAT2A,KDM1A,MEN1,PCGF2,RBM14,RUVBL1,RUVBL2,SIRT1,SUV39H1,SUV39H2,SUZ12,TCF3,
GO:0007346	regulation of mitotic cell cycle	21	1.75	3.88e-06	0.000116				FOXO4,	ATM,CDK1,SIK1,	FOXO4,HMGB1,	FOXO4,	ATM,BRCA2,	ATM,BIRC5,BRCA2,CDC23,CDK1,CDT1,CENPE,CENPF,CUL7,DLG1,FBXO5,FOXO4,HMGB1,HUS1,MAD2L1,MTBP,PSMG2,RANBP1,SIK1,TRP53,ZWILCH,
GO:0045449	regulation of transcription	199	16.5833	4.01e-06	0.000119		HDGF,	PBX3,	FOXO4,PATZ1,PSIP1,SFPQ,SUZ12,TCF3,TRIM24,TRIM27,	CDK2,PASK,RPS6KA5,TRIM24,TRIM28,	ANP32A,ARID3B,CBX1,CBX3,CBX5,CEBPZ,CNOT3,CSDA,CTCF,E2F3,E2F5,EZH2,FOXO4,FUBP1,GTF2E1,GTF2H3,GTF2H4,HDAC1,HDAC2,HIC2,HMGB1,HMGB2,ILF2,ILF3,KAT2A,KLF11,KLF16,MED7,MXD3,MYBBP1A,MYBL2,MYCBP,NFYB,NKRF,PATZ1,PBX3,PCGF2,PMF1,PSIP1,RFX3,SMAD3,SMAD7,SMARCB1,SMARCC1,SOX12,SOX4,SSRP1,TADA2A,TAF5,TAF7,TBP,TCERG1,TCF3,TCF4,TFAM,TFDP1,TFDP2,TRIM24,TRIM27,TRIM28,TSC22D1,UHRF1,ZFP64,ZSCAN12,	FOXO4,PATZ1,PSIP1,SFPQ,SUZ12,TCF3,TRIM24,TRIM27,	BRIP1,MEN1,SMARCB1,SUFU,	2210018M11RIK,2410016O06RIK,4933413G19RIK,ACTL6A,AGRN,AHCTF1,ANP32A,ARID3B,ASF1A,ASF1B,ATAD2,BRD8,BRIP1,BRMS1L,C030039L03RIK,CAMTA1,CAND2,CARM1,CASP8AP2,CBX1,CBX3,CBX5,CCNA2,CDCA7,CDCA7L,CDK2,CEBPZ,CENPF,CENPK,CHAF1A,CHAF1B,CHD7,CNOT3,CRY2,CSDA,CTCF,DDX20,DNAJC2,E2F3,E2F5,E2F8,ESF1,EZH2,FOXO4,FUBP1,GABPB2,GM13034,GRLF1,GTF2E1,GTF2H3,GTF2H4,GTF2IRD1,HAT1,HDAC1,HDAC2,HDGF,HELLS,HIC2,HMGB1,HMGB2,HNR…
GO:0016446	somatic hypermutation of immunoglobulin genes	7	0.583333	5.94e-06	0.000173								MLH1,MSH2,MSH6,PMS2,	EXO1,MLH1,MSH2,MSH3,MSH6,PMS2,UNG,
GO:0002566	somatic diversification of immune receptors via somatic mutation	7	0.583333	5.94e-06	0.000173								MLH1,MSH2,MSH6,PMS2,	EXO1,MLH1,MSH2,MSH3,MSH6,PMS2,UNG,
GO:0000724	double-strand break repair via homologous recombination	8	0.666667	6.68e-06	0.000192								BRCA2,	BRCA2,H2AFX,HUS1,RAD51,RAD54B,RAD54L,RPA1,XRCC2,
GO:0000725	recombinational repair	8	0.666667	6.68e-06	0.000192								BRCA2,	BRCA2,H2AFX,HUS1,RAD51,RAD54B,RAD54L,RPA1,XRCC2,
GO:0016570	histone modification	20	1.66667	7.71e-06	0.000219				SUZ12,TCF3,		EZH2,HDAC1,HDAC2,KAT2A,PCGF2,TCF3,	SUZ12,TCF3,	MEN1,	ACTL6A,BRD8,CARM1,EZH2,HAT1,HDAC1,HDAC2,ING5,KAT2A,KDM1A,MEN1,PCGF2,RBM14,RUVBL1,RUVBL2,SIRT1,SUV39H1,SUV39H2,SUZ12,TCF3,
GO:0006275	regulation of DNA replication	9	0.75	8.79e-06	0.000246								BRCA2,	BRCA2,CDT1,CLSPN,DNA2,GMNN,GTPBP4,HUS1,TIPIN,TRP53,
GO:0051329	interphase of mitotic cell cycle	14	1.16667	1.24e-05	0.000344				FOXO4,TCF3,	CHEK1,	E2F5,FOXO4,TCF3,TFDP1,	FOXO4,TCF3,		BIRC5,CDCA5,CENPF,CHEK1,DNAJC2,E2F5,FOXO4,MTBP,POLA1,PPM1D,SIN3A,SKP2,TCF3,TFDP1,
GO:0000077	DNA damage checkpoint	11	0.916667	1.4e-05	0.000381				FOXO4,	ATM,CDK1,CHEK1,	FOXO4,	FOXO4,	ATM,MSH2,	ATM,CDK1,CEP63,CHEK1,FAM175A,FOXO4,H2AFX,HUS1,MSH2,TIPIN,TRP53,
GO:0010564	regulation of cell cycle process	17	1.41667	1.82e-05	0.000489				NPM1,	ATM,		NPM1,	ATM,BRCA2,RECQL4,	ATM,BIRC5,BRCA2,CDC23,CDT1,CENPE,CENPF,CEP76,CUL7,FBXO5,FZR1,MAD2L1,NPM1,PSMG2,RANBP1,RECQL4,TIPIN,
GO:0051325	interphase	14	1.16667	1.99e-05	0.00053				FOXO4,TCF3,	CHEK1,	E2F5,FOXO4,TCF3,TFDP1,	FOXO4,TCF3,		BIRC5,CDCA5,CENPF,CHEK1,DNAJC2,E2F5,FOXO4,MTBP,POLA1,PPM1D,SIN3A,SKP2,TCF3,TFDP1,
GO:0007098	centrosome cycle	6	0.5	2.39e-05	0.000629				NPM1,			NPM1,	BRCA1,	BRCA1,CNTROB,KIF11,NDE1,NPM1,SAC3D1,
GO:0006268	DNA unwinding during replication	7	0.583333	2.91e-05	0.000756									MCM2,MCM4,MCM6,MCM7,PEO1,RAD51,TOP3A,
GO:0002562	somatic diversification of immune receptors via germline recombination within a single locus	9	0.75	5.06e-05	0.00129634				TCF3,		TCF3,	TCF3,	MLH1,MSH2,MSH6,PMS2,	EXO1,MLH1,MSH2,MSH3,MSH6,PMS2,TCF3,UNG,XRCC6,
GO:0016444	somatic cell DNA recombination	9	0.75	5.06e-05	0.00129634				TCF3,		TCF3,	TCF3,	MLH1,MSH2,MSH6,PMS2,	EXO1,MLH1,MSH2,MSH3,MSH6,PMS2,TCF3,UNG,XRCC6,
GO:0030261	chromosome condensation	9	0.75	5.06e-05	0.00129634									AKAP8,CDCA5,NCAPD2,NCAPD3,NCAPG2,NCAPH,SMC2,SMC4,TOP2A,
GO:0006913	nucleocytoplasmic transport	19	1.58333	5.23e-05	0.00132481				NPM1,		MYBBP1A,	NPM1,		CRY2,CSE1L,GM5643,IPO5,KPNB1,MYBBP1A,NOP58,NPM1,NUP133,NUP155,NUP54,NUTF2,POLA2,RAN,RANGRF,TNPO1,TRP53,XPO5,XPO7,
GO:0006298	mismatch repair	7	0.583333	5.5e-05	0.00137619								MLH1,MSH2,MSH6,PMS1,PMS2,	EXO1,MLH1,MSH2,MSH3,MSH6,PMS1,PMS2,
GO:0007010	cytoskeleton organization	42	3.5	5.7e-05	0.00141044				FGFR1OP,KRAS,NPM1,	PRKCI,		FGFR1OP,NPM1,	BRCA1,MLH1,	BIRC5,BRCA1,CENPE,CENPJ,CEP120,CEP63,CNTROB,CROCC,DIAP3,DLG1,EPB4.1,ESPL1,EZR,FBXO5,FGFR1OP,FMNL2,HAUS1,HAUS4,KIF11,KIF18A,KRAS,MLH1,NDC80,NDE1,NPM1,NUF2,PCNT,PDLIM7,PRKCI,PSRC1,RANBP1,SAC3D1,SEH1L,SHROOM4,SMC3,SORBS1,SPC25,STMN1,TACC3,TPX2,TUBB5,VMN2R54,
GO:0009156	ribonucleoside monophosphate biosynthetic process	8	0.666667	5.98e-05	0.00146422				ATIC,GMPS,			ATIC,GMPS,		ADSS,ATIC,DHODH,GART,GMPS,IMPDH2,PAICS,PFAS,
GO:0051303	establishment of chromosome localization	6	0.5	6.03e-05	0.00145904								MLH1,	BIRC5,CDCA5,CENPF,KIF18A,MLH1,SEH1L,
GO:0050000	chromosome localization	6	0.5	6.03e-05	0.00145904								MLH1,	BIRC5,CDCA5,CENPF,KIF18A,MLH1,SEH1L,
GO:0006338	chromatin remodeling	11	0.916667	6.3e-05	0.00150825						CHD1,SMARCB1,		MEN1,SMARCB1,	2410016O06RIK,ACTL6A,CHD1,GM13034,HELLS,MEN1,NASP,RBBP4,RBBP7,SMARCB1,SUV39H2,
GO:0009451	RNA modification	12	1	6.6e-05	0.00156121									DIMT1,DKC1,FTSJ3,METTL1,METTL14,PUS7,PUS7L,QTRT1,QTRTD1,RPUSD2,TRUB1,WDR4,
GO:0051169	nuclear transport	19	1.58333	6.94e-05	0.00162341				NPM1,		MYBBP1A,	NPM1,		CRY2,CSE1L,GM5643,IPO5,KPNB1,MYBBP1A,NOP58,NPM1,NUP133,NUP155,NUP54,NUTF2,POLA2,RAN,RANGRF,TNPO1,TRP53,XPO5,XPO7,
GO:0016447	somatic recombination of immunoglobulin gene segments	8	0.666667	9.23e-05	0.00213701				TCF3,		TCF3,	TCF3,	MLH1,MSH2,MSH6,PMS2,	EXO1,MLH1,MSH2,MSH3,MSH6,PMS2,TCF3,UNG,
GO:0009127	purine nucleoside monophosphate biosynthetic process	7	0.583333	9.63e-05	0.00220615				ATIC,GMPS,			ATIC,GMPS,		ADSS,ATIC,GART,GMPS,IMPDH2,PAICS,PFAS,
GO:0009168	purine ribonucleoside monophosphate biosynthetic process	7	0.583333	9.63e-05	0.00220615				ATIC,GMPS,			ATIC,GMPS,		ADSS,ATIC,GART,GMPS,IMPDH2,PAICS,PFAS,
GO:0007093	mitotic cell cycle checkpoint	9	0.75	0.000103	0.0023389				FOXO4,	ATM,CDK1,	FOXO4,	FOXO4,	ATM,	ATM,CDK1,CENPE,FOXO4,HUS1,MAD2L1,PSMG2,TRP53,ZWILCH,
GO:0002200	somatic diversification of immune receptors	9	0.75	0.000103	0.0023389				TCF3,		TCF3,	TCF3,	MLH1,MSH2,MSH6,PMS2,	EXO1,MLH1,MSH2,MSH3,MSH6,PMS2,TCF3,UNG,XRCC6,
GO:0009161	ribonucleoside monophosphate metabolic process	8	0.666667	0.000138	0.00308944				ATIC,GMPS,			ATIC,GMPS,		ADSS,ATIC,DHODH,GART,GMPS,IMPDH2,PAICS,PFAS,
GO:0006284	base-excision repair	8	0.666667	0.000138	0.00308944						HMGB2,MBD4,		MUTYH,	DNA2,HMGB2,MBD4,MUTYH,PARP1,PARP2,POLD1,UNG,
GO:0010629	negative regulation of gene expression	48	4	0.000166	0.00369213				PATZ1,SUZ12,TRIM24,TRIM27,	TRIM24,TRIM28,	CBX1,CBX3,CBX5,CTCF,HDAC1,KLF11,MXD3,MYBBP1A,PATZ1,PCGF2,RFX3,SMAD3,TCF4,TRIM24,TRIM27,TRIM28,	PATZ1,SUZ12,TRIM24,TRIM27,	MEN1,SUFU,	CBX1,CBX3,CBX5,CENPF,CTCF,DDX20,DGCR8,ERI1,GM13034,HAT1,HDAC1,HELLS,HNRNPAB,KDM1A,KHDRBS1,KLF11,LANCL2,LIN28B,MEN1,MXD3,MYBBP1A,PA2G4,PATZ1,PCGF2,PCGF6,RBBP7,RBM15B,RCOR2,RFX3,SIN3A,SIRT1,SKIL,SKP2,SMAD3,SRRT,SUFU,SUV39H1,SUZ12,TCF4,TRIM24,TRIM27,TRIM28,TRP53,WWTR1,XPO5,ZC3H8,ZCCHC11,ZKSCAN17,
GO:0040029	regulation of gene expression, epigenetic	15	1.25	0.000171	0.00375394				TRIM27,		CTCF,MBD4,TRIM27,	TRIM27,	BRCA1,	BRCA1,CTCF,DGCR8,GM13034,HAT1,HELLS,LIN28B,MBD4,MPHOSPH8,SIRT1,SMCHD1,SRRT,SUV39H1,TRIM27,ZCCHC11,
GO:0032259	methylation	16	1.33333	0.000187	0.00405386				SUZ12,		CTCF,EZH2,ILF3,MBD4,	SUZ12,	MEN1,	CARM1,CTCF,EZH2,FTSJ3,HELLS,ILF3,MBD4,MEN1,METTL14,MPHOSPH8,PRMT1,PRMT5,SUV39H1,SUV39H2,SUZ12,TRMT11,
GO:0016445	somatic diversification of immunoglobulins	8	0.666667	0.0002	0.00430032				TCF3,		TCF3,	TCF3,	MLH1,MSH2,MSH6,PMS2,	EXO1,MLH1,MSH2,MSH3,MSH6,PMS2,TCF3,UNG,
GO:0043414	biopolymer methylation	15	1.25	0.0002	0.00426356				SUZ12,		CTCF,EZH2,ILF3,MBD4,	SUZ12,	MEN1,	CARM1,CTCF,EZH2,FTSJ3,HELLS,ILF3,MBD4,MEN1,METTL14,MPHOSPH8,PRMT1,PRMT5,SUV39H1,SUV39H2,SUZ12,
GO:0032774	RNA biosynthetic process	21	1.75	0.00023	0.00484289				TRIM24,	TRIM24,	GTF2E1,GTF2H3,GTF2H4,RRN3,SMAD3,TAF4B,TAF7,TBP,TFAM,TRIM24,	TRIM24,		GTF2E1,GTF2H3,GTF2H4,NPM3-PS1,POLR1B,POLR1E,POLR2B,POLR2C,POLR2D,POLR2H,POLR3H,PRIM2,RRN3,SMAD3,TAF4B,TAF7,TBP,TCOF1,TFAM,TRIM24,TRP53,
GO:0009167	purine ribonucleoside monophosphate metabolic process	7	0.583333	0.00025	0.00522529				ATIC,GMPS,			ATIC,GMPS,		ADSS,ATIC,GART,GMPS,IMPDH2,PAICS,PFAS,
GO:0009126	purine nucleoside monophosphate metabolic process	7	0.583333	0.00025	0.00522529				ATIC,GMPS,			ATIC,GMPS,		ADSS,ATIC,GART,GMPS,IMPDH2,PAICS,PFAS,
GO:0051310	metaphase plate congression	5	0.416667	0.00026	0.00536731								MLH1,	CDCA5,CENPF,KIF18A,MLH1,SEH1L,
GO:0000910	cytokinesis	9	0.75	0.000261	0.00533625					AURKB,CIT,			BRCA2,	AHCTF1,ANLN,AURKB,BIRC5,BRCA2,CIT,CNTROB,INCENP,PRC1,
GO:0010558	negative regulation of macromolecule biosynthetic process	48	4	0.000261	0.00529359				PATZ1,SUZ12,TRIM24,TRIM27,	TRIM24,TRIM28,	CBX1,CBX3,CBX5,HDAC1,KLF11,MXD3,MYBBP1A,PATZ1,PCGF2,RFX3,SMAD3,TCF4,TRIM24,TRIM27,TRIM28,	PATZ1,SUZ12,TRIM24,TRIM27,	BRCA2,MEN1,SUFU,	BRCA2,CBX1,CBX3,CBX5,CDT1,CENPF,CLSPN,DDX20,GM13034,GMNN,GTPBP4,HAT1,HDAC1,HELLS,HNRNPAB,HUS1,KDM1A,KHDRBS1,KLF11,LANCL2,MEN1,MXD3,MYBBP1A,PA2G4,PATZ1,PCGF2,PCGF6,RBBP7,RBM15B,RCOR2,RFX3,SIN3A,SIRT1,SKIL,SMAD3,SUFU,SUV39H1,SUZ12,TCF4,TIA1,TIPIN,TRIM24,TRIM27,TRIM28,TRP53,WWTR1,ZC3H8,ZKSCAN17,
GO:0031327	negative regulation of cellular biosynthetic process	49	4.08333	0.000267	0.00536058				PATZ1,SUZ12,TRIM24,TRIM27,	TRIM24,TRIM28,	CBX1,CBX3,CBX5,HDAC1,KLF11,MXD3,MYBBP1A,PATZ1,PCGF2,RFX3,SMAD3,TCF4,TRIM24,TRIM27,TRIM28,	PATZ1,SUZ12,TRIM24,TRIM27,	BRCA1,BRCA2,MEN1,SUFU,	BRCA1,BRCA2,CBX1,CBX3,CBX5,CDT1,CENPF,CLSPN,DDX20,GM13034,GMNN,GTPBP4,HAT1,HDAC1,HELLS,HNRNPAB,HUS1,KDM1A,KHDRBS1,KLF11,LANCL2,MEN1,MXD3,MYBBP1A,PA2G4,PATZ1,PCGF2,PCGF6,RBBP7,RBM15B,RCOR2,RFX3,SIN3A,SIRT1,SKIL,SMAD3,SUFU,SUV39H1,SUZ12,TCF4,TIA1,TIPIN,TRIM24,TRIM27,TRIM28,TRP53,WWTR1,ZC3H8,ZKSCAN17,
GO:0022618	ribonucleoprotein complex assembly	10	0.833333	0.000278	0.00553998									CELF1,GEMIN6,GEMIN8,LSM2,NIP7,PRMT5,PTBP2,SMN1,SURF6,TSR1,
GO:0009890	negative regulation of biosynthetic process	49	4.08333	0.000331	0.00651992				PATZ1,SUZ12,TRIM24,TRIM27,	TRIM24,TRIM28,	CBX1,CBX3,CBX5,HDAC1,KLF11,MXD3,MYBBP1A,PATZ1,PCGF2,RFX3,SMAD3,TCF4,TRIM24,TRIM27,TRIM28,	PATZ1,SUZ12,TRIM24,TRIM27,	BRCA1,BRCA2,MEN1,SUFU,	BRCA1,BRCA2,CBX1,CBX3,CBX5,CDT1,CENPF,CLSPN,DDX20,GM13034,GMNN,GTPBP4,HAT1,HDAC1,HELLS,HNRNPAB,HUS1,KDM1A,KHDRBS1,KLF11,LANCL2,MEN1,MXD3,MYBBP1A,PA2G4,PATZ1,PCGF2,PCGF6,RBBP7,RBM15B,RCOR2,RFX3,SIN3A,SIRT1,SKIL,SMAD3,SUFU,SUV39H1,SUZ12,TCF4,TIA1,TIPIN,TRIM24,TRIM27,TRIM28,TRP53,WWTR1,ZC3H8,ZKSCAN17,
GO:0006351	transcription, DNA-dependent	20	1.66667	0.000418	0.00815727				TRIM24,	TRIM24,	GTF2E1,GTF2H3,GTF2H4,RRN3,SMAD3,TAF4B,TAF7,TBP,TFAM,TRIM24,	TRIM24,		GTF2E1,GTF2H3,GTF2H4,NPM3-PS1,POLR1B,POLR1E,POLR2B,POLR2C,POLR2D,POLR2H,POLR3H,RRN3,SMAD3,TAF4B,TAF7,TBP,TCOF1,TFAM,TRIM24,TRP53,
GO:0034654	nucleobase, nucleoside, nucleotide and nucleic acid biosynthetic process	25	2.08333	0.000767	0.0147844				ATIC,GMPS,			ATIC,GMPS,		ADK,ADSL,ADSS,ATIC,ATP7B,CAD,CTPS,DCTD,DHFR,DHODH,DTYMK,GART,GMPS,IMPDH2,MTHFD1,NME6,PAICS,PFAS,PPAT,QTRT1,QTRTD1,RRM1,RRM2,TYMS,UMPS,
GO:0034404	nucleobase, nucleoside and nucleotide biosynthetic process	25	2.08333	0.000767	0.0147844				ATIC,GMPS,			ATIC,GMPS,		ADK,ADSL,ADSS,ATIC,ATP7B,CAD,CTPS,DCTD,DHFR,DHODH,DTYMK,GART,GMPS,IMPDH2,MTHFD1,NME6,PAICS,PFAS,PPAT,QTRT1,QTRTD1,RRM1,RRM2,TYMS,UMPS,
GO:0002440	production of molecular mediator of immune response	9	0.75	0.000918	0.0175216				TCF3,		TCF3,	TCF3,	MLH1,MSH2,MSH6,PMS2,	DLG1,EXO1,MLH1,MSH2,MSH3,MSH6,PMS2,TCF3,UNG,
GO:0006401	RNA catabolic process	11	0.916667	0.00102272	0.0193248								MLH1,	DCPS,DNA2,LIN28B,LSM2,LSM5,LSM6,MAGOH,MLH1,RNPS1,SMG5,ZCCHC11,
GO:0009263	deoxyribonucleotide biosynthetic process	5	0.416667	0.00108778	0.0203639									ADK,DTYMK,RRM1,RRM2,TYMS,
GO:0031577	spindle checkpoint	5	0.416667	0.00108778	0.0203639					ATM,			ATM,	ATM,BIRC5,CENPE,MAD2L1,PSMG2,
GO:0046040	IMP metabolic process	4	0.333333	0.00110855	0.0205703				ATIC,			ATIC,		ATIC,GART,PAICS,PFAS,
GO:0006188	IMP biosynthetic process	4	0.333333	0.00110855	0.0205703				ATIC,			ATIC,		ATIC,GART,PAICS,PFAS,
GO:0051298	centrosome duplication	4	0.333333	0.00110855	0.0205703								BRCA1,	BRCA1,CNTROB,NDE1,SAC3D1,
GO:0034453	microtubule anchoring	4	0.333333	0.00110855	0.0205703				FGFR1OP,			FGFR1OP,		CENPE,FGFR1OP,NUF2,SEH1L,
GO:0051170	nuclear import	12	1	0.00132451	0.0243218									CRY2,CSE1L,GM5643,IPO5,KPNB1,NOP58,NUTF2,POLA2,RAN,TNPO1,TRP53,XPO7,
GO:0016573	histone acetylation	9	0.75	0.00172126	0.0312327				TCF3,		KAT2A,PCGF2,TCF3,	TCF3,		ACTL6A,BRD8,HAT1,ING5,KAT2A,PCGF2,RUVBL1,RUVBL2,TCF3,
GO:0007127	meiosis I	9	0.75	0.00172126	0.0312327						TRIP13,		FANCD2,MLH1,	CKS2,ESPL1,FANCD2,FBXO5,MLH1,RAD51,RAD51C,TOPBP1,TRIP13,
GO:0009411	response to UV	9	0.75	0.00172126	0.0312327								BRCA2,MSH2,MSH6,	BRCA2,HMGN1,HUS1,MSH2,MSH6,RAD18,TIPIN,TRP53,USP1,
GO:0006457	protein folding	19	1.58333	0.00179017	0.0321931				HSP90AA1,HSP90AB1,			HSP90AA1,HSP90AB1,		CCT6A,CCT7,CCT8,DNAJA1,FKBP3,FKBP4,FKBP5,HSP90AA1,HSP90AB1,HSPD1,HSPH1,PPID,PPIE,PPIG,PPIH,PPIL1,PPWD1,TCP1,VBP1,
GO:0045910	negative regulation of DNA recombination	5	0.416667	0.00185542	0.0330722								BLM,MLH1,MSH2,MSH6,	BLM,MLH1,MSH2,MSH6,RAD18,
GO:0007131	reciprocal meiotic recombination	5	0.416667	0.00185542	0.0330722						TRIP13,		MLH1,	MLH1,RAD51,RAD51C,TOPBP1,TRIP13,
GO:0046112	nucleobase biosynthetic process	5	0.416667	0.00185542	0.0330722									CAD,DHODH,GART,PPAT,UMPS,
GO:0006473	protein amino acid acetylation	9	0.75	0.00208642	0.0368131				TCF3,		KAT2A,PCGF2,TCF3,	TCF3,		ACTL6A,BRD8,HAT1,ING5,KAT2A,PCGF2,RUVBL1,RUVBL2,TCF3,
GO:0070271	protein complex biogenesis	28	2.33333	0.00229862	0.0401569				NPM1,TRIM24,	TRIM24,	GTF2E1,RRN3,TAF4B,TAF7,TBP,TFAM,TRIM24,	NPM1,TRIM24,	MLH1,	AGRN,AHCTF1,ATL2,CSE1L,DCTPP1,FBXO5,FKBP4,GTF2E1,IPO5,KPNB1,MLH1,MSTO1,NPM1,PDSS1,PSMG1,PSMG2,RRM1,RRM2,RRN3,TAF4B,TAF7,TBP,TFAM,TNPO1,TRIM24,TUBB5,TUBE1,XPO7,
GO:0006461	protein complex assembly	28	2.33333	0.00229862	0.0401569				NPM1,TRIM24,	TRIM24,	GTF2E1,RRN3,TAF4B,TAF7,TBP,TFAM,TRIM24,	NPM1,TRIM24,	MLH1,	AGRN,AHCTF1,ATL2,CSE1L,DCTPP1,FBXO5,FKBP4,GTF2E1,IPO5,KPNB1,MLH1,MSTO1,NPM1,PDSS1,PSMG1,PSMG2,RRM1,RRM2,RRN3,TAF4B,TAF7,TBP,TFAM,TNPO1,TRIM24,TUBB5,TUBE1,XPO7,
GO:0032886	regulation of microtubule-based process	10	0.833333	0.00243752	0.0421928				NPM1,			NPM1,		CENPE,CENPF,CEP120,CEP76,NPM1,PSRC1,RANBP1,SKA1,STMN1,TACC3,
GO:0051640	organelle localization	11	0.916667	0.00260887	0.0447365				NPM1,			NPM1,	MLH1,	ASPM,BIRC5,CDCA5,CENPF,CEP120,KIF18A,MLH1,MSTO1,NPM1,SEH1L,TACC3,
GO:0007052	mitotic spindle organization	4	0.333333	0.0026343	0.044807									NDC80,SMC3,SPC25,STMN1,
GO:0002377	immunoglobulin production	8	0.666667	0.00293074	0.0493414				TCF3,		TCF3,	TCF3,	MLH1,MSH2,MSH6,PMS2,	EXO1,MLH1,MSH2,MSH3,MSH6,PMS2,TCF3,UNG,
GO:0030071	regulation of mitotic metaphase/anaphase transition	6	0.5	0.00300561	0.0501801					ATM,			ATM,	ATM,CDC23,CENPE,CUL7,MAD2L1,PSMG2,
GO:0016481	negative regulation of transcription	40	3.33333	0.00303172	0.0502172				PATZ1,SUZ12,TRIM24,TRIM27,	TRIM24,TRIM28,	CBX1,CBX3,CBX5,HDAC1,KLF11,MXD3,MYBBP1A,PATZ1,PCGF2,RFX3,SMAD3,TCF4,TRIM24,TRIM27,TRIM28,	PATZ1,SUZ12,TRIM24,TRIM27,	MEN1,SUFU,	CBX1,CBX3,CBX5,CENPF,DDX20,GM13034,HAT1,HDAC1,HELLS,HNRNPAB,KDM1A,KHDRBS1,KLF11,LANCL2,MEN1,MXD3,MYBBP1A,PA2G4,PATZ1,PCGF2,PCGF6,RBBP7,RBM15B,RCOR2,RFX3,SIN3A,SIRT1,SKIL,SMAD3,SUFU,SUV39H1,SUZ12,TCF4,TRIM24,TRIM27,TRIM28,TRP53,WWTR1,ZC3H8,ZKSCAN17,
GO:0009262	deoxyribonucleotide metabolic process	7	0.583333	0.00319411	0.0524371									ADK,DTYMK,DUT,NUDT1,RRM1,RRM2,TYMS,
GO:0008630	DNA damage response, signal transduction resulting in induction of apoptosis	7	0.583333	0.00319411	0.0524371					ATM,	MBD4,		ATM,BRCA1,BRCA2,MLH1,MSH6,	ATM,BRCA1,BRCA2,MBD4,MLH1,MSH6,TRP53,
GO:0044271	nitrogen compound biosynthetic process	34	2.83333	0.00326103	0.053104				ATIC,GMPS,HSP90AA1,			ATIC,GMPS,HSP90AA1,		ADK,ADSL,ADSS,ATIC,ATP7B,BCAT2,CAD,CPOX,CTPS,DCTD,DHFR,DHODH,DTYMK,GART,GMPS,GOT2,HSP90AA1,IMPDH2,MAT2A,MTHFD1,MTHFD1L,NME6,ODC1,PAICS,PFAS,PPAT,PYCR2,QTRT1,QTRTD1,RRM1,RRM2,SRM,TYMS,UMPS,
GO:0006606	protein import into nucleus	11	0.916667	0.00344334	0.0555744									CRY2,CSE1L,IPO5,KPNB1,NOP58,NUTF2,POLA2,RAN,TNPO1,TRP53,XPO7,
GO:0043543	protein amino acid acylation	10	0.833333	0.00386018	0.0616426				TCF3,		KAT2A,PCGF2,TCF3,	TCF3,		ACTL6A,BRD8,HAT1,ING5,KAT2A,NMT2,PCGF2,RUVBL1,RUVBL2,TCF3,
GO:0016458	gene silencing	11	0.916667	0.00393332	0.0623149									DGCR8,ERI1,GM13034,HAT1,HELLS,LIN28B,SIRT1,SRRT,SUV39H1,XPO5,ZCCHC11,
GO:0031123	RNA 3'-end processing	7	0.583333	0.00402334	0.0632339								MLH1,	ERI1,LIN28B,MLH1,PABPN1,SLBP,ZCCHC11,
GO:0032200	telomere organization	7	0.583333	0.00402334	0.0632339								BLM,	BLM,HSPA1L,PARP1,RTEL1,TERF1,TINF2,WRAP53,
GO:0034984	cellular response to DNA damage stimulus	5	0.416667	0.00436527	0.0679384						PAXIP1,			MRE11A,PAXIP1,RAD18,RAD50,TRP53BP1,
GO:0045132	meiotic chromosome segregation	5	0.416667	0.00436527	0.0679384								MLH1,	ESPL1,MLH1,RAD51C,SGOL1,SGOL2,
GO:0009303	rRNA transcription	5	0.416667	0.00436527	0.0679384									NPM3-PS1,POLR1B,POLR1E,TCOF1,TRP53,
GO:0051651	maintenance of location in cell	7	0.583333	0.00500159	0.0769211				FGFR1OP,			FGFR1OP,	SUFU,	ASPM,CENPE,FGFR1OP,NUF2,SEH1L,SUFU,TACC3,
GO:0043623	cellular protein complex assembly	16	1.33333	0.00504748	0.0770523						TFAM,		MLH1,	AGRN,AHCTF1,CSE1L,FBXO5,FKBP4,IPO5,KPNB1,MLH1,MSTO1,PSMG1,PSMG2,TFAM,TNPO1,TUBB5,TUBE1,XPO7,
GO:0034504	protein localization in nucleus	11	0.916667	0.0064679	0.0970338									CRY2,CSE1L,IPO5,KPNB1,NOP58,NUTF2,POLA2,RAN,TNPO1,TRP53,XPO7,
GO:0008213	protein amino acid alkylation	9	0.75	0.00663049	0.0986721				SUZ12,		EZH2,ILF3,	SUZ12,	MEN1,	CARM1,EZH2,ILF3,MEN1,PRMT1,PRMT5,SUV39H1,SUV39H2,SUZ12,
GO:0006479	protein amino acid methylation	9	0.75	0.00663049	0.0986721				SUZ12,		EZH2,ILF3,	SUZ12,	MEN1,	CARM1,EZH2,ILF3,MEN1,PRMT1,PRMT5,SUV39H1,SUV39H2,SUZ12,
GO:0007018	microtubule-based movement	15	1.25	0.00673945	0.0995309									CENPE,KIF11,KIF15,KIF18A,KIF18B,KIF20A,KIF20B,KIF22,KIF23,KIF24,KIF2C,KIF4,NDE1,TUBB5,TUBE1,
GO:0007140	male meiosis	6	0.5	0.00677588	0.0993649						TRIP13,		BRCA2,FANCA,MLH1,	BRCA2,FANCA,MLH1,RAD51C,SUV39H2,TRIP13,
GO:0008283	cell proliferation	28	2.33333	0.00728277	0.105701						KAT2A,RRN3,UHRF1,		BRCA2,	ASPM,BRCA2,CEP120,CSE1L,DLG1,E2F8,GINS1,HELLS,IMPDH2,IRS2,KAT2A,KDM1A,LGR4,MCM7,MKI67,NASP,NCAPG2,NDE1,PABPN1,POLA1,PPP1R8,PRPF19,PTGES3,RRN3,SRRT,TACC3,TRP53,UHRF1,
GO:0006220	pyrimidine nucleotide metabolic process	7	0.583333	0.00746415	0.107475									CTPS,DHODH,DTYMK,DUT,NME6,TYMS,UMPS,
GO:0017038	protein import	13	1.08333	0.00762851	0.108992									CRY2,CSE1L,IPO5,KPNB1,NOP58,NUTF2,PEX26,POLA2,RAN,TIMM8A1,TNPO1,TRP53,XPO7,
GO:0007094	mitotic cell cycle spindle assembly checkpoint	4	0.333333	0.00833504	0.117732					ATM,			ATM,	ATM,CENPE,MAD2L1,PSMG2,
GO:0045841	negative regulation of mitotic metaphase/anaphase transition	4	0.333333	0.00833504	0.117732					ATM,			ATM,	ATM,CENPE,MAD2L1,PSMG2,
GO:0007076	mitotic chromosome condensation	4	0.333333	0.00833504	0.117732									AKAP8,CDCA5,NCAPD3,SMC4,
GO:0001522	pseudouridine synthesis	5	0.416667	0.00850092	0.119162									DKC1,PUS7,PUS7L,RPUSD2,TRUB1,
GO:0006221	pyrimidine nucleotide biosynthetic process	6	0.5	0.00854939	0.119032									CTPS,DHODH,DTYMK,NME6,TYMS,UMPS,
GO:0009124	nucleoside monophosphate biosynthetic process	9	0.75	0.00876976	0.121141				ATIC,GMPS,			ATIC,GMPS,		ADSS,ATIC,DHODH,GART,GMPS,IMPDH2,PAICS,PFAS,TYMS,
GO:0032507	maintenance of protein location in cell	6	0.5	0.0106197	0.143977				FGFR1OP,			FGFR1OP,	SUFU,	CENPE,FGFR1OP,NUF2,SEH1L,SUFU,TACC3,
GO:0043967	histone H4 acetylation	6	0.5	0.0106197	0.143977				TCF3,		KAT2A,TCF3,	TCF3,		ACTL6A,BRD8,KAT2A,RUVBL1,RUVBL2,TCF3,
GO:0001701	in utero embryonic development	29	2.41667	0.0107422	0.144617		CYR61,		STIL,		CSDA,KAT2A,PCGF2,RRN3,SMAD3,SMARCB1,TULP3,	STIL,	BRCA2,MSH2,SMARCB1,	ALKBH1,ANKRD11,BRCA2,CCNB1,CCNB2,CHD7,CSDA,CYR61,G2E3,GINS1,KAT2A,KDM1A,MSH2,NASP,NCAPG2,PCGF2,PLCG1,PRMT1,PRPF19,RPA1,RRN3,SIN3A,SKIL,SMAD3,SMARCB1,STIL,TRP53,TULP3,XRCC2,
GO:0009116	nucleoside metabolic process	10	0.833333	0.0108683	0.145293									ADK,DCAKD,DHODH,DUT,MAT2A,NME6,PPAT,QTRT1,QTRTD1,UMPS,
GO:0009165	nucleotide biosynthetic process	21	1.75	0.0114811	0.151937				ATIC,GMPS,			ATIC,GMPS,		ADK,ADSL,ADSS,ATIC,ATP7B,CTPS,DCTD,DHFR,DHODH,DTYMK,GART,GMPS,IMPDH2,MTHFD1,NME6,PAICS,PFAS,RRM1,RRM2,TYMS,UMPS,
GO:0007050	cell cycle arrest	10	0.833333	0.0121686	0.159351				FOXO4,		FOXO4,	FOXO4,	MEN1,MSH2,	4632434I11RIK,AK1,CDKN3,FOXO4,MEN1,MSH2,MTBP,PPM1G,SESN3,SKIL,
GO:0006189	'de novo' IMP biosynthetic process	3	0.25	0.0126228	0.163831									GART,PAICS,PFAS,
GO:0045005	maintenance of fidelity during DNA-dependent DNA replication	3	0.25	0.0126228	0.163831								BRCA2,	BRCA2,POLD1,TIPIN,
GO:0051313	attachment of spindle microtubules to chromosome	3	0.25	0.0126228	0.163831									CENPE,NUF2,SEH1L,
GO:0008608	attachment of spindle microtubules to kinetochore	3	0.25	0.0126228	0.163831									CENPE,NUF2,SEH1L,
GO:0051784	negative regulation of nuclear division	4	0.333333	0.0126834	0.163577					ATM,			ATM,	ATM,CENPE,MAD2L1,PSMG2,
GO:0045839	negative regulation of mitosis	4	0.333333	0.0126834	0.163577					ATM,			ATM,	ATM,CENPE,MAD2L1,PSMG2,
GO:0010212	response to ionizing radiation	9	0.75	0.0128918	0.165066					ATM,			ATM,BRCA2,MSH2,	ATM,BRCA2,FAM175A,MSH2,RAD54B,RAD54L,TRP53,XRCC2,XRCC6,
GO:0045814	negative regulation of gene expression, epigenetic	6	0.5	0.0130081	0.165459				TRIM27,		TRIM27,	TRIM27,		GM13034,HAT1,HELLS,SIRT1,SUV39H1,TRIM27,
GO:0009314	response to radiation	18	1.5	0.0138328	0.174029				KRAS,	ATM,	MBD4,		ATM,BRCA2,MSH2,MSH6,	ATM,BRCA2,FAM175A,HMGN1,HUS1,KRAS,MAT2A,MBD4,MSH2,MSH6,RAD18,RAD54B,RAD54L,TIPIN,TRP53,USP1,XRCC2,XRCC6,
GO:0000059	protein import into nucleus, docking	5	0.416667	0.0145947	0.181701									CSE1L,IPO5,KPNB1,TNPO1,XPO7,
GO:0007143	female meiosis	5	0.416667	0.0145947	0.181701						TRIP13,			CDC25B,FBXO5,RAD51C,SPIN1,TRIP13,
GO:0000723	telomere maintenance	6	0.5	0.0157342	0.193417								BLM,	BLM,HSPA1L,PARP1,RTEL1,TERF1,TINF2,
GO:0035196	gene silencing by miRNA, production of miRNAs	4	0.333333	0.0180974	0.218064									DGCR8,LIN28B,SRRT,ZCCHC11,
GO:0009394	2'-deoxyribonucleotide metabolic process	5	0.416667	0.0184578	0.220707									ADK,DTYMK,DUT,NUDT1,TYMS,
GO:0000018	regulation of DNA recombination	6	0.5	0.018816	0.223287								BLM,MLH1,MSH2,MSH6,	BLM,MLH1,MSH2,MSH6,RAD18,RTEL1,
GO:0006402	mRNA catabolic process	8	0.666667	0.0194724	0.228934								MLH1,	DCPS,LSM2,LSM5,LSM6,MAGOH,MLH1,RNPS1,SMG5,
GO:0051235	maintenance of location	7	0.583333	0.0199226	0.232357				FGFR1OP,			FGFR1OP,	SUFU,	ASPM,CENPE,FGFR1OP,NUF2,SEH1L,SUFU,TACC3,
GO:0009064	glutamine family amino acid metabolic process	8	0.666667	0.0219695	0.251836				GMPS,			GMPS,		CAD,CTPS,DDAH2,GLS2,GMPS,GOT2,PFAS,PYCR2,
GO:0016571	histone methylation	6	0.5	0.0222696	0.253508				SUZ12,		EZH2,	SUZ12,	MEN1,	CARM1,EZH2,MEN1,SUV39H1,SUV39H2,SUZ12,
GO:0051656	establishment of organelle localization	7	0.583333	0.0228749	0.258152				NPM1,			NPM1,	MLH1,	BIRC5,CDCA5,CENPF,KIF18A,MLH1,NPM1,SEH1L,
GO:0006366	transcription from RNA polymerase II promoter	11	0.916667	0.0238336	0.266131						GTF2E1,GTF2H3,GTF2H4,SMAD3,TAF4B,TAF7,TBP,			GTF2E1,GTF2H3,GTF2H4,POLR2B,POLR2C,POLR2D,POLR2H,SMAD3,TAF4B,TAF7,TBP,
GO:0051253	negative regulation of RNA metabolic process	31	2.58333	0.0240784	0.267134				NPM1,SUZ12,TRIM24,TRIM27,	TRIM24,TRIM28,	CBX1,CBX3,CBX5,HDAC1,KLF11,PCGF2,SMAD3,TCF4,TRIM24,TRIM27,TRIM28,	NPM1,SUZ12,TRIM24,TRIM27,	MEN1,SUFU,	CBX1,CBX3,CBX5,DDX20,GM13034,HAT1,HDAC1,HELLS,HNRNPAB,KDM1A,KLF11,MEN1,NPM1,PA2G4,PCGF2,PCGF6,RBBP7,SIN3A,SIRT1,SKIL,SMAD3,SUFU,SUV39H1,SUZ12,TCF4,TRIM24,TRIM27,TRIM28,TRP53,WWTR1,ZKSCAN17,
GO:0030953	spindle astral microtubule organization	3	0.25	0.0241371	0.266353									CENPJ,CEP120,TACC3,
GO:0007000	nucleolus organization	3	0.25	0.0241371	0.266353						RRN3,			NOLC1,POLR1B,RRN3,
GO:0019856	pyrimidine base biosynthetic process	3	0.25	0.0241371	0.266353									CAD,DHODH,UMPS,
GO:0032297	negative regulation of DNA replication initiation	3	0.25	0.0241371	0.266353									CDT1,CLSPN,TIPIN,
GO:0006207	'de novo' pyrimidine base biosynthetic process	3	0.25	0.0241371	0.266353									CAD,DHODH,UMPS,
GO:0000076	DNA replication checkpoint	3	0.25	0.0241371	0.266353									CDT1,CLSPN,TIPIN,
GO:0007144	female meiosis I	3	0.25	0.0241371	0.266353						TRIP13,			CDC25B,FBXO5,TRIP13,
GO:0007080	mitotic metaphase plate congression	3	0.25	0.0241371	0.266353									CDCA5,KIF18A,SEH1L,
GO:0016073	snRNA metabolic process	4	0.333333	0.0245974	0.269379									INTS2,INTS5,INTS7,INTS8,
GO:0031050	dsRNA fragmentation	4	0.333333	0.0245974	0.269379									DGCR8,LIN28B,SRRT,ZCCHC11,
GO:0001833	inner cell mass cell proliferation	4	0.333333	0.0245974	0.269379								BRCA2,	BRCA2,GINS1,NCAPG2,PRPF19,
GO:0016180	snRNA processing	4	0.333333	0.0245974	0.269379									INTS2,INTS5,INTS7,INTS8,
GO:0001556	oocyte maturation	4	0.333333	0.0245974	0.269379						TRIP13,		BRCA2,	BRCA2,CDC25B,FBXO5,TRIP13,
GO:0008629	induction of apoptosis by intracellular signals	7	0.583333	0.0261074	0.282116					ATM,	MBD4,		ATM,BRCA1,BRCA2,MLH1,MSH6,	ATM,BRCA1,BRCA2,MBD4,MLH1,MSH6,TRP53,
GO:0033043	regulation of organelle organization	18	1.5	0.0267338	0.286481				NPM1,	ATM,	CTCF,	NPM1,	ATM,MEN1,RECQL4,	ATM,CDC23,CENPE,CEP76,CTCF,CUL7,DLG1,KANK2,MAD2L1,MEN1,NPM1,PSMG2,PSRC1,RANBP1,RECQL4,SKA1,STMN1,TRP53,
GO:0010948	negative regulation of cell cycle process	5	0.416667	0.0279323	0.295922					ATM,			ATM,RECQL4,	ATM,CENPE,MAD2L1,PSMG2,RECQL4,
GO:0070507	regulation of microtubule cytoskeleton organization	7	0.583333	0.0296294	0.309528				NPM1,			NPM1,		CENPE,CEP76,NPM1,PSRC1,RANBP1,SKA1,STMN1,
GO:0006997	nucleus organization	8	0.666667	0.0307686	0.317954						HMGB2,RRN3,			AHCTF1,CDAN1,DFFB,HMGB2,NOLC1,POLR1B,RRN3,SEH1L,
GO:0016575	histone deacetylation	4	0.333333	0.0321844	0.328536						HDAC1,HDAC2,			HDAC1,HDAC2,RBM14,SIRT1,
GO:0006541	glutamine metabolic process	5	0.416667	0.033574	0.338637				GMPS,			GMPS,		CAD,CTPS,GLS2,GMPS,PFAS,
GO:0009112	nucleobase metabolic process	5	0.416667	0.033574	0.338637									CAD,DHODH,GART,PPAT,UMPS,
GO:0045185	maintenance of protein location	6	0.5	0.034992	0.348722				FGFR1OP,			FGFR1OP,	SUFU,	CENPE,FGFR1OP,NUF2,SEH1L,SUFU,TACC3,
GO:0045892	negative regulation of transcription, DNA-dependent	30	2.5	0.0358315	0.353936				SUZ12,TRIM24,TRIM27,	TRIM24,TRIM28,	CBX1,CBX3,CBX5,HDAC1,KLF11,PCGF2,SMAD3,TCF4,TRIM24,TRIM27,TRIM28,	SUZ12,TRIM24,TRIM27,	MEN1,SUFU,	CBX1,CBX3,CBX5,DDX20,GM13034,HAT1,HDAC1,HELLS,HNRNPAB,KDM1A,KLF11,MEN1,PA2G4,PCGF2,PCGF6,RBBP7,SIN3A,SIRT1,SKIL,SMAD3,SUFU,SUV39H1,SUZ12,TCF4,TRIM24,TRIM27,TRIM28,TRP53,WWTR1,ZKSCAN17,
GO:0009792	embryonic development ending in birth or egg hatching	39	3.25	0.0373226	0.3642		CYR61,		STIL,	ATM,PTK7,	CSDA,KAT2A,PCGF2,RRN3,SMAD3,SMARCB1,TULP3,	STIL,	ATM,BRCA1,BRCA2,MEN1,MSH2,SMARCB1,SUFU,	ALKBH1,ANKRD11,ATM,AXIN2,BRCA1,BRCA2,CCNB1,CCNB2,CHD7,CSDA,CYR61,DLG1,DVL2,FXN,G2E3,GINS1,GRLF1,KAT2A,KDM1A,MEN1,MSH2,NASP,NCAPG2,PCGF2,PLCG1,PRMT1,PRPF19,PTK7,RPA1,RRN3,SIN3A,SKIL,SMAD3,SMARCB1,STIL,SUFU,TRP53,TULP3,XRCC2,
GO:0000387	spliceosomal snRNP biogenesis	3	0.25	0.0384724	0.371571									GEMIN8,LSM2,PRMT5,
GO:0009265	2'-deoxyribonucleotide biosynthetic process	3	0.25	0.0384724	0.371571									ADK,DTYMK,TYMS,
GO:0009048	dosage compensation, by inactivation of X chromosome	3	0.25	0.0384724	0.371571						CTCF,		BRCA1,	BRCA1,CTCF,SMCHD1,
GO:0030174	regulation of DNA replication initiation	3	0.25	0.0384724	0.371571									CDT1,CLSPN,TIPIN,
GO:0046621	negative regulation of organ growth	3	0.25	0.0384724	0.371571								MEN1,	ANKRD26,FXN,MEN1,
GO:0006342	chromatin silencing	5	0.416667	0.0398302	0.380371									GM13034,HAT1,HELLS,SIRT1,SUV39H1,
GO:0031047	gene silencing by RNA	6	0.5	0.0400531	0.380445									DGCR8,ERI1,LIN28B,SRRT,XPO5,ZCCHC11,
GO:0009123	nucleoside monophosphate metabolic process	9	0.75	0.0401405	0.379498				ATIC,GMPS,			ATIC,GMPS,		ADSS,ATIC,DHODH,GART,GMPS,IMPDH2,PAICS,PFAS,TYMS,
GO:0002208	somatic diversification of immunoglobulins during immune response	4	0.333333	0.0408435	0.383162								MLH1,MSH2,MSH6,	EXO1,MLH1,MSH2,MSH6,
GO:0043968	histone H2A acetylation	4	0.333333	0.0408435	0.383162									ACTL6A,BRD8,RUVBL1,RUVBL2,
GO:0002204	somatic recombination of immunoglobulin genes during immune response	4	0.333333	0.0408435	0.383162								MLH1,MSH2,MSH6,	EXO1,MLH1,MSH2,MSH6,
GO:0006544	glycine metabolic process	4	0.333333	0.0408435	0.383162									AMT,DHFR,SHMT1,SHMT2,
GO:0045190	isotype switching	4	0.333333	0.0408435	0.383162								MLH1,MSH2,MSH6,	EXO1,MLH1,MSH2,MSH6,
GO:0009119	ribonucleoside metabolic process	7	0.583333	0.0420087	0.390169									ADK,DCAKD,DHODH,MAT2A,NME6,QTRT1,QTRTD1,
GO:0030518	steroid hormone receptor signaling pathway	5	0.416667	0.0467032	0.422041						TAF7,			CARM1,DNAJA1,FKBP4,PTGES3,TAF7,
GO:0043009	chordate embryonic development	38	3.16667	0.0484545	0.432388		CYR61,		STIL,	ATM,PTK7,	CSDA,KAT2A,PCGF2,RRN3,SMAD3,SMARCB1,TULP3,	STIL,	ATM,BRCA1,BRCA2,MEN1,MSH2,SMARCB1,SUFU,	ALKBH1,ANKRD11,ATM,AXIN2,BRCA1,BRCA2,CCNB1,CCNB2,CHD7,CSDA,CYR61,DLG1,DVL2,G2E3,GINS1,GRLF1,KAT2A,KDM1A,MEN1,MSH2,NASP,NCAPG2,PCGF2,PLCG1,PRMT1,PRPF19,PTK7,RPA1,RRN3,SIN3A,SKIL,SMAD3,SMARCB1,STIL,SUFU,TRP53,TULP3,XRCC2,
GO:0044265	cellular macromolecule catabolic process	52	4.33333	0.0496481	0.438741					ATM,	UHRF1,		ATM,BRCA1,MLH1,	ATM,BARD1,BRCA1,CACYBP,CAND2,CDC20,CDC23,CDCA3,CUL7,DCPS,DFFB,DNA2,DTL,DZIP3,FBXL12,FBXL14,FBXL19,FBXO5,FZR1,G2E3,KDM2B,KLHL12,LIN28B,LSM2,LSM5,LSM6,MAGOH,MLH1,MTBP,RAD18,RNF138,RNPS1,SAE1,SENP1,SIAH1B,SKP1A,SKP2,SMG5,UBA2,UBE2C,UBE2O,UBE2T,UBE2V2,UBR7,UHRF1,USP1,USP10,USP11,USP36,USP39,ZC3HC1,ZCCHC11,

## Sheet: Clust2
Category	Term	Count	%	Pvalue	Benjamini	Genes	cell_differentiation_markers	cytokines	homeodomain_proteins	oncogenes	protein_kinases	transcription_factors	translocation_cancer_genes	tumor_suppressors	gene_names
GO:0022411	cellular component disassembly	4	5	0.000490026	0.240407	1919900, 97293, 99914, 107739									2810006K23RIK,CASP3,LAMC1,NEDD1,
GO:0007010	cytoskeleton organization	6	7.5	0.00932531	0.927779	109569, 1914596, 2679008, 95481, 97293, 2441841					CDC42BPA,PTK2,				CDC42BPA,DAAM1,FHOD1,FMNL3,NEDD1,PTK2,
GO:0007409	axonogenesis	4	5	0.0269099	0.99391	99916, 95481, 1935151, 3781262					PTK2,	KLF7,			ATL1,KLF7,LAMB2,PTK2,
GO:0040023	establishment of nucleus localization	2	2.5	0.0274952	0.979964	95481, 2441841					CDC42BPA,PTK2,				CDC42BPA,PTK2,
GO:0042325	regulation of phosphorylation	5	6.25	0.0279048	0.958224	95541, 96646, 107739, 2441756, 1346870				JUN,	MAP2K6,PRKCE,	JUN,			CASP3,FKBP1A,JUN,MAP2K6,PRKCE,
GO:0051174	regulation of phosphorus metabolic process	5	6.25	0.0313992	0.949355	95541, 96646, 107739, 2441756, 1346870				JUN,	MAP2K6,PRKCE,	JUN,			CASP3,FKBP1A,JUN,MAP2K6,PRKCE,
GO:0019220	regulation of phosphate metabolic process	5	6.25	0.0313992	0.949355	95541, 96646, 107739, 2441756, 1346870				JUN,	MAP2K6,PRKCE,	JUN,			CASP3,FKBP1A,JUN,MAP2K6,PRKCE,
GO:0048812	neuron projection morphogenesis	4	5	0.0327299	0.930537	99916, 95481, 1935151, 3781262					PTK2,	KLF7,			ATL1,KLF7,LAMB2,PTK2,
GO:0032269	negative regulation of cellular protein metabolic process	3	3.75	0.0331898	0.906233	95541, 2446632, 96646				JUN,		JUN,			EIF2C2,FKBP1A,JUN,
GO:0048667	cell morphogenesis involved in neuron differentiation	4	5	0.035621	0.895742	99916, 95481, 1935151, 3781262					PTK2,	KLF7,			ATL1,KLF7,LAMB2,PTK2,
GO:0030030	cell projection organization	5	6.25	0.0376544	0.883889	99916, 95481, 1935151, 3781262, 98927					PTK2,	KLF7,			ATL1,KLF7,LAMB2,PTK2,VCL,
GO:0051248	negative regulation of protein metabolic process	3	3.75	0.0384126	0.864348	95541, 2446632, 96646				JUN,		JUN,			EIF2C2,FKBP1A,JUN,
GO:0048858	cell projection morphogenesis	4	5	0.0461788	0.890332	99916, 95481, 1935151, 3781262					PTK2,	KLF7,			ATL1,KLF7,LAMB2,PTK2,
GO:0051647	nucleus localization	2	2.5	0.0466789	0.872916	95481, 2441841					CDC42BPA,PTK2,				CDC42BPA,PTK2,
GO:0045449	regulation of transcription	15	18.75	0.0492863	0.868046	1913096, 1332671, 2442695, 2442860, 96646, 1935151, 1344336, 104725, 1919027, 2143628, 2446632, 3041163, 1350985, 95456, 1919378				CREB3L2,JUN,		ETS2,JUN,KLF7,PHTF1,	CREB3L2,		2610008E11RIK,CREB3L2,EDA2R,EIF2C2,ETS2,FIZ1,GM608,ING3,JMY,JUN,KLF7,L3MBTL3,PHTF1,ZFP275,ZFP691,

## Sheet: Clust3
Category	Term	Count	%	Pvalue	Benjamini	Genes	cell_differentiation_markers	cytokines	homeodomain_proteins	oncogenes	protein_kinases	transcription_factors	translocation_cancer_genes	tumor_suppressors	gene_names
GO:0007369	gastrulation	7	5.30303	1.25803e-05	0.00927873	102806, 894663, 1338938, 894293, 1354175, 109452, 87911	BMPR1A,				ACVR1,ACVR2A,BMPR1A,	ACVR2A,SMAD1,SMAD4,		BMPR1A,EXT1,SMAD4,	ACVR1,ACVR2A,BMPR1A,EXT1,SMAD1,SMAD4,TXNRD1,
GO:0007498	mesoderm development	6	4.54545	5.58113e-05	0.0204663	102806, 894663, 1338938, 1354175, 109452, 87911	BMPR1A,				ACVR1,ACVR2A,BMPR1A,	ACVR2A,SMAD1,		BMPR1A,EXT1,	ACVR1,ACVR2A,BMPR1A,EXT1,SMAD1,TXNRD1,
GO:0001707	mesoderm formation	4	3.0303	0.00199995	0.390113	1338938, 1354175, 109452, 87911	BMPR1A,				ACVR1,BMPR1A,	SMAD1,		BMPR1A,	ACVR1,BMPR1A,SMAD1,TXNRD1,
GO:0007178	transmembrane receptor protein serine/threonine kinase signaling pathway	5	3.78788	0.00215439	0.329366	102806, 1338938, 894293, 109452, 87911	BMPR1A,				ACVR1,ACVR2A,BMPR1A,	ACVR2A,SMAD1,SMAD4,		BMPR1A,SMAD4,	ACVR1,ACVR2A,BMPR1A,SMAD1,SMAD4,
GO:0048332	mesoderm morphogenesis	4	3.0303	0.00233925	0.293254	1338938, 1354175, 109452, 87911	BMPR1A,				ACVR1,BMPR1A,	SMAD1,		BMPR1A,	ACVR1,BMPR1A,SMAD1,TXNRD1,
GO:0001704	formation of primary germ layer	4	3.0303	0.00271219	0.284956	1338938, 1354175, 109452, 87911	BMPR1A,				ACVR1,BMPR1A,	SMAD1,		BMPR1A,	ACVR1,BMPR1A,SMAD1,TXNRD1,
GO:0045454	cell redox homeostasis	4	3.0303	0.00929634	0.627935	894320, 1354175, 1914111, 2145316									DNAJC10,PRDX6,TXNDC5,TXNRD1,
GO:0007049	cell cycle	11	8.33333	0.0102179	0.613761	104627, 108064, 1342290, 1918580, 1923552, 104565, 1917207, 106271, 1918110, 1099818, 2385095					RPS6KA2,				CDC16,CDKN1B,DST,LZTS2,MAPRE2,PCNP,PKD2,RCBTB1,RPS6KA2,SEPT10,SIAH1A,
GO:0003006	reproductive developmental process	7	5.30303	0.0104663	0.579481	101900, 97822, 1342290, 102806, 99181, 1338938, 87911	BMPR1A,PVRL2,				ACVR1,ACVR2A,BMPR1A,RPS6KA2,	ACVR2A,ZFP37,		BMPR1A,	ACVR1,ACVR2A,BMPR1A,MMP14,PVRL2,RPS6KA2,ZFP37,
GO:0030509	BMP signaling pathway	3	2.27273	0.0120787	0.593626	102806, 1338938, 109452	BMPR1A,				ACVR2A,BMPR1A,	ACVR2A,SMAD1,		BMPR1A,	ACVR2A,BMPR1A,SMAD1,
GO:0001702	gastrulation with mouth forming second	3	2.27273	0.0140951	0.61567	102806, 894293, 87911					ACVR1,ACVR2A,	ACVR2A,SMAD4,		SMAD4,	ACVR1,ACVR2A,SMAD4,
GO:0022402	cell cycle process	8	6.06061	0.0201298	0.715123	104627, 108064, 1342290, 104565, 1917207, 106271, 1099818, 2385095					RPS6KA2,				CDC16,CDKN1B,DST,LZTS2,MAPRE2,PKD2,RPS6KA2,SIAH1A,
GO:0032504	multicellular organism reproduction	8	6.06061	0.0243987	0.755362	101900, 97822, 108064, 1342290, 102806, 99181, 109452, 87911	PVRL2,				ACVR1,ACVR2A,RPS6KA2,	ACVR2A,SMAD1,ZFP37,			ACVR1,ACVR2A,MMP14,PVRL2,RPS6KA2,SIAH1A,SMAD1,ZFP37,
GO:0048609	reproductive process in a multicellular organism	8	6.06061	0.0243987	0.755362	101900, 97822, 108064, 1342290, 102806, 99181, 109452, 87911	PVRL2,				ACVR1,ACVR2A,RPS6KA2,	ACVR2A,SMAD1,ZFP37,			ACVR1,ACVR2A,MMP14,PVRL2,RPS6KA2,SIAH1A,SMAD1,ZFP37,
GO:0007276	gamete generation	7	5.30303	0.02845	0.782956	97822, 108064, 1342290, 102806, 99181, 109452, 87911	PVRL2,				ACVR1,ACVR2A,RPS6KA2,	ACVR2A,SMAD1,ZFP37,			ACVR1,ACVR2A,PVRL2,RPS6KA2,SIAH1A,SMAD1,ZFP37,
GO:0010721	negative regulation of cell development	3	2.27273	0.0317627	0.796998	1276539, 1338938, 88274	BMPR1A,				BMPR1A,			BMPR1A,	BMPR1A,CTNNA1,TTC3,
GO:0051493	regulation of cytoskeleton organization	4	3.0303	0.0320734	0.779033	1929270, 104627, 104565, 97887									CDKN1B,DST,DSTN,RDX,
GO:0048610	reproductive cellular process	5	3.78788	0.0330475	0.768881	97822, 1342290, 102806, 99181, 87911	PVRL2,				ACVR1,ACVR2A,RPS6KA2,	ACVR2A,ZFP37,			ACVR1,ACVR2A,PVRL2,RPS6KA2,ZFP37,
GO:0007281	germ cell development	4	3.0303	0.0337424	0.756597	97822, 1342290, 99181, 87911	PVRL2,				ACVR1,RPS6KA2,	ZFP37,			ACVR1,PVRL2,RPS6KA2,ZFP37,
GO:0006468	protein amino acid phosphorylation	10	7.57576	0.0347525	0.748285	1346875, 1342290, 102806, 99147, 1338938, 1349394, 2141917, 1925226, 87911, 1916218	BMPR1A,				ACVR1,ACVR2A,BMPR1A,MAP3K4,MAP4K4,NUAK1,PRKD2,RPS6KA2,	ACVR2A,		BMPR1A,	ACVR1,ACVR2A,BMPR1A,CDAN1,MAP3K4,MAP4K4,NUAK1,PRKD2,RPS6KA2,YES1,
GO:0007368	determination of left/right symmetry	3	2.27273	0.0362807	0.745687	102806, 1099818, 87911					ACVR1,ACVR2A,	ACVR2A,			ACVR1,ACVR2A,PKD2,
GO:0009855	determination of bilateral symmetry	3	2.27273	0.0378387	0.743616	102806, 1099818, 87911					ACVR1,ACVR2A,	ACVR2A,			ACVR1,ACVR2A,PKD2,
GO:0009799	determination of symmetry	3	2.27273	0.0378387	0.743616	102806, 1099818, 87911					ACVR1,ACVR2A,	ACVR2A,			ACVR1,ACVR2A,PKD2,
GO:0006793	phosphorus metabolic process	12	9.09091	0.0389044	0.737247	1346875, 1342290, 102806, 1927070, 99147, 1338938, 1349394, 2141917, 1925226, 87911, 2441808, 1916218	BMPR1A,				ACVR1,ACVR2A,BMPR1A,MAP3K4,MAP4K4,NUAK1,PRKD2,RPS6KA2,	ACVR2A,		BMPR1A,	ACVR1,ACVR2A,BMPR1A,CDAN1,CDC14B,DUSP10,MAP3K4,MAP4K4,NUAK1,PRKD2,RPS6KA2,YES1,
GO:0006796	phosphate metabolic process	12	9.09091	0.0389044	0.737247	1346875, 1342290, 102806, 1927070, 99147, 1338938, 1349394, 2141917, 1925226, 87911, 2441808, 1916218	BMPR1A,				ACVR1,ACVR2A,BMPR1A,MAP3K4,MAP4K4,NUAK1,PRKD2,RPS6KA2,	ACVR2A,		BMPR1A,	ACVR1,ACVR2A,BMPR1A,CDAN1,CDC14B,DUSP10,MAP3K4,MAP4K4,NUAK1,PRKD2,RPS6KA2,YES1,
GO:0009057	macromolecule catabolic process	10	7.57576	0.0390601	0.722976	1197010, 108064, 1923552, 1196334, 1349658, 109610, 1917207, 1913563, 2681847, 1353623									CDC16,CUL1,ENC1,HYAL2,MEX3D,PCNP,RNF19A,SIAH1A,SMURF2,SUMO1,
GO:0048598	embryonic morphogenesis	7	5.30303	0.0398738	0.7153	102806, 894663, 1338938, 894293, 1354175, 109452, 87911	BMPR1A,				ACVR1,ACVR2A,BMPR1A,	ACVR2A,SMAD1,SMAD4,		BMPR1A,EXT1,SMAD4,	ACVR1,ACVR2A,BMPR1A,EXT1,SMAD1,SMAD4,TXNRD1,
GO:0007179	transforming growth factor beta receptor signaling pathway	3	2.27273	0.0443192	0.739101	894293, 109452, 87911					ACVR1,	SMAD1,SMAD4,		SMAD4,	ACVR1,SMAD1,SMAD4,
GO:0007389	pattern specification process	6	4.54545	0.0488492	0.760057	102806, 1338938, 894293, 109452, 1099818, 87911	BMPR1A,				ACVR1,ACVR2A,BMPR1A,	ACVR2A,SMAD1,SMAD4,		BMPR1A,SMAD4,	ACVR1,ACVR2A,BMPR1A,PKD2,SMAD1,SMAD4,

## Sheet: Clust4
Category	Term	Count	%	Pvalue	Benjamini	Genes	cell_differentiation_markers	cytokines	homeodomain_proteins	oncogenes	protein_kinases	transcription_factors	translocation_cancer_genes	tumor_suppressors	gene_names
GO:0006350	transcription	36	19.0476	1.38329e-05	0.0100336	1917583, 1917140, 1352454, 99207, 1923684, 1920093, 1344336, 104897, 2140248, 2673679, 3029586, 2144157, 3036282, 1099800, 102725, 97858, 1270841, 2384876, 3525053, 1353665, 2442697, 1196624, 1919806, 103288, 1194497, 3642748, 1201686, 95286, 96239, 1333752, 109637, 2445100, 1349442, 1917875, 1333856			TGIF1,	NFKB2,TCEA1,		EED,ERF,HSF2,KLF9,MED14,MED26,NFKB2,NR4A1,PPP1R13L,PRDM4,RARG,REST,TGIF1,ZBTB48,	NFKB2,TCEA1,	CDC73,	CD3EAP,CDC73,CRY1,CTBP2,EED,ELL3,ERF,FIZ1,FNTB,HDAC6,HSF2,KLF9,MED14,MED26,NFKB2,NR4A1,POLR1C,POLR2K,PPP1R13L,PRDM4,RARG,REST,TCEA1,TGIF1,USP21,USP22,ZBTB48,ZFP219,ZFP473,ZFP532,ZFP566,ZFP60,ZFP770,ZFP870,ZFP882,
GO:0045449	regulation of transcription	39	20.6349	0.000140948	0.0500816	1917140, 1352454, 99207, 1923684, 98363, 1920093, 1344336, 104897, 2140248, 2673679, 3029586, 2144157, 1353633, 1099800, 3036282, 1270841, 97858, 3525053, 1353665, 2442697, 1196624, 2442675, 1919806, 1194497, 3642748, 3645151, 1201686, 99159, 95286, 2151172, 96239, 1333752, 109637, 1329015, 2445100, 1917875, 1349442, 1333856			TGIF1,	FUS,NFKB2,TCEA1,		EED,ERF,HSF2,KLF9,MED14,MED26,NFKB2,NR4A1,PPP1R13L,PRDM4,RARG,REST,SOX15,TGIF1,ZBTB48,	FUS,NFKB2,TCEA1,		CRY1,CTBP2,EED,ELL3,ERF,FIZ1,FNTB,FUS,HDAC6,HSF2,KLF9,MED14,MED26,MTA3,NFATC2IP,NFKB2,NR4A1,PPP1R13L,PRDM4,RARG,REST,RFX7,SOX15,TCEA1,TGIF1,USP21,USP22,ZBTB48,ZFP13,ZFP219,ZFP473,ZFP532,ZFP566,ZFP59,ZFP60,ZFP770,ZFP870,ZFP882,
GO:0006281	DNA repair	10	5.29101	0.000265047	0.0623842	1270841, 2141032, 1920036, 1335098, 104517, 1913415, 2142208, 3647296, 2385231, 1354743									ALKBH2,BCCIP,C230052I12RIK,CRY1,FBXO6,LIG4,RAD9B,SOD1,TDP1,XRCC5,
GO:0006974	response to DNA damage stimulus	10	5.29101	0.00165841	0.261029	1270841, 2141032, 1920036, 1335098, 104517, 1913415, 2142208, 3647296, 2385231, 1354743									ALKBH2,BCCIP,C230052I12RIK,CRY1,FBXO6,LIG4,RAD9B,SOD1,TDP1,XRCC5,
GO:0045947	negative regulation of translational initiation	3	1.5873	0.00182048	0.233306	109198, 2386865, 103267									EIF4EBP1,EIF4EBP2,PAIP2B,
GO:0006511	ubiquitin-dependent protein catabolic process	7	3.7037	0.00224687	0.239137	1353665, 1333752, 1355274, 2144157, 2384911, 2139607, 1354743									FBXO6,HDAC6,UBE2D1,UCHL3,USP21,USP22,USP53,
GO:0048146	positive regulation of fibroblast proliferation	3	1.5873	0.00465072	0.384592	1335098, 1923684, 1194497			TGIF1,			TGIF1,			FNTB,LIG4,TGIF1,
GO:0033554	cellular response to stress	11	5.82011	0.00513566	0.374493	1270841, 2141032, 1920036, 1335098, 104517, 1913415, 2142208, 3647296, 1921405, 2385231, 1354743									ALKBH2,BCCIP,C230052I12RIK,CRY1,ERRFI1,FBXO6,LIG4,RAD9B,SOD1,TDP1,XRCC5,
GO:0006355	regulation of transcription, DNA-dependent	25	13.2275	0.00531239	0.350434	1352454, 99207, 1923684, 98363, 104897, 3029586, 1353633, 1099800, 97858, 1353665, 2442697, 1196624, 2442675, 1919806, 1194497, 3642748, 3645151, 1201686, 99159, 96239, 2151172, 109637, 1329015, 1349442, 1917875			TGIF1,	FUS,NFKB2,TCEA1,		ERF,HSF2,MED14,MED26,NFKB2,NR4A1,RARG,REST,SOX15,TGIF1,	FUS,NFKB2,TCEA1,		CTBP2,ERF,FNTB,FUS,HSF2,MED14,MED26,MTA3,NFATC2IP,NFKB2,NR4A1,RARG,REST,RFX7,SOX15,TCEA1,TGIF1,USP21,ZFP13,ZFP473,ZFP566,ZFP59,ZFP60,ZFP870,ZFP882,
GO:0051252	regulation of RNA metabolic process	25	13.2275	0.00643883	0.375565	1352454, 99207, 1923684, 98363, 104897, 3029586, 1353633, 1099800, 97858, 1353665, 2442697, 1196624, 2442675, 1919806, 1194497, 3642748, 3645151, 1201686, 99159, 96239, 2151172, 109637, 1329015, 1349442, 1917875			TGIF1,	FUS,NFKB2,TCEA1,		ERF,HSF2,MED14,MED26,NFKB2,NR4A1,RARG,REST,SOX15,TGIF1,	FUS,NFKB2,TCEA1,		CTBP2,ERF,FNTB,FUS,HSF2,MED14,MED26,MTA3,NFATC2IP,NFKB2,NR4A1,RARG,REST,RFX7,SOX15,TCEA1,TGIF1,USP21,ZFP13,ZFP473,ZFP566,ZFP59,ZFP60,ZFP870,ZFP882,
GO:0006259	DNA metabolic process	11	5.82011	0.00680873	0.36414	1270841, 2141032, 1920036, 1335098, 104517, 1913415, 2142208, 3647296, 2385231, 3652288, 1354743									ALKBH2,BCCIP,C230052I12RIK,CRY1,FBXO6,LIG4,RAD9B,SOD1,SSBP1,TDP1,XRCC5,
GO:0006915	apoptosis	11	5.82011	0.0131227	0.551784	98294, 1096366, 1335098, 1914634, 1341090, 3525053, 1919537, 1913843, 3647296, 1916827, 2679007	TNFRSF10B,					PPP1R13L,			BAG4,DIABLO,ELMO3,FASTKD3,LIG4,PLEKHF1,PPP1R13L,PSME3,SHB,SOD1,TNFRSF10B,
GO:0012501	programmed cell death	11	5.82011	0.0146344	0.562516	98294, 1096366, 1335098, 1914634, 1341090, 3525053, 1919537, 1913843, 3647296, 1916827, 2679007	TNFRSF10B,					PPP1R13L,			BAG4,DIABLO,ELMO3,FASTKD3,LIG4,PLEKHF1,PPP1R13L,PSME3,SHB,SOD1,TNFRSF10B,
GO:0048145	regulation of fibroblast proliferation	3	1.5873	0.0151954	0.549464	1335098, 1923684, 1194497			TGIF1,			TGIF1,			FNTB,LIG4,TGIF1,
GO:0006446	regulation of translational initiation	3	1.5873	0.0166916	0.558713	109198, 2386865, 103267									EIF4EBP1,EIF4EBP2,PAIP2B,
GO:0070647	protein modification by small protein conjugation or removal	5	2.6455	0.0171986	0.546349	1353665, 1333752, 1355274, 2144157, 2384911									HDAC6,UBE2D1,UCHL3,USP21,USP22,
GO:0017148	negative regulation of translation	3	1.5873	0.018248	0.546039	109198, 2386865, 103267									EIF4EBP1,EIF4EBP2,PAIP2B,
GO:0016579	protein deubiquitination	3	1.5873	0.0198632	0.556277	1353665, 1355274, 2144157									UCHL3,USP21,USP22,
GO:0008219	cell death	11	5.82011	0.0225502	0.583187	98294, 1096366, 1335098, 1914634, 1341090, 3525053, 1919537, 1913843, 3647296, 1916827, 2679007	TNFRSF10B,					PPP1R13L,			BAG4,DIABLO,ELMO3,FASTKD3,LIG4,PLEKHF1,PPP1R13L,PSME3,SHB,SOD1,TNFRSF10B,
GO:0070646	protein modification by small protein removal	3	1.5873	0.0232651	0.576006	1353665, 1355274, 2144157									UCHL3,USP21,USP22,
GO:0016265	death	11	5.82011	0.0259773	0.598963	98294, 1096366, 1335098, 1914634, 1341090, 3525053, 1919537, 1913843, 3647296, 1916827, 2679007	TNFRSF10B,					PPP1R13L,			BAG4,DIABLO,ELMO3,FASTKD3,LIG4,PLEKHF1,PPP1R13L,PSME3,SHB,SOD1,TNFRSF10B,
GO:0032269	negative regulation of cellular protein metabolic process	4	2.1164	0.0310199	0.648015	109198, 2386865, 103267, 894689									EIF4EBP1,EIF4EBP2,PAIP2B,YWHAE,
GO:0050767	regulation of neurogenesis	5	2.6455	0.0369927	0.697219	1335098, 104517, 1917333, 1194497, 104897			TGIF1,			REST,TGIF1,			LIG4,METRN,REST,TGIF1,XRCC5,
GO:0042981	regulation of apoptosis	11	5.82011	0.0377051	0.688839	97858, 1096366, 1335098, 104517, 1914634, 1341090, 1352454, 2679003, 1919537, 1913843, 3647296	TNFRSF10B,					NR4A1,RARG,			BAG4,DCUN1D3,DIABLO,LIG4,NR4A1,PLEKHF1,PSME3,RARG,SOD1,TNFRSF10B,XRCC5,
GO:0051248	negative regulation of protein metabolic process	4	2.1164	0.0379956	0.676821	109198, 2386865, 103267, 894689									EIF4EBP1,EIF4EBP2,PAIP2B,YWHAE,
GO:0043067	regulation of programmed cell death	11	5.82011	0.0405144	0.686392	97858, 1096366, 1335098, 104517, 1914634, 1341090, 1352454, 2679003, 1919537, 1913843, 3647296	TNFRSF10B,					NR4A1,RARG,			BAG4,DCUN1D3,DIABLO,LIG4,NR4A1,PLEKHF1,PSME3,RARG,SOD1,TNFRSF10B,XRCC5,
GO:0010941	regulation of cell death	11	5.82011	0.0417615	0.683927	97858, 1096366, 1335098, 104517, 1914634, 1341090, 1352454, 2679003, 1919537, 1913843, 3647296	TNFRSF10B,					NR4A1,RARG,			BAG4,DCUN1D3,DIABLO,LIG4,NR4A1,PLEKHF1,PSME3,RARG,SOD1,TNFRSF10B,XRCC5,

## Sheet: Clust5
Category	Term	Count	%	Pvalue	Benjamini	Genes	cell_differentiation_markers	cytokines	homeodomain_proteins	oncogenes	protein_kinases	transcription_factors	translocation_cancer_genes	tumor_suppressors	gene_names
GO:0015837	amine transport	7	5.51181	3.02362e-05	0.0191357	96955, 894645, 1298205, 2140592, 1915517, 1355296, 103182	SLC3A2,SLC44A1,								PARK2,PICK1,SLC19A1,SLC25A22,SLC3A2,SLC44A1,SLC7A5,
GO:0006350	transcription	23	18.1102	0.00198642	0.47022	2443312, 1917140, 1914629, 2142581, 3648817, 2446630, 3645123, 1344336, 2142523, 1926162, 2142212, 97250, 2183438, 2144276, 1919039, 2141857, 1338823, 103012, 104633, 101884, 99199, 99430, 1342773				CRTC1,MYC,WHSC1L1,		ATF5,E2F4,HIRA,KLF3,MAZ,MYC,PPARD,SP2,TAF5L,ZSCAN22,	CRTC1,MYC,WHSC1L1,		ATF5,AW146154,CRTC1,DEDD2,E2F4,EIF2C1,ELL2,FIZ1,GPBP1L1,HIRA,KAT2B,KLF3,MAZ,MYC,PPARD,SP2,TAF5L,TLE4,WHSC1L1,ZFP219,ZFP52,ZFP692,ZSCAN22,
GO:0045449	regulation of transcription	26	20.4724	0.00371535	0.547444	1917140, 1914629, 2446630, 1344336, 3645123, 106374, 97250, 2183438, 1891832, 2144276, 1919039, 1338823, 2141857, 103012, 104633, 1342773, 2443312, 2142581, 3648817, 2142523, 1926162, 2142212, 1858421, 101884, 99199, 99430				CRTC1,MYC,PATZ1,WHSC1L1,		ATF5,E2F4,HIRA,KLF3,MAZ,MYC,PATZ1,PPARD,RFX5,SP2,TAF5L,ZSCAN22,	CRTC1,MYC,PATZ1,WHSC1L1,		ATF5,AW146154,CRTC1,DEDD2,E2F4,EIF2C1,ELL2,FIZ1,GPBP1L1,HIRA,KAT2B,KLF3,MAZ,MYC,PATZ1,PPARD,RFX5,SP2,TAF5L,TLE4,WHSC1L1,ZFP219,ZFP52,ZFP692,ZMIZ2,ZSCAN22,
GO:0046942	carboxylic acid transport	5	3.93701	0.00403308	0.475645	96955, 1298205, 1915517, 101884, 103182	SLC3A2,					PPARD,			PPARD,SLC19A1,SLC25A22,SLC3A2,SLC7A5,
GO:0015849	organic acid transport	5	3.93701	0.00418042	0.414552	96955, 1298205, 1915517, 101884, 103182	SLC3A2,					PPARD,			PPARD,SLC19A1,SLC25A22,SLC3A2,SLC7A5,
GO:0042254	ribosome biogenesis	5	3.93701	0.00624061	0.486604	1916913, 107889, 1913833, 1334460, 3642963									BOP1,DDX51,EXOSC1,EXOSC5,NHP2L1,
GO:0006865	amino acid transport	4	3.14961	0.0112666	0.644532	96955, 1298205, 1915517, 103182	SLC3A2,								SLC19A1,SLC25A22,SLC3A2,SLC7A5,
GO:0022613	ribonucleoprotein complex biogenesis	5	3.93701	0.0124786	0.633222	1916913, 107889, 1913833, 1334460, 3642963									BOP1,DDX51,EXOSC1,EXOSC5,NHP2L1,
GO:0006364	rRNA processing	4	3.14961	0.0126006	0.593565	1916913, 107889, 1913833, 1334460									BOP1,DDX51,EXOSC1,EXOSC5,
GO:0016072	rRNA metabolic process	4	3.14961	0.0130646	0.568431	1916913, 107889, 1913833, 1334460									BOP1,DDX51,EXOSC1,EXOSC5,
GO:0034470	ncRNA processing	5	3.93701	0.0200366	0.691416	1914221, 1916913, 107889, 1913833, 1334460									BOP1,CDK5RAP1,DDX51,EXOSC1,EXOSC5,
GO:0034660	ncRNA metabolic process	5	3.93701	0.0435803	0.906775	1914221, 1916913, 107889, 1913833, 1334460									BOP1,CDK5RAP1,DDX51,EXOSC1,EXOSC5,
GO:0006357	regulation of transcription from RNA polymerase II promoter	9	7.08661	0.0484792	0.913069	97250, 1858421, 2141857, 103012, 3648817, 104633, 101884, 2142523, 106374				CRTC1,MYC,		ATF5,E2F4,MYC,PPARD,RFX5,	CRTC1,MYC,		ATF5,CRTC1,E2F4,KAT2B,MYC,PPARD,RFX5,TLE4,ZMIZ2,
GO:0032774	RNA biosynthetic process	4	3.14961	0.0497328	0.902542	97250, 2183438, 2152895, 1917140				MYC,		MYC,	MYC,		ELL2,HELB,MYC,ZFP219,

## Sheet: Clust6
Category	Term	Count	%	Pvalue	Benjamini	Genes	cell_differentiation_markers	cytokines	homeodomain_proteins	oncogenes	protein_kinases	transcription_factors	translocation_cancer_genes	tumor_suppressors	gene_names
GO:0015031	protein transport	205	10.5344	3.38863e-55	1.01862e-51	1924621, 1920159, 1914647, 2429762, 1929063, 105926, 1929459, 2443882, 1890467, 96904, 1929742, 1914430, 1277120, 1928483, 2151483, 1858683, 1913522, 1202717, 1333879, 2685013, 1923558, 1916428, 2147661, 1927868, 2147006, 107362, 1919331, 1919020, 1914214, 2144271, 1924823, 2443306, 894284, 107370, 1855688, 2442230, 1923582, 92638, 1858260, 1914314, 1917611, 1920075, 1919746, 1916960, 1924209, 13…		LRSAM1,RABEP2,		EPS15,HOOK3,	CDK5,STRADB,	NFKBIA,TRIM3,	EPS15,HOOK3,		2610002M06RIK,AAGAB,AFTPH,AP1B1,AP1G2,AP1M1,AP1S1,AP2A2,AP2B1,AP2M1,AP2S1,AP3B1,AP3D1,AP3M1,AP3M2,AP4B1,AP4S1,APOBEC1,ARAP1,ARF1,ARF2,ARF5,ARF6,ARFGAP1,ARFGAP3,ARFIP1,ARL6IP1,ATG10,ATG3,ATG4C,ATG7,ATG9A,BCAP29,BCAP31,BET1,CDK5,CHMP1A,CHMP2A,CHMP2B,CHMP4B,CHMP5,CLPX,CLTA,COG2,COG6,COG7,COPB1,COPB2,COPG2,COPZ1,COX16,DERL1,DERL2,DNAJC14,DOPEY2,DUSP18,EPS15,ERBB2IP,ERP29,EXOC2,EXOC3,EXOC5,EXOC7,EXOC8…
GO:0045184	establishment of protein localization	205	10.5344	1.38344e-54	2.07931e-51	1924621, 1920159, 1914647, 2429762, 1929063, 105926, 1929459, 2443882, 1890467, 96904, 1929742, 1914430, 1277120, 1928483, 2151483, 1858683, 1913522, 1202717, 1333879, 2685013, 1923558, 1916428, 2147661, 1927868, 2147006, 107362, 1919331, 1919020, 1914214, 2144271, 1924823, 2443306, 894284, 107370, 1855688, 2442230, 1923582, 92638, 1858260, 1914314, 1917611, 1920075, 1919746, 1916960, 1924209, 13…		LRSAM1,RABEP2,		EPS15,HOOK3,	CDK5,STRADB,	NFKBIA,TRIM3,	EPS15,HOOK3,		2610002M06RIK,AAGAB,AFTPH,AP1B1,AP1G2,AP1M1,AP1S1,AP2A2,AP2B1,AP2M1,AP2S1,AP3B1,AP3D1,AP3M1,AP3M2,AP4B1,AP4S1,APOBEC1,ARAP1,ARF1,ARF2,ARF5,ARF6,ARFGAP1,ARFGAP3,ARFIP1,ARL6IP1,ATG10,ATG3,ATG4C,ATG7,ATG9A,BCAP29,BCAP31,BET1,CDK5,CHMP1A,CHMP2A,CHMP2B,CHMP4B,CHMP5,CLPX,CLTA,COG2,COG6,COG7,COPB1,COPB2,COPG2,COPZ1,COX16,DERL1,DERL2,DNAJC14,DOPEY2,DUSP18,EPS15,ERBB2IP,ERP29,EXOC2,EXOC3,EXOC5,EXOC7,EXOC8…
GO:0008104	protein localization	217	11.1511	2.80543e-51	2.81105e-48	1924621, 1920159, 1914647, 2429762, 1929063, 105926, 1929459, 2443882, 1929883, 1890467, 96904, 1929742, 1914430, 1277120, 1928483, 2151483, 1858683, 1913522, 1202717, 1333879, 2685013, 1923558, 1916428, 2147661, 1927868, 2147006, 107362, 1919331, 1919020, 1914214, 2144271, 1924823, 2443306, 894284, 1924301, 107370, 1855688, 2442230, 1923582, 92638, 1858260, 1914314, 1917611, 1919746, 1920075, 19…		LRSAM1,RABEP2,		CTNNB1,EPS15,HOOK3,	CDK5,STRADB,	CTNNB1,MECP2,NFKBIA,TRIM3,	CTNNB1,EPS15,HOOK3,		2610002M06RIK,AAGAB,AFTPH,AKAP10,AP1B1,AP1G2,AP1M1,AP1S1,AP2A2,AP2B1,AP2M1,AP2S1,AP3B1,AP3D1,AP3M1,AP3M2,AP4B1,AP4S1,APOBEC1,APOE,ARAP1,ARF1,ARF2,ARF5,ARF6,ARFGAP1,ARFGAP3,ARFIP1,ARL6IP1,ATG10,ATG3,ATG4C,ATG7,ATG9A,BCAP29,BCAP31,BET1,BIN3,CDK5,CHMP1A,CHMP2A,CHMP2B,CHMP4B,CHMP5,CLPX,CLTA,COG2,COG6,COG7,COPB1,COPB2,COPG2,COPZ1,COX16,CTNNB1,DERL1,DERL2,DNAJC14,DOPEY2,DUSP18,EPS15,ERBB2IP,ERP29,EXOC2…
GO:0016192	vesicle-mediated transport	152	7.81089	1.42831e-42	1.07338e-39	1346883, 1337130, 1917564, 97845, 1890520, 1921280, 1924621, 2429765, 2429762, 1929063, 105926, 1929459, 2443132, 88276, 1333745, 1351486, 1914430, 1338015, 109547, 1913616, 1928483, 1928344, 1858683, 1328307, 101920, 1913522, 1202717, 1917747, 3051532, 1859270, 1333879, 1351475, 1343104, 1917809, 2141861, 107362, 1353654, 1919020, 1914214, 1336209, 2153045, 1924823, 2183436, 1333763, 1298204, 19…	CD47,LRP1,TFRC,	LRSAM1,RABEP2,	CUX1,	CHIC2,CTNNB1,FNBP1,GOLGA5,HIP1,HOOK3,TFRC,	MAP4K2,MERTK,NRBP1,	CTNNB1,CUX1,	CHIC2,CTNNB1,FNBP1,GOLGA5,HIP1,HOOK3,TFRC,		ABCA7,ANKFY1,AP1B1,AP1G2,AP1M1,AP1S1,AP2A2,AP2B1,AP2M1,AP2S1,AP3B1,AP3D1,AP3M1,AP3M2,AP4B1,AP4S1,ARF1,ARF2,ARF5,ARF6,ARFGAP1,ARFGAP3,ARHGAP17,ARHGAP27,BCAP29,BCAP31,BET1,CAP1,CD47,CDC42SE1,CDC42SE2,CHIC2,CHMP5,CLCN5,CLINT1,CLN3,CLTA,CNIH,COPB1,COPB2,COPG2,COPZ1,CORO1C,COX16,CTNNB1,CUX1,DENND1A,DNM2,DOCK1,ELMO2,EPN1,ERGIC3,EXOC2,EXOC3,EXOC5,EXOC7,EXOC8,FKBP15,FNBP1,GABARAPL2,GGA1,GM8615,GOLGA5,GOL…
GO:0046907	intracellular transport	103	5.29291	1.36414e-17	8.20119e-15	1098535, 1337130, 1924621, 1929063, 104741, 1351486, 96904, 1277120, 109548, 1913616, 1928483, 2151483, 1928344, 1858683, 1328307, 101920, 1913522, 1202717, 1351475, 1333879, 1097161, 1343104, 2147006, 2141861, 108426, 1353654, 1919020, 107169, 2443306, 2183436, 1931027, 1855688, 1890602, 2442230, 1858260, 107949, 1206040, 1917611, 1919746, 1916960, 1097712, 1924209, 1350933, 1915213, 1328324, 19…	ADAM10,		CUX1,	CHIC2,GOLGA5,HOOK3,	CAMK1,CDK5,NRBP1,STRADB,	CUX1,NFKBIA,	CHIC2,GOLGA5,HOOK3,		ADAM10,AP1B1,AP1G2,AP1M1,AP1S1,AP2A2,AP2B1,AP2M1,AP2S1,AP3B1,AP3D1,AP3M1,AP3M2,AP4B1,AP4S1,ARAP1,ARFIP1,ARL6IP1,ATG4C,BAK1,BCAP29,BCAP31,BET1,CAMK1,CDK5,CHIC2,CHMP5,CLTA,COPB1,COPB2,COPG2,COPZ1,COX16,CUX1,DERL1,DERL2,DSCR3,DUSP18,ERBB2IP,ERGIC3,GABARAPL2,GGA1,GIPC1,GNPTG,GOLGA5,GOSR1,GOSR2,HOOK3,KIF1B,KIF1C,LMAN1,M6PR,MCOLN1,MFN2,MYL6,NAPA,NAPG,NDEL1,NFKBIA,NPC1,NPC2,NRBP1,PEX16,PSEN1,RAB27A,RFFL…
GO:0006886	intracellular protein transport	70	3.59712	2.26102e-13	1.13302e-10	1337130, 2144047, 1924621, 1914588, 102776, 1890169, 1098244, 2443231, 1929063, 1913866, 1929214, 1929215, 1354962, 1861441, 104741, 1929212, 1918366, 96904, 1928395, 1277120, 1926252, 1922469, 1928483, 2151483, 1858683, 108059, 1328307, 1890156, 107734, 101920, 1913522, 1927204, 3644350, 1333879, 1917599, 893577, 2147006, 2141861, 894297, 2146207, 1915069, 1919020, 1858417, 107169, 2443306, 1926…					CDK5,STRADB,	NFKBIA,			AP1B1,AP1G2,AP1M1,AP1S1,AP2A2,AP2B1,AP2M1,AP2S1,AP3B1,AP3D1,AP3M1,AP3M2,AP4B1,AP4S1,ARAP1,ARFIP1,ARL6IP1,ATG4C,BCAP29,BCAP31,CDK5,CLTA,COPB1,COPB2,COPG2,COPZ1,COX16,DERL1,DERL2,DUSP18,ERBB2IP,GGA1,GIPC1,GNPTG,GOSR1,GOSR2,M6PR,MFN2,NAPA,NAPG,NFKBIA,PEX16,RAB27A,RFFL,SAR1A,SAR1B,SEC24A,SEC24C,SEC61A1,SNX1,SNX2,SNX9,SRP14,STRADB,STX12,STX16,STX18,STX2,STX4A,STX5A,STX6,STX7,STX8,SYNGR2,TMED10,TOM1L2,…
GO:0006091	generation of precursor metabolites and energy	67	3.44296	4.28651e-13	1.84078e-10	95609, 96413, 87986, 1328318, 1913358, 2686925, 1921435, 88271, 95797, 87879, 1924809, 894326, 1915625, 1341085, 1914434, 107450, 109629, 99918, 1923517, 1316650, 1890510, 1201780, 1913322, 1921084, 103286, 1098267, 2151816, 96560, 1915415, 1914195, 2158650, 3612445, 1914514, 1316658, 1343103, 1914864, 1929280, 97577, 96103, 1914523, 95777, 1914725, 97578, 1914166, 1890894, 1914930, 106100, 36490…	IL6ST,	CAT,IL6ST,		AKT1,GNAS,IDH1,IL6ST,	AKT1,	MECP2,		SDHAF2,SDHB,SDHC,	ACO1,ACO2,AGL,AKT1,ATP5E,ATP6AP1,ATP6V0A1,ATP6V0B,ATP6V0C-PS2,ATP6V0D1,ATP6V0E,ATP6V1A,ATP6V1B2,ATP6V1C1,ATP6V1D,ATP6V1E1,ATP6V1H,CAT,CYB561D1,CYB561D2,CYB5B,CYBA,CYBASC3,DLD,ENOX2,EPM2A,ERO1L,ERO1LB,ETFB,ETFDH,FADS1,FDX1L,FRRS1,GAA,GBE1,GLRX,GM8615,GNAS,GPI1,HK1,IDH1,IDH3B,IL6ST,MECP2,NDUFA1,NDUFA10,NDUFA13,NDUFA2,NDUFA3,NDUFA8,NDUFA9,NDUFB5,NDUFB7,NDUFB8,NDUFS5,NDUFV3,OGDH,PHKA2,PHKB,PYGB,SDHA,…
GO:0010324	membrane invagination	54	2.77492	9.42262e-13	3.54049e-10	1917564, 97845, 1921280, 96617, 99486, 1098244, 2429765, 2429762, 105926, 1929459, 2443132, 1354961, 1338015, 109547, 2442252, 1338049, 96828, 2144243, 101920, 1913522, 3051532, 1333879, 1925915, 1351646, 1917809, 1917700, 1337008, 893578, 1889583, 2153045, 2140175, 2444782, 2151070, 1333763, 1298204, 96965, 98822, 1099804, 1096368, 109606, 1929480, 88262, 102768, 1913397, 1097712, 3779518, 10753…	CD47,LRP1,TFRC,	LRSAM1,RABEP2,		FNBP1,HIP1,TFRC,	MERTK,		FNBP1,HIP1,TFRC,		ABCA7,ANKFY1,AP1B1,AP1S1,AP2A2,AP3B1,ARHGAP27,CAP1,CD47,CDC42SE1,CDC42SE2,CLCN5,CLINT1,CLN3,CORO1C,COX16,DENND1A,DNM2,DOCK1,ELMO2,EPN1,FKBP15,FNBP1,HIP1,ITSN1,ITSN2,LDLRAP1,LRP1,LRP10,LRP12,LRP4,LRSAM1,MARCH2,MERTK,MFGE8,NECAP2,NPC1,OPHN1,PACSIN2,PPT1,RAB5A,RABEP2,RABGEF1,RAC1,RIN2,RUFY1,SCARB1,SH3KBP1,SNX17,SORT1,SYNJ1,TFRC,UNC13A,UNC13D,
GO:0006897	endocytosis	54	2.77492	9.42262e-13	3.54049e-10	1917564, 97845, 1921280, 96617, 99486, 1098244, 2429765, 2429762, 105926, 1929459, 2443132, 1354961, 1338015, 109547, 2442252, 1338049, 96828, 2144243, 101920, 1913522, 3051532, 1333879, 1925915, 1351646, 1917809, 1917700, 1337008, 893578, 1889583, 2153045, 2140175, 2444782, 2151070, 1333763, 1298204, 96965, 98822, 1099804, 1096368, 109606, 1929480, 88262, 102768, 1913397, 1097712, 3779518, 10753…	CD47,LRP1,TFRC,	LRSAM1,RABEP2,		FNBP1,HIP1,TFRC,	MERTK,		FNBP1,HIP1,TFRC,		ABCA7,ANKFY1,AP1B1,AP1S1,AP2A2,AP3B1,ARHGAP27,CAP1,CD47,CDC42SE1,CDC42SE2,CLCN5,CLINT1,CLN3,CORO1C,COX16,DENND1A,DNM2,DOCK1,ELMO2,EPN1,FKBP15,FNBP1,HIP1,ITSN1,ITSN2,LDLRAP1,LRP1,LRP10,LRP12,LRP4,LRSAM1,MARCH2,MERTK,MFGE8,NECAP2,NPC1,OPHN1,PACSIN2,PPT1,RAB5A,RABEP2,RABGEF1,RAC1,RIN2,RUFY1,SCARB1,SH3KBP1,SNX17,SORT1,SYNJ1,TFRC,UNC13A,UNC13D,
GO:0034613	cellular protein localization	72	3.6999	1.49878e-12	5.006e-10	1337130, 2144047, 1924621, 1914588, 102776, 1890169, 1098244, 2443231, 1929063, 1913866, 1929214, 88276, 1929215, 1354962, 1861441, 104741, 1929212, 1918366, 96904, 1928395, 1277120, 1926252, 1922469, 107172, 1928483, 2151483, 1858683, 108059, 1328307, 1890156, 107734, 101920, 1913522, 1927204, 3644350, 1333879, 1917599, 893577, 2147006, 2141861, 894297, 2146207, 1915069, 1919020, 1858417, 107169…				CTNNB1,	CDK5,STRADB,	CTNNB1,NFKBIA,	CTNNB1,		AP1B1,AP1G2,AP1M1,AP1S1,AP2A2,AP2B1,AP2M1,AP2S1,AP3B1,AP3D1,AP3M1,AP3M2,AP4B1,AP4S1,ARAP1,ARFIP1,ARL6IP1,ATG4C,BCAP29,BCAP31,CDK5,CLTA,COPB1,COPB2,COPG2,COPZ1,COX16,CTNNB1,DERL1,DERL2,DUSP18,ERBB2IP,GGA1,GIPC1,GNPTG,GOSR1,GOSR2,M6PR,MFN2,NAPA,NAPG,NFKBIA,PEX16,PPP3R1,RAB27A,RFFL,SAR1A,SAR1B,SEC24A,SEC24C,SEC61A1,SNX1,SNX2,SNX9,SRP14,STRADB,STX12,STX16,STX18,STX2,STX4A,STX5A,STX6,STX7,STX8,SYNGR2,…
GO:0070727	cellular macromolecule localization	72	3.6999	2.109e-12	6.33959e-10	1337130, 2144047, 1924621, 1914588, 102776, 1890169, 1098244, 2443231, 1929063, 1913866, 1929214, 88276, 1929215, 1354962, 1861441, 104741, 1929212, 1918366, 96904, 1928395, 1277120, 1926252, 1922469, 107172, 1928483, 2151483, 1858683, 108059, 1328307, 1890156, 107734, 101920, 1913522, 1927204, 3644350, 1333879, 1917599, 893577, 2147006, 2141861, 894297, 2146207, 1915069, 1919020, 1858417, 107169…				CTNNB1,	CDK5,STRADB,	CTNNB1,NFKBIA,	CTNNB1,		AP1B1,AP1G2,AP1M1,AP1S1,AP2A2,AP2B1,AP2M1,AP2S1,AP3B1,AP3D1,AP3M1,AP3M2,AP4B1,AP4S1,ARAP1,ARFIP1,ARL6IP1,ATG4C,BCAP29,BCAP31,CDK5,CLTA,COPB1,COPB2,COPG2,COPZ1,COX16,CTNNB1,DERL1,DERL2,DUSP18,ERBB2IP,GGA1,GIPC1,GNPTG,GOSR1,GOSR2,M6PR,MFN2,NAPA,NAPG,NFKBIA,PEX16,PPP3R1,RAB27A,RFFL,SAR1A,SAR1B,SEC24A,SEC24C,SEC61A1,SNX1,SNX2,SNX9,SRP14,STRADB,STX12,STX16,STX18,STX2,STX4A,STX5A,STX6,STX7,STX8,SYNGR2,…
GO:0016044	membrane organization	63	3.23741	2.42554e-10	6.62835e-08	1917564, 1925177, 97845, 96617, 1921280, 99486, 1098244, 2429765, 2429762, 105926, 1929459, 2443132, 1354961, 96794, 1338015, 109547, 2442252, 1338049, 96828, 1349447, 2144243, 108059, 88348, 101920, 1913522, 3051532, 1333879, 1097161, 1925915, 1351646, 1917809, 1917700, 893578, 1337008, 1889583, 2153045, 2140175, 2444782, 1932915, 2151070, 1333763, 1298204, 96965, 98822, 1099804, 2442230, 109606…	CD47,CD9,LRP1,TFRC,	LRSAM1,RABEP2,		FNBP1,HIP1,TFRC,	MERTK,		FNBP1,HIP1,TFRC,		ABCA7,ANKFY1,AP1B1,AP1S1,AP2A2,AP3B1,ARHGAP27,ATG7,BAK1,CAP1,CCDC88A,CD47,CD9,CDC42SE1,CDC42SE2,CLCN5,CLINT1,CLN3,CLN8,CORO1C,COX16,DENND1A,DNM2,DOCK1,ELMO2,EPN1,FKBP15,FNBP1,HIP1,ITSN1,ITSN2,LDLRAP1,LMNA,LRP1,LRP10,LRP12,LRP4,LRSAM1,MARCH2,MERTK,MFGE8,MFN2,NDEL1,NECAP2,NPC1,OPHN1,PACSIN2,PPT1,RAB5A,RABEP2,RABGEF1,RAC1,RIN2,RUFY1,SCARB1,SH3KBP1,SNX17,SORT1,STX2,SYNJ1,TFRC,UNC13A,UNC13D,
GO:0055114	oxidation reduction	119	6.11511	2.85344e-10	7.14786e-08	2144151, 1931237, 1916372, 2158641, 1933156, 1340024, 88271, 1915625, 1914186, 106639, 1914434, 107450, 1913625, 1916363, 1913323, 1913322, 1889844, 104887, 1889802, 87868, 87867, 1915415, 1914195, 2158650, 3612445, 1919235, 1316658, 1343103, 1929280, 1926967, 104995, 1914523, 1919942, 1914725, 109296, 106040, 1914166, 1914930, 1349450, 106100, 3649011, 1920416, 1353452, 2385108, 1354385, 1913877…		CAT,		IDH1,		EGLN2,MECP2,MSRB2,		SDHAF2,SDHB,SDHC,	ACAD10,ACADM,ACADS,ACADSB,ACADVL,ACOX1,ACOX3,ADHFE1,ADI1,ALDH1L1,ALDH2,ALDH3A2,ALDH6A1,ALKBH3,ASPH,BC003331,BLVRA,BLVRB,CAT,CCS,CRYZL1,CYB561D1,CYB561D2,CYB5B,CYB5R3,CYB5R4,CYBA,CYBASC3,CYP4F13,CYP51,DECR1,DEGS1,DHCR7,DHRS1,DHRS11,DHRS3,DHRS7,DLD,EGLN2,ENOX2,ERO1L,ERO1LB,ETFB,ETFDH,FADS1,FDX1L,FRRS1,GCLM,GLRX,GMPR2,GPD1L,GPX1,H6PD,HADHA,HIBADH,HMOX1,HMOX2,HNRPLL,HSD17B11,HSD17B12,HSDL2,IDH1,IDH3B…
GO:0007033	vacuole organization	19	0.976362	3.58895e-10	8.29876e-08	87882, 95609, 96073, 2159324, 1349447, 1336194, 1924209, 2151816, 107537, 2143585, 107448, 1202717, 96418, 1298204, 1914776, 2443554, 104669, 2138446, 2442253				HOOK3,			HOOK3,		ACP2,ATG12,ATG9A,ATP6V0C-PS2,CHMP5,CLN3,CLN5,CLN6,CLN8,FIG4,GAA,HEXA,HOOK3,IDUA,LYST,MAN2A1,PPT1,PSEN1,TPP1,
GO:0006793	phosphorus metabolic process	143	7.34841	5.67443e-10	1.21838e-07	1098535, 1927343, 1346883, 1925064, 1921385, 1095407, 108104, 1098670, 87986, 1328318, 2442111, 104878, 106222, 1927230, 1341085, 107450, 109629, 2686961, 96055, 97584, 1098687, 108412, 1919363, 109548, 2182474, 1890510, 1913322, 3643902, 1921084, 2442572, 108212, 1891456, 1202717, 3645647, 1913711, 2145349, 1929470, 97598, 1916885, 1914864, 1201675, 2443191, 1929004, 1352758, 3782706, 1351602, 2…	ADAM10,			ABI1,AKT1,JAK1,JAK3,PIM1,	AAK1,ADCK1,ADCK2,ADRBK1,AKT1,ARAF,BMP2K,BMPR2,CAMK1,CAMK2D,CAMK2G,CDC42BPB,CDK19,CDK20,CDK5,CDKL2,CLK3,CSNK1D,DAPK1,DSTYK,EIF2AK2,EIF2AK3,EIF2AK4,ERN1,FES,FYN,GAK,GRK5,HIPK1,IRAK4,MAP2K1,MAP2K3,MAP2K5,MAP3K1,MAP3K14,MAP3K2,MAP3K3,MAP4K2,MAPK3,MAPK6,MAPK9,MAST3,MERTK,MKNK1,NEK7,NEK9,NRBP1,PAK2,PDIK1L,PIM1,PRKAA1,PRKCD,PRKX,PSKH1,RIOK3,RIPK1,RIPK2,RPS6KA3,RPS6KB2,RPS6KC1,SCYL3,SLK,SNRK,STK17B,STK25…	ERCC6,MECP2,ULK2,	ABI1,PIM1,PRKAR1A,	SDHAF2,	4930444A02RIK,AAK1,ABI1,ADAM10,ADCK1,ADCK2,ADRBK1,AKT1,ARAF,ATP5E,ATP6AP1,ATP6V0A1,ATP6V0B,ATP6V0C-PS2,ATP6V0D1,ATP6V0E,ATP6V1A,ATP6V1B2,ATP6V1C1,ATP6V1D,ATP6V1E1,ATP6V1H,BMP2K,BMPR2,C230081A13RIK,CAMK1,CAMK2D,CAMK2G,CAPZA2,CDC42BPB,CDK19,CDK20,CDK5,CDKL2,CLK3,CSNK1D,DAPK1,DGUOK,DLD,DSTYK,DUSP18,EIF2AK2,EIF2AK3,EIF2AK4,EPM2A,ERCC6,ERN1,FES,FYN,GAK,GALK2,GNAI2,GNPTAB,GPD1L,GRK5,HIPK1,INPP5A,IRAK4,…
GO:0006796	phosphate metabolic process	143	7.34841	5.67443e-10	1.21838e-07	1098535, 1927343, 1346883, 1925064, 1921385, 1095407, 108104, 1098670, 87986, 1328318, 2442111, 104878, 106222, 1927230, 1341085, 107450, 109629, 2686961, 96055, 97584, 1098687, 108412, 1919363, 109548, 2182474, 1890510, 1913322, 3643902, 1921084, 2442572, 108212, 1891456, 1202717, 3645647, 1913711, 2145349, 1929470, 97598, 1916885, 1914864, 1201675, 2443191, 1929004, 1352758, 3782706, 1351602, 2…	ADAM10,			ABI1,AKT1,JAK1,JAK3,PIM1,	AAK1,ADCK1,ADCK2,ADRBK1,AKT1,ARAF,BMP2K,BMPR2,CAMK1,CAMK2D,CAMK2G,CDC42BPB,CDK19,CDK20,CDK5,CDKL2,CLK3,CSNK1D,DAPK1,DSTYK,EIF2AK2,EIF2AK3,EIF2AK4,ERN1,FES,FYN,GAK,GRK5,HIPK1,IRAK4,MAP2K1,MAP2K3,MAP2K5,MAP3K1,MAP3K14,MAP3K2,MAP3K3,MAP4K2,MAPK3,MAPK6,MAPK9,MAST3,MERTK,MKNK1,NEK7,NEK9,NRBP1,PAK2,PDIK1L,PIM1,PRKAA1,PRKCD,PRKX,PSKH1,RIOK3,RIPK1,RIPK2,RPS6KA3,RPS6KB2,RPS6KC1,SCYL3,SLK,SNRK,STK17B,STK25…	ERCC6,MECP2,ULK2,	ABI1,PIM1,PRKAR1A,	SDHAF2,	4930444A02RIK,AAK1,ABI1,ADAM10,ADCK1,ADCK2,ADRBK1,AKT1,ARAF,ATP5E,ATP6AP1,ATP6V0A1,ATP6V0B,ATP6V0C-PS2,ATP6V0D1,ATP6V0E,ATP6V1A,ATP6V1B2,ATP6V1C1,ATP6V1D,ATP6V1E1,ATP6V1H,BMP2K,BMPR2,C230081A13RIK,CAMK1,CAMK2D,CAMK2G,CAPZA2,CDC42BPB,CDK19,CDK20,CDK5,CDKL2,CLK3,CSNK1D,DAPK1,DGUOK,DLD,DSTYK,DUSP18,EIF2AK2,EIF2AK3,EIF2AK4,EPM2A,ERCC6,ERN1,FES,FYN,GAK,GALK2,GNAI2,GNPTAB,GPD1L,GRK5,HIPK1,INPP5A,IRAK4,…
GO:0051186	cofactor metabolic process	47	2.41521	1.58563e-09	3.17761e-07	1915164, 98917, 104995, 103254, 1919942, 96413, 87989, 106188, 1924947, 1340024, 87879, 109373, 103251, 95513, 1298204, 2443030, 1914930, 88170, 3644508, 1929865, 87880, 101813, 1921566, 1336894, 98254, 1316706, 1914813, 1889802, 1345279, 1926164, 109602, 1914195, 2158201, 1890410, 1918397, 2158650, 1913704, 2387464, 2159605, 1352500, 96163, 2386848, 1913302, 1098643, 104968, 2140356, 1346998		NAMPT,		GPHN,IDH1,		CIAO1,	GPHN,	SDHB,SDHC,	ACLY,ACO1,ACO2,ACOT2,ACOT8,ACSS2,ALAS1,ALDH1L1,BLVRA,CIAO1,COQ3,COQ5,COQ9,CYB5R4,FECH,FLAD1,GCLM,GPHN,GSTT2,H6PD,HIBADH,HMOX1,HMOX2,HNRPLL,IDH1,IDH3B,ISCA2,ISCU,MMAB,MOCS2,NADSYN1,NAMPT,NARFL,NFS1,NMNAT1,OXSM,PANK3,PPOX,PPT1,RPIA,SCP2,SDHA,SDHB,SDHC,SLC11A2,TPK1,UROS,
GO:0016310	phosphorylation	121	6.21788	4.40392e-09	8.27386e-07	1098535, 1927343, 1346883, 1925064, 1921385, 1095407, 108104, 1098670, 87986, 1328318, 104878, 106222, 1927230, 107450, 109629, 97584, 1098687, 1919363, 109548, 2182474, 1890510, 1913322, 3643902, 1921084, 2442572, 108212, 1891456, 1202717, 2145349, 1929470, 97598, 1916885, 1914864, 1201675, 1929004, 1352758, 1351602, 3782706, 2183436, 104913, 1914490, 3649011, 2443419, 1355272, 1345675, 1917226,…	ADAM10,			ABI1,AKT1,JAK1,JAK3,PIM1,	AAK1,ADCK1,ADCK2,ADRBK1,AKT1,ARAF,BMP2K,BMPR2,CAMK1,CAMK2D,CAMK2G,CDC42BPB,CDK19,CDK20,CDK5,CDKL2,CLK3,CSNK1D,DAPK1,DSTYK,EIF2AK2,EIF2AK3,EIF2AK4,ERN1,FES,FYN,GAK,GRK5,HIPK1,IRAK4,MAP2K1,MAP2K3,MAP2K5,MAP3K1,MAP3K14,MAP3K2,MAP3K3,MAP4K2,MAPK3,MAPK6,MAPK9,MAST3,MERTK,MKNK1,NEK7,NEK9,NRBP1,PAK2,PDIK1L,PIM1,PRKAA1,PRKCD,PRKX,PSKH1,RIOK3,RIPK1,RIPK2,RPS6KA3,RPS6KB2,RPS6KC1,SCYL3,SLK,SNRK,STK17B,STK25…	ERCC6,MECP2,ULK2,	ABI1,PIM1,PRKAR1A,	SDHAF2,	4930444A02RIK,AAK1,ABI1,ADAM10,ADCK1,ADCK2,ADRBK1,AKT1,ARAF,ATP5E,ATP6AP1,ATP6V0A1,ATP6V0B,ATP6V0C-PS2,ATP6V0D1,ATP6V0E,ATP6V1A,ATP6V1B2,ATP6V1C1,ATP6V1D,ATP6V1E1,ATP6V1H,BMP2K,BMPR2,C230081A13RIK,CAMK1,CAMK2D,CAMK2G,CAPZA2,CDC42BPB,CDK19,CDK20,CDK5,CDKL2,CLK3,CSNK1D,DAPK1,DGUOK,DLD,DSTYK,EIF2AK2,EIF2AK3,EIF2AK4,ERCC6,ERN1,FES,FYN,GAK,GALK2,GNAI2,GNPTAB,GRK5,HIPK1,IRAK4,JAK1,JAK3,MADD,MAP2K1,MAP2…
GO:0048193	Golgi vesicle transport	22	1.13052	6.71759e-09	1.18783e-06	1338759, 1913616, 1924621, 1928344, 3782198, 1929063, 99832, 1927550, 1916295, 1926235, 2183436, 1098260, 1921527, 1351475, 1351486, 1917599, 1343104, 1890602, 1858260, 88568, 1917611, 1919746			CUX1,	CHIC2,GOLGA5,	NRBP1,	CUX1,	CHIC2,GOLGA5,		BET1,CHIC2,COPB1,COPZ1,CUX1,ERGIC3,GABARAPL2,GOLGA5,GOSR1,KIF1C,LMAN1,NRBP1,SEC13,SEC22B,SEC24A,SEC24C,STX6,TMED10,TRAPPC2L,TRAPPC3,VPS29,YKT6,
GO:0007040	lysosome organization	14	0.719424	1.78432e-08	2.97981e-06	87882, 95609, 2159324, 96073, 1349447, 1336194, 1924209, 2151816, 107537, 107448, 96418, 1298204, 2443554, 2442253				HOOK3,			HOOK3,		ACP2,ATP6V0C-PS2,CHMP5,CLN3,CLN5,CLN6,CLN8,GAA,HEXA,HOOK3,IDUA,LYST,PPT1,TPP1,
GO:0022900	electron transport chain	33	1.69579	2.12697e-08	3.36508e-06	1929280, 1914523, 1914725, 1913358, 2686925, 1890894, 1914166, 1915625, 1914930, 1914434, 107450, 106100, 3649011, 1354385, 99918, 1923517, 108076, 2384799, 1913322, 1913677, 1913341, 1929511, 1915415, 2135625, 1914195, 3612445, 106098, 1919273, 1913302, 1913296, 1316658, 1914514, 1343103						MECP2,		SDHAF2,SDHB,SDHC,	CYB561D1,CYB561D2,CYB5B,CYBA,CYBASC3,DLD,ENOX2,ERO1L,ERO1LB,ETFB,ETFDH,FADS1,FDX1L,FRRS1,GLRX,MECP2,NDUFA1,NDUFA10,NDUFA13,NDUFA2,NDUFA3,NDUFA8,NDUFA9,NDUFB5,NDUFB7,NDUFB8,NDUFS5,NDUFV3,SDHA,SDHAF2,SDHB,SDHC,UQCR10,
GO:0005996	monosaccharide metabolic process	45	2.31244	7.08729e-08	1.06521e-05	95609, 97577, 96103, 2687284, 103254, 87986, 1921435, 95797, 97578, 95593, 1924809, 1341085, 1922790, 92638, 97564, 1917226, 1860103, 97565, 1920994, 1915230, 1316650, 2443978, 1347054, 1337124, 1860456, 1098267, 1333787, 1889802, 1096330, 96560, 107815, 107286, 105940, 1915651, 1891112, 2145955, 95705, 97828, 104669, 2150656, 2153207, 1921496, 1916863, 2140356, 1860418	IL6ST,	IL6ST,		AKT1,IL6ST,	AKT1,PRKAA1,				AGL,AKT1,AMDHD2,B4GALT1,BAD,CMAS,EPM2A,FPGT,FUCA1,G6PC3,GAA,GALE,GALK2,GBE1,GM8615,GMDS,GNPDA2,GPI1,H6PD,HIBADH,HK1,IL6ST,INPPL1,MAN2A1,MAN2A2,MAN2B1,MAN2C1,NAGK,OGDH,PCK2,PFKFB2,PFKFB4,PGM1,PGM2,PHKA2,PHKB,POFUT1,POFUT2,PRKAA1,PYGB,RENBP,RPIA,SERP1,SLC2A8,SLC37A4,
GO:0019318	hexose metabolic process	41	2.10689	1.27676e-07	1.82757e-05	95609, 97577, 96103, 2687284, 103254, 87986, 1921435, 95797, 97578, 95593, 1924809, 1341085, 1922790, 92638, 97564, 1917226, 1860103, 97565, 1920994, 1316650, 1347054, 1860456, 1098267, 1333787, 1889802, 1096330, 96560, 107815, 107286, 105940, 1915651, 1891112, 2145955, 95705, 97828, 104669, 2150656, 2153207, 1921496, 1916863, 2140356	IL6ST,	IL6ST,		AKT1,IL6ST,	AKT1,PRKAA1,				AGL,AKT1,B4GALT1,BAD,EPM2A,FPGT,FUCA1,G6PC3,GAA,GALE,GALK2,GBE1,GM8615,GMDS,GPI1,H6PD,HIBADH,HK1,IL6ST,INPPL1,MAN2A1,MAN2A2,MAN2B1,MAN2C1,OGDH,PCK2,PFKFB2,PFKFB4,PGM1,PGM2,PHKA2,PHKB,POFUT1,POFUT2,PRKAA1,PYGB,RENBP,RPIA,SERP1,SLC2A8,SLC37A4,
GO:0034976	response to endoplasmic reticulum stress	14	0.719424	2.54953e-07	3.48353e-05	1341830, 108420, 1915069, 2151483, 1915268, 109247, 1930134, 1928744, 1924301, 1353427, 1354385, 92638, 1353449, 95835				DDIT3,	EIF2AK2,EIF2AK3,EIF2AK4,ERN1,	DDIT3,NFE2L2,	DDIT3,		COL4A3BP,DDIT3,DERL1,DERL2,EIF2AK2,EIF2AK3,EIF2AK4,ERN1,ERO1L,HSPA5,NFE2L2,OS9,SERP1,VAPB,
GO:0034620	cellular response to unfolded protein	11	0.565262	8.98437e-07	0.000117415	1341830, 109247, 108420, 1915069, 1930134, 1928744, 2151483, 1353427, 1354385, 92638, 1353449				DDIT3,	EIF2AK2,EIF2AK3,EIF2AK4,ERN1,	DDIT3,NFE2L2,	DDIT3,		DDIT3,DERL1,DERL2,EIF2AK2,EIF2AK3,EIF2AK4,ERN1,ERO1L,NFE2L2,SERP1,VAPB,
GO:0030968	endoplasmic reticulum unfolded protein response	11	0.565262	8.98437e-07	0.000117415	1341830, 109247, 108420, 1915069, 1930134, 1928744, 2151483, 1353427, 1354385, 92638, 1353449				DDIT3,	EIF2AK2,EIF2AK3,EIF2AK4,ERN1,	DDIT3,NFE2L2,	DDIT3,		DDIT3,DERL1,DERL2,EIF2AK2,EIF2AK3,EIF2AK4,ERN1,ERO1L,NFE2L2,SERP1,VAPB,
GO:0006487	protein amino acid N-linked glycosylation	13	0.668037	1.30608e-06	0.000163574	107877, 1194508, 2384966, 894701, 105124, 2385025, 95705, 96973, 1914093, 104669, 2147006, 1196396, 98085						MGAT5,			ALG12,B4GALT1,DDOST,DOLPP1,DPAGT1,GNPTG,MAN2A1,MGAT1,MGAT2,MGAT5,PRKCSH,RPN2,STT3A,
GO:0006818	hydrogen transport	19	0.976362	1.67479e-06	0.000201357	1914864, 1201780, 1890510, 1913540, 103286, 1328318, 1921084, 2151816, 1345279, 109279, 1921346, 1350931, 1913585, 894326, 1855697, 109629, 1201778, 1923437, 109618									ADHFE1,ATP5E,ATP6AP1,ATP6V0A1,ATP6V0B,ATP6V0C-PS2,ATP6V0D1,ATP6V0E,ATP6V1A,ATP6V1B2,ATP6V1C1,ATP6V1D,ATP6V1E1,ATP6V1G1,ATP6V1H,HVCN1,NNT,SLC11A2,TCIRG1,
GO:0032940	secretion by cell	41	2.10689	1.81771e-06	0.000210134	1341830, 1914647, 2177763, 107448, 1924823, 1861441, 2145645, 1333745, 1298204, 1354961, 107370, 1333825, 99918, 1926252, 1920075, 2443972, 2446237, 1913501, 1347054, 3782198, 106651, 2142527, 3643902, 108059, 1928948, 1202717, 3051532, 1927550, 1917747, 891965, 1859270, 1913732, 893577, 2386848, 1349480, 109356, 1321389, 1917700, 1915678, 107362, 2443446					EIF2AK3,	MECP2,			ARFGAP3,ARHGAP17,CYB5R4,DGAT1,EIF2AK3,ERP29,EXOC2,EXOC3,EXOC5,EXOC7,EXOC8,GIPC1,GM8615,GNPTAB,HPS1,LY6E,LYST,MECP2,MON1A,PPT1,PSEN1,RAB27A,SCAMP1,SCAMP5,SCFD2,SNAP23,SNAPIN,STEAP3,STX2,STX4A,STXBP2,STXBP3A,SYNJ1,TMED10,UNC13A,UNC13D,VAMP3,VPS33A,VPS33B,VPS45,YKT6,
GO:0030163	protein catabolic process	90	4.62487	3.11523e-06	0.000346769	1913913, 1917004, 2387123, 2441984, 1861100, 2137355, 1915140, 87986, 1914588, 1921382, 1343085, 1929459, 1196246, 104880, 2180139, 1913760, 1914049, 1914500, 1914045, 1915091, 1914003, 2144041, 1914144, 1934029, 103223, 109548, 1096335, 109284, 1333870, 2179432, 2148796, 1921376, 2151483, 1349447, 1098236, 1202717, 1919429, 2442773, 1923858, 2445027, 1335089, 107789, 2385110, 2444855, 2146430, 1…	ADAM10,ADAM17,	LRSAM1,		AKT1,MALT1,	AKT1,	FEM1A,RNF14,RNF41,	MALT1,	CBLB,TNFAIP3,VHL,	1110018G07RIK,ADAM10,ADAM17,AKT1,APH1A,ATE1,ATG10,ATG12,ATG3,ATG4C,ATG7,AUP1,BRAP,BTBD1,CAST,CBLB,CLN8,DCUN1D2,DERL1,DERL2,EDEM1,EDEM3,ERLEC1,FBXL15,FBXL2,FBXL20,FBXL3,FBXO17,FBXO18,FBXO7,FBXO8,FBXO9,FBXW4,FEM1A,GM11517,GM15800,HECTD3,HERC2,KLHL20,KLHL9,LNPEP,LRRC41,LRSAM1,MALT1,MARCH2,MARCH6,MARCH8,MUL1,MYCBP2,NCSTN,OS9,PPT1,PSEN1,PSEN2,PSMB6,RABGEF1,RFFL,RNF11,RNF123,RNF128,RNF14,RNF181,RNF41,R…
GO:0009057	macromolecule catabolic process	102	5.24152	3.4812e-06	0.000373663	1913913, 1917004, 2441984, 87986, 1921382, 1929459, 104880, 1914049, 109628, 1914045, 1338011, 1096335, 109548, 103223, 1934029, 1333870, 2179432, 2148796, 1921376, 2151483, 1349447, 1202717, 2442773, 1923858, 1335089, 2445027, 2444855, 2385110, 1924885, 1913276, 3647845, 1891700, 1329019, 1352759, 2180122, 1929668, 1354702, 1354707, 1914217, 1926139, 2142792, 1298204, 1924301, 1337096, 1915747, …	ADAM10,ADAM17,	LRSAM1,		AKT1,MALT1,	AKT1,CDK5,	FEM1A,RNF14,RNF41,ZFP36L2,	MALT1,	CBLB,TNFAIP3,VHL,	1110018G07RIK,ADAM10,ADAM17,AKT1,APH1A,APOE,ATE1,ATG10,ATG12,ATG3,ATG4C,ATG7,AUH,AUP1,BRAP,BTBD1,CAST,CBLB,CDK5,CHID1,CLN3,CLN6,CLN8,DCUN1D2,DERL1,DERL2,DNASE1L1,DNASE2A,EDEM1,EDEM3,EIF2C3,ERLEC1,FBXL15,FBXL2,FBXL20,FBXL3,FBXO17,FBXO18,FBXO7,FBXO8,FBXO9,FBXW4,FEM1A,GAA,GM11517,GM15800,HECTD3,HERC2,KLHL20,KLHL9,LNPEP,LRRC41,LRSAM1,MALT1,MARCH2,MARCH6,MARCH8,MUL1,MYCBP2,NCSTN,NGLY1,OS9,PPT1,PSEN1,P…
GO:0006672	ceramide metabolic process	15	0.770812	3.85075e-06	0.000399071	108412, 2159324, 96073, 95762, 1349447, 1915268, 1347344, 1355316, 107537, 1278330, 1261415, 1913440, 1914880, 95636, 2178076									ACER3,CLN3,CLN6,CLN8,COL4A3BP,GALC,GLA,GM2A,HEXA,PLA2G15,PPAP2A,SAMD8,SGPL1,SMPD2,ST6GALNAC6,
GO:0006915	apoptosis	78	4.00822	4.11035e-06	0.000411773	1931237, 1914840, 87986, 108047, 1914588, 2429765, 1261423, 3782024, 1309517, 1859920, 107931, 88276, 1332659, 97312, 1914434, 1915044, 1926788, 99682, 109284, 1916326, 104887, 1096330, 108212, 1891456, 2137022, 1889272, 1202717, 1277950, 2445027, 1097161, 1333875, 2147032, 1353449, 1916885, 1339984, 1329019, 1341830, 1929004, 99532, 1344418, 1914368, 1889583, 99533, 1913687, 1915600, 2153045, 19…				AKT1,BIRC3,CTNNB1,HIP1,MALT1,	AKT1,CDK5,DAPK1,EIF2AK2,EIF2AK3,ERN1,MAP3K1,PAK2,RIPK1,RIPK2,SLK,STK17B,STK4,TRIB3,	CTNNB1,LITAF,MEF2A,MEF2D,NFKB1,PACS2,	BIRC3,CTNNB1,HIP1,MALT1,	TNFAIP3,	AKT1,APIP,ARF6,BAD,BAG1,BAG3,BAK1,BCAP29,BCAP31,BFAR,BIRC3,BLCAP,BNIP2,BNIP3L,BRE,CADM1,CASP8,CASP9,CDK5,CFLAR,CIB1,CLPTM1L,CTNNB1,DAP,DAPK1,DNASE2A,DOCK1,EBAG9,EIF2AK2,EIF2AK3,ELMO2,ERN1,FAIM,FIS1,GPX1,HIP1,HTRA2,ITM2B,LITAF,MADD,MALT1,MAP3K1,MEF2A,MEF2D,MUL1,NDUFA13,NFKB1,PACS2,PAK2,PEA15A,PPT1,PSEN1,PSEN2,RFFL,RHOB,RIPK1,RIPK2,RNF7,SGPL1,SH3KBP1,SHARPIN,SHISA5,SLK,SQSTM1,STEAP3,STK17B,STK4,TAX…
GO:0006119	oxidative phosphorylation	19	0.976362	4.1214e-06	0.000399563	1914864, 1201780, 1890510, 1913322, 103286, 1328318, 1921084, 2151816, 1350931, 1913585, 894326, 107450, 1855697, 1201778, 109629, 3649011, 99918, 1914514, 109618						MECP2,		SDHAF2,	ATP5E,ATP6AP1,ATP6V0A1,ATP6V0B,ATP6V0C-PS2,ATP6V0D1,ATP6V0E,ATP6V1A,ATP6V1B2,ATP6V1C1,ATP6V1D,ATP6V1E1,ATP6V1H,DLD,MECP2,NDUFB8,SDHAF2,TCIRG1,UQCR10,
GO:0044257	cellular protein catabolic process	87	4.47071	4.50799e-06	0.000423381	1913913, 1917004, 2441984, 1861100, 2137355, 1915140, 1914588, 1921382, 1343085, 1929459, 1196246, 104880, 2180139, 1913760, 1914049, 1914500, 1914045, 1915091, 1914003, 2144041, 1914144, 1934029, 103223, 109548, 1096335, 109284, 1333870, 2179432, 2148796, 1921376, 2151483, 1349447, 1202717, 1919429, 2442773, 1923858, 2445027, 1335089, 107789, 2385110, 2444855, 2146430, 1925915, 1924885, 3647845,…	ADAM10,ADAM17,	LRSAM1,		MALT1,		FEM1A,RNF14,RNF41,	MALT1,	CBLB,TNFAIP3,VHL,	1110018G07RIK,ADAM10,ADAM17,APH1A,ATE1,ATG10,ATG12,ATG3,ATG4C,ATG7,AUP1,BRAP,BTBD1,CBLB,CLN8,DCUN1D2,DERL1,DERL2,EDEM1,EDEM3,ERLEC1,FBXL15,FBXL2,FBXL20,FBXL3,FBXO17,FBXO18,FBXO7,FBXO8,FBXO9,FBXW4,FEM1A,GM11517,GM15800,HECTD3,HERC2,KLHL20,KLHL9,LRRC41,LRSAM1,MALT1,MARCH2,MARCH6,MARCH8,MUL1,MYCBP2,NCSTN,OS9,PPT1,PSEN1,PSEN2,PSMB6,RABGEF1,RFFL,RNF11,RNF123,RNF128,RNF14,RNF181,RNF41,RNF6,RNF7,SENP5,S…
GO:0045454	cell redox homeostasis	20	1.02775	4.96987e-06	0.000452609	88034, 97464, 1913323, 1923549, 1917811, 1920973, 1932287, 1914208, 2135625, 1916922, 1289248, 109247, 2442146, 1919103, 107450, 1923620, 1916477, 3645884, 1859815, 1917592				DDIT3,		DDIT3,EGLN2,	DDIT3,		2810407C02RIK,DDIT3,DLD,DNAJC16,EGLN2,ERP44,GLRX,P4HB,PDIA6,PRDX1,PRDX3,PRDX4,PTGES2,SH3BGRL3,TMX2,TXNDC11,TXNDC12,TXNDC15,TXNDC16,TXNDC17,
GO:0008219	cell death	83	4.26516	5.0891e-06	0.000449836	1931237, 1914840, 87986, 108047, 1914588, 2429765, 2143585, 1261423, 1859920, 3782024, 1309517, 107931, 88276, 1332659, 97312, 1914434, 88423, 1915044, 1926788, 99682, 109284, 1916326, 1349447, 104887, 1096330, 108212, 1891456, 2137022, 1889272, 1202717, 1277950, 2445027, 1097161, 1333875, 2147032, 1353449, 1916885, 2442253, 1339984, 1329019, 1341830, 1929004, 99532, 1344418, 1914368, 1889583, 99…				AKT1,BIRC3,CTNNB1,HIP1,MALT1,	AKT1,CDK5,DAPK1,EIF2AK2,EIF2AK3,ERN1,MAP3K1,PAK2,RIPK1,RIPK2,SLK,STK17B,STK4,TRIB3,	CTNNB1,LITAF,MEF2A,MEF2D,NFKB1,PACS2,	BIRC3,CTNNB1,HIP1,MALT1,	TNFAIP3,	AKT1,APIP,ARF6,BAD,BAG1,BAG3,BAK1,BCAP29,BCAP31,BFAR,BIRC3,BLCAP,BNIP2,BNIP3L,BRE,CADM1,CASP8,CASP9,CDK5,CFLAR,CIB1,CLN5,CLN8,CLPTM1L,CLU,CTNNB1,DAP,DAPK1,DNASE2A,DOCK1,EBAG9,EIF2AK2,EIF2AK3,ELMO2,ERN1,FAIM,FIG4,FIS1,GPX1,HIP1,HTRA2,ITM2B,LITAF,MADD,MALT1,MAP3K1,MEF2A,MEF2D,MUL1,NDUFA13,NFKB1,PACS2,PAK2,PEA15A,PPT1,PSEN1,PSEN2,RFFL,RHOB,RIPK1,RIPK2,RNF7,SGPL1,SH3KBP1,SHARPIN,SHISA5,SLK,SQSTM1,STE…
GO:0051188	cofactor biosynthetic process	25	1.28469	5.71065e-06	0.000490345	1915164, 98917, 104995, 87989, 1924947, 103251, 95513, 2443030, 3644508, 1929865, 101813, 1921566, 1336894, 1316706, 1914813, 1345279, 1926164, 109602, 1890410, 2387464, 1913704, 1352500, 1098643, 104968, 1346998		NAMPT,		GPHN,		CIAO1,	GPHN,		ACLY,ACSS2,ALAS1,CIAO1,COQ3,COQ5,COQ9,FECH,FLAD1,GCLM,GPHN,ISCA2,ISCU,MMAB,MOCS2,NADSYN1,NAMPT,NARFL,NFS1,NMNAT1,PANK3,PPOX,SLC11A2,TPK1,UROS,
GO:0015992	proton transport	18	0.924974	5.86716e-06	0.000489789	1914864, 1201780, 1890510, 1913540, 103286, 1328318, 1921084, 2151816, 1345279, 109279, 1921346, 1350931, 1913585, 894326, 1855697, 109629, 1201778, 109618									ATP5E,ATP6AP1,ATP6V0A1,ATP6V0B,ATP6V0C-PS2,ATP6V0D1,ATP6V0E,ATP6V1A,ATP6V1B2,ATP6V1C1,ATP6V1D,ATP6V1E1,ATP6V1G1,ATP6V1H,HVCN1,NNT,SLC11A2,TCIRG1,
GO:0046486	glycerolipid metabolic process	31	1.59301	6.78877e-06	0.000551392	2385286, 1913863, 88271, 1351629, 2143585, 1333114, 1298224, 2385025, 2448506, 1354961, 1335106, 109626, 1333825, 99918, 1298206, 96790, 1924753, 108412, 1316650, 1914103, 109589, 104887, 1913711, 1276575, 2444188, 1926228, 2138334, 2385325, 88557, 3576484, 1334433		CAT,				MECP2,			ALG12,ALG9,CAT,DGAT1,DGKD,DGKH,FIG4,GPX1,LIPE,MECP2,OCRL,PCYT1A,PGAP2,PI4KA,PI4KB,PIGG,PIGK,PIGN,PIGQ,PIKFYVE,PIP4K2A,PIP5K1C,PNPLA2,PNPLA7,PPAP2A,PTDSS1,PTPMT1,SERINC1,SLC37A4,SYNJ1,TAZ,
GO:0012501	programmed cell death	78	4.00822	7.77394e-06	0.000614773	1931237, 1914840, 87986, 108047, 1914588, 2429765, 1261423, 3782024, 1309517, 1859920, 107931, 88276, 1332659, 97312, 1914434, 1915044, 1926788, 99682, 109284, 1916326, 104887, 1096330, 108212, 1891456, 2137022, 1889272, 1202717, 1277950, 2445027, 1097161, 1333875, 2147032, 1353449, 1916885, 1339984, 1329019, 1341830, 1929004, 99532, 1344418, 1914368, 1889583, 99533, 1913687, 1915600, 2153045, 19…				AKT1,BIRC3,CTNNB1,HIP1,MALT1,	AKT1,CDK5,DAPK1,EIF2AK2,EIF2AK3,ERN1,MAP3K1,PAK2,RIPK1,RIPK2,SLK,STK17B,STK4,TRIB3,	CTNNB1,LITAF,MEF2A,MEF2D,NFKB1,PACS2,	BIRC3,CTNNB1,HIP1,MALT1,	TNFAIP3,	AKT1,APIP,ARF6,BAD,BAG1,BAG3,BAK1,BCAP29,BCAP31,BFAR,BIRC3,BLCAP,BNIP2,BNIP3L,BRE,CADM1,CASP8,CASP9,CDK5,CFLAR,CIB1,CLPTM1L,CTNNB1,DAP,DAPK1,DNASE2A,DOCK1,EBAG9,EIF2AK2,EIF2AK3,ELMO2,ERN1,FAIM,FIS1,GPX1,HIP1,HTRA2,ITM2B,LITAF,MADD,MALT1,MAP3K1,MEF2A,MEF2D,MUL1,NDUFA13,NFKB1,PACS2,PAK2,PEA15A,PPT1,PSEN1,PSEN2,RFFL,RHOB,RIPK1,RIPK2,RNF7,SGPL1,SH3KBP1,SHARPIN,SHISA5,SLK,SQSTM1,STEAP3,STK17B,STK4,TAX…
GO:0046519	sphingoid metabolic process	15	0.770812	8.10895e-06	0.000624821	108412, 2159324, 96073, 95762, 1349447, 1915268, 1347344, 1355316, 107537, 1278330, 1261415, 1913440, 1914880, 95636, 2178076									ACER3,CLN3,CLN6,CLN8,COL4A3BP,GALC,GLA,GM2A,HEXA,PLA2G15,PPAP2A,SAMD8,SGPL1,SMPD2,ST6GALNAC6,
GO:0006986	response to unfolded protein	18	0.924974	1.04041e-05	0.000781563	1341830, 108420, 1915069, 1921376, 2148924, 1923549, 2151483, 90673, 1914217, 109247, 2180139, 1927406, 1930134, 1928744, 1353427, 1354385, 92638, 1353449				DDIT3,HERPUD1,	EIF2AK2,EIF2AK3,EIF2AK4,ERN1,	DDIT3,NFE2L2,	DDIT3,HERPUD1,		CLIC1,D17H6S53E,DDIT3,DERL1,DERL2,EDEM1,EDEM3,EIF2AK2,EIF2AK3,EIF2AK4,ERN1,ERO1L,ERP44,HERPUD1,NFE2L2,SERP1,SYVN1,VAPB,
GO:0006984	ER-nuclear signaling pathway	12	0.61665	1.04527e-05	0.000766069	1341830, 109247, 108420, 1915069, 1930134, 1928744, 2151483, 1353427, 1354385, 92638, 1353449, 95835				DDIT3,	EIF2AK2,EIF2AK3,EIF2AK4,ERN1,	DDIT3,NFE2L2,	DDIT3,		DDIT3,DERL1,DERL2,EIF2AK2,EIF2AK3,EIF2AK4,ERN1,ERO1L,HSPA5,NFE2L2,SERP1,VAPB,
GO:0051603	proteolysis involved in cellular protein catabolic process	85	4.36793	1.15086e-05	0.000823354	1913913, 1917004, 2441984, 1861100, 2137355, 1915140, 1914588, 1921382, 1343085, 1929459, 1196246, 104880, 2180139, 1913760, 1914049, 1914500, 1914045, 1915091, 1914003, 2144041, 1914144, 1934029, 103223, 109548, 1096335, 109284, 1333870, 2179432, 2148796, 1921376, 2151483, 1202717, 1919429, 2442773, 1923858, 2445027, 1335089, 107789, 2385110, 2444855, 2146430, 1925915, 1924885, 3647845, 1891700,…	ADAM10,ADAM17,	LRSAM1,		MALT1,		FEM1A,RNF14,RNF41,	MALT1,	CBLB,TNFAIP3,VHL,	1110018G07RIK,ADAM10,ADAM17,APH1A,ATE1,ATG10,ATG12,ATG3,ATG4C,ATG7,AUP1,BRAP,BTBD1,CBLB,DCUN1D2,DERL1,DERL2,EDEM1,EDEM3,ERLEC1,FBXL15,FBXL2,FBXL20,FBXL3,FBXO17,FBXO18,FBXO7,FBXO8,FBXO9,FBXW4,FEM1A,GM11517,GM15800,HECTD3,HERC2,KLHL20,KLHL9,LRRC41,LRSAM1,MALT1,MARCH2,MARCH6,MARCH8,MUL1,MYCBP2,NCSTN,OS9,PSEN1,PSEN2,PSMB6,RABGEF1,RFFL,RNF11,RNF123,RNF128,RNF14,RNF181,RNF41,RNF6,RNF7,SENP5,SOCS6,SPOP,…
GO:0016265	death	83	4.26516	1.25178e-05	0.000874704	1931237, 1914840, 87986, 108047, 1914588, 2429765, 2143585, 1261423, 1859920, 3782024, 1309517, 107931, 88276, 1332659, 97312, 1914434, 88423, 1915044, 1926788, 99682, 109284, 1916326, 1349447, 104887, 1096330, 108212, 1891456, 2137022, 1889272, 1202717, 1277950, 2445027, 1097161, 1333875, 2147032, 1353449, 1916885, 2442253, 1339984, 1329019, 1341830, 1929004, 99532, 1344418, 1914368, 1889583, 99…				AKT1,BIRC3,CTNNB1,HIP1,MALT1,	AKT1,CDK5,DAPK1,EIF2AK2,EIF2AK3,ERN1,MAP3K1,PAK2,RIPK1,RIPK2,SLK,STK17B,STK4,TRIB3,	CTNNB1,LITAF,MEF2A,MEF2D,NFKB1,PACS2,	BIRC3,CTNNB1,HIP1,MALT1,	TNFAIP3,	AKT1,APIP,ARF6,BAD,BAG1,BAG3,BAK1,BCAP29,BCAP31,BFAR,BIRC3,BLCAP,BNIP2,BNIP3L,BRE,CADM1,CASP8,CASP9,CDK5,CFLAR,CIB1,CLN5,CLN8,CLPTM1L,CLU,CTNNB1,DAP,DAPK1,DNASE2A,DOCK1,EBAG9,EIF2AK2,EIF2AK3,ELMO2,ERN1,FAIM,FIG4,FIS1,GPX1,HIP1,HTRA2,ITM2B,LITAF,MADD,MALT1,MAP3K1,MEF2A,MEF2D,MUL1,NDUFA13,NFKB1,PACS2,PAK2,PEA15A,PPT1,PSEN1,PSEN2,RFFL,RHOB,RIPK1,RIPK2,RNF7,SGPL1,SH3KBP1,SHARPIN,SHISA5,SLK,SQSTM1,STE…
GO:0044265	cellular macromolecule catabolic process	94	4.83042	1.3538e-05	0.000924474	1913913, 1917004, 2441984, 1861100, 2137355, 2159324, 1915140, 1914588, 1921382, 1343085, 1929459, 1196246, 104880, 2180139, 1913760, 1914049, 109628, 1914500, 1914045, 1915091, 1914003, 2144041, 1914144, 1338011, 1934029, 103223, 109548, 1096335, 109284, 1333870, 2179432, 2148796, 1921376, 2151483, 1349447, 1202717, 1919429, 2442773, 1923858, 2445027, 1335089, 107789, 2444855, 2385110, 2146430, …	ADAM10,ADAM17,	LRSAM1,		MALT1,		FEM1A,RNF14,RNF41,ZFP36L2,	MALT1,	CBLB,TNFAIP3,VHL,	1110018G07RIK,ADAM10,ADAM17,APH1A,APOE,ATE1,ATG10,ATG12,ATG3,ATG4C,ATG7,AUH,AUP1,BRAP,BTBD1,CBLB,CLN6,CLN8,DCUN1D2,DERL1,DERL2,DNASE1L1,DNASE2A,EDEM1,EDEM3,EIF2C3,ERLEC1,FBXL15,FBXL2,FBXL20,FBXL3,FBXO17,FBXO18,FBXO7,FBXO8,FBXO9,FBXW4,FEM1A,GM11517,GM15800,HECTD3,HERC2,KLHL20,KLHL9,LRRC41,LRSAM1,MALT1,MARCH2,MARCH6,MARCH8,MUL1,MYCBP2,NCSTN,OS9,PPT1,PSEN1,PSEN2,PSMB6,RABGEF1,RFFL,RNF11,RNF123,RNF12…
GO:0006887	exocytosis	27	1.38746	2.0181e-05	0.00134719	1924823, 1861441, 2145645, 1333745, 1354961, 107370, 2443972, 2446237, 3782198, 1347054, 2142527, 108059, 1928948, 1202717, 1917747, 1927550, 3051532, 891965, 1859270, 1913732, 893577, 109356, 1349480, 1917700, 1321389, 107362, 2443446									ARHGAP17,EXOC2,EXOC3,EXOC5,EXOC7,EXOC8,GM8615,PSEN1,RAB27A,SCAMP1,SCAMP5,SCFD2,SNAP23,SNAPIN,STX2,STX4A,STXBP2,STXBP3A,SYNJ1,TMED10,UNC13A,UNC13D,VAMP3,VPS33A,VPS33B,VPS45,YKT6,
GO:0006468	protein amino acid phosphorylation	97	4.98458	2.03469e-05	0.00132876	1927343, 1098535, 1925064, 1346883, 1921385, 1098670, 1095407, 108104, 87986, 104878, 106222, 1927230, 97584, 1098687, 1919363, 109548, 2182474, 2442572, 108212, 1891456, 1202717, 2145349, 97598, 1929470, 1916885, 1201675, 1929004, 1352758, 1351602, 3782706, 2183436, 104913, 1914490, 2443419, 1345675, 1355272, 1929658, 1917172, 1341908, 1314873, 1309999, 101765, 2145955, 1346345, 894316, 109161, …	ADAM10,			ABI1,AKT1,JAK1,JAK3,PIM1,	AAK1,ADCK1,ADCK2,ADRBK1,AKT1,ARAF,BMP2K,BMPR2,CAMK1,CAMK2D,CAMK2G,CDC42BPB,CDK19,CDK20,CDK5,CDKL2,CLK3,CSNK1D,DAPK1,DSTYK,EIF2AK2,EIF2AK3,EIF2AK4,ERN1,FES,FYN,GAK,GRK5,HIPK1,IRAK4,MAP2K1,MAP2K3,MAP2K5,MAP3K1,MAP3K14,MAP3K2,MAP3K3,MAP4K2,MAPK3,MAPK6,MAPK9,MAST3,MERTK,MKNK1,NEK7,NEK9,NRBP1,PAK2,PDIK1L,PIM1,PRKAA1,PRKCD,PRKX,PSKH1,RIOK3,RIPK1,RIPK2,RPS6KA3,RPS6KB2,RPS6KC1,SCYL3,SLK,SNRK,STK17B,STK25…	ERCC6,ULK2,	ABI1,PIM1,PRKAR1A,		4930444A02RIK,AAK1,ABI1,ADAM10,ADCK1,ADCK2,ADRBK1,AKT1,ARAF,BMP2K,BMPR2,C230081A13RIK,CAMK1,CAMK2D,CAMK2G,CAPZA2,CDC42BPB,CDK19,CDK20,CDK5,CDKL2,CLK3,CSNK1D,DAPK1,DGUOK,DSTYK,EIF2AK2,EIF2AK3,EIF2AK4,ERCC6,ERN1,FES,FYN,GAK,GNAI2,GRK5,HIPK1,IRAK4,JAK1,JAK3,MADD,MAP2K1,MAP2K3,MAP2K5,MAP3K1,MAP3K14,MAP3K2,MAP3K3,MAP4K2,MAPK3,MAPK6,MAPK8IP3,MAPK9,MAPKBP1,MAST3,MERTK,MKNK1,MUL1,NEK7,NEK9,NRBP1,PAK2,PDI…
GO:0006732	coenzyme metabolic process	32	1.6444	2.1631e-05	0.00138252	1915164, 104995, 103254, 96413, 1919942, 106188, 1340024, 87879, 103251, 1914930, 2443030, 1929865, 87880, 101813, 1336894, 98254, 1316706, 1889802, 1926164, 109602, 1914195, 1890410, 2158201, 1918397, 2158650, 1913704, 2159605, 2387464, 1352500, 1913302, 1098643, 2140356		NAMPT,		GPHN,IDH1,			GPHN,	SDHB,SDHC,	ACLY,ACO1,ACO2,ACOT2,ACOT8,ACSS2,ALDH1L1,COQ3,COQ5,COQ9,FLAD1,GCLM,GPHN,GSTT2,H6PD,HIBADH,HNRPLL,IDH1,IDH3B,MOCS2,NADSYN1,NAMPT,NFS1,NMNAT1,OXSM,PANK3,RPIA,SCP2,SDHA,SDHB,SDHC,TPK1,
GO:0046903	secretion	43	2.20966	2.61868e-05	0.00163863	1341830, 2387123, 1914647, 2177763, 107448, 1924823, 1861441, 2145645, 1333745, 1298204, 1354961, 107370, 1333825, 99918, 1926252, 1920075, 2443972, 2446237, 1913501, 1347054, 3782198, 106651, 2142527, 3643902, 108059, 1928948, 1202717, 3051532, 1927550, 1917747, 891965, 1859270, 1913732, 893577, 2386848, 1349480, 109356, 1321389, 1917700, 1915678, 107362, 2443446, 1917592					EIF2AK3,	MECP2,			ARFGAP3,ARHGAP17,CYB5R4,DGAT1,EIF2AK3,ERP29,EXOC2,EXOC3,EXOC5,EXOC7,EXOC8,GIPC1,GM8615,GNPTAB,HPS1,LNPEP,LY6E,LYST,MECP2,MON1A,PPT1,PSEN1,PTGES2,RAB27A,SCAMP1,SCAMP5,SCFD2,SNAP23,SNAPIN,STEAP3,STX2,STX4A,STXBP2,STXBP3A,SYNJ1,TMED10,UNC13A,UNC13D,VAMP3,VPS33A,VPS33B,VPS45,YKT6,
GO:0007264	small GTPase mediated signal transduction	48	2.4666	2.77821e-05	0.00170292	1922673, 97845, 1858202, 1921262, 1352757, 105065, 105306, 3643262, 1917084, 3648586, 99595, 105926, 1861441, 894308, 894284, 1914416, 96960, 107949, 106028, 1919649, 1934029, 105072, 1928370, 108053, 3649397, 97855, 2442855, 107485, 95768, 98355, 95767, 1931553, 1338069, 1913522, 1889510, 3651689, 1923558, 1915615, 1889341, 99436, 2442982, 99435, 96163, 99434, 1330805, 894315, 1917285, 1919216									ARF1,ARF2,ARF5,ARF6,ARL1,ARL5A,ARL8B,BRAP,CDC42SE1,COX16,GNA12,GNA13,GRB2,HMOX1,IQGAP1,ITSN1,NKIRAS2,PTPLAD1,RAB11A,RAB12,RAB14,RAB1B,RAB21,RAB22A,RAB24,RAB27A,RAB28,RAB33B,RAB39,RAB43,RAB5A,RAB5B,RAB5C,RAB8A,RAB8B,RAC1,RALGDS,RAP1A,RAP1B,RAP2A,RAP2B,RHOB,RHOC,RHOG,RHOQ,RIT1,SOS2,USP8,
GO:0034220	ion transmembrane transport	15	0.770812	3.03186e-05	0.00182112	1914864, 1201780, 1890510, 103286, 1328318, 1921084, 2151816, 1345279, 1350931, 1913585, 894326, 109629, 1201778, 1855697, 109618									ATP5E,ATP6AP1,ATP6V0A1,ATP6V0B,ATP6V0C-PS2,ATP6V0D1,ATP6V0E,ATP6V1A,ATP6V1B2,ATP6V1C1,ATP6V1D,ATP6V1E1,ATP6V1H,SLC11A2,TCIRG1,
GO:0015986	ATP synthesis coupled proton transport	14	0.719424	3.07895e-05	0.00181315	1914864, 1201780, 1890510, 1328318, 1921084, 103286, 2151816, 1350931, 1913585, 894326, 109629, 1201778, 1855697, 109618									ATP5E,ATP6AP1,ATP6V0A1,ATP6V0B,ATP6V0C-PS2,ATP6V0D1,ATP6V0E,ATP6V1A,ATP6V1B2,ATP6V1C1,ATP6V1D,ATP6V1E1,ATP6V1H,TCIRG1,
GO:0015985	energy coupled proton transport, down electrochemical gradient	14	0.719424	3.07895e-05	0.00181315	1914864, 1201780, 1890510, 1328318, 1921084, 103286, 2151816, 1350931, 1913585, 894326, 109629, 1201778, 1855697, 109618									ATP5E,ATP6AP1,ATP6V0A1,ATP6V0B,ATP6V0C-PS2,ATP6V0D1,ATP6V0E,ATP6V1A,ATP6V1B2,ATP6V1C1,ATP6V1D,ATP6V1E1,ATP6V1H,TCIRG1,
GO:0009100	glycoprotein metabolic process	32	1.6444	3.81459e-05	0.00220274	2138994, 107877, 1923549, 1194508, 1355316, 2384966, 1914217, 1889505, 1929064, 2384987, 105124, 2151071, 2385025, 1914093, 92638, 1196396, 1342270, 109284, 108050, 1926002, 107537, 894701, 1202717, 3051532, 95705, 104669, 96973, 2153207, 98084, 2147006, 1913276, 98085				RPN1,		MGAT5,	RPN1,	EXT2,	ALG12,B3GNT2,B4GALT1,B4GALT7,C1GALT1,CHST12,CLN3,CSGALNACT2,DDOST,DOLPP1,DPAGT1,EDEM3,ERP44,EXT2,GNPTG,LARGE,MAN2A1,MGAT1,MGAT2,MGAT5,NGLY1,POFUT1,POMT1,PRKCSH,PSEN1,PSEN2,RPN1,RPN2,SERP1,ST6GALNAC6,STT3A,UNC13A,
GO:0007242	intracellular signaling cascade	128	6.5776	4.48121e-05	0.00253843	1927343, 1346883, 97845, 1858202, 87986, 105306, 3643262, 1917084, 105926, 1927230, 2442507, 96055, 106028, 1934029, 105072, 97855, 2442572, 1913522, 1202717, 108005, 3051532, 2445027, 1915615, 2444188, 1923558, 1333875, 2442982, 1924885, 97598, 1929470, 1917285, 1916885, 2441869, 1921262, 2385286, 1352757, 1338074, 105065, 2139354, 1926139, 1924825, 894308, 894284, 1914416, 104799, 107949, 19199…				AKT1,GNAQ,GNAS,JAK1,JAK3,MALT1,	AKT1,ARAF,CDC42BPB,CDK5,DAPK1,EIF2AK3,HIPK1,MAP2K1,MAP2K3,MAP2K5,MAP3K1,MAP3K3,MAP4K2,MAPK9,MKNK1,PRKCD,RPS6KA3,RPS6KB2,STK17B,STK38,STRADB,TLK1,TRIO,TYK2,	ERCC6,	MALT1,	CBLB,	ADIPOR1,AKT1,ARAF,ARF1,ARF2,ARF5,ARF6,ARFGEF2,ARHGEF11,ARHGEF4,ARHGEF7,ARL1,ARL5A,ARL8B,AZI2,BRAP,BRE,CBLB,CDC42BPB,CDC42SE1,CDK5,CNIH,COX16,DAPK1,DGKD,DGKE,DGKH,DGKQ,DGKZ,EIF2AK3,ERCC6,GNA12,GNA13,GNAI2,GNAQ,GNAS,GPR155,GRB2,HIPK1,HMOX1,IKBKG,ING4,IQGAP1,ITSN1,JAK1,JAK3,MADD,MALT1,MAP2K1,MAP2K3,MAP2K5,MAP3K1,MAP3K3,MAP4K2,MAPK8IP3,MAPK9,MAPKBP1,MKNK1,MLL3,MLL5,MUL1,MYD88,MYO9A,NKIRAS2,PEA15A,PGA…
GO:0006644	phospholipid metabolic process	34	1.74717	5.15997e-05	0.00286834	2445114, 98325, 1332236, 2385286, 1913863, 1351629, 2143585, 107448, 1914880, 1333114, 1298224, 2385025, 2448506, 1354961, 1335106, 109626, 105491, 99918, 1298206, 1924753, 1915921, 1349447, 109589, 107537, 1913711, 1315211, 2140885, 1276575, 2139793, 1926228, 2385325, 88557, 3576484, 1334433						MECP2,			ALG12,ALG9,CDIPT,CDS2,CEPT1,CLN3,CLN8,FIG4,LPCAT3,LYST,MECP2,NAPEPLD,OCRL,PCYT1A,PCYT2,PGAP2,PI4KA,PI4KB,PIGG,PIGK,PIGN,PIGQ,PIKFYVE,PIP4K2A,PIP5K1C,PISD,PNPLA7,PTDSS1,PTPMT1,SAMD8,SERINC1,SMPD1,SYNJ1,TAZ,
GO:0009311	oligosaccharide metabolic process	10	0.513875	5.48582e-05	0.00299384	107877, 1346040, 2385025, 95762, 1347344, 95705, 104669, 2384966, 2147006, 1196396									ALG12,B4GALT1,DPAGT1,GLA,GM2A,GNPTG,MAN2A1,MGAT2,MPDU1,PRKCSH,
GO:0006888	ER to Golgi vesicle-mediated transport	12	0.61665	5.5825e-05	0.0029922	1927550, 1916295, 2183436, 1338759, 1913616, 1351486, 1924621, 1343104, 1858260, 1917611, 99832, 1919746					NRBP1,				BET1,ERGIC3,GOSR1,LMAN1,NRBP1,SEC13,SEC22B,SEC24A,SEC24C,TRAPPC2L,TRAPPC3,YKT6,
GO:0015980	energy derivation by oxidation of organic compounds	24	1.2333	6.70355e-05	0.00352912	95609, 97577, 87880, 1316650, 1913322, 96413, 95777, 87986, 1921435, 96560, 88271, 87879, 97578, 1914195, 1924809, 2158650, 1341085, 1914930, 97828, 107450, 3649011, 1913302, 99918, 1914514	IL6ST,	CAT,IL6ST,		AKT1,GNAS,IDH1,IL6ST,	AKT1,	MECP2,		SDHAF2,SDHB,SDHC,	ACO1,ACO2,AGL,AKT1,CAT,DLD,EPM2A,GAA,GBE1,GNAS,IDH1,IDH3B,IL6ST,MECP2,NDUFB8,PHKA2,PHKB,PYGB,SDHA,SDHAF2,SDHB,SDHC,SLC37A4,UQCR10,
GO:0008610	lipid biosynthetic process	50	2.56937	8.76914e-05	0.00453472	1099438, 2677836, 1858959, 2181074, 1913863, 1355316, 1351629, 3781748, 103251, 1914880, 1333114, 2385025, 105491, 1924753, 1916051, 1923517, 108412, 1923097, 88557, 893578, 3576484, 1917592, 2445114, 1926967, 1332236, 2385286, 1914170, 1924348, 1343154, 106040, 1920416, 1333825, 2179327, 1298378, 1915921, 1097711, 1337124, 1929618, 1278330, 2149821, 1315211, 1276575, 1918397, 94893, 2145955, 213…					PRKAA1,				ACBD3,ACLY,ALG12,ALG9,CDIPT,CDS2,CEPT1,CERCAM,CMAS,CYB5R3,CYP51,DCTN6,DEGS1,DGAT1,DHCR7,DOLK,ELOVL1,ELOVL5,FADS1,FDPS,GLT25D1,HSD17B11,HSD17B12,ISPD,LPCAT3,MVD,NSDHL,OXSM,PCYT1A,PCYT2,PGAP2,PIGG,PIGK,PIGN,PIGQ,PISD,PPAP2A,PRKAA1,PTDSS1,PTGES2,RNPEP,RNPEPL1,SAMD8,SCARB1,SERINC1,SMPD2,ST6GALNAC6,STARD3,STARD5,TM7SF2,
GO:0019941	modification-dependent protein catabolic process	78	4.00822	9.508e-05	0.00483276	1913913, 1917004, 2441984, 1861100, 2137355, 1915140, 1914588, 1921382, 1343085, 1929459, 1196246, 2180139, 1913760, 1914049, 1914500, 1914045, 1915091, 1914003, 2144041, 1914144, 1934029, 103223, 1333870, 2179432, 1921376, 2148796, 2151483, 1919429, 2442773, 1923858, 1335089, 107789, 2445027, 2444855, 2146430, 1925915, 1924885, 3647845, 1352759, 1915069, 2180122, 1929668, 1354702, 1354707, 19156…		LRSAM1,		MALT1,		FEM1A,RNF14,RNF41,	MALT1,	CBLB,TNFAIP3,VHL,	1110018G07RIK,ATE1,ATG10,ATG12,ATG3,ATG4C,ATG7,AUP1,BRAP,BTBD1,CBLB,DCUN1D2,DERL1,DERL2,EDEM1,EDEM3,ERLEC1,FBXL15,FBXL2,FBXL20,FBXL3,FBXO17,FBXO18,FBXO7,FBXO8,FBXO9,FBXW4,FEM1A,GM11517,GM15800,HECTD3,HERC2,KLHL20,KLHL9,LRRC41,LRSAM1,MALT1,MARCH2,MARCH6,MARCH8,MUL1,MYCBP2,OS9,RABGEF1,RFFL,RNF11,RNF123,RNF128,RNF14,RNF181,RNF41,RNF6,RNF7,SENP5,SOCS6,SPOP,SPSB2,STAMBP,SYVN1,TNFAIP3,TRIM11,UBA5,UBE2L…
GO:0043632	modification-dependent macromolecule catabolic process	78	4.00822	9.508e-05	0.00483276	1913913, 1917004, 2441984, 1861100, 2137355, 1915140, 1914588, 1921382, 1343085, 1929459, 1196246, 2180139, 1913760, 1914049, 1914500, 1914045, 1915091, 1914003, 2144041, 1914144, 1934029, 103223, 1333870, 2179432, 1921376, 2148796, 2151483, 1919429, 2442773, 1923858, 1335089, 107789, 2445027, 2444855, 2146430, 1925915, 1924885, 3647845, 1352759, 1915069, 2180122, 1929668, 1354702, 1354707, 19156…		LRSAM1,		MALT1,		FEM1A,RNF14,RNF41,	MALT1,	CBLB,TNFAIP3,VHL,	1110018G07RIK,ATE1,ATG10,ATG12,ATG3,ATG4C,ATG7,AUP1,BRAP,BTBD1,CBLB,DCUN1D2,DERL1,DERL2,EDEM1,EDEM3,ERLEC1,FBXL15,FBXL2,FBXL20,FBXL3,FBXO17,FBXO18,FBXO7,FBXO8,FBXO9,FBXW4,FEM1A,GM11517,GM15800,HECTD3,HERC2,KLHL20,KLHL9,LRRC41,LRSAM1,MALT1,MARCH2,MARCH6,MARCH8,MUL1,MYCBP2,OS9,RABGEF1,RFFL,RNF11,RNF123,RNF128,RNF14,RNF181,RNF41,RNF6,RNF7,SENP5,SOCS6,SPOP,SPSB2,STAMBP,SYVN1,TNFAIP3,TRIM11,UBA5,UBE2L…
GO:0044271	nitrogen compound biosynthetic process	52	2.67215	0.000101708	0.00508289	2446078, 1914688, 1328318, 87989, 1924947, 894326, 106639, 95513, 2443030, 1351636, 109629, 1201780, 1890510, 1336894, 104653, 103286, 1921084, 1345279, 2151816, 109602, 1338859, 1277953, 95739, 1919812, 1914864, 98917, 107788, 88084, 2144929, 1917646, 1923545, 1201778, 1929865, 1933185, 1922022, 1859169, 97836, 1316706, 1350931, 1926164, 1276534, 1354757, 1913585, 1913704, 1352500, 1338783, 1855…	ATP1B3,	NAMPT,		GPHN,			GPHN,		ADI1,ALAS1,APRT,ASL,ASNSD1,ATP11B,ATP13A2,ATP1B3,ATP2B1,ATP5E,ATP6AP1,ATP6V0A1,ATP6V0B,ATP6V0C-PS2,ATP6V0D1,ATP6V0E,ATP6V1A,ATP6V1B2,ATP6V1C1,ATP6V1D,ATP6V1E1,ATP6V1H,ATP9B,AZIN1,BCAT2,CMPK1,CTPS2,FECH,FLAD1,GLUL,GPHN,MMAB,MOCS2,MTHFR,NADSYN1,NAMPT,NFS1,NMNAT1,P2RX4,PCBD2,PPOX,PTS,QDPR,RFK,RP2H,RRM2B,SLC11A2,SRR,TCIRG1,THTPA,TPK1,UROS,
GO:0006650	glycerophospholipid metabolic process	22	1.13052	0.000106215	0.00522075	2385286, 1913863, 109589, 1351629, 2143585, 1333114, 1913711, 1298224, 1276575, 2448506, 2385025, 1354961, 1926228, 1335106, 2385325, 109626, 1298206, 99918, 88557, 1924753, 1334433, 3576484						MECP2,			ALG12,ALG9,FIG4,MECP2,OCRL,PCYT1A,PGAP2,PI4KA,PI4KB,PIGG,PIGK,PIGN,PIGQ,PIKFYVE,PIP4K2A,PIP5K1C,PNPLA7,PTDSS1,PTPMT1,SERINC1,SYNJ1,TAZ,
GO:0019637	organophosphate metabolic process	35	1.79856	0.000106617	0.00515612	2445114, 98325, 1332236, 2385286, 1913863, 1351629, 2143585, 107448, 1914880, 1333114, 1298224, 2385025, 2448506, 1354961, 1335106, 109626, 105491, 99918, 1298206, 1924753, 1915921, 1349447, 109589, 107537, 1913711, 1315211, 2140885, 1276575, 1289257, 2139793, 1926228, 2385325, 88557, 3576484, 1334433						MECP2,			ALG12,ALG9,CDIPT,CDS2,CEPT1,CLN3,CLN8,FIG4,GPD1L,LPCAT3,LYST,MECP2,NAPEPLD,OCRL,PCYT1A,PCYT2,PGAP2,PI4KA,PI4KB,PIGG,PIGK,PIGN,PIGQ,PIKFYVE,PIP4K2A,PIP5K1C,PISD,PNPLA7,PTDSS1,PTPMT1,SAMD8,SERINC1,SMPD1,SYNJ1,TAZ,
GO:0043067	regulation of programmed cell death	84	4.31655	0.0001133	0.00539175	1931237, 104982, 2144047, 87986, 108047, 88373, 1261423, 1309517, 1100494, 107307, 109247, 1861441, 1332659, 1914434, 104554, 88423, 3645884, 99918, 97584, 96055, 1915044, 1926788, 1096335, 99682, 109284, 1921376, 1916326, 1349447, 1933165, 104887, 1096330, 2384495, 1891456, 2137022, 1202717, 1277950, 1913651, 2445027, 1097161, 96163, 2147032, 97598, 3845910, 1917700, 1916885, 1096575, 88215, 134…	ADAM17,PRNP,	CNTF,		AKT1,BIRC3,BTG1,DDIT3,HIP1,MALT1,MITF,MKL1,PIM1,	AKT1,CDK5,DAPK1,EIF2AK3,ERN1,HIPK1,MAPK9,PIM1,PRKCD,RIPK2,STK17B,STRADB,	CEBPB,CEBPG,DDIT3,ERCC6,MECP2,MITF,MNT,PLAGL2,	BIRC3,BTG1,DDIT3,HIP1,MALT1,MKL1,PIM1,		ADAM17,AKT1,APIP,APOE,ARHGEF7,ATG7,B4GALT1,BAD,BAG1,BAG3,BAK1,BFAR,BIRC3,BNIP3L,BTG1,CASP8,CASP9,CDK5,CEBPB,CEBPG,CFLAR,CLN3,CLN8,CLU,CNTF,DAPK1,DCUN1D3,DDIT3,DNAJC5,EIF2AK3,ERCC6,ERN1,FAIM,GCLM,GPX1,HIP1,HIPK1,HMOX1,HTRA2,ING4,ITM2B,ITSN1,MADD,MALT1,MAPK9,MECP2,MITF,MKL1,MNT,MUL1,NDUFA13,NMNAT1,NUDT2,PEA15A,PGAP2,PIM1,PLAGL2,PPT1,PRDX1,PRKCD,PRNP,PSEN1,PSEN2,PTPN6,RAB27A,RASA1,RIPK2,RNF7,RRM2B,S…
GO:0006914	autophagy	12	0.61665	0.000113384	0.00531167	1891828, 2651854, 1261864, 1914776, 1921494, 1914045, 105065, 107537, 1915091, 1202717, 1921390, 2138446									ATG10,ATG12,ATG3,ATG4C,ATG7,ATG9A,BECN1,CLN3,PSEN1,RAB24,TM9SF1,WIPI1,
GO:0042981	regulation of apoptosis	83	4.26516	0.000122948	0.0056701	1931237, 104982, 2144047, 87986, 108047, 88373, 1261423, 1309517, 1100494, 107307, 109247, 1861441, 1332659, 1914434, 104554, 88423, 3645884, 99918, 97584, 96055, 1915044, 1926788, 1096335, 99682, 109284, 1921376, 1916326, 1349447, 1933165, 104887, 1096330, 2384495, 1891456, 2137022, 1202717, 1277950, 1913651, 2445027, 1097161, 96163, 2147032, 97598, 1917700, 1916885, 1096575, 88215, 1341830, 104…	ADAM17,PRNP,			AKT1,BIRC3,BTG1,DDIT3,HIP1,MALT1,MITF,MKL1,PIM1,	AKT1,CDK5,DAPK1,EIF2AK3,ERN1,HIPK1,MAPK9,PIM1,PRKCD,RIPK2,STK17B,STRADB,	CEBPB,CEBPG,DDIT3,ERCC6,MECP2,MITF,MNT,PLAGL2,	BIRC3,BTG1,DDIT3,HIP1,MALT1,MKL1,PIM1,		ADAM17,AKT1,APIP,APOE,ARHGEF7,ATG7,B4GALT1,BAD,BAG1,BAG3,BAK1,BFAR,BIRC3,BNIP3L,BTG1,CASP8,CASP9,CDK5,CEBPB,CEBPG,CFLAR,CLN3,CLN8,CLU,DAPK1,DCUN1D3,DDIT3,DNAJC5,EIF2AK3,ERCC6,ERN1,FAIM,GCLM,GPX1,HIP1,HIPK1,HMOX1,HTRA2,ING4,ITM2B,ITSN1,MADD,MALT1,MAPK9,MECP2,MITF,MKL1,MNT,MUL1,NDUFA13,NMNAT1,NUDT2,PEA15A,PGAP2,PIM1,PLAGL2,PPT1,PRDX1,PRKCD,PRNP,PSEN1,PSEN2,PTPN6,RAB27A,RASA1,RIPK2,RNF7,RRM2B,SERINC…
GO:0010941	regulation of cell death	84	4.31655	0.000135872	0.00616964	1931237, 104982, 2144047, 87986, 108047, 88373, 1261423, 1309517, 1100494, 107307, 109247, 1861441, 1332659, 1914434, 104554, 88423, 3645884, 99918, 97584, 96055, 1915044, 1926788, 1096335, 99682, 109284, 1921376, 1916326, 1349447, 1933165, 104887, 1096330, 2384495, 1891456, 2137022, 1202717, 1277950, 1913651, 2445027, 1097161, 96163, 2147032, 97598, 3845910, 1917700, 1916885, 1096575, 88215, 134…	ADAM17,PRNP,	CNTF,		AKT1,BIRC3,BTG1,DDIT3,HIP1,MALT1,MITF,MKL1,PIM1,	AKT1,CDK5,DAPK1,EIF2AK3,ERN1,HIPK1,MAPK9,PIM1,PRKCD,RIPK2,STK17B,STRADB,	CEBPB,CEBPG,DDIT3,ERCC6,MECP2,MITF,MNT,PLAGL2,	BIRC3,BTG1,DDIT3,HIP1,MALT1,MKL1,PIM1,		ADAM17,AKT1,APIP,APOE,ARHGEF7,ATG7,B4GALT1,BAD,BAG1,BAG3,BAK1,BFAR,BIRC3,BNIP3L,BTG1,CASP8,CASP9,CDK5,CEBPB,CEBPG,CFLAR,CLN3,CLN8,CLU,CNTF,DAPK1,DCUN1D3,DDIT3,DNAJC5,EIF2AK3,ERCC6,ERN1,FAIM,GCLM,GPX1,HIP1,HIPK1,HMOX1,HTRA2,ING4,ITM2B,ITSN1,MADD,MALT1,MAPK9,MECP2,MITF,MKL1,MNT,MUL1,NDUFA13,NMNAT1,NUDT2,PEA15A,PGAP2,PIM1,PLAGL2,PPT1,PRDX1,PRKCD,PRNP,PSEN1,PSEN2,PTPN6,RAB27A,RASA1,RIPK2,RNF7,RRM2B,S…
GO:0002221	pattern recognition receptor signaling pathway	7	0.359712	0.000138666	0.00620248	108005, 104741, 1859307, 103290, 1346060, 2147032, 1891456	TLR2,				RIPK2,	NFKBIA,RELA,			MYD88,NFKBIA,RELA,RIPK2,TICAM1,TLR2,UNC93B1,
GO:0002224	toll-like receptor signaling pathway	6	0.308325	0.000168205	0.00740869	108005, 104741, 1859307, 1346060, 2147032, 1891456	TLR2,				RIPK2,	NFKBIA,			MYD88,NFKBIA,RIPK2,TICAM1,TLR2,UNC93B1,
GO:0002218	activation of innate immune response	8	0.4111	0.00016971	0.00736679	108005, 104741, 1929658, 1859307, 103290, 1346060, 2147032, 1891456	TLR2,				RIPK2,TBK1,	NFKBIA,RELA,			MYD88,NFKBIA,RELA,RIPK2,TBK1,TICAM1,TLR2,UNC93B1,
GO:0043065	positive regulation of apoptosis	44	2.26105	0.000191255	0.00818017	1931237, 104982, 88057, 88373, 1915600, 1309517, 1100494, 107307, 1861441, 1346862, 109247, 1332659, 1930134, 2679003, 1337096, 1914434, 3645884, 96055, 1915044, 1349457, 109284, 1914104, 1928676, 1933165, 104887, 1314873, 1096330, 1891456, 2138162, 2137022, 1202717, 1913651, 1277950, 101765, 1097161, 95705, 1860493, 96163, 2147032, 97598, 1917700, 1096575, 3647863, 1916885				DDIT3,	CDK5,DAPK1,ERN1,HIPK1,MAPK9,PRKCD,RIPK2,STK17B,	CEBPB,CEBPG,DDIT3,ERCC6,PLAGL2,	DDIT3,		APOE,ARHGEF7,B4GALT1,BAD,BAK1,BNIP3L,CASP9,CDK5,CEBPB,CEBPG,DAPK1,DCUN1D3,DDIT3,ERCC6,ERN1,GPX1,HIPK1,HMOX1,HTRA2,ING4,ITM2B,MAPK9,MUL1,NDUFA13,NUDT2,PLAGL2,PRDX1,PRKCD,PSEN1,PSEN2,PTPN6,RAB27A,RIPK2,RNF7,RRM2B,SERINC3,SHISA5,STK17B,TEX261,TICAM1,TM2D1,TRIM35,UNC13D,WWOX,
GO:0012502	induction of programmed cell death	33	1.69579	0.000196297	0.00827719	1931237, 104982, 88057, 88373, 1915600, 1309517, 1100494, 1861441, 1346862, 1332659, 1930134, 1914434, 1337096, 3645884, 96055, 1915044, 1349457, 1914104, 1928676, 1933165, 1314873, 104887, 1096330, 2138162, 2137022, 1277950, 1913651, 96163, 2147032, 97598, 1917700, 3647863, 1916885					DAPK1,ERN1,HIPK1,MAPK9,PRKCD,STK17B,	CEBPB,CEBPG,ERCC6,PLAGL2,			APOE,BAD,BNIP3L,CASP9,CEBPB,CEBPG,DAPK1,ERCC6,ERN1,GPX1,HIPK1,HMOX1,HTRA2,ITM2B,MAPK9,MUL1,NDUFA13,NUDT2,PLAGL2,PRDX1,PRKCD,PTPN6,RAB27A,RNF7,RRM2B,SERINC3,SHISA5,STK17B,TICAM1,TM2D1,TRIM35,UNC13D,WWOX,
GO:0006917	induction of apoptosis	33	1.69579	0.000196297	0.00827719	1931237, 104982, 88057, 88373, 1915600, 1309517, 1100494, 1861441, 1346862, 1332659, 1930134, 1914434, 1337096, 3645884, 96055, 1915044, 1349457, 1914104, 1928676, 1933165, 1314873, 104887, 1096330, 2138162, 2137022, 1277950, 1913651, 96163, 2147032, 97598, 1917700, 3647863, 1916885					DAPK1,ERN1,HIPK1,MAPK9,PRKCD,STK17B,	CEBPB,CEBPG,ERCC6,PLAGL2,			APOE,BAD,BNIP3L,CASP9,CEBPB,CEBPG,DAPK1,ERCC6,ERN1,GPX1,HIPK1,HMOX1,HTRA2,ITM2B,MAPK9,MUL1,NDUFA13,NUDT2,PLAGL2,PRDX1,PRKCD,PTPN6,RAB27A,RNF7,RRM2B,SERINC3,SHISA5,STK17B,TICAM1,TM2D1,TRIM35,UNC13D,WWOX,
GO:0007034	vacuolar transport	10	0.513875	0.000202718	0.0084286	2651854, 1333879, 1097712, 2443554, 1928344, 1353654, 1924209, 107949, 2147006, 1206040				HOOK3,			HOOK3,		AP3B1,ATG4C,CHMP5,DSCR3,GNPTG,HOOK3,NPC1,RHOB,VPS26A,VPS29,
GO:0043068	positive regulation of programmed cell death	44	2.26105	0.000229398	0.00940277	1931237, 104982, 88057, 88373, 1915600, 1309517, 1100494, 107307, 1861441, 1346862, 109247, 1332659, 1930134, 2679003, 1337096, 1914434, 3645884, 96055, 1915044, 1349457, 109284, 1914104, 1928676, 1933165, 104887, 1314873, 1096330, 1891456, 2138162, 2137022, 1202717, 1913651, 1277950, 101765, 1097161, 95705, 1860493, 96163, 2147032, 97598, 1917700, 1096575, 3647863, 1916885				DDIT3,	CDK5,DAPK1,ERN1,HIPK1,MAPK9,PRKCD,RIPK2,STK17B,	CEBPB,CEBPG,DDIT3,ERCC6,PLAGL2,	DDIT3,		APOE,ARHGEF7,B4GALT1,BAD,BAK1,BNIP3L,CASP9,CDK5,CEBPB,CEBPG,DAPK1,DCUN1D3,DDIT3,ERCC6,ERN1,GPX1,HIPK1,HMOX1,HTRA2,ING4,ITM2B,MAPK9,MUL1,NDUFA13,NUDT2,PLAGL2,PRDX1,PRKCD,PSEN1,PSEN2,PTPN6,RAB27A,RIPK2,RNF7,RRM2B,SERINC3,SHISA5,STK17B,TEX261,TICAM1,TM2D1,TRIM35,UNC13D,WWOX,
GO:0042168	heme metabolic process	9	0.462487	0.000253806	0.0102584	98917, 95513, 88170, 96163, 87989, 2386848, 104968, 1345279, 109373									ALAS1,BLVRA,CYB5R4,FECH,HMOX1,HMOX2,PPOX,SLC11A2,UROS,
GO:0006665	sphingolipid metabolic process	17	0.873587	0.000264391	0.0105422	108412, 98325, 2159324, 96073, 95762, 1349447, 1915268, 1347344, 1355316, 107537, 1278330, 1261415, 1913440, 1914880, 1926228, 95636, 2178076									ACER3,CLN3,CLN6,CLN8,COL4A3BP,GALC,GLA,GM2A,HEXA,PLA2G15,PPAP2A,SAMD8,SERINC1,SGPL1,SMPD1,SMPD2,ST6GALNAC6,
GO:0044093	positive regulation of molecular function	51	2.62076	0.000271152	0.0106689	1925177, 97845, 2144047, 1918084, 103250, 88271, 1100494, 3522097, 1347004, 109284, 1889276, 1316650, 1891456, 1333783, 1202717, 108005, 1277950, 2445027, 2385110, 2444188, 1097161, 2147032, 1917809, 1891700, 88215, 1341830, 104995, 1353598, 95772, 103290, 1338074, 95777, 95776, 107476, 1915600, 102918, 1930134, 1932915, 1346866, 1337096, 1346868, 1099804, 95762, 1346060, 1314873, 1346872, 244467…	TLR2,	CAT,		BTG1,GNAQ,GNAS,HIP1,MALT1,	CDK5,EIF2AK3,ERN1,HIPK1,MAP2K1,MAP2K3,MAP3K1,RIPK2,STRADB,	ERCC6,RELA,	BTG1,HIP1,MALT1,		APH1A,APH1B,ARHGAP27,BAK1,BTG1,CALM2,CASP9,CAT,CCDC88A,CCS,CDK5,DGKD,DGKE,DGKH,DGKQ,DGKZ,EIF2AK3,ERCC6,ERN1,GCLM,GM2A,GNAI2,GNAQ,GNAS,HIP1,HIPK1,IKBKG,MADD,MALT1,MAP2K1,MAP2K3,MAP3K1,MAPK8IP3,MAPKBP1,MUL1,MYD88,NCSTN,NDEL1,PSEN1,PSEN2,RAC1,RELA,RIPK2,RNF7,SERINC1,SLC37A4,SPAG9,STIM1,STRADB,TICAM1,TLR2,
GO:0010942	positive regulation of cell death	44	2.26105	0.000274252	0.0106508	1931237, 104982, 88057, 88373, 1915600, 1309517, 1100494, 107307, 1861441, 1346862, 109247, 1332659, 1930134, 2679003, 1337096, 1914434, 3645884, 96055, 1915044, 1349457, 109284, 1914104, 1928676, 1933165, 104887, 1314873, 1096330, 1891456, 2138162, 2137022, 1202717, 1913651, 1277950, 101765, 1097161, 95705, 1860493, 96163, 2147032, 97598, 1917700, 1096575, 3647863, 1916885				DDIT3,	CDK5,DAPK1,ERN1,HIPK1,MAPK9,PRKCD,RIPK2,STK17B,	CEBPB,CEBPG,DDIT3,ERCC6,PLAGL2,	DDIT3,		APOE,ARHGEF7,B4GALT1,BAD,BAK1,BNIP3L,CASP9,CDK5,CEBPB,CEBPG,DAPK1,DCUN1D3,DDIT3,ERCC6,ERN1,GPX1,HIPK1,HMOX1,HTRA2,ING4,ITM2B,MAPK9,MUL1,NDUFA13,NUDT2,PLAGL2,PRDX1,PRKCD,PSEN1,PSEN2,PTPN6,RAB27A,RIPK2,RNF7,RRM2B,SERINC3,SHISA5,STK17B,TEX261,TICAM1,TM2D1,TRIM35,UNC13D,WWOX,
GO:0006767	water-soluble vitamin metabolic process	12	0.61665	0.000289822	0.0111088	2144151, 2446078, 2443030, 1913704, 1914688, 1352500, 1329012, 1924947, 87867, 1926164, 1929865, 1351869		NAMPT,							ACADM,FLAD1,MMAB,NADSYN1,NAMPT,NMNAT1,PDXK,PNPO,RFK,SLC22A5,THTPA,TPK1,
GO:0018130	heterocycle biosynthetic process	15	0.770812	0.000316459	0.0119711	98917, 97836, 1336894, 1316706, 87989, 1924947, 1345279, 109602, 95513, 2443030, 1338783, 1352500, 104968, 88061, 1919812				GPHN,			GPHN,		ALAS1,APRT,FECH,FLAD1,GPHN,MMAB,MOCS2,NFS1,PCBD2,PPOX,PTS,QDPR,SLC11A2,TPK1,UROS,
GO:0008203	cholesterol metabolic process	18	0.924974	0.000376369	0.0140452	1099438, 1298378, 2159324, 88057, 1349447, 88271, 2140175, 3781748, 106040, 107606, 94893, 95513, 2145955, 1920416, 96790, 2179327, 104665, 893578		CAT,			PRKAA1,	SREBF1,			APOE,CAT,CLN6,CLN8,CYB5R3,CYP51,DHCR7,FDPS,FECH,LDLRAP1,LIPE,MVD,NSDHL,PRKAA1,SCARB1,SOAT1,SREBF1,TM7SF2,
GO:0006643	membrane lipid metabolic process	17	0.873587	0.000390749	0.0143993	108412, 98325, 2159324, 96073, 95762, 1349447, 1915268, 1347344, 1355316, 107537, 1278330, 1261415, 1913440, 1914880, 1926228, 95636, 2178076									ACER3,CLN3,CLN6,CLN8,COL4A3BP,GALC,GLA,GM2A,HEXA,PLA2G15,PPAP2A,SAMD8,SERINC1,SGPL1,SMPD1,SMPD2,ST6GALNAC6,
GO:0009101	glycoprotein biosynthetic process	25	1.28469	0.000424797	0.0154551	2138994, 107877, 1194508, 1355316, 2384966, 1889505, 1929064, 105124, 2151071, 2385025, 1914093, 92638, 1342270, 1196396, 108050, 1926002, 894701, 1202717, 95705, 104669, 96973, 2153207, 98084, 2147006, 98085				RPN1,		MGAT5,	RPN1,	EXT2,	ALG12,B3GNT2,B4GALT1,C1GALT1,CHST12,CSGALNACT2,DDOST,DOLPP1,DPAGT1,EXT2,GNPTG,LARGE,MAN2A1,MGAT1,MGAT2,MGAT5,POFUT1,POMT1,PRKCSH,PSEN1,RPN1,RPN2,SERP1,ST6GALNAC6,STT3A,
GO:0042267	natural killer cell mediated cytotoxicity	5	0.256937	0.000442884	0.0159154	1861441, 104982, 3645884, 96055, 1917700						CEBPG,			CEBPG,PRDX1,PTPN6,RAB27A,UNC13D,
GO:0007042	lysosomal lumen acidification	5	0.256937	0.000442884	0.0159154	2159324, 1298204, 107537, 2151816, 2442253									ATP6V0C-PS2,CLN3,CLN5,CLN6,PPT1,
GO:0002228	natural killer cell mediated immunity	5	0.256937	0.000442884	0.0159154	1861441, 104982, 3645884, 96055, 1917700						CEBPG,			CEBPG,PRDX1,PTPN6,RAB27A,UNC13D,
GO:0019438	aromatic compound biosynthetic process	8	0.4111	0.000473253	0.016797	97836, 2443030, 1336894, 1352500, 1316706, 1338783, 1919812, 109602				GPHN,			GPHN,		FLAD1,GPHN,MOCS2,NFS1,PCBD2,PTS,QDPR,TPK1,
GO:0070085	glycosylation	21	1.07914	0.000493981	0.017322	2138994, 107877, 1194508, 1355316, 2384966, 894701, 1889505, 1202717, 105124, 2151071, 2385025, 95705, 1914093, 104669, 96973, 2153207, 92638, 2147006, 98084, 1196396, 98085				RPN1,		MGAT5,	RPN1,		ALG12,B3GNT2,B4GALT1,C1GALT1,DDOST,DOLPP1,DPAGT1,GNPTG,MAN2A1,MGAT1,MGAT2,MGAT5,POFUT1,POMT1,PRKCSH,PSEN1,RPN1,RPN2,SERP1,ST6GALNAC6,STT3A,
GO:0006486	protein amino acid glycosylation	21	1.07914	0.000493981	0.017322	2138994, 107877, 1194508, 1355316, 2384966, 894701, 1889505, 1202717, 105124, 2151071, 2385025, 95705, 1914093, 104669, 96973, 2153207, 92638, 2147006, 98084, 1196396, 98085				RPN1,		MGAT5,	RPN1,		ALG12,B3GNT2,B4GALT1,C1GALT1,DDOST,DOLPP1,DPAGT1,GNPTG,MAN2A1,MGAT1,MGAT2,MGAT5,POFUT1,POMT1,PRKCSH,PSEN1,RPN1,RPN2,SERP1,ST6GALNAC6,STT3A,
GO:0043413	biopolymer glycosylation	21	1.07914	0.000493981	0.017322	2138994, 107877, 1194508, 1355316, 2384966, 894701, 1889505, 1202717, 105124, 2151071, 2385025, 95705, 1914093, 104669, 96973, 2153207, 92638, 2147006, 98084, 1196396, 98085				RPN1,		MGAT5,	RPN1,		ALG12,B3GNT2,B4GALT1,C1GALT1,DDOST,DOLPP1,DPAGT1,GNPTG,MAN2A1,MGAT1,MGAT2,MGAT5,POFUT1,POMT1,PRKCSH,PSEN1,RPN1,RPN2,SERP1,ST6GALNAC6,STT3A,
GO:0008202	steroid metabolic process	31	1.59301	0.000502466	0.017414	1099438, 1926967, 2159324, 88057, 2181074, 2443807, 88271, 2140175, 1923784, 3781748, 106040, 95513, 1920416, 99918, 96790, 2179327, 1298378, 2146553, 1316650, 1097712, 1349447, 1929618, 2442832, 2149821, 107606, 94893, 97447, 2145955, 104665, 893578, 2156765		CAT,			PRKAA1,	MECP2,SREBF1,			ACBD3,APOE,CAT,CLN6,CLN8,CYB5R3,CYP51,DHCR7,FDPS,FECH,HSD17B11,HSD17B12,LDLRAP1,LIPE,MECP2,MVD,NPC1,NSDHL,OSBP,OSBPL11,OSBPL2,OSBPL8,OSBPL9,PRKAA1,SCARB1,SLC37A4,SOAT1,SREBF1,STARD3,STARD5,TM7SF2,
GO:0007243	protein kinase cascade	41	2.10689	0.000506686	0.0173589	1927343, 1346883, 1353598, 2144047, 99928, 95772, 1338074, 87986, 1918084, 1915600, 1100494, 1346862, 1346866, 1346868, 102462, 1347004, 1919649, 1351332, 3649397, 107676, 96628, 104557, 2442572, 1278330, 95768, 1860075, 95767, 1346872, 2444672, 2138162, 1202717, 108005, 1346874, 2445027, 97603, 101765, 1889341, 1346345, 1929470, 894316, 1916885				AKT1,JAK1,JAK3,MALT1,	AKT1,CDK5,DAPK1,MAP2K1,MAP2K3,MAP2K5,MAP3K1,MAP3K3,MAP4K2,MAPK9,MKNK1,RPS6KA3,RPS6KB2,STK17B,STK38,STRADB,TYK2,	ERCC6,	MALT1,		AKT1,AZI2,BRAP,CDK5,DAPK1,ERCC6,GNA12,GNA13,GNAI2,GRB2,IKBKG,JAK1,JAK3,MADD,MALT1,MAP2K1,MAP2K3,MAP2K5,MAP3K1,MAP3K3,MAP4K2,MAPK8IP3,MAPK9,MAPKBP1,MKNK1,MUL1,MYD88,PKD1,PPT2,PSEN1,PTPLAD1,RPS6KA3,RPS6KB2,SLC9A1,SMPD2,SPAG9,STK17B,STK38,STRADB,TANK,TYK2,
GO:0002758	innate immune response-activating signal transduction	7	0.359712	0.00051205	0.0173435	108005, 104741, 1859307, 103290, 1346060, 2147032, 1891456	TLR2,				RIPK2,	NFKBIA,RELA,			MYD88,NFKBIA,RELA,RIPK2,TICAM1,TLR2,UNC93B1,
GO:0006869	lipid transport	25	1.28469	0.000550636	0.018431	88057, 1915268, 2443807, 1923784, 1100499, 1923545, 1929480, 87920, 2146553, 95762, 1097712, 98254, 1929618, 2442832, 1915213, 1354757, 1347098, 97447, 1347347, 1920908, 1351646, 2156764, 2156765, 893578, 3607791									ABCA7,APOE,ATP11B,ATP9B,COL4A3BP,GM2A,LRP10,NPC1,NPC2,OSBP,OSBPL11,OSBPL2,OSBPL8,OSBPL9,PLIN2,RFT1,SCARB1,SCP2,SLC27A1,SLC27A4,SPNS1,STARD3,STARD4,STARD5,VPS4B,
GO:0007031	peroxisome organization	9	0.462487	0.000570351	0.0188747	2158201, 1338882, 1914137, 98254, 2385054, 1913687, 1338829, 1927868									ACOT8,FIS1,ITGA10,LONP2,PEX14,PEX16,PEX6,SCP2,
GO:0008643	carbohydrate transport	16	0.822199	0.000588381	0.0192539	1931249, 1860103, 1316650, 87986, 1917648, 1921352, 1915651, 1917734, 1345297, 1343133, 104799, 96904, 1338015, 1924105, 107362, 3607791				AKT1,	AKT1,				AKT1,G6PC3,M6PR,PEA15A,RFT1,SLC17A5,SLC2A8,SLC35A2,SLC35A3,SLC35A5,SLC35B1,SLC35B4,SLC35D2,SLC37A4,SORT1,STXBP3A,
GO:0033013	tetrapyrrole metabolic process	10	0.513875	0.000589271	0.0190752	98917, 95513, 88170, 96163, 87989, 2386848, 1924947, 104968, 1345279, 109373									ALAS1,BLVRA,CYB5R4,FECH,HMOX1,HMOX2,MMAB,PPOX,SLC11A2,UROS,
GO:0006778	porphyrin metabolic process	10	0.513875	0.000589271	0.0190752	98917, 95513, 88170, 96163, 87989, 2386848, 1924947, 104968, 1345279, 109373									ALAS1,BLVRA,CYB5R4,FECH,HMOX1,HMOX2,MMAB,PPOX,SLC11A2,UROS,
GO:0032318	regulation of Ras GTPase activity	19	0.976362	0.000690741	0.0220867	1916960, 1924045, 1913501, 2445052, 1914266, 1914831, 2183559, 1919488, 1289265, 1918560, 1342335, 1932915, 1914481, 1917809, 2385326, 2443456, 1917030, 1925868, 1098708					TBCK,				ACAP2,ARAP1,ARFGAP1,ARFGAP3,ARHGAP27,ASAP1,NDEL1,SMAP2,TBC1D13,TBC1D14,TBC1D20,TBC1D22A,TBC1D23,TBC1D24,TBC1D2B,TBC1D5,TBC1D9,TBC1D9B,TBCK,
GO:0010876	lipid localization	26	1.33607	0.000702588	0.0222251	96073, 88057, 1915268, 2443807, 1923784, 1100499, 1923545, 1929480, 87920, 2146553, 1097712, 95762, 98254, 1929618, 2442832, 1915213, 1354757, 1347098, 97447, 1347347, 1920908, 1351646, 2156764, 2156765, 893578, 3607791									ABCA7,APOE,ATP11B,ATP9B,COL4A3BP,GM2A,HEXA,LRP10,NPC1,NPC2,OSBP,OSBPL11,OSBPL2,OSBPL8,OSBPL9,PLIN2,RFT1,SCARB1,SCP2,SLC27A1,SLC27A4,SPNS1,STARD3,STARD4,STARD5,VPS4B,
GO:0044264	cellular polysaccharide metabolic process	13	0.668037	0.000711526	0.0222704	95609, 97577, 1316650, 1337124, 87986, 1924348, 96560, 1921435, 97578, 1924809, 1341085, 97828, 2139134	IL6ST,	IL6ST,		AKT1,IL6ST,	AKT1,				AGL,AKT1,CERCAM,CMAS,EPM2A,GAA,GBE1,GLT25D1,IL6ST,PHKA2,PHKB,PYGB,SLC37A4,
GO:0006979	response to oxidative stress	20	1.02775	0.000734322	0.0227394	88034, 104995, 88057, 1349447, 96413, 1919942, 104887, 88271, 1100494, 1202717, 97769, 109247, 1346866, 109354, 106100, 96163, 88423, 3645884, 1914317, 3647863	PRNP,	CAT,		DDIT3,IDH1,	MAP2K1,	DDIT3,ERCC6,	DDIT3,		APOE,CAT,CLN8,CLU,DDIT3,ERCC6,ETFDH,GCLM,GPX1,HMOX1,HNRPLL,IDH1,MAP2K1,PRDX1,PRDX3,PRNP,PSEN1,ROMO1,RRM2B,UCP2,
GO:0048278	vesicle docking	8	0.4111	0.000736033	0.0225595	1927550, 891965, 2145645, 2446237, 107370, 107362, 2443446, 1924823									EXOC5,SCFD2,STXBP2,STXBP3A,VPS33A,VPS33B,VPS45,YKT6,
GO:0022406	membrane docking	8	0.4111	0.000736033	0.0225595	1927550, 891965, 2145645, 2446237, 107370, 107362, 2443446, 1924823									EXOC5,SCFD2,STXBP2,STXBP3A,VPS33A,VPS33B,VPS45,YKT6,
GO:0051187	cofactor catabolic process	11	0.565262	0.000742792	0.0225347	1914195, 87880, 2158650, 1914930, 88170, 96413, 96163, 1913302, 1340024, 87879, 109373				IDH1,				SDHB,SDHC,	ACO1,ACO2,ALDH1L1,BLVRA,HMOX1,HMOX2,IDH1,IDH3B,SDHA,SDHB,SDHC,
GO:0046578	regulation of Ras protein signal transduction	33	1.69579	0.000856557	0.0256838	2441869, 1924045, 2445052, 1914266, 2183559, 2139354, 1289265, 1335107, 1927230, 1932915, 1261419, 2442507, 2443456, 1917030, 1098708, 1916960, 1861607, 1338049, 1913501, 1914831, 98355, 1919488, 1196356, 1338069, 1918560, 1342335, 1278339, 1914481, 1860493, 2385326, 1917809, 1925868, 1354696					TBCK,TRIO,				ACAP2,ARAP1,ARFGAP1,ARFGAP3,ARFGEF2,ARHGAP27,ARHGEF11,ARHGEF4,ARHGEF7,ASAP1,CYTH3,DGKZ,FBXO8,FGD6,GBF1,IQSEC1,ITSN1,ITSN2,NDEL1,SMAP2,SOS2,TBC1D13,TBC1D14,TBC1D20,TBC1D22A,TBC1D23,TBC1D24,TBC1D2B,TBC1D5,TBC1D9,TBC1D9B,TBCK,TRIO,
GO:0006754	ATP biosynthetic process	19	0.976362	0.000940401	0.0278856	1914864, 1922022, 107788, 1201780, 1890510, 104653, 103286, 1328318, 1921084, 2151816, 1350931, 1354757, 1913585, 894326, 1923545, 1855697, 1201778, 109629, 109618	ATP1B3,								ATP11B,ATP13A2,ATP1B3,ATP2B1,ATP5E,ATP6AP1,ATP6V0A1,ATP6V0B,ATP6V0C-PS2,ATP6V0D1,ATP6V0E,ATP6V1A,ATP6V1B2,ATP6V1C1,ATP6V1D,ATP6V1E1,ATP6V1H,ATP9B,TCIRG1,
GO:0030384	phosphoinositide metabolic process	16	0.822199	0.00101765	0.0298485	2385286, 1913863, 109589, 1351629, 2143585, 1333114, 1913711, 1298224, 2385025, 2448506, 1354961, 1335106, 1298206, 1924753, 1334433, 3576484									ALG12,ALG9,FIG4,OCRL,PGAP2,PI4KA,PI4KB,PIGG,PIGK,PIGN,PIGQ,PIKFYVE,PIP4K2A,PIP5K1C,PTPMT1,SYNJ1,
GO:0060627	regulation of vesicle-mediated transport	19	0.976362	0.00109174	0.0316792	102768, 88252, 96617, 1928948, 105306, 99529, 2429762, 2140175, 1913522, 1298204, 3651689, 101765, 1922612, 1913732, 1345153, 95705, 96163, 1099804, 893578	CD47,CD63,	LRSAM1,		HIP1,	CDK5,		HIP1,		B4GALT1,CALR,CD47,CD63,CDK5,COX16,EXOC2,HIP1,HMOX1,LDLRAP1,LRSAM1,MFGE8,PACSIN2,PPT1,RAB5B,RAB5C,RUFY1,SCAMP5,SCARB1,
GO:0016051	carbohydrate biosynthetic process	19	0.976362	0.00109174	0.0316792	1346040, 1337124, 1860456, 1347054, 87986, 95698, 1924348, 2384966, 1921435, 95797, 2384987, 1929064, 1924809, 1915651, 2385025, 1922790, 95705, 2139134, 1196396				AKT1,	AKT1,				AGL,AKT1,ALG12,B4GALT1,B4GALT7,CERCAM,CHST12,CMAS,DPAGT1,FPGT,G6PC3,GBE1,GFPT1,GLT25D1,GM8615,GPI1,MGAT2,MPDU1,PCK2,
GO:0016125	sterol metabolic process	18	0.924974	0.00120449	0.0345621	1099438, 1298378, 2159324, 88057, 1349447, 88271, 2140175, 3781748, 106040, 107606, 94893, 95513, 2145955, 1920416, 96790, 2179327, 104665, 893578		CAT,			PRKAA1,	SREBF1,			APOE,CAT,CLN6,CLN8,CYB5R3,CYP51,DHCR7,FDPS,FECH,LDLRAP1,LIPE,MVD,NSDHL,PRKAA1,SCARB1,SOAT1,SREBF1,TM7SF2,
GO:0055088	lipid homeostasis	11	0.565262	0.00125653	0.0356888	1316650, 1097712, 88057, 1917560, 1915268, 99961, 1349717, 1915213, 2140175, 893578, 107448						NCOR1,USF2,			APOE,COL4A3BP,LDLRAP1,LYST,NCOR1,NPC1,NPC2,PLSCR3,SCARB1,SLC37A4,USF2,
GO:0030100	regulation of endocytosis	14	0.719424	0.0013408	0.0376827	102768, 88252, 96617, 105306, 99529, 2429762, 1913522, 2140175, 1298204, 3651689, 1922612, 1345153, 1099804, 893578	CD47,CD63,	LRSAM1,		HIP1,			HIP1,		CALR,CD47,CD63,COX16,HIP1,LDLRAP1,LRSAM1,MFGE8,PACSIN2,PPT1,RAB5B,RAB5C,RUFY1,SCARB1,
GO:0042559	pteridine and derivative biosynthetic process	7	0.359712	0.00139769	0.0388878	97836, 2443030, 1336894, 1316706, 1338783, 1919812, 109602				GPHN,			GPHN,		FLAD1,GPHN,MOCS2,NFS1,PCBD2,PTS,QDPR,
GO:0009201	ribonucleoside triphosphate biosynthetic process	20	1.02775	0.00170426	0.0467894	1914864, 1922022, 107788, 1201780, 1890510, 104653, 103286, 1328318, 1921084, 2151816, 1350931, 1354757, 1913585, 894326, 1277953, 1923545, 1855697, 1201778, 109629, 109618	ATP1B3,								ATP11B,ATP13A2,ATP1B3,ATP2B1,ATP5E,ATP6AP1,ATP6V0A1,ATP6V0B,ATP6V0C-PS2,ATP6V0D1,ATP6V0E,ATP6V1A,ATP6V1B2,ATP6V1C1,ATP6V1D,ATP6V1E1,ATP6V1H,ATP9B,RP2H,TCIRG1,
GO:0043087	regulation of GTPase activity	20	1.02775	0.00170426	0.0467894	1916960, 1924045, 1916043, 1913501, 2445052, 1914266, 1914831, 2183559, 1919488, 1289265, 1918560, 1342335, 1932915, 1914481, 1917809, 2385326, 2443456, 1917030, 1925868, 1098708					TBCK,				ACAP2,ARAP1,ARFGAP1,ARFGAP3,ARHGAP27,ASAP1,NDEL1,RAB3GAP2,SMAP2,TBC1D13,TBC1D14,TBC1D20,TBC1D22A,TBC1D23,TBC1D24,TBC1D2B,TBC1D5,TBC1D9,TBC1D9B,TBCK,
GO:0009206	purine ribonucleoside triphosphate biosynthetic process	20	1.02775	0.00170426	0.0467894	1914864, 1922022, 107788, 1201780, 1890510, 104653, 103286, 1328318, 1921084, 2151816, 1350931, 1354757, 1913585, 894326, 1277953, 1923545, 1855697, 1201778, 109629, 109618	ATP1B3,								ATP11B,ATP13A2,ATP1B3,ATP2B1,ATP5E,ATP6AP1,ATP6V0A1,ATP6V0B,ATP6V0C-PS2,ATP6V0D1,ATP6V0E,ATP6V1A,ATP6V1B2,ATP6V1C1,ATP6V1D,ATP6V1E1,ATP6V1H,ATP9B,RP2H,TCIRG1,
GO:0042592	homeostatic process	81	4.16238	0.00171281	0.0465936	95609, 88034, 2387123, 109573, 104982, 97845, 2159324, 99961, 1917560, 87986, 1336194, 1932287, 3650637, 107448, 87879, 96418, 88276, 109247, 95513, 1345281, 1919103, 107450, 1916477, 3645884, 99918, 1342270, 88031, 1913323, 1316650, 1920973, 1349717, 88348, 104887, 1345279, 1096330, 2151816, 1202717, 1858179, 1338859, 1097161, 1923620, 1924885, 2386848, 95602, 893578, 2442253, 1917592, 1329019, …	CD9,PRNP,TFRC,			AKT1,CTNNB1,DDIT3,GNAQ,TFRC,	AKT1,CDK5,FYN,	CEBPG,CTNNB1,DDIT3,EGLN2,MECP2,NCOR1,USF2,	CTNNB1,DDIT3,TFRC,	TSC1,	2810407C02RIK,ACO1,ADD1,AKT1,ANXA7,APOE,ATP6V0C-PS2,BAD,BAK1,CD9,CDK5,CEBPG,CLN3,CLN5,CLN6,COL4A3BP,CTNNB1,CYB5R4,DCLRE1C,DDIT3,DLD,DNAJC16,DNASE2A,EGLN2,ERP44,FECH,FTL1,FYN,GAA,GCLM,GLRX,GNAQ,GPX1,HEXA,IDUA,IKBKG,LARGE,LDLRAP1,LNPEP,LYST,MECP2,MFSD7B,MLL5,MON1A,NCOR1,NPC1,NPC2,NUCB2,P2RX4,P4HB,PARP4,PDIA6,PLSCR3,PPT1,PRDX1,PRDX3,PRDX4,PRNP,PSEN1,PTGES2,RAC1,SCARB1,SH3BGRL3,SLC11A2,SLC30A1,SLC37A…
GO:0051056	regulation of small GTPase mediated signal transduction	38	1.95272	0.00180972	0.0487264	2441869, 1924045, 2445052, 1352757, 1914266, 2183559, 2139354, 1289265, 1335107, 1927230, 1932915, 97860, 1261419, 2442507, 3036245, 107576, 2443456, 1917030, 1098708, 1916960, 1861607, 1338049, 1913501, 107485, 1914831, 98355, 1919488, 1196356, 1338069, 1918560, 1342335, 1278339, 1914481, 1860493, 2385326, 1917809, 1925868, 1354696					TBCK,TRIO,				ACAP2,ARAP1,ARFGAP1,ARFGAP3,ARFGEF2,ARHGAP27,ARHGEF11,ARHGEF4,ARHGEF7,ASAP1,CYTH3,DGKZ,FBXO8,FGD6,GBF1,IQGAP1,IQSEC1,ITSN1,ITSN2,NDEL1,RALGAPA2,RALGDS,RASA1,SIPA1,SMAP2,SOS2,TBC1D13,TBC1D14,TBC1D20,TBC1D22A,TBC1D23,TBC1D24,TBC1D2B,TBC1D5,TBC1D9,TBC1D9B,TBCK,TRIO,
GO:0009145	purine nucleoside triphosphate biosynthetic process	20	1.02775	0.0019419	0.0517322	1914864, 1922022, 107788, 1201780, 1890510, 104653, 103286, 1328318, 1921084, 2151816, 1350931, 1354757, 1913585, 894326, 1277953, 1923545, 1855697, 1201778, 109629, 109618	ATP1B3,								ATP11B,ATP13A2,ATP1B3,ATP2B1,ATP5E,ATP6AP1,ATP6V0A1,ATP6V0B,ATP6V0C-PS2,ATP6V0D1,ATP6V0E,ATP6V1A,ATP6V1B2,ATP6V1C1,ATP6V1D,ATP6V1E1,ATP6V1H,ATP9B,RP2H,TCIRG1,
GO:0055085	transmembrane transport	66	3.39157	0.00208444	0.0549408	2442746, 1347048, 1890498, 1919515, 1328318, 99486, 1098733, 894326, 1932040, 1928738, 1345281, 2147279, 1343133, 109629, 1929742, 2444391, 1931249, 1890510, 1201780, 1921084, 103286, 2182472, 1921086, 1345279, 2151816, 1329012, 1920908, 2385297, 1927868, 1913750, 893578, 3779767, 1914864, 1914118, 1916526, 1915913, 1918956, 1858417, 1913881, 98534, 2180781, 1932395, 1920382, 3612860, 2147731, 10…						MFSD3,			ABCB8,ATP5E,ATP6AP1,ATP6V0A1,ATP6V0B,ATP6V0C-PS2,ATP6V0D1,ATP6V0E,ATP6V1A,ATP6V1B2,ATP6V1C1,ATP6V1D,ATP6V1E1,ATP6V1H,CLCN5,CLCN7,HIATL1,MCOLN1,MFSD1,MFSD3,NUP188,PEX14,RRBP1,SCARB1,SEC61A1,SEC62,SERP1,SIL1,SLC11A2,SLC12A6,SLC17A5,SLC18A1,SLC22A5,SLC24A6,SLC25A11,SLC25A16,SLC25A20,SLC25A25,SLC25A39,SLC25A44,SLC25A45,SLC2A8,SLC30A1,SLC30A7,SLC35B1,SLC35B2,SLC35B3,SLC35B4,SLC39A11,SLC39A13,SLC39A6,S…
GO:0006916	anti-apoptosis	19	0.976362	0.00219671	0.057315	1921376, 1916326, 2144047, 2385286, 1336166, 1914368, 108047, 87986, 88373, 2384495, 97769, 1917777, 1332659, 1352493, 1289308, 1337096, 88423, 1344387, 1916885	PRNP,			AKT1,MKL1,	AKT1,DAPK1,STRADB,	CEBPB,	MKL1,		AKT1,BAG1,BAG3,BFAR,BNIP3L,CEBPB,CFLAR,CLU,DAPK1,FAIM,MKL1,PGAP2,PRNP,RNF7,STAMBP,STRADB,SYVN1,TAX1BP1,TRIAP1,
GO:0009142	nucleoside triphosphate biosynthetic process	20	1.02775	0.00220689	0.0570783	1914864, 1922022, 107788, 1201780, 1890510, 104653, 103286, 1328318, 1921084, 2151816, 1350931, 1354757, 1913585, 894326, 1277953, 1923545, 1855697, 1201778, 109629, 109618	ATP1B3,								ATP11B,ATP13A2,ATP1B3,ATP2B1,ATP5E,ATP6AP1,ATP6V0A1,ATP6V0B,ATP6V0C-PS2,ATP6V0D1,ATP6V0E,ATP6V1A,ATP6V1B2,ATP6V1C1,ATP6V1D,ATP6V1E1,ATP6V1H,ATP9B,RP2H,TCIRG1,
GO:0042558	pteridine and derivative metabolic process	8	0.4111	0.00224862	0.0576319	97836, 2443030, 1336894, 1316706, 1338783, 1340024, 1919812, 109602				GPHN,			GPHN,		ALDH1L1,FLAD1,GPHN,MOCS2,NFS1,PCBD2,PTS,QDPR,
GO:0006112	energy reserve metabolic process	11	0.565262	0.0025362	0.0642232	95609, 97577, 1924809, 1341085, 1316650, 95777, 97828, 87986, 96560, 1921435, 97578	IL6ST,	IL6ST,		AKT1,GNAS,IL6ST,	AKT1,				AGL,AKT1,EPM2A,GAA,GBE1,GNAS,IL6ST,PHKA2,PHKB,PYGB,SLC37A4,
GO:0051452	intracellular pH reduction	5	0.256937	0.00263157	0.0660047	2159324, 1298204, 107537, 2151816, 2442253									ATP6V0C-PS2,CLN3,CLN5,CLN6,PPT1,
GO:0006013	mannose metabolic process	6	0.308325	0.0026327	0.0654866	1920994, 107286, 105940, 1891112, 104669, 2150656									GMDS,MAN2A1,MAN2A2,MAN2B1,MAN2C1,RENBP,
GO:0044242	cellular lipid catabolic process	14	0.719424	0.00274786	0.0676964	98325, 96073, 95762, 1914103, 1347344, 1933156, 87867, 3648830, 2140885, 1347347, 95636, 1330812, 96790, 2135593									ACADM,ACOX1,ACOX3,GALC,GLA,GM2A,HADHA,HADHB,HEXA,LIPE,NAPEPLD,PNPLA2,SLC27A4,SMPD1,
GO:0046034	ATP metabolic process	19	0.976362	0.00284698	0.0694865	1914864, 1922022, 107788, 1201780, 1890510, 104653, 103286, 1328318, 1921084, 2151816, 1350931, 1354757, 1913585, 894326, 1923545, 1855697, 1201778, 109629, 109618	ATP1B3,								ATP11B,ATP13A2,ATP1B3,ATP2B1,ATP5E,ATP6AP1,ATP6V0A1,ATP6V0B,ATP6V0C-PS2,ATP6V0D1,ATP6V0E,ATP6V1A,ATP6V1B2,ATP6V1C1,ATP6V1D,ATP6V1E1,ATP6V1H,ATP9B,TCIRG1,
GO:0016042	lipid catabolic process	25	1.28469	0.00301953	0.0729555	2443191, 2150302, 1914702, 96073, 98325, 88057, 1933156, 1298204, 1915938, 95636, 1330812, 96790, 108415, 95762, 1914103, 1347344, 87867, 3648830, 1333782, 2140885, 1919022, 1347347, 2385325, 2135593, 893578				PAFAH1B2,			PAFAH1B2,		ABHD4,ACADM,ACOX1,ACOX3,APOE,DDHD1,GALC,GLA,GM2A,HADHA,HADHB,HEXA,LIPE,NAPEPLD,NCEH1,PAFAH1B2,PLBD2,PLD3,PNPLA2,PNPLA7,PNPLA8,PPT1,SCARB1,SLC27A4,SMPD1,
GO:0006904	vesicle docking during exocytosis	7	0.359712	0.0031328	0.0749895	1927550, 891965, 2446237, 107370, 107362, 2443446, 1924823									SCFD2,STXBP2,STXBP3A,VPS33A,VPS33B,VPS45,YKT6,
GO:0032012	regulation of ARF protein signal transduction	11	0.565262	0.00314154	0.0745982	1335107, 1916960, 1861607, 1342335, 1913501, 2183559, 1917030, 1925868, 2139354, 1196356, 1354696									ACAP2,ARAP1,ARFGAP1,ARFGAP3,ARFGEF2,ASAP1,CYTH3,FBXO8,GBF1,IQSEC1,SMAP2,
GO:0006457	protein folding	24	1.2333	0.00315411	0.0743002	1353652, 88252, 1915088, 1923549, 1914725, 1923844, 1346017, 1927947, 1927346, 2444782, 2155302, 1351618, 1917854, 95542, 95921, 1921580, 103268, 2442146, 1920566, 1928753, 892995, 1354385, 97750, 2141135						PFDN5,			CALR,CALR3,CLPX,DNAJB11,DNAJB14,DNAJC1,DNAJC14,DNAJC16,DNAJC18,DNAJC4,DNAJC5,ERO1L,ERO1LB,ERP44,FKBP15,FKBP2,GM6568,H2-DMA,HSCB,PFDN5,PPIB,SEC63,SEP15,TOR3A,
GO:0009108	coenzyme biosynthetic process	15	0.770812	0.00345627	0.080506	1915164, 104995, 101813, 1336894, 1316706, 1926164, 109602, 103251, 1890410, 2443030, 2387464, 1913704, 1352500, 1098643, 1929865		NAMPT,		GPHN,			GPHN,		ACLY,ACSS2,COQ3,COQ5,COQ9,FLAD1,GCLM,GPHN,MOCS2,NADSYN1,NAMPT,NFS1,NMNAT1,PANK3,TPK1,
GO:0019725	cellular homeostasis	51	2.62076	0.00348434	0.0805114	95609, 88034, 2159324, 1932287, 3650637, 87879, 109247, 1919103, 1345281, 107450, 1916477, 99918, 3645884, 1342270, 88031, 1913323, 1316650, 1920973, 88348, 2151816, 1202717, 1858179, 1338859, 1097161, 1924885, 1923620, 95602, 1917592, 2442253, 104995, 97464, 1923549, 1917811, 96073, 88057, 87918, 95776, 97769, 1289248, 1298204, 98822, 2442146, 1915917, 1920075, 107537, 1914208, 2135625, 1916922,…	CD9,PRNP,TFRC,			DDIT3,GNAQ,TFRC,	CDK5,FYN,	DDIT3,EGLN2,MECP2,	DDIT3,TFRC,	TSC1,	2810407C02RIK,ACO1,ADD1,ANXA7,APOE,ATP6V0C-PS2,BAK1,CD9,CDK5,CLN3,CLN5,CLN6,DDIT3,DLD,DNAJC16,EGLN2,ERP44,FTL1,FYN,GAA,GCLM,GLRX,GNAQ,HEXA,LARGE,MECP2,MON1A,NUCB2,P2RX4,P4HB,PDIA6,PPT1,PRDX1,PRDX3,PRDX4,PRNP,PSEN1,PTGES2,SH3BGRL3,SLC30A1,SLC37A4,SOCS6,TFRC,TMX2,TRPM4,TSC1,TXNDC11,TXNDC12,TXNDC15,TXNDC16,TXNDC17,
GO:0009144	purine nucleoside triphosphate metabolic process	21	1.07914	0.00350543	0.0803631	1914864, 1922022, 107788, 1201780, 1890510, 104653, 103286, 1328318, 1921084, 2151816, 1351602, 1350931, 1354757, 1913585, 894326, 1277953, 1923545, 1855697, 1201778, 109629, 109618	ATP1B3,								ATP11B,ATP13A2,ATP1B3,ATP2B1,ATP5E,ATP6AP1,ATP6V0A1,ATP6V0B,ATP6V0C-PS2,ATP6V0D1,ATP6V0E,ATP6V1A,ATP6V1B2,ATP6V1C1,ATP6V1D,ATP6V1E1,ATP6V1H,ATP9B,DGUOK,RP2H,TCIRG1,
GO:0043085	positive regulation of catalytic activity	41	2.10689	0.00351851	0.0800423	88215, 1341830, 1925177, 104995, 1353598, 2144047, 97845, 95772, 1338074, 95777, 95776, 1918084, 1915600, 1100494, 102918, 1932915, 1930134, 3522097, 1346866, 1346868, 1337096, 1099804, 1347004, 109284, 1889276, 1316650, 95762, 1346872, 1333783, 2444672, 1202717, 1277950, 1278339, 2385110, 2444188, 101765, 1926228, 2138334, 1097161, 1917809, 1891700				BTG1,GNAQ,GNAS,HIP1,	CDK5,EIF2AK3,ERN1,MAP2K1,MAP2K3,MAP3K1,STRADB,	ERCC6,	BTG1,HIP1,		APH1A,APH1B,ARHGAP27,BAK1,BTG1,CASP9,CCDC88A,CCS,CDK5,DGKD,DGKE,DGKH,DGKQ,DGKZ,EIF2AK3,ERCC6,ERN1,GCLM,GM2A,GNAI2,GNAQ,GNAS,HIP1,IKBKG,MADD,MAP2K1,MAP2K3,MAP3K1,MAPK8IP3,MAPKBP1,MUL1,NCSTN,NDEL1,PSEN1,PSEN2,RAC1,RNF7,SERINC1,SLC37A4,SPAG9,STRADB,
GO:0005976	polysaccharide metabolic process	19	0.976362	0.00365024	0.082296	95609, 97577, 96073, 1316650, 2159324, 1337124, 87986, 1922862, 1924348, 1915288, 96560, 1921435, 97578, 2384987, 1929064, 1924809, 1341085, 97828, 2139134	IL6ST,	IL6ST,		AKT1,IL6ST,	AKT1,				AGL,AKT1,B4GALT7,CERCAM,CHID1,CHST12,CLN6,CMAS,EPM2A,GAA,GBE1,GLT25D1,GNS,HEXA,IL6ST,PHKA2,PHKB,PYGB,SLC37A4,
GO:0044042	glucan metabolic process	10	0.513875	0.00385263	0.0860219	95609, 97577, 1924809, 1341085, 1316650, 97828, 87986, 96560, 1921435, 97578	IL6ST,	IL6ST,		AKT1,IL6ST,	AKT1,				AGL,AKT1,EPM2A,GAA,GBE1,IL6ST,PHKA2,PHKB,PYGB,SLC37A4,
GO:0005977	glycogen metabolic process	10	0.513875	0.00385263	0.0860219	95609, 97577, 1924809, 1341085, 1316650, 97828, 87986, 96560, 1921435, 97578	IL6ST,	IL6ST,		AKT1,IL6ST,	AKT1,				AGL,AKT1,EPM2A,GAA,GBE1,IL6ST,PHKA2,PHKB,PYGB,SLC37A4,
GO:0006073	cellular glucan metabolic process	10	0.513875	0.00385263	0.0860219	95609, 97577, 1924809, 1341085, 1316650, 97828, 87986, 96560, 1921435, 97578	IL6ST,	IL6ST,		AKT1,IL6ST,	AKT1,				AGL,AKT1,EPM2A,GAA,GBE1,IL6ST,PHKA2,PHKB,PYGB,SLC37A4,
GO:0032313	regulation of Rab GTPase activity	11	0.565262	0.00385647	0.0854708	1924045, 2445052, 1914266, 1914481, 2385326, 1914831, 2443456, 1919488, 1289265, 1918560, 1098708					TBCK,				TBC1D13,TBC1D14,TBC1D20,TBC1D22A,TBC1D23,TBC1D24,TBC1D2B,TBC1D5,TBC1D9,TBC1D9B,TBCK,
GO:0032483	regulation of Rab protein signal transduction	11	0.565262	0.00385647	0.0854708	1924045, 2445052, 1914266, 1914481, 2385326, 1914831, 2443456, 1919488, 1289265, 1918560, 1098708					TBCK,				TBC1D13,TBC1D14,TBC1D20,TBC1D22A,TBC1D23,TBC1D24,TBC1D2B,TBC1D5,TBC1D9,TBC1D9B,TBCK,
GO:0042364	water-soluble vitamin biosynthetic process	8	0.4111	0.00414651	0.0909415	2144151, 1913704, 1914688, 1352500, 1924947, 1926164, 1929865, 1351869		NAMPT,							MMAB,NADSYN1,NAMPT,NMNAT1,PDXK,PNPO,RFK,TPK1,
GO:0031663	lipopolysaccharide-mediated signaling pathway	6	0.308325	0.00414745	0.0903043	108005, 104741, 2147032, 103063, 1891456, 1346859					MAPK3,RIPK2,	NFKBIA,STAT1,			MAPK3,MYD88,NFKBIA,RIPK2,STAT1,TICAM1,
GO:0009141	nucleoside triphosphate metabolic process	22	1.13052	0.00421414	0.0910336	1914864, 1922022, 107788, 1201780, 1890510, 104653, 103286, 1328318, 1921084, 2151816, 1351602, 1350931, 1354757, 1913585, 894326, 1277953, 1923545, 1855697, 1201778, 109629, 109618, 3647863	ATP1B3,								ATP11B,ATP13A2,ATP1B3,ATP2B1,ATP5E,ATP6AP1,ATP6V0A1,ATP6V0B,ATP6V0C-PS2,ATP6V0D1,ATP6V0E,ATP6V1A,ATP6V1B2,ATP6V1C1,ATP6V1D,ATP6V1E1,ATP6V1H,ATP9B,DGUOK,RP2H,RRM2B,TCIRG1,
GO:0009205	purine ribonucleoside triphosphate metabolic process	20	1.02775	0.00451569	0.0965452	1914864, 1922022, 107788, 1201780, 1890510, 104653, 103286, 1328318, 1921084, 2151816, 1350931, 1354757, 1913585, 894326, 1277953, 1923545, 1855697, 1201778, 109629, 109618	ATP1B3,								ATP11B,ATP13A2,ATP1B3,ATP2B1,ATP5E,ATP6AP1,ATP6V0A1,ATP6V0B,ATP6V0C-PS2,ATP6V0D1,ATP6V0E,ATP6V1A,ATP6V1B2,ATP6V1C1,ATP6V1D,ATP6V1E1,ATP6V1H,ATP9B,RP2H,TCIRG1,
GO:0051789	response to protein stimulus	18	0.924974	0.00471531	0.0998938	1341830, 108420, 1915069, 1921376, 2148924, 1923549, 2151483, 90673, 1914217, 109247, 2180139, 1927406, 1930134, 1928744, 1353427, 1354385, 92638, 1353449				DDIT3,HERPUD1,	EIF2AK2,EIF2AK3,EIF2AK4,ERN1,	DDIT3,NFE2L2,	DDIT3,HERPUD1,		CLIC1,D17H6S53E,DDIT3,DERL1,DERL2,EDEM1,EDEM3,EIF2AK2,EIF2AK3,EIF2AK4,ERN1,ERO1L,ERP44,HERPUD1,NFE2L2,SERP1,SYVN1,VAPB,
GO:0009199	ribonucleoside triphosphate metabolic process	20	1.02775	0.00504713	0.105812	1914864, 1922022, 107788, 1201780, 1890510, 104653, 103286, 1328318, 1921084, 2151816, 1350931, 1354757, 1913585, 894326, 1277953, 1923545, 1855697, 1201778, 109629, 109618	ATP1B3,								ATP11B,ATP13A2,ATP1B3,ATP2B1,ATP5E,ATP6AP1,ATP6V0A1,ATP6V0B,ATP6V0C-PS2,ATP6V0D1,ATP6V0E,ATP6V1A,ATP6V1B2,ATP6V1C1,ATP6V1D,ATP6V1E1,ATP6V1H,ATP9B,RP2H,TCIRG1,
GO:0006006	glucose metabolic process	25	1.28469	0.00536912	0.111415	95609, 97577, 96103, 103254, 87986, 1921435, 97578, 95797, 1924809, 1341085, 92638, 97564, 97565, 1860103, 1316650, 1860456, 1333787, 1098267, 1096330, 1889802, 96560, 1915651, 2145955, 97828, 2140356	IL6ST,	IL6ST,		AKT1,IL6ST,	AKT1,PRKAA1,				AGL,AKT1,BAD,EPM2A,G6PC3,GAA,GBE1,GPI1,H6PD,HIBADH,HK1,IL6ST,INPPL1,OGDH,PCK2,PGM1,PGM2,PHKA2,PHKB,PRKAA1,PYGB,RPIA,SERP1,SLC2A8,SLC37A4,
GO:0009259	ribonucleotide metabolic process	23	1.18191	0.00545336	0.112293	1914864, 1922022, 107788, 1201780, 1890510, 104653, 103286, 1328318, 1921084, 2151816, 1350931, 1354757, 1917903, 1913585, 894326, 1923275, 1921417, 1277953, 1923545, 1855697, 1201778, 109629, 109618	ATP1B3,			CANT1,			CANT1,		ATP11B,ATP13A2,ATP1B3,ATP2B1,ATP5E,ATP6AP1,ATP6V0A1,ATP6V0B,ATP6V0C-PS2,ATP6V0D1,ATP6V0E,ATP6V1A,ATP6V1B2,ATP6V1C1,ATP6V1D,ATP6V1E1,ATP6V1H,ATP9B,CANT1,GMPR2,NUDT9,RP2H,TCIRG1,
GO:0006695	cholesterol biosynthetic process	8	0.4111	0.0054585	0.111631	1099438, 106040, 1298378, 94893, 2145955, 1920416, 2179327, 3781748					PRKAA1,				CYB5R3,CYP51,DHCR7,FDPS,MVD,NSDHL,PRKAA1,TM7SF2,
GO:0006508	proteolysis	128	6.5776	0.00566876	0.114907	1913913, 1917004, 2441984, 1336194, 1919455, 1921382, 1261423, 1929459, 104880, 1914049, 109249, 107450, 1914045, 1333882, 1934029, 1096335, 109548, 103223, 1333870, 2179432, 2148796, 1921376, 2151483, 1929464, 1202717, 105376, 2442773, 1923858, 1277950, 2445027, 1335089, 2444855, 109238, 2385110, 88513, 1924885, 3647845, 1891700, 1352759, 1923055, 2180122, 1929668, 1914263, 1354702, 1914170, 135…	ADAM10,ADAM17,	LRSAM1,PLAU,		MALT1,PCSK7,		FEM1A,RNF14,RNF41,	MALT1,PCSK7,	CBLB,TNFAIP3,VHL,	1110018G07RIK,ADAM10,ADAM15,ADAM17,ADAM9,ADAMTS1,AGTPBP1,APEH,APH1A,ATE1,ATG10,ATG12,ATG3,ATG4C,ATG7,AUP1,BRAP,BTBD1,CAPN1,CASP8,CASP9,CBLB,CFLAR,CNDP2,CR1L,CTSA,CTSL,CTSZ,DCUN1D2,DERL1,DERL2,DLD,DPP7,DPP8,EDEM1,EDEM3,EML2,ERLEC1,FBXL15,FBXL2,FBXL20,FBXL3,FBXO17,FBXO18,FBXO7,FBXO8,FBXO9,FBXW4,FEM1A,GM11517,GM15800,HECTD3,HERC2,HTRA2,KLHL20,KLHL9,LGMN,LMLN,LNPEP,LONP2,LRRC41,LRSAM1,MALT1,MARCH2,MA…
GO:0042594	response to starvation	9	0.462487	0.00587091	0.117972	107606, 1914776, 1921494, 1353427, 107537, 87868, 87867, 1202717, 2138446					EIF2AK4,	SREBF1,			ACADM,ACADS,ATG12,ATG7,ATG9A,CLN3,EIF2AK4,PSEN1,SREBF1,
GO:0051336	regulation of hydrolase activity	32	1.6444	0.00597427	0.119133	1341830, 1924045, 1916043, 2445052, 1914266, 95776, 2183559, 1915600, 1289265, 1932915, 1930134, 1298204, 1337096, 1099804, 2443456, 1917030, 1098708, 1916960, 1913501, 95762, 1336166, 1914831, 1096330, 1919488, 1918560, 1342335, 1277950, 1097161, 1914481, 2385326, 1917809, 1925868				GNAQ,HIP1,	EIF2AK3,ERN1,TBCK,		HIP1,		ACAP2,ARAP1,ARFGAP1,ARFGAP3,ARHGAP27,ASAP1,BAD,BAK1,CASP9,CFLAR,EIF2AK3,ERN1,GM2A,GNAQ,HIP1,MUL1,NDEL1,PPT1,RAB3GAP2,RNF7,SMAP2,TBC1D13,TBC1D14,TBC1D20,TBC1D22A,TBC1D23,TBC1D24,TBC1D2B,TBC1D5,TBC1D9,TBC1D9B,TBCK,
GO:0006509	membrane protein ectodomain proteolysis	6	0.308325	0.00619497	0.122457	109284, 1096335, 109548, 2385110, 1891700, 1202717	ADAM10,ADAM17,								ADAM10,ADAM17,APH1A,NCSTN,PSEN1,PSEN2,
GO:0033619	membrane protein proteolysis	6	0.308325	0.00619497	0.122457	109284, 1096335, 109548, 2385110, 1891700, 1202717	ADAM10,ADAM17,								ADAM10,ADAM17,APH1A,NCSTN,PSEN1,PSEN2,
GO:0007032	endosome organization	6	0.308325	0.00619497	0.122457	1926235, 1100499, 3651689, 2443554, 105306, 2443626				HOOK3,			HOOK3,		HOOK3,RAB5B,RAB5C,STX6,VPS18,VPS4B,
GO:0009150	purine ribonucleotide metabolic process	22	1.13052	0.00632806	0.124113	1914864, 1922022, 107788, 1201780, 1890510, 104653, 103286, 1328318, 1921084, 2151816, 1350931, 1354757, 1917903, 1913585, 894326, 1921417, 1277953, 1923545, 1855697, 1201778, 109629, 109618	ATP1B3,								ATP11B,ATP13A2,ATP1B3,ATP2B1,ATP5E,ATP6AP1,ATP6V0A1,ATP6V0B,ATP6V0C-PS2,ATP6V0D1,ATP6V0E,ATP6V1A,ATP6V1B2,ATP6V1C1,ATP6V1D,ATP6V1E1,ATP6V1H,ATP9B,GMPR2,NUDT9,RP2H,TCIRG1,
GO:0008654	phospholipid biosynthetic process	17	0.873587	0.006878	0.133316	2445114, 1332236, 1915921, 2385286, 1913863, 1351629, 1914880, 1333114, 1315211, 1276575, 2385025, 2139793, 1926228, 105491, 88557, 1924753, 3576484									ALG12,ALG9,CDIPT,CDS2,CEPT1,LPCAT3,PCYT1A,PCYT2,PGAP2,PIGG,PIGK,PIGN,PIGQ,PISD,PTDSS1,SAMD8,SERINC1,
GO:0006909	phagocytosis	12	0.61665	0.00740271	0.141855	102768, 1889510, 96828, 96965, 96617, 2429765, 3779518, 1351646, 1917700, 2153045, 893578, 1919979	CD47,LRP1,				MERTK,				ABCA7,CD47,CDC42SE1,CDC42SE2,CORO1C,DOCK1,ELMO2,LRP1,MERTK,MFGE8,SCARB1,UNC13D,
GO:0045851	pH reduction	5	0.256937	0.00805173	0.152374	2159324, 1298204, 107537, 2151816, 2442253									ATP6V0C-PS2,CLN3,CLN5,CLN6,PPT1,
GO:0051453	regulation of intracellular pH	5	0.256937	0.00805173	0.152374	2159324, 1298204, 107537, 2151816, 2442253									ATP6V0C-PS2,CLN3,CLN5,CLN6,PPT1,
GO:0009152	purine ribonucleotide biosynthetic process	20	1.02775	0.00852981	0.159695	1914864, 1922022, 107788, 1201780, 1890510, 104653, 103286, 1328318, 1921084, 2151816, 1350931, 1354757, 1913585, 894326, 1277953, 1923545, 1855697, 1201778, 109629, 109618	ATP1B3,								ATP11B,ATP13A2,ATP1B3,ATP2B1,ATP5E,ATP6AP1,ATP6V0A1,ATP6V0B,ATP6V0C-PS2,ATP6V0D1,ATP6V0E,ATP6V1A,ATP6V1B2,ATP6V1C1,ATP6V1D,ATP6V1E1,ATP6V1H,ATP9B,RP2H,TCIRG1,
GO:0032535	regulation of cellular component size	27	1.38746	0.00856327	0.159286	97845, 1098259, 1352758, 1355315, 87986, 1338801, 3645716, 1915600, 1921382, 3644513, 106222, 97860, 1298204, 1929883, 2679003, 1931026, 102462, 1914434, 1913438, 1928375, 1915021, 2180697, 2151483, 1349447, 1346872, 1888921, 1929183				AKT1,	AKT1,MAP3K1,ULK2,	SERTAD1,SERTAD2,ULK2,		TSC1,	AKT1,ARPC2,ARPC3,ARPC5,BIN3,CAPG,CAPZA1,CAPZA2,CLN8,CYFIP1,DCUN1D3,DERL2,LEPRE1,MAP3K1,MUL1,NDUFA13,PPT1,RAC1,RASA1,RNF6,SERTAD1,SERTAD2,SERTAD3,SLC9A1,TMOD3,TSC1,ULK2,
GO:0042440	pigment metabolic process	10	0.513875	0.00866694	0.160075	98917, 95513, 88170, 96163, 87989, 2386848, 88061, 104968, 1345279, 109373									ALAS1,APRT,BLVRA,CYB5R4,FECH,HMOX1,HMOX2,PPOX,SLC11A2,UROS,
GO:0007041	lysosomal transport	6	0.308325	0.00886013	0.16236	1333879, 1097712, 2443554, 1924209, 107949, 2147006				HOOK3,			HOOK3,		AP3B1,CHMP5,GNPTG,HOOK3,NPC1,RHOB,
GO:0051248	negative regulation of protein metabolic process	16	0.822199	0.00890713	0.162169	1341830, 109284, 103290, 107537, 107169, 1202717, 1914164, 2446634, 101765, 88513, 1097161, 1353427, 97598, 99918, 96055, 1926252					CDK5,EIF2AK3,EIF2AK4,PRKCD,	MECP2,RELA,			BAK1,CDK5,CLN3,CR1L,EIF2AK3,EIF2AK4,EIF2C3,GIPC1,MECP2,PRKCD,PSEN1,PSEN2,PTPN6,RELA,SRP14,VPS28,
GO:0006084	acetyl-CoA metabolic process	9	0.462487	0.00903189	0.163272	1914195, 1890410, 87880, 2158650, 1914930, 96413, 1913302, 87879, 103251				IDH1,				SDHB,SDHC,	ACLY,ACO1,ACO2,ACSS2,IDH1,IDH3B,SDHA,SDHB,SDHC,
GO:0034404	nucleobase, nucleoside and nucleotide biosynthetic process	29	1.49024	0.0100434	0.178837	1914864, 107788, 2446078, 1328318, 894326, 2443030, 1923545, 109629, 1201778, 1929865, 1933185, 1922022, 1201780, 1890510, 104653, 103286, 1921084, 2151816, 1926164, 1350931, 1354757, 1913585, 1913704, 1277953, 1855697, 88061, 3644922, 109618, 3647863	ATP1B3,	NAMPT,							APRT,ATP11B,ATP13A2,ATP1B3,ATP2B1,ATP5E,ATP6AP1,ATP6V0A1,ATP6V0B,ATP6V0C-PS2,ATP6V0D1,ATP6V0E,ATP6V1A,ATP6V1B2,ATP6V1C1,ATP6V1D,ATP6V1E1,ATP6V1H,ATP9B,CMPK1,CTPS2,FLAD1,NADSYN1,NAMPT,NMNAT1,RP2H,RRM2B,TCIRG1,THTPA,
GO:0034654	nucleobase, nucleoside, nucleotide and nucleic acid biosynthetic process	29	1.49024	0.0100434	0.178837	1914864, 107788, 2446078, 1328318, 894326, 2443030, 1923545, 109629, 1201778, 1929865, 1933185, 1922022, 1201780, 1890510, 104653, 103286, 1921084, 2151816, 1926164, 1350931, 1354757, 1913585, 1913704, 1277953, 1855697, 88061, 3644922, 109618, 3647863	ATP1B3,	NAMPT,							APRT,ATP11B,ATP13A2,ATP1B3,ATP2B1,ATP5E,ATP6AP1,ATP6V0A1,ATP6V0B,ATP6V0C-PS2,ATP6V0D1,ATP6V0E,ATP6V1A,ATP6V1B2,ATP6V1C1,ATP6V1D,ATP6V1E1,ATP6V1H,ATP9B,CMPK1,CTPS2,FLAD1,NADSYN1,NAMPT,NMNAT1,RP2H,RRM2B,TCIRG1,THTPA,
GO:0032147	activation of protein kinase activity	12	0.61665	0.0100799	0.17838	1889276, 1925177, 1278339, 2144047, 2444188, 95772, 1338074, 2138334, 1347004, 1100494, 102918, 1202717					STRADB,	ERCC6,			CCDC88A,DGKD,DGKE,DGKH,DGKQ,DGKZ,ERCC6,GNAI2,IKBKG,MAPKBP1,PSEN1,STRADB,
GO:0032269	negative regulation of cellular protein metabolic process	15	0.770812	0.0102449	0.179983	1341830, 109284, 107537, 107169, 1202717, 1914164, 2446634, 101765, 88513, 1097161, 1353427, 97598, 99918, 96055, 1926252					CDK5,EIF2AK3,EIF2AK4,PRKCD,	MECP2,			BAK1,CDK5,CLN3,CR1L,EIF2AK3,EIF2AK4,EIF2C3,GIPC1,MECP2,PRKCD,PSEN1,PSEN2,PTPN6,SRP14,VPS28,
GO:0006733	oxidoreduction coenzyme metabolic process	10	0.513875	0.0103817	0.181116	1915164, 101813, 2443030, 1913704, 103254, 1098643, 1889802, 2140356, 1926164, 1929865		NAMPT,							COQ3,COQ5,COQ9,FLAD1,H6PD,HIBADH,NADSYN1,NAMPT,NMNAT1,RPIA,
GO:0009791	post-embryonic development	17	0.873587	0.0108323	0.187153	1298378, 1353598, 1316650, 88084, 95777, 1333787, 95776, 87867, 87879, 1261415, 1202717, 1335082, 1921494, 1097161, 92638, 99918, 2683537				GNAQ,GNAS,		MECP2,			ACADM,ACO1,ASL,ATG7,BAK1,DHCR7,GNAQ,GNAS,INPPL1,INVS,MAPK8IP3,MECP2,PSEN1,SERP1,SGPL1,SLC37A4,TAPT1,
GO:0007254	JNK cascade	9	0.462487	0.0110202	0.18901	108005, 1346862, 1353598, 2144047, 1889341, 1347004, 1915600, 1346872, 1100494					MAP3K1,MAPK9,STRADB,	ERCC6,			ERCC6,MAP3K1,MAPK8IP3,MAPK9,MAPKBP1,MUL1,MYD88,PTPLAD1,STRADB,
GO:0055092	sterol homeostasis	8	0.4111	0.0112598	0.191636	1316650, 1097712, 88057, 1917560, 1349717, 1915213, 2140175, 893578						NCOR1,			APOE,LDLRAP1,NCOR1,NPC1,NPC2,PLSCR3,SCARB1,SLC37A4,
GO:0042632	cholesterol homeostasis	8	0.4111	0.0112598	0.191636	1316650, 1097712, 88057, 1917560, 1349717, 1915213, 2140175, 893578						NCOR1,			APOE,LDLRAP1,NCOR1,NPC1,NPC2,PLSCR3,SCARB1,SLC37A4,
GO:0045333	cellular respiration	13	0.668037	0.0118256	0.199172	87880, 1913322, 96413, 88271, 87879, 1914195, 2158650, 1914930, 107450, 3649011, 1913302, 99918, 1914514		CAT,		IDH1,		MECP2,		SDHAF2,SDHB,SDHC,	ACO1,ACO2,CAT,DLD,IDH1,IDH3B,MECP2,NDUFB8,SDHA,SDHAF2,SDHB,SDHC,UQCR10,
GO:0016226	iron-sulfur cluster assembly	5	0.256937	0.0123775	0.206344	1921566, 3644508, 1316706, 1914813, 1346998						CIAO1,			CIAO1,ISCA2,ISCU,NARFL,NFS1,
GO:0030866	cortical actin cytoskeleton organization	5	0.256937	0.0123775	0.206344	1099832, 103009, 88252, 3779518, 1931553									CALR,CORO1C,EPB4.1L2,RHOQ,TLN1,
GO:0070584	mitochondrion morphogenesis	5	0.256937	0.0123775	0.206344	1915268, 1097161, 2442230, 1913687, 1915600									BAK1,COL4A3BP,FIS1,MFN2,MUL1,
GO:0009312	oligosaccharide biosynthetic process	5	0.256937	0.0123775	0.206344	1346040, 2385025, 95705, 2384966, 1196396									ALG12,B4GALT1,DPAGT1,MGAT2,MPDU1,
GO:0031163	metallo-sulfur cluster assembly	5	0.256937	0.0123775	0.206344	1921566, 3644508, 1316706, 1914813, 1346998						CIAO1,			CIAO1,ISCA2,ISCU,NARFL,NFS1,
GO:0009260	ribonucleotide biosynthetic process	20	1.02775	0.0125302	0.207481	1914864, 1922022, 107788, 1201780, 1890510, 104653, 103286, 1328318, 1921084, 2151816, 1350931, 1354757, 1913585, 894326, 1277953, 1923545, 1855697, 1201778, 109629, 109618	ATP1B3,								ATP11B,ATP13A2,ATP1B3,ATP2B1,ATP5E,ATP6AP1,ATP6V0A1,ATP6V0B,ATP6V0C-PS2,ATP6V0D1,ATP6V0E,ATP6V1A,ATP6V1B2,ATP6V1C1,ATP6V1D,ATP6V1E1,ATP6V1H,ATP9B,RP2H,TCIRG1,
GO:0009165	nucleotide biosynthetic process	28	1.43885	0.0125358	0.206439	1914864, 107788, 2446078, 1328318, 894326, 2443030, 1923545, 109629, 1201778, 1929865, 1933185, 1922022, 1201780, 1890510, 104653, 1921084, 103286, 2151816, 1926164, 1350931, 1354757, 1913585, 1913704, 1277953, 1855697, 3644922, 109618, 3647863	ATP1B3,	NAMPT,							ATP11B,ATP13A2,ATP1B3,ATP2B1,ATP5E,ATP6AP1,ATP6V0A1,ATP6V0B,ATP6V0C-PS2,ATP6V0D1,ATP6V0E,ATP6V1A,ATP6V1B2,ATP6V1C1,ATP6V1D,ATP6V1E1,ATP6V1H,ATP9B,CMPK1,CTPS2,FLAD1,NADSYN1,NAMPT,NMNAT1,RP2H,RRM2B,TCIRG1,THTPA,
GO:0030099	myeloid cell differentiation	18	0.924974	0.0127409	0.208328	109284, 88034, 2444881, 2655574, 104982, 1349717, 87918, 103286, 1345279, 1261423, 1924823, 1202717, 1924825, 1917903, 88276, 95513, 104554, 1329019				CTNNB1,MITF,		CEBPG,CTNNB1,MITF,NCOR1,	CTNNB1,		ADD1,ATP6V0A1,CASP8,CEBPG,CTNNB1,DNASE2A,FECH,GMPR2,MFSD7B,MITF,MLL5,NCOR1,OSTM1,PRDX3,PSEN1,PSEN2,SLC11A2,VPS33A,
GO:0051347	positive regulation of transferase activity	23	1.18191	0.0133475	0.215987	1889276, 1925177, 1353598, 97845, 2144047, 95772, 1338074, 1918084, 1915600, 1346872, 2444672, 1100494, 102918, 1202717, 1930134, 1278339, 1346866, 101765, 2444188, 1926228, 1346868, 2138334, 1347004					CDK5,ERN1,MAP2K1,MAP2K3,MAP3K1,STRADB,	ERCC6,			CCDC88A,CDK5,DGKD,DGKE,DGKH,DGKQ,DGKZ,ERCC6,ERN1,GNAI2,IKBKG,MADD,MAP2K1,MAP2K3,MAP3K1,MAPK8IP3,MAPKBP1,MUL1,PSEN1,RAC1,SERINC1,SPAG9,STRADB,
GO:0009060	aerobic respiration	8	0.4111	0.0139301	0.223148	1914195, 87880, 2158650, 1914930, 96413, 1913302, 88271, 87879		CAT,		IDH1,				SDHB,SDHC,	ACO1,ACO2,CAT,IDH1,IDH3B,SDHA,SDHB,SDHC,
GO:0030258	lipid modification	11	0.565262	0.0152037	0.239764	2448506, 1354961, 2145955, 1919924, 1933156, 109589, 1330812, 87867, 3648830, 2135593, 1334433					PRKAA1,				ACADM,ACOX1,ACOX3,ADIPOR1,HADHA,HADHB,OCRL,PI4KA,PI4KB,PRKAA1,SYNJ1,
GO:0018279	protein amino acid N-linked glycosylation via asparagine	4	0.20555	0.015449	0.241897	105124, 1194508, 2384966, 98085									DDOST,MGAT2,RPN2,STT3A,
GO:0006891	intra-Golgi vesicle-mediated transport	4	0.20555	0.015449	0.241897	1917599, 1890602, 88568, 1929063			CUX1,			CUX1,			COPB1,COPZ1,CUX1,GABARAPL2,
GO:0019377	glycolipid catabolic process	4	0.20555	0.015449	0.241897	96073, 95762, 1347344, 95636									GALC,GLA,GM2A,HEXA,
GO:0006465	signal peptide processing	4	0.20555	0.015449	0.241897	1913874, 1929464, 1913536, 1916269									SEC11A,SEC11C,SPCS1,SPCS2,
GO:0006004	fucose metabolic process	4	0.20555	0.015449	0.241897	1922790, 2153207, 1916863, 95593									FPGT,FUCA1,POFUT1,POFUT2,
GO:0018196	peptidyl-asparagine modification	4	0.20555	0.015449	0.241897	105124, 1194508, 2384966, 98085									DDOST,MGAT2,RPN2,STT3A,
GO:0033674	positive regulation of kinase activity	22	1.13052	0.0168733	0.259852	1889276, 1925177, 1353598, 97845, 2144047, 95772, 1338074, 1918084, 1915600, 1346872, 2444672, 1100494, 102918, 1202717, 1930134, 1278339, 1346866, 101765, 2444188, 1346868, 2138334, 1347004					CDK5,ERN1,MAP2K1,MAP2K3,MAP3K1,STRADB,	ERCC6,			CCDC88A,CDK5,DGKD,DGKE,DGKH,DGKQ,DGKZ,ERCC6,ERN1,GNAI2,IKBKG,MADD,MAP2K1,MAP2K3,MAP3K1,MAPK8IP3,MAPKBP1,MUL1,PSEN1,RAC1,SPAG9,STRADB,
GO:0031669	cellular response to nutrient levels	8	0.4111	0.0170242	0.260547	107606, 1914776, 99961, 1353427, 96163, 107537, 1202717, 2138446					EIF2AK4,	SREBF1,USF2,			ATG12,ATG9A,CLN3,EIF2AK4,HMOX1,PSEN1,SREBF1,USF2,
GO:0046942	carboxylic acid transport	18	0.924974	0.0170381	0.259431	2442746, 1919305, 2147834, 1349447, 1098733, 107537, 1202717, 96955, 1347098, 2679005, 1347347, 98488, 1926228, 1329012, 1918839, 1924105, 2159728, 87920	SLC3A2,								CLN3,CLN8,PLIN2,PSEN1,SERINC1,SLC17A5,SLC22A5,SLC26A6,SLC27A1,SLC27A4,SLC38A10,SLC38A7,SLC38A9,SLC3A2,SLC43A2,SLC46A1,SLC6A6,SLC6A8,
GO:0006829	zinc ion transport	7	0.359712	0.017419	0.263124	1345281, 2147279, 95909, 1917056, 1915677, 1913750, 1353474									SLC30A1,SLC30A7,SLC39A1,SLC39A11,SLC39A13,SLC39A6,SLC39A7,
GO:0006664	glycolipid metabolic process	7	0.359712	0.017419	0.263124	96073, 2159324, 95762, 1347344, 95636, 1355316, 107537									CLN3,CLN6,GALC,GLA,GM2A,HEXA,ST6GALNAC6,
GO:0009306	protein secretion	7	0.359712	0.017419	0.263124	1913501, 3643902, 1914647, 2177763, 1915678, 107448, 1920075									ARFGAP3,ERP29,GNPTAB,HPS1,LYST,MON1A,STEAP3,
GO:0002757	immune response-activating signal transduction	11	0.565262	0.0175491	0.263516	108005, 109284, 104741, 2445027, 1859307, 103290, 1346060, 2147032, 96055, 1891456, 1202717	TLR2,			MALT1,	RIPK2,	NFKBIA,RELA,	MALT1,		MALT1,MYD88,NFKBIA,PSEN1,PSEN2,PTPN6,RELA,RIPK2,TICAM1,TLR2,UNC93B1,
GO:0042158	lipoprotein biosynthetic process	12	0.61665	0.017596	0.262833	1333114, 2385025, 2385286, 88057, 1921494, 1913863, 1914045, 1351629, 2142662, 103298, 1924753, 3576484									ALG12,ALG9,APOBEC1,APOE,ATG10,ATG7,PGAP2,PIGG,PIGK,PIGN,PIGQ,ZDHHC7,
GO:0031667	response to nutrient levels	20	1.02775	0.0178888	0.265305	2148924, 1316650, 90673, 99961, 88084, 87986, 87868, 107537, 87867, 95048, 1202717, 1924825, 109247, 107606, 1914776, 1921494, 1353427, 96163, 1338001, 2138446				AKT1,DDIT3,	AKT1,EIF2AK4,	DDIT3,SREBF1,USF2,	DDIT3,		ACADM,ACADS,AKT1,ASL,ATG12,ATG7,ATG9A,CLIC1,CLN3,D17H6S53E,DDIT3,EIF2AK4,GDAP2,HMOX1,MLL5,PSEN1,SLC10A3,SLC37A4,SREBF1,USF2,
GO:0032494	response to peptidoglycan	5	0.256937	0.017946	0.264751	108005, 104741, 103290, 1346060, 1891456	TLR2,				RIPK2,	NFKBIA,RELA,			MYD88,NFKBIA,RELA,RIPK2,TLR2,
GO:0006041	glucosamine metabolic process	5	0.256937	0.017946	0.264751	1915230, 105940, 2443978, 1347054, 1860418									AMDHD2,GM8615,GNPDA2,NAGK,RENBP,
GO:0006044	N-acetylglucosamine metabolic process	5	0.256937	0.017946	0.264751	1915230, 105940, 2443978, 1347054, 1860418									AMDHD2,GM8615,GNPDA2,NAGK,RENBP,
GO:0032268	regulation of cellular protein metabolic process	40	2.0555	0.0183116	0.268096	1341830, 1925177, 1353598, 1095407, 2159324, 87986, 107169, 1915600, 1100494, 87879, 104878, 1914164, 2446634, 2443730, 95513, 2442640, 103268, 1916452, 1914045, 92638, 99918, 96055, 1926252, 109284, 2387581, 1349717, 107537, 1346872, 105376, 1202717, 1335089, 101765, 99474, 88513, 1097161, 1921494, 1353427, 97598, 3845910, 894316		CNTF,		AKT1,	AKT1,BMPR2,CDK5,EIF2AK3,EIF2AK4,MAP3K1,MKNK1,PRKCD,	ERCC6,FEM1A,MECP2,NCOR1,	PRKAR1A,		ACO1,ADAM9,AKT1,ARRB2,ATG10,ATG7,BAK1,BMPR2,CCDC88A,CDK5,CLN3,CLN6,CNTF,CPEB2,CR1L,DNAJC1,EIF2AK3,EIF2AK4,EIF2C3,ERCC6,FECH,FEM1A,GIPC1,MAP3K1,MAPK8IP3,MECP2,MKNK1,MUL1,NCOR1,PPP1R9B,PRKAR1A,PRKCD,PSEN1,PSEN2,PTMS,PTPN6,SERP1,SRP14,TNRC6B,VPS28,
GO:0015849	organic acid transport	18	0.924974	0.0186952	0.271615	2442746, 1919305, 2147834, 1349447, 1098733, 107537, 1202717, 96955, 1347098, 2679005, 1347347, 98488, 1926228, 1329012, 1918839, 1924105, 2159728, 87920	SLC3A2,								CLN3,CLN8,PLIN2,PSEN1,SERINC1,SLC17A5,SLC22A5,SLC26A6,SLC27A1,SLC27A4,SLC38A10,SLC38A7,SLC38A9,SLC3A2,SLC43A2,SLC46A1,SLC6A6,SLC6A8,
GO:0000041	transition metal ion transport	14	0.719424	0.0188981	0.272848	95909, 2448491, 1917056, 3650637, 1345279, 98534, 1333844, 1333843, 2147279, 1345281, 1915677, 1915678, 1913750, 1353474									FTL1,MMGT2,SLC11A2,SLC30A1,SLC30A7,SLC31A1,SLC31A2,SLC39A1,SLC39A11,SLC39A13,SLC39A6,SLC39A7,STEAP3,TCN2,
GO:0031098	stress-activated protein kinase signaling pathway	9	0.462487	0.0189147	0.271771	108005, 1346862, 1353598, 2144047, 1889341, 1347004, 1915600, 1346872, 1100494					MAP3K1,MAPK9,STRADB,	ERCC6,			ERCC6,MAP3K1,MAPK8IP3,MAPK9,MAPKBP1,MUL1,MYD88,PTPLAD1,STRADB,
GO:0045860	positive regulation of protein kinase activity	21	1.07914	0.0196754	0.279787	1889276, 1925177, 1353598, 2144047, 95772, 1338074, 1918084, 1915600, 1346872, 2444672, 1100494, 102918, 1202717, 1930134, 1278339, 1346866, 101765, 2444188, 1346868, 2138334, 1347004					CDK5,ERN1,MAP2K1,MAP2K3,MAP3K1,STRADB,	ERCC6,			CCDC88A,CDK5,DGKD,DGKE,DGKH,DGKQ,DGKZ,ERCC6,ERN1,GNAI2,IKBKG,MADD,MAP2K1,MAP2K3,MAP3K1,MAPK8IP3,MAPKBP1,MUL1,PSEN1,SPAG9,STRADB,
GO:0034637	cellular carbohydrate biosynthetic process	12	0.61665	0.0199979	0.282383	1924809, 1915651, 1922790, 1347054, 1860456, 1337124, 95705, 87986, 2139134, 1924348, 1921435, 95797				AKT1,	AKT1,				AGL,AKT1,B4GALT1,CERCAM,CMAS,FPGT,G6PC3,GBE1,GLT25D1,GM8615,GPI1,PCK2,
GO:0002237	response to molecule of bacterial origin	11	0.565262	0.0201507	0.282917	108005, 88034, 104741, 2445027, 88127, 103290, 1346060, 2147032, 103063, 1891456, 1346859	TLR2,			MALT1,	MAPK3,RIPK2,	NFKBIA,RELA,STAT1,	MALT1,		B2M,MALT1,MAPK3,MYD88,NFKBIA,PRDX3,RELA,RIPK2,STAT1,TICAM1,TLR2,
GO:0009110	vitamin biosynthetic process	8	0.4111	0.020573	0.286641	2144151, 1913704, 1914688, 1352500, 1924947, 1926164, 1929865, 1351869		NAMPT,							MMAB,NADSYN1,NAMPT,NMNAT1,PDXK,PNPO,RFK,TPK1,
GO:0009109	coenzyme catabolic process	8	0.4111	0.020573	0.286641	1914195, 87880, 2158650, 1914930, 96413, 1913302, 1340024, 87879				IDH1,				SDHB,SDHC,	ACO1,ACO2,ALDH1L1,IDH1,IDH3B,SDHA,SDHB,SDHC,
GO:0033554	cellular response to stress	54	2.77492	0.0207768	0.287744	88034, 2144047, 2441683, 88271, 1100494, 107307, 109247, 1347004, 3645884, 2138446, 1916363, 1916326, 2151483, 104887, 107799, 1202717, 108005, 1277950, 109238, 1333875, 96163, 1353449, 1891698, 1346859, 95835, 1341830, 108420, 1915069, 1353598, 2385286, 1344418, 1915268, 1919942, 1915600, 1346862, 2441769, 1930134, 1924301, 1354385, 92638, 1914317, 103241, 1314873, 1354163, 107537, 1346872, 1920…		CAT,		DDIT3,	EIF2AK2,EIF2AK3,EIF2AK4,ERN1,HIPK1,MAP3K1,MAPK3,MAPK9,SLK,STRADB,TLK1,	DDIT3,ERCC6,NFE2L2,SREBF1,	DDIT3,	ERCC4,	ALKBH3,ATG12,ATG9A,BRE,CASP9,CAT,CIB1,CLN3,COL4A3BP,DCLRE1C,DDIT3,DERL1,DERL2,EIF2AK2,EIF2AK3,EIF2AK4,ERCC4,ERCC6,ERN1,ERO1L,FBXO18,GADD45A,GPX1,HIPK1,HMOX1,HNRPLL,HSPA5,ING4,MAP3K1,MAPK3,MAPK8IP3,MAPK9,MAPKBP1,MUL1,MYD88,NEIL1,NFE2L2,OS9,PGAP2,PNKP,PRDX1,PRDX3,PSEN1,PTPLAD1,ROMO1,RRM2B,SERP1,SHFM1,SLK,SREBF1,STRADB,TLK1,TRIAP1,VAPB,
GO:0006694	steroid biosynthetic process	14	0.719424	0.0211042	0.290275	1099438, 1926967, 1298378, 2181074, 1929618, 2149821, 3781748, 106040, 94893, 2145955, 1920416, 2179327, 2156765, 893578					PRKAA1,				ACBD3,CYB5R3,CYP51,DHCR7,FDPS,HSD17B11,HSD17B12,MVD,NSDHL,PRKAA1,SCARB1,STARD3,STARD5,TM7SF2,
GO:0009896	positive regulation of catabolic process	7	0.359712	0.0216404	0.295182	1891828, 1914103, 2146430, 87986, 1932287, 1929601, 105376				AKT1,	AKT1,	EGLN2,		CBLB,	ADAM9,AKT1,BECN1,CBLB,EGLN2,NDFIP1,PNPLA2,
GO:0006099	tricarboxylic acid cycle	7	0.359712	0.0216404	0.295182	1914195, 87880, 2158650, 1914930, 96413, 1913302, 87879				IDH1,				SDHB,SDHC,	ACO1,ACO2,IDH1,IDH3B,SDHA,SDHB,SDHC,
GO:0031329	regulation of cellular catabolic process	7	0.359712	0.0216404	0.295182	1891828, 1097712, 1914103, 87986, 107537, 1926252, 105376				AKT1,	AKT1,				ADAM9,AKT1,BECN1,CLN3,GIPC1,NPC1,PNPLA2,
GO:0045089	positive regulation of innate immune response	9	0.462487	0.0222687	0.301054	108005, 104741, 1929658, 1859307, 103290, 1346060, 2147032, 1891456, 1889272	TLR2,				RIPK2,TBK1,	NFKBIA,RELA,			CADM1,MYD88,NFKBIA,RELA,RIPK2,TBK1,TICAM1,TLR2,UNC93B1,
GO:0000302	response to reactive oxygen species	9	0.462487	0.0222687	0.301054	109247, 88034, 1919942, 109354, 1914317, 3645884, 104887, 88271, 1100494		CAT,		DDIT3,		DDIT3,ERCC6,	DDIT3,		CAT,DDIT3,ERCC6,GPX1,HNRPLL,PRDX1,PRDX3,ROMO1,UCP2,
GO:0009894	regulation of catabolic process	11	0.565262	0.023023	0.308233	1891828, 103290, 1097712, 1914103, 2146430, 87986, 1932287, 107537, 1929601, 1926252, 105376				AKT1,	AKT1,	EGLN2,RELA,		CBLB,	ADAM9,AKT1,BECN1,CBLB,CLN3,EGLN2,GIPC1,NDFIP1,NPC1,PNPLA2,RELA,
GO:0016126	sterol biosynthetic process	8	0.4111	0.0246054	0.324356	1099438, 106040, 1298378, 94893, 2145955, 1920416, 2179327, 3781748					PRKAA1,				CYB5R3,CYP51,DHCR7,FDPS,MVD,NSDHL,PRKAA1,TM7SF2,
GO:0000271	polysaccharide biosynthetic process	8	0.4111	0.0246054	0.324356	1924809, 1337124, 87986, 2139134, 1924348, 1921435, 2384987, 1929064				AKT1,	AKT1,				AGL,AKT1,B4GALT7,CERCAM,CHST12,CMAS,GBE1,GLT25D1,
GO:0001909	leukocyte mediated cytotoxicity	5	0.256937	0.0248453	0.325577	1861441, 104982, 3645884, 96055, 1917700						CEBPG,			CEBPG,PRDX1,PTPN6,RAB27A,UNC13D,
GO:0030641	regulation of cellular pH	5	0.256937	0.0248453	0.325577	2159324, 1298204, 107537, 2151816, 2442253									ATP6V0C-PS2,CLN3,CLN5,CLN6,PPT1,
GO:0042744	hydrogen peroxide catabolic process	5	0.256937	0.0248453	0.325577	88034, 1919942, 3645884, 104887, 88271		CAT,							CAT,GPX1,HNRPLL,PRDX1,PRDX3,
GO:0043330	response to exogenous dsRNA	5	0.256937	0.0248453	0.325577	104741, 2147032, 103063, 1891456, 1346859					MAPK3,RIPK2,	NFKBIA,STAT1,			MAPK3,NFKBIA,RIPK2,STAT1,TICAM1,
GO:0051650	establishment of vesicle localization	5	0.256937	0.0248453	0.325577	1927550, 1861441, 1346883, 3782198, 1202717					MAP4K2,				MAP4K2,PSEN1,RAB27A,TMED10,YKT6,
GO:0070301	cellular response to hydrogen peroxide	5	0.256937	0.0248453	0.325577	88034, 1919942, 3645884, 104887, 88271		CAT,							CAT,GPX1,HNRPLL,PRDX1,PRDX3,
GO:0051189	prosthetic group metabolic process	4	0.20555	0.0250621	0.326536	2443030, 1336894, 1316706, 109602				GPHN,			GPHN,		FLAD1,GPHN,MOCS2,NFS1,
GO:0006903	vesicle targeting	4	0.20555	0.0250621	0.326536	1927550, 1346883, 3782198, 1202717					MAP4K2,				MAP4K2,PSEN1,TMED10,YKT6,
GO:0032324	molybdopterin cofactor biosynthetic process	4	0.20555	0.0250621	0.326536	2443030, 1336894, 1316706, 109602				GPHN,			GPHN,		FLAD1,GPHN,MOCS2,NFS1,
GO:0006777	Mo-molybdopterin cofactor biosynthetic process	4	0.20555	0.0250621	0.326536	2443030, 1336894, 1316706, 109602				GPHN,			GPHN,		FLAD1,GPHN,MOCS2,NFS1,
GO:0019720	Mo-molybdopterin cofactor metabolic process	4	0.20555	0.0250621	0.326536	2443030, 1336894, 1316706, 109602				GPHN,			GPHN,		FLAD1,GPHN,MOCS2,NFS1,
GO:0043545	molybdopterin cofactor metabolic process	4	0.20555	0.0250621	0.326536	2443030, 1336894, 1316706, 109602				GPHN,			GPHN,		FLAD1,GPHN,MOCS2,NFS1,
GO:0045768	positive regulation of anti-apoptosis	4	0.20555	0.0250621	0.326536	97860, 102462, 1333875, 96163									BRE,HMOX1,RASA1,SLC9A1,
GO:0019395	fatty acid oxidation	7	0.359712	0.0265011	0.340432	2145955, 1919924, 1933156, 1330812, 87867, 3648830, 2135593					PRKAA1,				ACADM,ACOX1,ACOX3,ADIPOR1,HADHA,HADHB,PRKAA1,
GO:0046356	acetyl-CoA catabolic process	7	0.359712	0.0265011	0.340432	1914195, 87880, 2158650, 1914930, 96413, 1913302, 87879				IDH1,				SDHB,SDHC,	ACO1,ACO2,IDH1,IDH3B,SDHA,SDHB,SDHC,
GO:0034440	lipid oxidation	7	0.359712	0.0265011	0.340432	2145955, 1919924, 1933156, 1330812, 87867, 3648830, 2135593					PRKAA1,				ACADM,ACOX1,ACOX3,ADIPOR1,HADHA,HADHB,PRKAA1,
GO:0006779	porphyrin biosynthetic process	6	0.308325	0.027168	0.345968	98917, 95513, 87989, 1924947, 104968, 1345279									ALAS1,FECH,MMAB,PPOX,SLC11A2,UROS,
GO:0033014	tetrapyrrole biosynthetic process	6	0.308325	0.027168	0.345968	98917, 95513, 87989, 1924947, 104968, 1345279									ALAS1,FECH,MMAB,PPOX,SLC11A2,UROS,
GO:0034614	cellular response to reactive oxygen species	6	0.308325	0.027168	0.345968	88034, 1919942, 1914317, 3645884, 104887, 88271		CAT,							CAT,GPX1,HNRPLL,PRDX1,PRDX3,ROMO1,
GO:0046777	protein amino acid autophosphorylation	13	0.668037	0.0274326	0.347279	1341830, 1098670, 1929004, 1917172, 1341265, 1341908, 106222, 1346874, 1930134, 88259, 95602, 1353449, 1339984					CAMK2D,CAMK2G,CLK3,EIF2AK2,EIF2AK3,ERN1,FYN,MAP3K3,PAK2,STK4,UHMK1,VRK2,				CAMK2D,CAMK2G,CAPZA2,CLK3,EIF2AK2,EIF2AK3,ERN1,FYN,MAP3K3,PAK2,STK4,UHMK1,VRK2,
GO:0006787	porphyrin catabolic process	3	0.154162	0.0275171	0.34673	88170, 96163, 109373									BLVRA,HMOX1,HMOX2,
GO:0033015	tetrapyrrole catabolic process	3	0.154162	0.0275171	0.34673	88170, 96163, 109373									BLVRA,HMOX1,HMOX2,
GO:0007005	mitochondrion organization	17	0.873587	0.0285672	0.355975	1913266, 1928676, 1349447, 1915268, 87986, 1343154, 1915600, 1913687, 1346872, 1913331, 1337096, 1329012, 1097161, 104669, 2442230, 1922469, 3647863				AKT1,	AKT1,MAP3K1,				AKT1,BAK1,CLN8,COL4A3BP,DCTN6,DUSP18,FIS1,HTRA2,MAN2A1,MAP3K1,MFN2,MUL1,RNF7,RRM2B,SHARPIN,SLC22A5,TK2,
GO:0051090	regulation of transcription factor activity	12	0.61665	0.0286504	0.355384	108005, 109247, 104741, 2445027, 104982, 103290, 1346060, 2147032, 96163, 88271, 1891456, 1346859	TLR2,	CAT,		DDIT3,MALT1,	MAPK3,RIPK2,	CEBPG,DDIT3,NFKBIA,RELA,	DDIT3,MALT1,		CAT,CEBPG,DDIT3,HMOX1,MALT1,MAPK3,MYD88,NFKBIA,RELA,RIPK2,TICAM1,TLR2,
GO:0051101	regulation of DNA binding	14	0.719424	0.028876	0.356218	104982, 103290, 1346060, 1314873, 103250, 88271, 1891456, 108005, 109247, 104741, 2445027, 2147032, 96163, 1346859	TLR2,	CAT,		DDIT3,MALT1,	HIPK1,MAPK3,RIPK2,	CEBPG,DDIT3,NFKBIA,RELA,	DDIT3,MALT1,		CALM2,CAT,CEBPG,DDIT3,HIPK1,HMOX1,MALT1,MAPK3,MYD88,NFKBIA,RELA,RIPK2,TICAM1,TLR2,
GO:0015749	monosaccharide transport	8	0.4111	0.0291476	0.3575	1860103, 1915651, 1316650, 87986, 96904, 1924105, 1338015, 107362				AKT1,	AKT1,				AKT1,G6PC3,M6PR,SLC17A5,SLC2A8,SLC37A4,SORT1,STXBP3A,
GO:0002764	immune response-regulating signal transduction	11	0.565262	0.0296345	0.36088	108005, 109284, 104741, 2445027, 1859307, 103290, 1346060, 2147032, 96055, 1891456, 1202717	TLR2,			MALT1,	RIPK2,	NFKBIA,RELA,	MALT1,		MALT1,MYD88,NFKBIA,PSEN1,PSEN2,PTPN6,RELA,RIPK2,TICAM1,TLR2,UNC93B1,
GO:0006518	peptide metabolic process	9	0.462487	0.0301914	0.364891	104995, 1913874, 1929464, 1919942, 96413, 1336194, 106188, 1913536, 1916269				IDH1,					GCLM,GSTT2,HNRPLL,IDH1,SEC11A,SEC11C,SPCS1,SPCS2,TPP1,
GO:0051099	positive regulation of binding	10	0.513875	0.0302284	0.363833	108005, 1341830, 2445027, 103290, 1346060, 2147032, 1314873, 103250, 88271, 1891456	TLR2,	CAT,		MALT1,	EIF2AK3,HIPK1,RIPK2,	RELA,	MALT1,		CALM2,CAT,EIF2AK3,HIPK1,MALT1,MYD88,RELA,RIPK2,TICAM1,TLR2,
GO:0030833	regulation of actin filament polymerization	10	0.513875	0.0302284	0.363833	106222, 97845, 97860, 1098259, 1355315, 3645716, 1928375, 1915021, 1346872, 3644513					MAP3K1,				ARPC2,ARPC3,ARPC5,CAPG,CAPZA1,CAPZA2,MAP3K1,RAC1,RASA1,TMOD3,
GO:0051098	regulation of binding	16	0.822199	0.0306547	0.366526	1341830, 104982, 103290, 1346060, 1314873, 103250, 88271, 1891456, 1202717, 108005, 109247, 104741, 2445027, 2147032, 96163, 1346859	TLR2,	CAT,		DDIT3,MALT1,	EIF2AK3,HIPK1,MAPK3,RIPK2,	CEBPG,DDIT3,NFKBIA,RELA,	DDIT3,MALT1,		CALM2,CAT,CEBPG,DDIT3,EIF2AK3,HIPK1,HMOX1,MALT1,MAPK3,MYD88,NFKBIA,PSEN1,RELA,RIPK2,TICAM1,TLR2,
GO:0043066	negative regulation of apoptosis	34	1.74717	0.0314749	0.372914	104995, 2144047, 2385286, 1914368, 87986, 108047, 88373, 97769, 1332659, 97860, 1352493, 1298204, 1337096, 892995, 104554, 99918, 88423, 97584, 1926788, 99682, 109284, 1916326, 1921376, 1336166, 1349447, 104887, 107537, 2384495, 1338069, 1917777, 1289308, 1921494, 1344387, 1916885	PRNP,			AKT1,MITF,MKL1,PIM1,	AKT1,DAPK1,PIM1,STRADB,	CEBPB,MECP2,MITF,	MKL1,PIM1,		AKT1,APIP,ATG7,BAG1,BAG3,BFAR,BNIP3L,CEBPB,CFLAR,CLN3,CLN8,CLU,DAPK1,DNAJC5,FAIM,GCLM,GPX1,ITSN1,MECP2,MITF,MKL1,PGAP2,PIM1,PPT1,PRNP,PSEN2,RASA1,RNF7,STAMBP,STRADB,SYVN1,TAX1BP1,TMBIM6,TRIAP1,
GO:0080135	regulation of cellular response to stress	14	0.719424	0.0318786	0.375293	104982, 1353598, 1097712, 1915600, 107537, 1346872, 1891456, 1100494, 108005, 1891828, 1889510, 95513, 1333875, 3645884					MAP3K1,RIPK2,	CEBPG,ERCC6,			BECN1,BRE,CDC42SE1,CEBPG,CLN3,ERCC6,FECH,MAP3K1,MAPK8IP3,MUL1,MYD88,NPC1,PRDX1,RIPK2,
GO:0051092	positive regulation of NF-kappaB transcription factor activity	7	0.359712	0.032034	0.375329	108005, 2445027, 103290, 1346060, 2147032, 88271, 1891456	TLR2,	CAT,		MALT1,	RIPK2,	RELA,	MALT1,		CAT,MALT1,MYD88,RELA,RIPK2,TICAM1,TLR2,
GO:0030149	sphingolipid catabolic process	5	0.256937	0.0331343	0.384079	98325, 96073, 95762, 1347344, 95636									GALC,GLA,GM2A,HEXA,SMPD1,
GO:0030865	cortical cytoskeleton organization	5	0.256937	0.0331343	0.384079	1099832, 103009, 88252, 3779518, 1931553									CALR,CORO1C,EPB4.1L2,RHOQ,TLN1,
GO:0045767	regulation of anti-apoptosis	5	0.256937	0.0331343	0.384079	2147191, 97860, 102462, 1333875, 96163									BRE,HMOX1,RASA1,SLC9A1,TNFAIP8,
GO:0006783	heme biosynthetic process	5	0.256937	0.0331343	0.384079	98917, 95513, 87989, 104968, 1345279									ALAS1,FECH,PPOX,SLC11A2,UROS,
GO:0030433	ER-associated protein catabolic process	5	0.256937	0.0331343	0.384079	2180139, 1915069, 2151483, 1924301, 1914003									DERL1,DERL2,EDEM1,ERLEC1,OS9,
GO:0046466	membrane lipid catabolic process	5	0.256937	0.0331343	0.384079	98325, 96073, 95762, 1347344, 95636									GALC,GLA,GM2A,HEXA,SMPD1,
GO:0045792	negative regulation of cell size	11	0.565262	0.0333997	0.385077	2180697, 1929183, 1298204, 2679003, 1352758, 1914434, 1931026, 87986, 1913438, 1921382, 1915600				AKT1,	AKT1,ULK2,	SERTAD1,SERTAD2,ULK2,		TSC1,	AKT1,DCUN1D3,MUL1,NDUFA13,PPT1,RNF6,SERTAD1,SERTAD2,SERTAD3,TSC1,ULK2,
GO:0006812	cation transport	65	3.34018	0.0338845	0.388048	1890498, 1913918, 1328318, 3650637, 1921346, 109279, 1333844, 1333843, 894326, 1100499, 1345281, 2147279, 109629, 2442265, 1353474, 109284, 1890510, 1201780, 104653, 1921084, 103286, 2182472, 1345279, 2151816, 1333783, 1202717, 97603, 1338859, 1329012, 2385297, 1913750, 1914864, 107788, 2147834, 2448491, 1925542, 107476, 98534, 2180781, 95048, 2679005, 102462, 1915917, 1201778, 2443511, 88259, 24…	ATP1B3,				CAMK2D,CAMK2G,			TSC1,	ANXA6,ATP13A2,ATP1B3,ATP2B1,ATP5E,ATP6AP1,ATP6V0A1,ATP6V0B,ATP6V0C-PS2,ATP6V0D1,ATP6V0E,ATP6V1A,ATP6V1B2,ATP6V1C1,ATP6V1D,ATP6V1E1,ATP6V1G1,ATP6V1H,CAMK2D,CAMK2G,CCS,FTL1,HVCN1,KCTD7,MCOLN1,MMGT2,NIPA2,NNT,NSF,ORAI1,P2RX4,PKD1,PSEN1,PSEN2,SLC10A3,SLC11A2,SLC12A6,SLC22A5,SLC24A6,SLC30A1,SLC30A7,SLC31A1,SLC31A2,SLC38A10,SLC38A7,SLC38A9,SLC39A1,SLC39A11,SLC39A13,SLC39A6,SLC39A7,SLC6A8,SLC9A1,SLC9A6,…
GO:0006541	glutamine metabolic process	6	0.308325	0.0339452	0.387175	1933185, 88084, 95698, 99918, 95739, 1917646						MECP2,			ASL,ASNSD1,CTPS2,GFPT1,GLUL,MECP2,
GO:0006040	amino sugar metabolic process	6	0.308325	0.0339452	0.387175	1915230, 105940, 2443978, 1347054, 1337124, 1860418									AMDHD2,CMAS,GM8615,GNPDA2,NAGK,RENBP,
GO:0006687	glycosphingolipid metabolic process	6	0.308325	0.0339452	0.387175	96073, 2159324, 95762, 95636, 1355316, 107537									CLN3,CLN6,GALC,GM2A,HEXA,ST6GALNAC6,
GO:0015718	monocarboxylic acid transport	6	0.308325	0.0339452	0.387175	1347098, 1347347, 98488, 1924105, 2159728, 87920									PLIN2,SLC17A5,SLC26A6,SLC27A1,SLC27A4,SLC6A6,
GO:0045088	regulation of innate immune response	10	0.513875	0.0343948	0.389787	108005, 104741, 1927468, 1929658, 1859307, 103290, 1346060, 2147032, 1891456, 1889272	TLR2,				RIPK2,TBK1,	NFKBIA,RELA,			CADM1,MYD88,NFKBIA,RELA,RIPK2,SAMHD1,TBK1,TICAM1,TLR2,UNC93B1,
GO:0051338	regulation of transferase activity	29	1.49024	0.0363705	0.405722	1353598, 1925177, 2144047, 97845, 95772, 1338074, 1918084, 1915600, 1100494, 102918, 1930134, 1346866, 1346868, 1347004, 96055, 1345675, 109284, 1889276, 1349447, 1346872, 107799, 2444672, 1202717, 1278339, 1929183, 2444188, 101765, 1926228, 2138334					CDK5,ERN1,MAP2K1,MAP2K3,MAP3K1,STRADB,TRIB3,	ERCC6,		TSC1,	CCDC88A,CDK5,CLN8,DGKD,DGKE,DGKH,DGKQ,DGKZ,ERCC6,ERN1,GADD45A,GNAI2,IKBKG,MADD,MAP2K1,MAP2K3,MAP3K1,MAPK8IP3,MAPKBP1,MUL1,PSEN1,PSEN2,PTPN6,RAC1,SERINC1,SPAG9,STRADB,TRIB3,TSC1,
GO:0006516	glycoprotein catabolic process	4	0.20555	0.0371886	0.411315	107537, 1913276, 1914217, 1202717									CLN3,EDEM3,NGLY1,PSEN1,
GO:0006766	vitamin metabolic process	13	0.668037	0.0374066	0.411726	2144151, 2446078, 1914688, 1914692, 1924947, 1926164, 87867, 2443030, 1913704, 1329012, 1352500, 1929865, 1351869		NAMPT,							ACADM,FLAD1,MMAB,NADSYN1,NAMPT,NMNAT1,PDXK,PNPO,RETSAT,RFK,SLC22A5,THTPA,TPK1,
GO:0051640	organelle localization	11	0.565262	0.0374869	0.410967	1927550, 1861441, 1927152, 1346883, 1932915, 108426, 3782198, 2442230, 1915600, 2443510, 1202717					MAP4K2,				KIF1B,MAP4K2,MFN2,MUL1,NDEL1,PSEN1,RAB27A,SYNE1,TACC1,TMED10,YKT6,
GO:0016311	dephosphorylation	22	1.13052	0.0378856	0.412898	104673, 2443191, 108412, 3646551, 2679255, 97805, 109589, 2442111, 3645647, 3646027, 1913711, 1341085, 1354961, 97808, 2142292, 1918878, 2686961, 1928376, 96055, 2145637, 1922469, 2683546									DUSP18,EPM2A,INPP5A,MTMR10,MTMR3,MTMR6,NCEH1,OCRL,PDP2,PPAP2A,PPM1K,PTP4A1,PTPLB,PTPMT1,PTPN1,PTPN12,PTPN6,PTPN9,PTPRA,SSH2,SSH3,SYNJ1,
GO:0043069	negative regulation of programmed cell death	34	1.74717	0.0405491	0.433443	104995, 2144047, 2385286, 1914368, 87986, 108047, 88373, 97769, 1332659, 97860, 1352493, 1298204, 1337096, 892995, 104554, 99918, 88423, 97584, 1926788, 99682, 109284, 1916326, 1921376, 1336166, 1349447, 104887, 107537, 2384495, 1338069, 1917777, 1289308, 1921494, 1344387, 1916885	PRNP,			AKT1,MITF,MKL1,PIM1,	AKT1,DAPK1,PIM1,STRADB,	CEBPB,MECP2,MITF,	MKL1,PIM1,		AKT1,APIP,ATG7,BAG1,BAG3,BFAR,BNIP3L,CEBPB,CFLAR,CLN3,CLN8,CLU,DAPK1,DNAJC5,FAIM,GCLM,GPX1,ITSN1,MECP2,MITF,MKL1,PGAP2,PIM1,PPT1,PRNP,PSEN2,RASA1,RNF7,STAMBP,STRADB,SYVN1,TAX1BP1,TMBIM6,TRIAP1,
GO:0006631	fatty acid metabolic process	27	1.38746	0.040652	0.432809	1858959, 1914702, 1914170, 1933156, 1330812, 1916051, 1919129, 1858208, 2178076, 1923517, 895149, 1919924, 1097711, 2148491, 87868, 87867, 3648830, 1098623, 1347098, 1918397, 2145955, 1347347, 1914135, 109501, 2384902, 2135593, 1917592					PRKAA1,				ACAA1A,ACAA2,ACADM,ACADS,ACADSB,ACADVL,ACOX1,ACOX3,ACSL5,ADIPOR1,CRAT,DEGS1,ECH1,ELOVL1,ELOVL5,FADS1,HADHA,HADHB,OXSM,PLA2G15,PNPLA8,PRKAA1,PTGES2,RNPEP,RNPEPL1,SLC27A1,SLC27A4,
GO:0033692	cellular polysaccharide biosynthetic process	6	0.308325	0.0416806	0.43959	1924809, 1337124, 87986, 2139134, 1924348, 1921435				AKT1,	AKT1,				AGL,AKT1,CERCAM,CMAS,GBE1,GLT25D1,
GO:0060548	negative regulation of cell death	34	1.74717	0.0425787	0.445214	104995, 2144047, 2385286, 1914368, 87986, 108047, 88373, 97769, 1332659, 97860, 1352493, 1298204, 1337096, 892995, 104554, 99918, 88423, 97584, 1926788, 99682, 109284, 1916326, 1921376, 1336166, 1349447, 104887, 107537, 2384495, 1338069, 1917777, 1289308, 1921494, 1344387, 1916885	PRNP,			AKT1,MITF,MKL1,PIM1,	AKT1,DAPK1,PIM1,STRADB,	CEBPB,MECP2,MITF,	MKL1,PIM1,		AKT1,APIP,ATG7,BAG1,BAG3,BFAR,BNIP3L,CEBPB,CFLAR,CLN3,CLN8,CLU,DAPK1,DNAJC5,FAIM,GCLM,GPX1,ITSN1,MECP2,MITF,MKL1,PGAP2,PIM1,PPT1,PRNP,PSEN2,RASA1,RNF7,STAMBP,STRADB,SYVN1,TAX1BP1,TMBIM6,TRIAP1,
GO:0042775	mitochondrial ATP synthesis coupled electron transport	5	0.256937	0.042844	0.44582	1913322, 107450, 3649011, 99918, 1914514						MECP2,		SDHAF2,	DLD,MECP2,NDUFB8,SDHAF2,UQCR10,
GO:0045732	positive regulation of protein catabolic process	5	0.256937	0.042844	0.44582	2146430, 87986, 1932287, 1929601, 105376				AKT1,	AKT1,	EGLN2,		CBLB,	ADAM9,AKT1,CBLB,EGLN2,NDFIP1,
GO:0006163	purine nucleotide metabolic process	24	1.2333	0.0439434	0.452862	1914864, 1922022, 107788, 2446078, 1201780, 1890510, 104653, 103286, 1328318, 1921084, 2151816, 1351602, 1350931, 1354757, 1917903, 1913585, 894326, 1921417, 1277953, 1923545, 1855697, 1201778, 109629, 109618	ATP1B3,								ATP11B,ATP13A2,ATP1B3,ATP2B1,ATP5E,ATP6AP1,ATP6V0A1,ATP6V0B,ATP6V0C-PS2,ATP6V0D1,ATP6V0E,ATP6V1A,ATP6V1B2,ATP6V1C1,ATP6V1D,ATP6V1E1,ATP6V1H,ATP9B,DGUOK,GMPR2,NUDT9,RP2H,TCIRG1,THTPA,
GO:0006865	amino acid transport	13	0.668037	0.0453306	0.461933	2442746, 1919305, 2147834, 1349447, 1098733, 107537, 1202717, 96955, 2679005, 98488, 1926228, 1329012, 1918839	SLC3A2,								CLN3,CLN8,PSEN1,SERINC1,SLC22A5,SLC38A10,SLC38A7,SLC38A9,SLC3A2,SLC43A2,SLC46A1,SLC6A6,SLC6A8,

## Sheet: Clust7
Category	Term	Count	%	Pvalue	Benjamini	Genes	cell_differentiation_markers	cytokines	homeodomain_proteins	oncogenes	protein_kinases	transcription_factors	translocation_cancer_genes	tumor_suppressors	gene_names
GO:0007264	small GTPase mediated signal transduction	20	5.05051	1.02469e-06	0.00154097	1916971, 98179, 2142567, 1916329, 97843, 97842, 107485, 2153044, 99846, 2178103, 3028577, 1270126, 1927243, 1915974, 1098641, 99425, 109615, 103040, 99432, 106211					ULK1,				ARF3,ARHGDIA,ARHGEF18,ARL5C,ARL8A,CDC42,ELMO1,GDI1,NKIRAS1,RAB1,RAB11B,RAB3A,RAB4B,RALA,RALGDS,RRAS,RSU1,SGSM3,ULK1,WASF2,
GO:0008104	protein localization	33	8.33333	4.27995e-05	0.0316942	2678952, 3693832, 97843, 97842, 1921968, 1333795, 99846, 2447871, 106612, 1913451, 99425, 3704288, 1338829, 1913319, 2135267, 1349721, 1354742, 1098586, 1860188, 2136841, 2443049, 1890773, 1929095, 1913369, 3779704, 1914925, 1924817, 1270126, 1346346, 1195270, 99432, 109615, 106211					ULK1,				ACTN4,AKTIP,ARF3,BBS2,BLOC1S3,CDC42,CUTA,D230025D16RIK,GDI1,MORC3,MYO1C,PEX16,RAB1,RAB11B,RAB11FIP5,RAB3A,RAB4B,SCAMP3,SEC22C,SNUPN,SNX16,SNX3,SRP72,SYNRG,TMSB10,TOB1,TOMM22,TOMM6,TRAM2,ULK1,USO1,VTA1,ZMAT3,
GO:0007242	intracellular signaling cascade	36	9.09091	0.000154118	0.0744079	1916971, 2443207, 98179, 1858220, 99180, 2443012, 1338074, 97843, 97842, 102952, 2153044, 103159, 99846, 3028577, 1917352, 1353510, 108295, 105120, 105121, 1915974, 1913125, 99425, 103040, 3647874, 2154405, 2142567, 1916329, 1355329, 107485, 2178103, 1270126, 1927243, 1098641, 99432, 109615, 106211					MAP4K3,MINK1,ULK1,	ATF6B,ZFP36,			ARF3,ARHGDIA,ARHGEF1,ARHGEF18,ARL5C,ARL8A,ATF6B,CDC42,CISH,DGKA,DNMBP,DUSP1,ELMO1,GDI1,IKBKG,MAP4K3,MINK1,NKIRAS1,PIAS1,PLCXD2,PLEKHM1,PXN,RAB1,RAB11B,RAB3A,RAB4B,RALA,RALGDS,RCAN3,RRAS,RSU1,SGSM3,TNS3,ULK1,WASF2,ZFP36,
GO:0015031	protein transport	27	6.81818	0.000589911	0.1991	2678952, 97843, 3693832, 97842, 1921968, 1333795, 99846, 2447871, 106612, 1913451, 99425, 1913319, 1338829, 1349721, 1354742, 1098586, 1860188, 1890773, 2443049, 1929095, 1913369, 3779704, 1924817, 1346346, 1195270, 109615, 99432									ACTN4,AKTIP,ARF3,BLOC1S3,D230025D16RIK,GDI1,MYO1C,PEX16,RAB1,RAB11B,RAB11FIP5,RAB3A,RAB4B,SCAMP3,SEC22C,SNUPN,SNX16,SNX3,SRP72,SYNRG,TOB1,TOMM22,TOMM6,TRAM2,USO1,VTA1,ZMAT3,
GO:0045184	establishment of protein localization	27	6.81818	0.000666458	0.181818	2678952, 97843, 3693832, 97842, 1921968, 1333795, 99846, 2447871, 106612, 1913451, 99425, 1913319, 1338829, 1349721, 1354742, 1098586, 1860188, 1890773, 2443049, 1929095, 1913369, 3779704, 1924817, 1346346, 1195270, 109615, 99432									ACTN4,AKTIP,ARF3,BLOC1S3,D230025D16RIK,GDI1,MYO1C,PEX16,RAB1,RAB11B,RAB11FIP5,RAB3A,RAB4B,SCAMP3,SEC22C,SNUPN,SNX16,SNX3,SRP72,SYNRG,TOB1,TOMM22,TOMM6,TRAM2,USO1,VTA1,ZMAT3,
GO:0007265	Ras protein signal transduction	7	1.76768	0.00110638	0.242453	1916329, 1270126, 1098641, 2153044, 103040, 2178103, 106211					ULK1,				ARHGDIA,CDC42,ELMO1,RSU1,SGSM3,ULK1,WASF2,
GO:0043087	regulation of GTPase activity	8	2.0202	0.00255688	0.4233	2652885, 1916329, 2144695, 2144164, 2153589, 1347053, 99846, 1915699						TBC1D10B,			ACAP3,GDI1,GIT2,SGSM2,SGSM3,TBC1D10A,TBC1D10B,TBC1D2,
GO:0032318	regulation of Ras GTPase activity	7	1.76768	0.00521678	0.626178	2652885, 1916329, 2144695, 2144164, 2153589, 1347053, 1915699						TBC1D10B,			ACAP3,GIT2,SGSM2,SGSM3,TBC1D10A,TBC1D10B,TBC1D2,
GO:0045017	glycerolipid biosynthetic process	6	1.51515	0.00588828	0.627516	107760, 108412, 2687325, 3647168, 1926178, 1914719									ABHD5,CHKA,PIGP,PIGS,PIGT,PPAP2A,
GO:0051336	regulation of hydrolase activity	11	2.77778	0.00600851	0.59627	2652885, 1289230, 1916329, 1196457, 2144695, 2144164, 2153589, 1347053, 1914719, 99846, 1915699					PXK,	TBC1D10B,			ABHD5,ACAP3,ATPIF1,GDI1,GIT2,PXK,SGSM2,SGSM3,TBC1D10A,TBC1D10B,TBC1D2,
GO:0051056	regulation of small GTPase mediated signal transduction	12	3.0303	0.00609005	0.566463	2652885, 2443881, 1353510, 2142567, 1916329, 2144695, 2144164, 2153589, 1347053, 107485, 1917352, 1915699						TBC1D10B,			ACAP3,ARHGEF1,ARHGEF18,DNMBP,GIT2,RALGDS,RASAL2,SGSM2,SGSM3,TBC1D10A,TBC1D10B,TBC1D2,
GO:0048145	regulation of fibroblast proliferation	4	1.0101	0.00695694	0.583374	98352, 2136841, 1194497, 1333799			TGIF1,			TGIF1,			MORC3,SOD2,TGIF1,XRCC4,
GO:0032313	regulation of Rab GTPase activity	5	1.26263	0.00735573	0.574596	2652885, 1916329, 2144695, 2144164, 1915699						TBC1D10B,			SGSM2,SGSM3,TBC1D10A,TBC1D10B,TBC1D2,
GO:0032483	regulation of Rab protein signal transduction	5	1.26263	0.00735573	0.574596	2652885, 1916329, 2144695, 2144164, 1915699						TBC1D10B,			SGSM2,SGSM3,TBC1D10A,TBC1D10B,TBC1D2,
GO:0006796	phosphate metabolic process	29	7.32323	0.00787859	0.572715	2685870, 2182465, 2443034, 1343087, 1099790, 1858227, 1289230, 2685183, 108295, 3041177, 105120, 1309511, 107777, 108412, 2154405, 2385204, 2143163, 1914696, 1355329, 1340062, 2136841, 1338068, 101757, 1315197, 1270126, 1347244, 1346346, 1918992, 3648407					AXL,CDC7,CDKL2,MAP4K3,MAPKAPK3,MINK1,PDK2,PDPK1,PLK2,PXK,SGK1,TAOK3,TESK2,ULK1,ULK3,VRK3,				ATP5J,ATP6V1F,AXL,CDC7,CDKL2,CFL1,DUSP1,DUSP28,DUSP5,HK2,MAP4K3,MAPKAPK3,MINK1,MORC3,MTMR12,PDK2,PDP1,PDPK1,PLK2,PPAP2A,PXK,PXN,SCAMP3,SGK1,TAOK3,TESK2,ULK1,ULK3,VRK3,
GO:0006793	phosphorus metabolic process	29	7.32323	0.00787859	0.572715	2685870, 2182465, 2443034, 1343087, 1099790, 1858227, 1289230, 2685183, 108295, 3041177, 105120, 1309511, 107777, 108412, 2154405, 2385204, 2143163, 1914696, 1355329, 1340062, 2136841, 1338068, 101757, 1315197, 1270126, 1347244, 1346346, 1918992, 3648407					AXL,CDC7,CDKL2,MAP4K3,MAPKAPK3,MINK1,PDK2,PDPK1,PLK2,PXK,SGK1,TAOK3,TESK2,ULK1,ULK3,VRK3,				ATP5J,ATP6V1F,AXL,CDC7,CDKL2,CFL1,DUSP1,DUSP28,DUSP5,HK2,MAP4K3,MAPKAPK3,MINK1,MORC3,MTMR12,PDK2,PDP1,PDPK1,PLK2,PPAP2A,PXK,PXN,SCAMP3,SGK1,TAOK3,TESK2,ULK1,ULK3,VRK3,
GO:0046578	regulation of Ras protein signal transduction	10	2.52525	0.0104903	0.652882	2652885, 1353510, 2142567, 1916329, 2144695, 2144164, 2153589, 1347053, 1917352, 1915699						TBC1D10B,			ACAP3,ARHGEF1,ARHGEF18,DNMBP,GIT2,SGSM2,SGSM3,TBC1D10A,TBC1D10B,TBC1D2,
GO:0030031	cell projection assembly	6	1.51515	0.0128354	0.703332	108295, 104652, 1098641, 96605, 2135267, 106211	ITGA6,								BBS2,CAPZB,CDC42,ITGA6,PXN,WASF2,
GO:0046474	glycerophospholipid biosynthetic process	5	1.26263	0.0130974	0.688751	107760, 2687325, 3647168, 1926178, 1914719									ABHD5,CHKA,PIGP,PIGS,PIGT,
GO:0046486	glycerolipid metabolic process	8	2.0202	0.0147941	0.712401	107760, 1919045, 108412, 2687325, 3647168, 1926178, 88053, 1914719									ABHD5,APOC1,CHKA,PIGP,PIGS,PIGT,PITPNC1,PPAP2A,
GO:0007160	cell-matrix adhesion	5	1.26263	0.0173804	0.75063	2385204, 108295, 96605, 109615	ITGA6,				TESK2,				ITGA6,PXN,RAB4B,TESK2,
GO:0030036	actin cytoskeleton organization	9	2.27273	0.0176845	0.738851	2385204, 2142567, 104652, 1890773, 1098641, 3704288, 2153044, 88549, 101757					TESK2,	CSRP1,			ACTN4,ARHGEF18,CAPZB,CFL1,CSRP1,ELMO1,TESK2,TMSB10,WASF2,
GO:0006007	glucose catabolic process	5	1.26263	0.0198132	0.761695	1315197, 1891833, 97553, 1274789, 3647047									HK2,PDHB,PFKP,PGD,TALDO1,
GO:0019320	hexose catabolic process	5	1.26263	0.0198132	0.761695	1315197, 1891833, 97553, 1274789, 3647047									HK2,PDHB,PFKP,PGD,TALDO1,
GO:0046365	monosaccharide catabolic process	5	1.26263	0.022446	0.78839	1315197, 1891833, 97553, 1274789, 3647047									HK2,PDHB,PFKP,PGD,TALDO1,
GO:0016050	vesicle organization	4	1.0101	0.0233658	0.787132	2678952, 2385902, 97843, 1929095				PICALM,			PICALM,		BLOC1S3,PICALM,RAB3A,USO1,
GO:0016192	vesicle-mediated transport	17	4.29293	0.0247698	0.792543	1341878, 97843, 3693832, 97842, 2443049, 2153044, 1929095, 3648590, 107537, 2447871, 1270126, 2385902, 1098641, 1339970, 99432, 1354742, 106211				PICALM,	ULK1,		PICALM,		AKTIP,ARF3,CDC42,CLN3,D230025D16RIK,EHD1,ELMO1,GOLGA7,PICALM,RAB1,RAB3A,RTN3,SEC22C,SYNRG,ULK1,USO1,WASF2,
GO:0030029	actin filament-based process	9	2.27273	0.024928	0.78122	2385204, 2142567, 104652, 1890773, 1098641, 3704288, 2153044, 88549, 101757					TESK2,	CSRP1,			ACTN4,ARHGEF18,CAPZB,CFL1,CSRP1,ELMO1,TESK2,TMSB10,WASF2,
GO:0008654	phospholipid biosynthetic process	6	1.51515	0.0250434	0.769634	107760, 1914762, 2687325, 3647168, 1926178, 1914719									ABHD5,AGPAT2,CHKA,PIGP,PIGS,PIGT,
GO:0034330	cell junction organization	4	1.0101	0.0254121	0.761836	2385204, 108295, 96604, 106211	ITGA5,				TESK2,				CDC42,ITGA5,PXN,TESK2,
GO:0031589	cell-substrate adhesion	5	1.26263	0.0267778	0.767515	2385204, 108295, 96605, 109615	ITGA6,				TESK2,				ITGA6,PXN,RAB4B,TESK2,
GO:0009628	response to abiotic stimulus	11	2.77778	0.0292884	0.786191	88139, 2145118, 97843, 1270843, 98352, 1338068, 1914318, 1926079, 107633, 1333799, 97365					PDPK1,	TSC22D4,			BCL2L1,DYNLRB1,EIF2B2,LXN,PDE6D,PDPK1,PNP,RAB3A,SOD2,TSC22D4,XRCC4,
GO:0045596	negative regulation of cell differentiation	9	2.27273	0.0296195	0.778728	1270126, 3041243, 1202879, 99180, 98352, 96522, 1349721, 1921275, 894762					ULK1,	LDB1,RBPJ,TCF7L2,ZFP36,			LDB1,NFKBID,NPHP3,RBPJ,SOD2,TCF7L2,TOB1,ULK1,ZFP36,
GO:0016310	phosphorylation	23	5.80808	0.0303382	0.775903	107777, 2154405, 2385204, 2143163, 2182465, 1355329, 1340062, 1338068, 2136841, 1343087, 1099790, 1858227, 101757, 1289230, 1315197, 1270126, 3041177, 108295, 1309511, 1347244, 1346346, 1918992, 3648407					AXL,CDC7,CDKL2,MAP4K3,MAPKAPK3,MINK1,PDK2,PDPK1,PLK2,PXK,SGK1,TAOK3,TESK2,ULK1,ULK3,VRK3,				ATP5J,ATP6V1F,AXL,CDC7,CDKL2,CFL1,HK2,MAP4K3,MAPKAPK3,MINK1,MORC3,PDK2,PDPK1,PLK2,PXK,PXN,SCAMP3,SGK1,TAOK3,TESK2,ULK1,ULK3,VRK3,
GO:0007010	cytoskeleton organization	13	3.28283	0.0303758	0.765608	2385204, 2142567, 1201781, 104652, 1890773, 2153044, 101757, 108295, 109656, 1098641, 3704288, 88549, 2135267				LASP1,	TESK2,	CSRP1,	LASP1,		ACTN4,ARHGEF18,BBS2,CAPZB,CFL1,CSRP1,ELMO1,LASP1,PXN,TESK2,TMSB10,VILL,WASF2,
GO:0007044	cell-substrate junction assembly	3	0.757576	0.0307944	0.75985	2385204, 108295, 96604	ITGA5,				TESK2,				ITGA5,PXN,TESK2,
GO:0006650	glycerophospholipid metabolic process	6	1.51515	0.0312221	0.754405	107760, 1919045, 2687325, 3647168, 1926178, 1914719									ABHD5,CHKA,PIGP,PIGS,PIGT,PITPNC1,
GO:0032956	regulation of actin cytoskeleton organization	5	1.26263	0.0315768	0.748347	1098615, 104652, 1201781, 3704288, 101757									CAPZB,CFL1,KANK3,TMSB10,VILL,
GO:0044275	cellular carbohydrate catabolic process	5	1.26263	0.0315768	0.748347	1315197, 1891833, 97553, 1274789, 3647047									HK2,PDHB,PFKP,PGD,TALDO1,
GO:0032970	regulation of actin filament-based process	5	1.26263	0.0332814	0.757081	1098615, 104652, 1201781, 3704288, 101757									CAPZB,CFL1,KANK3,TMSB10,VILL,
GO:0005996	monosaccharide metabolic process	9	2.27273	0.0378292	0.791661	1315197, 2685541, 1891833, 97553, 2442420, 1274789, 1343087, 3647047, 1918586					PDK2,				GALM,HK2,PDHB,PDK2,PFKP,PGD,RBKS,TALDO1,WDTC1,
GO:0030032	lamellipodium assembly	3	0.757576	0.0395648	0.797864	108295, 104652, 1098641									CAPZB,PXN,WASF2,
GO:0046164	alcohol catabolic process	5	1.26263	0.0406289	0.798224	1315197, 1891833, 97553, 1274789, 3647047									HK2,PDHB,PFKP,PGD,TALDO1,
GO:0032535	regulation of cellular component size	8	2.0202	0.0425717	0.805409	3652216, 2685541, 1270126, 104652, 1201781, 3704288, 1195270, 101757					ULK1,				CAPZB,CFL1,NDUFS3,TMSB10,ULK1,VILL,WDTC1,ZMAT3,
GO:0010332	response to gamma radiation	3	0.757576	0.0442619	0.810201	98352, 1333799, 97365									PNP,SOD2,XRCC4,
GO:0006644	phospholipid metabolic process	8	2.0202	0.0449928	0.80788	107760, 1919045, 1914762, 2687325, 3647168, 1926178, 107537, 1914719									ABHD5,AGPAT2,CHKA,CLN3,PIGP,PIGS,PIGT,PITPNC1,

## Sheet: Clust8
Category	Term	Count	%	Pvalue	Benjamini	Genes	cell_differentiation_markers	cytokines	homeodomain_proteins	oncogenes	protein_kinases	transcription_factors	translocation_cancer_genes	tumor_suppressors	gene_names
GO:0012501	programmed cell death	9	7.56303	0.0040911	0.939684	95700, 1924134, 2443373, 1930146, 1926609, 2143599, 1340062, 1913340, 1916885					DAPK1,SGK1,				CYFIP2,DAPK1,GGCT,PMAIP1,RELT,SGK1,TRAF3IP2,TRP53INP1,YPEL3,
GO:0008219	cell death	9	7.56303	0.00617865	0.880298	95700, 1924134, 2443373, 1930146, 1926609, 2143599, 1340062, 1913340, 1916885					DAPK1,SGK1,				CYFIP2,DAPK1,GGCT,PMAIP1,RELT,SGK1,TRAF3IP2,TRP53INP1,YPEL3,
GO:0016265	death	9	7.56303	0.00708272	0.802689	95700, 1924134, 2443373, 1930146, 1926609, 2143599, 1340062, 1913340, 1916885					DAPK1,SGK1,				CYFIP2,DAPK1,GGCT,PMAIP1,RELT,SGK1,TRAF3IP2,TRP53INP1,YPEL3,
GO:0019882	antigen processing and presentation	4	3.36134	0.0118519	0.870199	2384853, 103289, 3646067, 1096367						RELB,			PSME1,PSME2,RELB,TAPBPL,
GO:0006915	apoptosis	8	6.72269	0.0131434	0.836768	95700, 1924134, 1930146, 1926609, 2143599, 1340062, 1913340, 1916885					DAPK1,SGK1,				CYFIP2,DAPK1,GGCT,PMAIP1,SGK1,TRAF3IP2,TRP53INP1,YPEL3,
GO:0046426	negative regulation of JAK-STAT cascade	2	1.68067	0.0269389	0.955741	1201787, 1354910								SOCS1,	SOCS1,SOCS2,
GO:0006793	phosphorus metabolic process	10	8.40336	0.044871	0.988808	2443397, 104572, 105081, 1914853, 1340062, 104558, 1915926, 1309489, 2385336, 1916885					CASK,DAPK1,LIMK1,RPS6KA1,SGK1,STK32C,TRIB1,	CASK,			CASK,DAPK1,DUSP22,DUSP6,LIMK1,RPS6KA1,SGK1,STK32C,TES,TRIB1,
GO:0006796	phosphate metabolic process	10	8.40336	0.044871	0.988808	2443397, 104572, 105081, 1914853, 1340062, 104558, 1915926, 1309489, 2385336, 1916885					CASK,DAPK1,LIMK1,RPS6KA1,SGK1,STK32C,TRIB1,	CASK,			CASK,DAPK1,DUSP22,DUSP6,LIMK1,RPS6KA1,SGK1,STK32C,TES,TRIB1,
GO:0044265	cellular macromolecule catabolic process	8	6.72269	0.047494	0.984492	1917861, 1202301, 1101770, 1918951, 1933403, 1201787, 1354910, 1096380						RING1,		SOCS1,	ERAP1,FBXO33,ITCH,PNPT1,PSMB10,RING1,SOCS1,SOCS2,

## Sheet: Clust9
Category	Term	Count	%	Pvalue	Benjamini	Genes	cell_differentiation_markers	cytokines	homeodomain_proteins	oncogenes	protein_kinases	transcription_factors	translocation_cancer_genes	tumor_suppressors	gene_names
GO:0043632	modification-dependent macromolecule catabolic process	44	7.0626	4.12059e-09	6.50639e-06	2443157, 2152450, 1914546, 1929668, 3043305, 2684954, 2137357, 1929084, 1922246, 1354704, 1921382, 894681, 1921362, 2685277, 1929749, 2154580, 2677438, 99919, 1925927, 2159342, 1354743, 105098, 1919936, 1354731, 1924050, 2443184, 1918788, 2147134, 3779537, 1914693, 1916794, 1354738, 101857, 1343188, 1917925, 103097, 1914487, 1917343, 3646241, 1926245, 3645119, 1928898, 1859615, 3647845				TRIM33,	TRIM33,	RNF14,TRIM33,	TRIM33,		ANAPC1,ASB3,CUL4A,FBXL12,FBXL17,FBXO11,FBXO3,FBXO6,FBXO9,FBXW5,GM11517,MAN1B1,MAP1LC3B,MIB1,NEURL2,OTUD5,PJA2,PSMA3,RNF14,RNF149,RNF20,RNF6,SOCS4,TRIM33,UBE2G2,UBE2J1,UBE2Q1,UBE3A,UBE4A,UBL5,USP12,USP14,USP15,USP16,USP24,USP3,USP40,USP42,USP47,USP9X,VCP,VCPIP1,WDR5B,ZYG11B,
GO:0019941	modification-dependent protein catabolic process	44	7.0626	4.12059e-09	6.50639e-06	2443157, 2152450, 1914546, 1929668, 3043305, 2684954, 2137357, 1929084, 1922246, 1354704, 1921382, 894681, 1921362, 2685277, 1929749, 2154580, 2677438, 99919, 1925927, 2159342, 1354743, 105098, 1919936, 1354731, 1924050, 2443184, 1918788, 2147134, 3779537, 1914693, 1916794, 1354738, 101857, 1343188, 1917925, 103097, 1914487, 1917343, 3646241, 1926245, 3645119, 1928898, 1859615, 3647845				TRIM33,	TRIM33,	RNF14,TRIM33,	TRIM33,		ANAPC1,ASB3,CUL4A,FBXL12,FBXL17,FBXO11,FBXO3,FBXO6,FBXO9,FBXW5,GM11517,MAN1B1,MAP1LC3B,MIB1,NEURL2,OTUD5,PJA2,PSMA3,RNF14,RNF149,RNF20,RNF6,SOCS4,TRIM33,UBE2G2,UBE2J1,UBE2Q1,UBE3A,UBE4A,UBL5,USP12,USP14,USP15,USP16,USP24,USP3,USP40,USP42,USP47,USP9X,VCP,VCPIP1,WDR5B,ZYG11B,
GO:0044265	cellular macromolecule catabolic process	49	7.86517	5.07156e-09	4.00399e-06	1914546, 3043305, 2684954, 2137357, 894681, 1921382, 2685277, 1929749, 109628, 1925927, 99919, 1354731, 1924050, 2147134, 1914693, 3779537, 1354738, 101857, 1261433, 1343188, 106512, 1917343, 107995, 1926245, 1928898, 3647845, 2443157, 2152450, 1929668, 1922246, 1929084, 1354704, 1921362, 2677438, 2154580, 2159342, 1354743, 105098, 1919936, 2443184, 1918788, 1916794, 1917925, 103097, 1914487, 364…				TRIM33,	TRIM33,	RNF14,TRIM33,	TRIM33,		ANAPC1,ASB3,CUL4A,DNASE1L1,ENDOG,FBXL12,FBXL17,FBXO11,FBXO3,FBXO6,FBXO9,FBXW5,GM11517,MAN1B1,MAP1LC3B,MIB1,NEURL2,OTUD5,PJA2,PNRC2,PSMA3,RNF14,RNF149,RNF20,RNF6,SOCS4,TRIM33,UBE2G2,UBE2J1,UBE2Q1,UBE3A,UBE4A,UBL5,UPF1,USP12,USP14,USP15,USP16,USP24,USP3,USP40,USP42,USP47,USP9X,VCP,VCPIP1,WDR5B,XRN2,ZYG11B,
GO:0009057	macromolecule catabolic process	50	8.02568	1.77377e-08	9.33588e-06	1914546, 3043305, 2684954, 2137357, 894681, 1921382, 2685277, 1929749, 109628, 1925927, 99919, 1354731, 1924050, 2147134, 1914693, 3779537, 1354738, 101857, 1261433, 1343188, 106512, 1917343, 107995, 1926245, 1928898, 3647845, 2443157, 2152450, 1929668, 1922246, 1929084, 1354704, 1921362, 2677438, 2154580, 2159342, 1354743, 105098, 1919936, 2443184, 1918788, 1916794, 1917925, 103097, 1914487, 364…				TRIM33,	TRIM33,	RNF14,TRIM33,	TRIM33,		ANAPC1,ASB3,CTBS,CUL4A,DNASE1L1,ENDOG,FBXL12,FBXL17,FBXO11,FBXO3,FBXO6,FBXO9,FBXW5,GM11517,MAN1B1,MAP1LC3B,MIB1,NEURL2,OTUD5,PJA2,PNRC2,PSMA3,RNF14,RNF149,RNF20,RNF6,SOCS4,TRIM33,UBE2G2,UBE2J1,UBE2Q1,UBE3A,UBE4A,UBL5,UPF1,USP12,USP14,USP15,USP16,USP24,USP3,USP40,USP42,USP47,USP9X,VCP,VCPIP1,WDR5B,XRN2,ZYG11B,
GO:0051603	proteolysis involved in cellular protein catabolic process	44	7.0626	1.81036e-08	7.14639e-06	2443157, 2152450, 1914546, 1929668, 3043305, 2684954, 2137357, 1929084, 1922246, 1354704, 1921382, 894681, 1921362, 2685277, 1929749, 2154580, 2677438, 99919, 1925927, 2159342, 1354743, 105098, 1919936, 1354731, 1924050, 2443184, 1918788, 2147134, 3779537, 1914693, 1916794, 1354738, 101857, 1343188, 1917925, 103097, 1914487, 1917343, 3646241, 1926245, 3645119, 1928898, 1859615, 3647845				TRIM33,	TRIM33,	RNF14,TRIM33,	TRIM33,		ANAPC1,ASB3,CUL4A,FBXL12,FBXL17,FBXO11,FBXO3,FBXO6,FBXO9,FBXW5,GM11517,MAN1B1,MAP1LC3B,MIB1,NEURL2,OTUD5,PJA2,PSMA3,RNF14,RNF149,RNF20,RNF6,SOCS4,TRIM33,UBE2G2,UBE2J1,UBE2Q1,UBE3A,UBE4A,UBL5,USP12,USP14,USP15,USP16,USP24,USP3,USP40,USP42,USP47,USP9X,VCP,VCPIP1,WDR5B,ZYG11B,
GO:0044257	cellular protein catabolic process	44	7.0626	2.12813e-08	6.72062e-06	2443157, 2152450, 1914546, 1929668, 3043305, 2684954, 2137357, 1929084, 1922246, 1354704, 1921382, 894681, 1921362, 2685277, 1929749, 2154580, 2677438, 99919, 1925927, 2159342, 1354743, 105098, 1919936, 1354731, 1924050, 2443184, 1918788, 2147134, 3779537, 1914693, 1916794, 1354738, 101857, 1343188, 1917925, 103097, 1914487, 1917343, 3646241, 1926245, 3645119, 1928898, 1859615, 3647845				TRIM33,	TRIM33,	RNF14,TRIM33,	TRIM33,		ANAPC1,ASB3,CUL4A,FBXL12,FBXL17,FBXO11,FBXO3,FBXO6,FBXO9,FBXW5,GM11517,MAN1B1,MAP1LC3B,MIB1,NEURL2,OTUD5,PJA2,PSMA3,RNF14,RNF149,RNF20,RNF6,SOCS4,TRIM33,UBE2G2,UBE2J1,UBE2Q1,UBE3A,UBE4A,UBL5,USP12,USP14,USP15,USP16,USP24,USP3,USP40,USP42,USP47,USP9X,VCP,VCPIP1,WDR5B,ZYG11B,
GO:0030163	protein catabolic process	44	7.0626	5.82339e-08	1.53251e-05	2443157, 2152450, 1914546, 1929668, 3043305, 2684954, 2137357, 1929084, 1922246, 1354704, 1921382, 894681, 1921362, 2685277, 1929749, 2154580, 2677438, 99919, 1925927, 2159342, 1354743, 105098, 1919936, 1354731, 1924050, 2443184, 1918788, 2147134, 3779537, 1914693, 1916794, 1354738, 101857, 1343188, 1917925, 103097, 1914487, 1917343, 3646241, 1926245, 3645119, 1928898, 1859615, 3647845				TRIM33,	TRIM33,	RNF14,TRIM33,	TRIM33,		ANAPC1,ASB3,CUL4A,FBXL12,FBXL17,FBXO11,FBXO3,FBXO6,FBXO9,FBXW5,GM11517,MAN1B1,MAP1LC3B,MIB1,NEURL2,OTUD5,PJA2,PSMA3,RNF14,RNF149,RNF20,RNF6,SOCS4,TRIM33,UBE2G2,UBE2J1,UBE2Q1,UBE3A,UBE4A,UBL5,USP12,USP14,USP15,USP16,USP24,USP3,USP40,USP42,USP47,USP9X,VCP,VCPIP1,WDR5B,ZYG11B,
GO:0006511	ubiquitin-dependent protein catabolic process	19	3.04976	5.00467e-07	0.000112885	105098, 1919936, 2152450, 2684954, 1924050, 2443184, 1922246, 894681, 1921382, 101857, 1354738, 1343188, 1921362, 1914487, 2154580, 3646241, 3645119, 1928898, 1354743									CUL4A,FBXL12,FBXO6,MAN1B1,PSMA3,RNF6,UBE2G2,UBE3A,UBE4A,USP12,USP14,USP15,USP16,USP24,USP3,USP40,USP42,USP47,USP9X,
GO:0006412	translation	29	4.6549	1.14486e-06	0.000225941	1915191, 1351744, 1913335, 1915244, 1917810, 1914365, 3650608, 95301, 2137204, 1919037, 3648418, 3650742, 3646556, 3650995, 99954, 97838, 1914531, 1914297, 1913808, 1918830, 1915985, 1914440, 1353427, 2441772, 1333816, 1913508, 3652085, 3647845, 1201789					EIF2AK4,	IGHMBP2,			EIF2AK4,EIF3A,EIF3F,EIF3M,EIF4E2,EIF5B,EPRS,GM11517,GM6525,IGHMBP2,LARS,MRPL3,MRPL41,MRPS11,MRPS17,MRPS18C,MTRF1L,RARS,RPL14,RPL35A,RPL37,RPLP1,RPS18,RPS2,RPS21,RPS27L,RPS8,TRNAU1AP,WARS2,
GO:0016126	sterol biosynthetic process	9	1.44462	3.04124e-06	0.000533428	107624, 96159, 107822, 1916289, 1330808, 1913484, 2442264, 1915853, 1353611									EBP,HMGCR,HSD17B7,IDI1,INSIG1,MVK,PMVK,SC4MOL,SC5D,
GO:0008104	protein localization	47	7.54414	1.45863e-05	0.00230054	2139764, 1926058, 1918632, 1914687, 107164, 1350925, 106354, 1098808, 98725, 88276, 1353436, 109328, 3583942, 2683212, 1923733, 2178798, 1927232, 1916274, 2443010, 99919, 1334462, 1344353, 2387591, 1916380, 99833, 2681523, 2149946, 1933162, 1888594, 1355328, 1914408, 892979, 1913522, 1861437, 1351502, 1859730, 1096376, 106581, 2448532, 2137624, 1916428, 1891917, 1330839, 3779924, 1924288, 1337062…	SEC23B,	TGFB1,		CTNNB1,GOPC,	GSK3B,	ARFGAP2,CTNNB1,	CTNNB1,		AP3S1,ARCN1,ARFGAP2,BNIP1,CHM,CHMP6,COPA,COX16,COX18,CTNNB1,EXOC4,GM6524,GOPC,GSK3B,ICMT,LIN7C,LMAN2L,LMF1,LRBA,NASP,NUP50,PEX1,PEX5,POM121,PPP3CA,RAB13,RAB23,RANBP6,SEC23B,SEC24B,SFT2D3,SH3GLB1,SNX15,SNX4,SNX5,SSR3,STXBP5,TGFB1,TIMM9,TNPO1,TOMM5,TSG101,VCP,VPS13B,VPS25,VPS54,YWHAB,
GO:0008610	lipid biosynthetic process	24	3.85233	4.00263e-05	0.00572923	3642752, 107822, 1330808, 2684937, 98239, 1336155, 98797, 1919133, 1341894, 2142716, 1098808, 96159, 107624, 1859730, 1916289, 1330239, 1328313, 1354951, 1913484, 2384567, 98240, 2442264, 1915853, 1353611									AGPAT6,CBR4,CHKB,CHPT1,COQ2,DPM1,EBP,GNE,HMGCR,HSD17B7,IDI1,INSIG1,LCLAT1,LSS,MVK,PEX5,PMVK,SC4MOL,SC5D,SCD1,SCD2,SH3GLB1,ST6GALNAC4,TPI1,
GO:0015031	protein transport	41	6.58106	4.711e-05	0.00617986	2139764, 1926058, 1918632, 1914687, 107164, 1350925, 106354, 1098808, 98725, 1353436, 109328, 3583942, 2683212, 1923733, 2178798, 1927232, 1916274, 2443010, 99919, 1334462, 1916380, 2387591, 99833, 2681523, 2149946, 1355328, 1914408, 892979, 1913522, 1861437, 1351502, 1096376, 106581, 2137624, 1916428, 1330839, 1891917, 3779924, 1924288, 1337062, 3645115	SEC23B,	TGFB1,		GOPC,	GSK3B,	ARFGAP2,			AP3S1,ARCN1,ARFGAP2,BNIP1,CHM,CHMP6,COPA,COX16,EXOC4,GOPC,GSK3B,LIN7C,LMAN2L,LMF1,NASP,NUP50,PEX1,PEX5,POM121,PPP3CA,RAB13,RAB23,RANBP6,SEC23B,SEC24B,SFT2D3,SNX15,SNX4,SNX5,SSR3,STXBP5,TGFB1,TIMM9,TNPO1,TOMM5,TSG101,VCP,VPS13B,VPS25,VPS54,YWHAB,
GO:0045184	establishment of protein localization	41	6.58106	5.60149e-05	0.00678076	2139764, 1926058, 1918632, 1914687, 107164, 1350925, 106354, 1098808, 98725, 1353436, 109328, 3583942, 2683212, 1923733, 2178798, 1927232, 1916274, 2443010, 99919, 1334462, 1916380, 2387591, 99833, 2681523, 2149946, 1355328, 1914408, 892979, 1913522, 1861437, 1351502, 1096376, 106581, 2137624, 1916428, 1330839, 1891917, 3779924, 1924288, 1337062, 3645115	SEC23B,	TGFB1,		GOPC,	GSK3B,	ARFGAP2,			AP3S1,ARCN1,ARFGAP2,BNIP1,CHM,CHMP6,COPA,COX16,EXOC4,GOPC,GSK3B,LIN7C,LMAN2L,LMF1,NASP,NUP50,PEX1,PEX5,POM121,PPP3CA,RAB13,RAB23,RANBP6,SEC23B,SEC24B,SFT2D3,SNX15,SNX4,SNX5,SSR3,STXBP5,TGFB1,TIMM9,TNPO1,TOMM5,TSG101,VCP,VPS13B,VPS25,VPS54,YWHAB,
GO:0006695	cholesterol biosynthetic process	7	1.1236	6.2727e-05	0.00704996	107624, 96159, 107822, 1916289, 1330808, 2442264, 1915853									EBP,HMGCR,HSD17B7,IDI1,INSIG1,MVK,PMVK,
GO:0006508	proteolysis	54	8.66774	0.00034314	0.0354826	1914546, 3043305, 3526447, 2684954, 2137357, 2180003, 894681, 1921382, 2685277, 1929749, 1278328, 99919, 1925927, 1354731, 97542, 1924050, 1913791, 2147134, 1914693, 3779537, 1354738, 101857, 1343188, 1917343, 1926245, 1928898, 3647845, 109553, 2443157, 2152450, 1929668, 1922246, 1929084, 1354704, 1921362, 2449112, 2154580, 2677438, 2159342, 1354743, 105098, 1919936, 2443184, 1918788, 1916794, 19…				TRIM33,	TRIM33,	RNF14,TRIM33,	TRIM33,		ADAMTS10,ANAPC1,ASB3,CASP6,CTSC,CUL4A,DNPEP,FBXL12,FBXL17,FBXO11,FBXO3,FBXO6,FBXO9,FBXW5,GM11517,IMMP1L,MAN1B1,MAP1LC3B,MIB1,MIPEP,NEURL2,OTUD5,PEPD,PJA2,PSMA3,RNF14,RNF149,RNF20,RNF6,RSC1A1,SOCS4,SPCS3,TRIM33,UBE2G2,UBE2J1,UBE2Q1,UBE3A,UBE4A,UBL5,USP12,USP14,USP15,USP16,USP24,USP3,USP40,USP42,USP47,USP9X,VCP,VCPIP1,WDR5B,XPNPEP1,ZYG11B,
GO:0006694	steroid biosynthetic process	10	1.60514	0.000389633	0.0377292	107624, 96159, 107822, 1916289, 1330808, 1336155, 1913484, 2442264, 1915853, 1353611									EBP,HMGCR,HSD17B7,IDI1,INSIG1,LSS,MVK,PMVK,SC4MOL,SC5D,
GO:0006350	transcription	81	13.0016	0.000599956	0.0542169	1202722, 99183, 3526447, 96911, 2137357, 3584526, 1917180, 2146808, 2684999, 88276, 2141857, 1916478, 1919556, 2157953, 2149780, 2138937, 1341793, 2442355, 1277134, 2445066, 97856, 1914750, 1924748, 99192, 107794, 1339946, 1201685, 1347077, 2442326, 106512, 1921793, 1921572, 1913755, 2651932, 1337080, 1929266, 97897, 1929668, 1924601, 2141981, 1915403, 96100, 97364, 2683486, 106354, 1917856, 1921…			HMBOX1,PBX2,	CTNNB1,NOTCH2,RARA,REL,TCF12,TRIM33,	TAF1,TRIM33,	ATF5,BAZ1B,CHD4,CTNNB1,GTF2E2,GTF2I,GTF3C4,HIVEP1,HMBOX1,IGHMBP2,MAFG,MED12,NCOR2,PBX2,PER3,RARA,RCOR1,REL,RERE,RNF14,SAP18,SND1,STAT1,TAF1,TBPL1,TCEAL1,TCF12,TCF4,TMF1,TRIM33,TRIP4,ZBTB6,ZFP30,ZFP62,ZMYND11,ZSCAN2,	CTNNB1,RARA,TCF12,TRIM33,		9130019O22RIK,ACTR5,ARID4B,ATF5,BAZ1B,BDP1,C1D,CCAR1,CHD4,CTBP1,CTNNB1,CXXC1,GTF2E2,GTF2I,GTF2IRD2,GTF3C4,HIVEP1,HMBOX1,IFT57,IGHMBP2,KDM4B,LCORL,LEO1,LIMD1,MAFG,MED12,MED9,NCOR2,NOTCH2,PBX2,PER3,PHF17,PNRC2,PURB,RARA,RBM39,RCOR1,REL,RERE,RNF14,RSC1A1,SAFB2,SAP18,SND1,STAT1,TAF1,TBPL1,TCEAL1,TCF12,TCF4,TMF1,TRIM33,TRIP4,USP16,VPS25,XRN2,ZBTB1,ZBTB5,ZBTB6,ZFP202,ZFP282,ZFP30,ZFP324,ZFP35,ZFP382,ZF…
GO:0046907	intracellular transport	27	4.33387	0.00131532	0.109043	2139764, 107164, 1914687, 1350925, 98725, 1098808, 1353436, 2178798, 1927232, 99919, 1334462, 2387591, 2681523, 1933162, 892979, 1913522, 1861437, 1351502, 1351475, 1915347, 109520, 1891917, 1914130, 1926211, 2444209, 3645115, 1337062	SEC23B,	TGFB1,		GOLGA5,	GSK3B,		GOLGA5,		ANKRD54,AP3S1,ARCN1,CHM,COPA,COX16,DYNLL2,GOLGA5,GSK3B,LRBA,NUP50,PAFAH1B1,PEX5,PPP3CA,RAB13,RSRC1,SEC23B,SEC24B,SSR3,TGFB1,TIMM9,TNPO1,TOMM5,TRAPPC4,VCP,VPS54,YWHAB,
GO:0034613	cellular protein localization	21	3.37079	0.00140262	0.110101	2139764, 2681523, 107164, 1914687, 1350925, 892979, 1913522, 1861437, 1098808, 98725, 88276, 1353436, 1859730, 2448532, 1927232, 1891917, 99919, 1334462, 3645115, 2387591, 1337062	SEC23B,	TGFB1,		CTNNB1,	GSK3B,	CTNNB1,	CTNNB1,		AP3S1,ARCN1,CHM,COPA,COX16,COX18,CTNNB1,GSK3B,PEX5,PPP3CA,RAB13,SEC23B,SEC24B,SH3GLB1,SSR3,TGFB1,TIMM9,TNPO1,TOMM5,VCP,YWHAB,
GO:0070727	cellular macromolecule localization	21	3.37079	0.00151571	0.112864	2139764, 2681523, 107164, 1914687, 1350925, 892979, 1913522, 1861437, 1098808, 98725, 88276, 1353436, 1859730, 2448532, 1927232, 1891917, 99919, 1334462, 3645115, 2387591, 1337062	SEC23B,	TGFB1,		CTNNB1,	GSK3B,	CTNNB1,	CTNNB1,		AP3S1,ARCN1,CHM,COPA,COX16,COX18,CTNNB1,GSK3B,PEX5,PPP3CA,RAB13,SEC23B,SEC24B,SH3GLB1,SSR3,TGFB1,TIMM9,TNPO1,TOMM5,VCP,YWHAB,
GO:0045449	regulation of transcription	94	15.0883	0.00249592	0.171306	1202722, 99183, 3526447, 96911, 2137357, 3584526, 1917180, 1921382, 2182269, 2146808, 2684999, 88276, 2141857, 1916478, 1919556, 2157953, 2149780, 1341793, 2442355, 1277134, 2445066, 97856, 1914750, 99192, 1924748, 107794, 1339946, 1201685, 1347077, 2442326, 106512, 1921793, 1921572, 1913755, 2651932, 1337080, 1929266, 97897, 1929668, 1924601, 2141981, 1915403, 96100, 97364, 2448492, 2683486, 106…		TGFB1,	HMBOX1,PBX2,	BCL10,CTNNB1,NOTCH2,RARA,REL,TCF12,TRIM33,	TAF1,TRIM33,	ATF5,BAZ1B,CHD4,CTNNB1,FOSB,GTF2E2,GTF2I,HIVEP1,HMBOX1,IGHMBP2,MAFG,MED12,MTA2,NCOR2,PBX2,PER3,RARA,RCOR1,REL,RERE,RNF14,SAP18,SND1,STAT1,TAF1,TBPL1,TCEAL1,TCF12,TCF4,TMF1,TRIM33,TRIP4,TSC22D3,ZBTB6,ZFP30,ZFP62,ZMYND11,ZSCAN2,	BCL10,CTNNB1,RARA,TCF12,TRIM33,		9130019O22RIK,ACTR5,ARID4B,ATF5,BAZ1B,BCL10,BDP1,C1D,CARF,CCAR1,CHD4,CTBP1,CTNNB1,CXXC1,DPM1,FOSB,GM608,GTF2E2,GTF2I,GTF2IRD2,HIVEP1,HMBOX1,IFT57,IGHMBP2,KDM4B,KDM6B,LCORL,LEO1,LIMD1,MAFG,MED12,MED9,MTA2,NCOR2,NOTCH2,PBX2,PER3,PHF17,PNRC2,PURB,RARA,RBM39,RCOR1,REL,RERE,RHOX1,RNF14,RNF6,RSC1A1,SAFB2,SAP18,SND1,STAT1,TAF1,TBPL1,TCEAL1,TCF12,TCF4,TGFB1,TMF1,TRIM33,TRIP4,TSC22D3,TSG101,UBE3A,USP16,VP…
GO:0016125	sterol metabolic process	9	1.44462	0.00298131	0.192891	107624, 96159, 107822, 1916289, 1330808, 1913484, 2442264, 1915853, 1353611									EBP,HMGCR,HSD17B7,IDI1,INSIG1,MVK,PMVK,SC4MOL,SC5D,
GO:0043933	macromolecular complex subunit organization	23	3.69181	0.00325501	0.200548	1336878, 2681523, 2149946, 99954, 1915403, 1933204, 1337994, 1355328, 1339946, 1931526, 101834, 95301, 106362, 1921362, 1918830, 2444023, 2385598, 2448532, 3648786, 3643145, 894687, 3647311, 2448355				BCL10,GOPC,	TAF1,	GTF2E2,IGHMBP2,TAF1,TBPL1,	BCL10,		BCL10,COX18,EIF3A,GOPC,GTF2E2,H3F3B,HIST1H1C,HIST2H3C2,IGHMBP2,MTMR2,MTRF1L,NASP,RBM5,SCO1,SLU7,TAF1,TBPL1,TDRD3,TNPO1,TUBG1,USP16,VMA21,XRN2,
GO:0007049	cell cycle	33	5.29695	0.0037404	0.218507	107164, 97364, 1095734, 894681, 1921362, 88353, 1918960, 1344353, 1344371, 2384914, 1335094, 1098583, 1336878, 1914750, 2155278, 1914878, 1355328, 104872, 2442676, 1889576, 101834, 1861437, 103097, 106581, 1921472, 107995, 109520, 2443724, 1333816, 2444209, 1859251, 2445092, 2385095				NOTCH2,	GSK3B,NEK3,TAF1,	TAF1,			ANAPC1,ANKRD54,ANP32B,APPL2,CCAR1,CCNG2,CDC14A,CDK11B,CEP110,DCTN3,GM6524,GSK3B,LRRCC1,LZTS2,MRPL41,NASP,NEK3,NOTCH2,PAFAH1B1,PPP1CC,PPP3CA,SEPT14,SEPT7,SESN1,STAG2,TAF1,TSG101,TUBG1,TXNL4B,UPF1,USP16,USP9X,UTP14B,
GO:0051301	cell division	19	3.04976	0.00379047	0.213263	1098583, 1095734, 104872, 2442676, 894681, 1889576, 1921362, 88353, 103097, 106581, 1921472, 109520, 1918960, 1344371, 1344353, 1859251, 98788, 2385095, 1335094				TOP1,	NEK3,		TOP1,		ANAPC1,CCNG2,CDC14A,CDK11B,CEP110,DCTN3,GM6524,LRRCC1,LZTS2,NEK3,PAFAH1B1,PPP1CC,SEPT14,SEPT7,STAG2,TOP1,TSG101,USP16,USP9X,
GO:0033865	nucleoside bisphosphate metabolic process	4	0.642055	0.00432412	0.231394	1330587, 96159, 1922985, 1921700									HMGCR,PANK1,PANK2,PAPSS1,
GO:0006720	isoprenoid metabolic process	7	1.1236	0.00433644	0.224427	1098808, 107624, 96159, 1330239, 102581, 2442264, 1919133									COQ2,DPM1,HMGCR,IDI1,MVK,PEX5,RDH11,
GO:0008299	isoprenoid biosynthetic process	5	0.802568	0.00463798	0.23061	1098808, 107624, 96159, 2442264, 1919133									COQ2,HMGCR,IDI1,MVK,PEX5,
GO:0006986	response to unfolded protein	7	1.1236	0.00701647	0.318447	1927072, 2449307, 1915062, 1353427, 107373, 1914300, 1354743					EIF2AK4,				DNAJC3,EIF2AK4,FBXO6,PPP1R15A,RHOX1,UBXN4,UPF2,
GO:0006886	intracellular protein transport	18	2.88925	0.00711485	0.313272	2139764, 2681523, 107164, 1914687, 1350925, 892979, 1913522, 1861437, 1098808, 98725, 1353436, 1927232, 1891917, 99919, 1334462, 2387591, 1337062, 3645115	SEC23B,	TGFB1,			GSK3B,				AP3S1,ARCN1,CHM,COPA,COX16,GSK3B,PEX5,PPP3CA,RAB13,SEC23B,SEC24B,SSR3,TGFB1,TIMM9,TNPO1,TOMM5,VCP,YWHAB,
GO:0009100	glycoprotein metabolic process	12	1.92616	0.00716503	0.306683	104676, 894693, 1349449, 2681120, 1330239, 2385269, 1915720, 2443162, 96973, 1858901, 1341894, 1354743									B3GNT8,CHSY1,DPM1,FBXO6,FUT8,GALNT1,GALNT7,IMPAD1,MAN1A2,MGAT1,ST6GALNAC4,UGGT1,
GO:0006984	ER-nuclear signaling pathway	5	0.802568	0.00744227	0.3083	1927072, 88110, 1914413, 1353427, 1861437					EIF2AK4,GSK3B,				ATP2A2,CCDC47,EIF2AK4,GSK3B,PPP1R15A,
GO:0007006	mitochondrial membrane organization	5	0.802568	0.00857923	0.337857	1098808, 1353436, 1859730, 2448532, 1921393									COX18,OPA1,PEX5,SH3GLB1,TIMM9,
GO:0000278	mitotic cell cycle	16	2.56822	0.0112222	0.407924	1098583, 1914878, 107164, 1095734, 894681, 101834, 1921362, 103097, 2443724, 109520, 1918960, 1344371, 1344353, 1859251, 1335094, 2385095					NEK3,				ANAPC1,ANP32B,CCNG2,DCTN3,GM6524,LRRCC1,LZTS2,NEK3,PAFAH1B1,PPP3CA,SEPT7,STAG2,TUBG1,TXNL4B,USP16,USP9X,
GO:0065003	macromolecular complex assembly	20	3.21027	0.0116336	0.410169	1336878, 2681523, 2149946, 99954, 1915403, 1933204, 1337994, 1339946, 1931526, 101834, 95301, 106362, 1921362, 2385598, 2448532, 2444023, 3648786, 3643145, 3647311, 2448355				BCL10,GOPC,	TAF1,	GTF2E2,IGHMBP2,TAF1,TBPL1,	BCL10,		BCL10,COX18,EIF3A,GOPC,GTF2E2,H3F3B,HIST1H1C,HIST2H3C2,IGHMBP2,MTMR2,RBM5,SCO1,SLU7,TAF1,TBPL1,TDRD3,TNPO1,TUBG1,USP16,VMA21,
GO:0006325	chromatin organization	19	3.04976	0.011888	0.408175	1353499, 1336878, 1346340, 1344380, 1355328, 1919942, 2448492, 106340, 2683486, 1931526, 1921362, 2137512, 1925835, 2385142, 1925927, 1277978, 3647311, 2442355, 2448355					TAF1,	BAZ1B,CHD4,MTA2,RCOR1,RERE,SAP18,TAF1,			ARID4B,BAZ1B,CHD4,H3F3B,HIST1H1C,HIST2H3C2,HNRPLL,KDM4B,KDM6B,METTL8,MTA2,NASP,PHF17,RCOR1,RERE,RNF20,SAP18,TAF1,USP16,
GO:0045454	cell redox homeostasis	7	1.1236	0.0135274	0.44079	1919986, 1916617, 2442418, 2386711, 2387194, 106362, 106558									GLRX2,QSOX2,SCO1,TMX1,TMX3,TMX4,TXNRD3,
GO:0006732	coenzyme metabolic process	11	1.76565	0.0157236	0.482397	1913421, 96159, 1914175, 2386711, 1922985, 1919942, 1921700, 894292, 98797, 96414, 1919133				IDH2,				SDHD,	COQ2,HMGCR,HNRPLL,IDH2,MTR,PANK1,PANK2,PGLS,SDHD,TPI1,TXNRD3,
GO:0070647	protein modification by small protein conjugation or removal	9	1.44462	0.0175044	0.510797	105098, 2443157, 2654703, 2154580, 3646241, 2137357, 894681, 1921362, 1917925				TRIM33,	TRIM33,	OTUD7B,TRIM33,	TRIM33,		MIB1,OTUD7B,TRIM33,UBE3A,UBE4A,USP12,USP16,USP9X,VCPIP1,
GO:0000280	nuclear division	13	2.08668	0.0181389	0.514515	1098583, 1095734, 894681, 1921362, 103097, 109520, 2443724, 1918960, 1344353, 1344371, 1859251, 1335094, 2385095					NEK3,				ANAPC1,CCNG2,DCTN3,GM6524,LRRCC1,LZTS2,NEK3,PAFAH1B1,SEPT7,STAG2,TXNL4B,USP16,USP9X,
GO:0007067	mitosis	13	2.08668	0.0181389	0.514515	1098583, 1095734, 894681, 1921362, 103097, 109520, 2443724, 1918960, 1344353, 1344371, 1859251, 1335094, 2385095					NEK3,				ANAPC1,CCNG2,DCTN3,GM6524,LRRCC1,LZTS2,NEK3,PAFAH1B1,SEPT7,STAG2,TXNL4B,USP16,USP9X,
GO:0051789	response to protein stimulus	8	1.28411	0.020427	0.548344	98725, 1927072, 2449307, 1915062, 1353427, 107373, 1914300, 1354743		TGFB1,			EIF2AK4,				DNAJC3,EIF2AK4,FBXO6,PPP1R15A,RHOX1,TGFB1,UBXN4,UPF2,
GO:0000087	M phase of mitotic cell cycle	13	2.08668	0.0209867	0.549501	1098583, 1095734, 894681, 1921362, 103097, 109520, 2443724, 1918960, 1344353, 1344371, 1859251, 1335094, 2385095					NEK3,				ANAPC1,CCNG2,DCTN3,GM6524,LRRCC1,LZTS2,NEK3,PAFAH1B1,SEPT7,STAG2,TXNL4B,USP16,USP9X,
GO:0055114	oxidation reduction	32	5.13644	0.0232451	0.578383	1919986, 2385847, 1330808, 1918732, 1919942, 2448492, 2387194, 96414, 105089, 1915452, 96159, 1925201, 106639, 102581, 1344370, 98240, 2442355, 1353611, 2384931, 1916617, 2386711, 98239, 1098267, 1916983, 1921275, 1201685, 107796, 106558, 1914175, 1920402, 1913484, 2384567				IDH2,				SDHD,	AKR7A5,CBR4,CTBP1,CYP20A1,DHRS7B,GLRX2,HMGCR,HNRPLL,HSD17B4,HSD17B7,IDH2,KDM4B,KDM6B,MICAL1,MTHFR,NDUFA5,NDUFC2,NPHP3,OGDH,PAOX,QSOX2,RDH11,RDH13,RDH14,SC4MOL,SC5D,SCD1,SCD2,SDHD,TMX1,TMX4,TXNRD3,
GO:0048285	organelle fission	13	2.08668	0.0233313	0.571385	1098583, 1095734, 894681, 1921362, 103097, 109520, 2443724, 1918960, 1344353, 1344371, 1859251, 1335094, 2385095					NEK3,				ANAPC1,CCNG2,DCTN3,GM6524,LRRCC1,LZTS2,NEK3,PAFAH1B1,SEPT7,STAG2,TXNL4B,USP16,USP9X,
GO:0008203	cholesterol metabolic process	7	1.1236	0.0233986	0.564294	107624, 96159, 107822, 1916289, 1330808, 2442264, 1915853									EBP,HMGCR,HSD17B7,IDI1,INSIG1,MVK,PMVK,
GO:0034621	cellular macromolecular complex subunit organization	15	2.4077	0.0246757	0.57584	2681523, 1933204, 1355328, 1931526, 101834, 95301, 106362, 1918830, 2385598, 2448532, 2444023, 3643145, 894687, 2448355, 3647311									COX18,EIF3A,H3F3B,HIST1H1C,HIST2H3C2,MTRF1L,NASP,RBM5,SCO1,SLU7,TDRD3,TNPO1,TUBG1,VMA21,XRN2,
GO:0043413	biopolymer glycosylation	8	1.28411	0.0254403	0.579262	894693, 1349449, 1330239, 2385269, 2443162, 96973, 1858901, 1341894									B3GNT8,DPM1,FUT8,GALNT1,GALNT7,MGAT1,ST6GALNAC4,UGGT1,
GO:0006486	protein amino acid glycosylation	8	1.28411	0.0254403	0.579262	894693, 1349449, 1330239, 2385269, 2443162, 96973, 1858901, 1341894									B3GNT8,DPM1,FUT8,GALNT1,GALNT7,MGAT1,ST6GALNAC4,UGGT1,
GO:0070085	glycosylation	8	1.28411	0.0254403	0.579262	894693, 1349449, 1330239, 2385269, 2443162, 96973, 1858901, 1341894									B3GNT8,DPM1,FUT8,GALNT1,GALNT7,MGAT1,ST6GALNAC4,UGGT1,
GO:0006605	protein targeting	10	1.60514	0.025763	0.576247	98725, 1098808, 1353436, 2681523, 1914687, 107164, 1891917, 3645115, 1913522, 1861437		TGFB1,			GSK3B,				COX16,GSK3B,PEX5,PPP3CA,SSR3,TGFB1,TIMM9,TNPO1,TOMM5,YWHAB,
GO:0022402	cell cycle process	21	3.37079	0.0259527	0.571454	1098583, 1914878, 2155278, 107164, 97364, 1095734, 894681, 101834, 1921362, 1861437, 103097, 106581, 2443724, 109520, 1918960, 1344371, 1344353, 1859251, 2445092, 2385095, 1335094				NOTCH2,	GSK3B,NEK3,				ANAPC1,ANP32B,CCNG2,DCTN3,GM6524,GSK3B,LRRCC1,LZTS2,NEK3,NOTCH2,PAFAH1B1,PPP3CA,SEPT7,SESN1,STAG2,TSG101,TUBG1,TXNL4B,USP16,USP9X,UTP14B,
GO:0051186	cofactor metabolic process	12	1.92616	0.0306073	0.625319	1913421, 96112, 96159, 1914175, 2386711, 1922985, 1919942, 1921700, 894292, 98797, 96414, 1919133				IDH2,				SDHD,	COQ2,HMBS,HMGCR,HNRPLL,IDH2,MTR,PANK1,PANK2,PGLS,SDHD,TPI1,TXNRD3,
GO:0009101	glycoprotein biosynthetic process	9	1.44462	0.0326525	0.642214	894693, 1349449, 2681120, 1330239, 2385269, 2443162, 96973, 1858901, 1341894									B3GNT8,CHSY1,DPM1,FUT8,GALNT1,GALNT7,MGAT1,ST6GALNAC4,UGGT1,
GO:0051276	chromosome organization	21	3.37079	0.0333006	0.642423	1353499, 1336878, 1346340, 1344380, 109635, 1355328, 1919942, 2448492, 2683486, 106340, 1931526, 1921362, 2137512, 1925835, 2139369, 2385142, 1925927, 1277978, 3647311, 2442355, 2448355					TAF1,	BAZ1B,CHD4,MTA2,RCOR1,RERE,SAP18,TAF1,		WRN,	ARID4B,BAZ1B,CHD4,H3F3B,HIST1H1C,HIST2H3C2,HNRPLL,KDM4B,KDM6B,METTL8,MTA2,NASP,PHF17,RCOR1,RERE,RNF20,RTEL1,SAP18,TAF1,USP16,WRN,
GO:0016579	protein deubiquitination	4	0.642055	0.0350559	0.654633	2654703, 3646241, 894681, 1921362						OTUD7B,			OTUD7B,USP12,USP16,USP9X,
GO:0015936	coenzyme A metabolic process	3	0.481541	0.038164	0.679475	96159, 1922985, 1921700									HMGCR,PANK1,PANK2,
GO:0050872	white fat cell differentiation	3	0.481541	0.038164	0.679475	98239, 1337080, 1201685						NCOR2,			CTBP1,NCOR2,SCD1,
GO:0006396	RNA processing	22	3.5313	0.0381909	0.673038	1891690, 1933204, 1353659, 1919942, 1925622, 1924188, 1915510, 1927354, 2145443, 106572, 104819, 2385598, 2444023, 2443724, 99894, 2684929, 1914130, 894687, 1916413, 2157953, 2445092, 1344375				HNRNPA2B1,			HNRNPA2B1,		C1D,DCAF13,HNRNPA2B1,HNRNPK,HNRPLL,IMP4,LCMT2,MRPL44,PRKRA,RBM17,RBM39,RBM5,RSRC1,SLU7,SNRNP25,SYNCRIP,TDRD3,TRMT12,TXNL4B,UTP14B,UTP15,XRN2,
GO:0016568	chromatin modification	14	2.24719	0.0382474	0.666997	1353499, 1346340, 1336878, 1344380, 1355328, 2448492, 106340, 2683486, 1921362, 1925835, 2385142, 1925927, 1277978, 2442355					TAF1,	BAZ1B,CHD4,MTA2,RCOR1,RERE,SAP18,TAF1,			BAZ1B,CHD4,KDM4B,KDM6B,METTL8,MTA2,NASP,PHF17,RCOR1,RERE,RNF20,SAP18,TAF1,USP16,
GO:0006091	generation of precursor metabolites and energy	15	2.4077	0.0390191	0.667977	1919986, 97577, 1916617, 2386711, 98797, 1098267, 104872, 96414, 1350931, 3643291, 3780120, 106558, 1915452, 1914175, 1344370				IDH2,				SDHD,	ATP5L,ATP5O,GLRX2,IDH2,NDUFA5,NDUFC2,OGDH,PHKA2,PPP1CC,SDHD,TCIRG1,TMX1,TMX4,TPI1,TXNRD3,
GO:0070646	protein modification by small protein removal	4	0.642055	0.0434718	0.701796	2654703, 3646241, 894681, 1921362						OTUD7B,			OTUD7B,USP12,USP16,USP9X,
GO:0045444	fat cell differentiation	6	0.963082	0.0437827	0.698253	98239, 2385142, 1920989, 1337080, 1201685, 1861437					GSK3B,	NCOR2,			CBY1,CTBP1,GSK3B,METTL8,NCOR2,SCD1,
GO:0034976	response to endoplasmic reticulum stress	4	0.642055	0.048023	0.726146	1927072, 1914413, 1353427, 1861437					EIF2AK4,GSK3B,				CCDC47,EIF2AK4,GSK3B,PPP1R15A,

[truncated: 1 more sheets: Clust10]
