# Supplementary material for: Dynamic Gene Regulatory Networks Drive Hematopoietic Specification and Differentiation
Source: Dev Cell. 2016 Mar 7;36(5):572–87. doi: 10.1016/j.devcel.2016.01.024 (PMC4780867; doi:10.1016/j.devcel.2016.01.024)
Supplement: Table S5. Sequence Coverage of ChIP and DNaseI Experiments, RNA-Seq Data Obtained in Reprogramming Experiments, Related to Figure 5 [file mmc6.xlsx]

## Sheet: Introduction
					Table showing the total aligned tags for all experiments in each cell line The sequenced tags were aligned to mm10

## Sheet: Aligned Reads
Cell Line	Abbreviation	ChIP (if applicable)	Replicate	Aligned Reads
Embryonic Stem Cells	ESC	sox2	NA	31591697
Embryonic Stem Cells	ESC	esrrb	NA	11699042
Embryonic Stem Cells	ESC	pou5f1	NA	28713694
Embryonic Stem Cells	ESC	nanog	NA	29673875
Embryonic Stem Cells	ESC	input	NA	21164601
Embryonic Stem Cells	ESC	DNaseI-seq	NA	22555641
Embryonic Stem Cells	ESC	h3k4me3	NA	11244727
Embryonic Stem Cells	ESC	h3k27me3	NA	32253084
Embryonic Stem Cells	ESC	h3k9ac	NA	24328697
Embryonic Stem Cells	ESC	h3k27ac	NA	17333748
Embryonic Stem Cells	ESC	RNA-seq	R1	23180819
Embryonic Stem Cells	ESC	RNA-seq	R2	30942372
Mesoderm	MES	input	NA	27302027
Mesoderm	MES	DNaseI-seq	NA	37764832
Mesoderm	MES	h3k4me3	NA	10990948
Mesoderm	MES	h3k27me3	NA	15536517
Mesoderm	MES	h3k9ac	NA	15724861
Mesoderm	MES	h3k27ac	NA	13225431
Mesoderm	MES	cebpb	NA	10913609
Mesoderm	MES	elk4	NA	22546557
Mesoderm	MES	pou5f1	NA	7538852
Mesoderm	MES	RNA-seq	R1	33194139
Mesoderm	MES	RNA-seq	R2	71612340
Hemangioblast	HB	input	NA	27726386
Hemangioblast	HB	DNaseI-seq	NA	40216880
Hemangioblast	HB	h3k4me3	NA	9315182
Hemangioblast	HB	h3k27me3	NA	14314067
Hemangioblast	HB	h3k9ac	NA	25995023
Hemangioblast	HB	h3k27ac	NA	25258134
Hemangioblast	HB	cebpb	NA	15805389
Hemangioblast	HB	gata2	NA	14715884
Hemangioblast	HB	lmo2	NA	8719715
Hemangioblast	HB	tead	NA	25115938
Hemangioblast	HB	scl	NA	4307703
Hemangioblast	HB	RNA-seq	R1	68320771
Hemangioblast	HB	RNA-seq	R2	76729853
Hemogenic Endothelium	HE	input	NA	18168995
Hemogenic Endothelium	HE	DNaseI-seq	NA	22621193
Hemogenic Endothelium	HE	h3k27me3	NA	40359277
Hemogenic Endothelium	HE	h3k4me3	NA	18330173
Hemogenic Endothelium	HE	h3k9ac	NA	18334432
Hemogenic Endothelium	HE	h3k27ac	NA	19734363
Hemogenic Endothelium	HE	cebpb	NA	17211361
Hemogenic Endothelium	HE	fli1	NA	13588516
Hemogenic Endothelium	HE	lmo2	NA	10280216
Hemogenic Endothelium	HE	meis1	NA	21742419
Hemogenic Endothelium	HE	scl	NA	8226586
Hemogenic Endothelium	HE	RNA-seq	R1	32921554
Hemogenic Endothelium	HE	RNA-seq	R2	73613049
Hematopoietic Progenitors	HP	input	NA	28229038
Hematopoietic Progenitors	HP	DNaseI-seq	NA	11729837
Hematopoietic Progenitors	HP	h3k4me3	NA	8140145
Hematopoietic Progenitors	HP	h3k27me3	NA	11358802
Hematopoietic Progenitors	HP	h3k9ac	NA	47568534
Hematopoietic Progenitors	HP	h3k27ac	NA	14961761
Hematopoietic Progenitors	HP	cebpb	NA	10774266
Hematopoietic Progenitors	HP	fli1	NA	7992872
Hematopoietic Progenitors	HP	gata1	NA	8341390
Hematopoietic Progenitors	HP	gata2	NA	14635398
Hematopoietic Progenitors	HP	gfi1	NA	13708733
Hematopoietic Progenitors	HP	gfi1b	NA	12569387
Hematopoietic Progenitors	HP	lmo2	NA	16409713
Hematopoietic Progenitors	HP	pu1	NA	11030825
Hematopoietic Progenitors	HP	runx1	NA	12027743
Hematopoietic Progenitors	HP	scl	NA	9152272
Hematopoietic Progenitors	HP	RNA-seq	R1	64010626
Hematopoietic Progenitors	HP	RNA-seq	R2	74658324
Macrophages	MAC	input	NA	26371138
Macrophages	MAC	DNaseI-seq	NA	25290032
Macrophages	MAC	h3k4me3	NA	27601156
Macrophages	MAC	h3k27me3	NA	39724791
Macrophages	MAC	h3k9ac	NA	20512373
Macrophages	MAC	h3k27ac	NA	14187716
Macrophages	MAC	cebpb	NA	10914026
Macrophages	MAC	fli1	NA	9013232
Macrophages	MAC	lmo2	NA	19819649
Macrophages	MAC	pu1	NA	16037596
Macrophages	MAC	runx1	NA	20893394
Macrophages	MAC	scl	NA	23381083
Macrophages	MAC	RNA-seq	R1	75100950
Macrophages	MAC	RNA-seq	R2	86222916
Reprogrammed MEFs
12 day - Fli1/Lmo2/Gata2	12D - FGL	RNA-seq	NA	5533088
12 day - Scl/Fli1/Lmo2/Gata2	12D - SFGL	RNA-seq	NA	5516540
12 day - Scl/Lmo2	12D - SL	RNA-seq	NA	6434133
12 day - Untreated Fibroblasts	12D - uFIB	RNA-seq	NA	5076191
21 day - Fli1/Lmo2/Gata2	21D - FGL	RNA-seq	NA	3159061
21 day - Scl/Fli1/Lmo2/Gata2	21D - SFGL	RNA-seq	NA	4253999
21 day - Scl/Lmo2	21D - SL	RNA-seq	NA	3610912
21 day - Untreated Fibroblasts	21D - uFIB	RNA-seq	NA	5836138
