# Supplementary material for: Dynamic Gene Regulatory Networks Drive Hematopoietic Specification and Differentiation
Source: Dev Cell. 2016 Mar 7;36(5):572–87. doi: 10.1016/j.devcel.2016.01.024 (PMC4780867; doi:10.1016/j.devcel.2016.01.024)
Supplement: Table S7. Z Scores Determined for Clustering of Motifs Enriched in Pairwise Comparisons of DHSs, Related to Figures 6 and S6 [file mmc7.xlsx]

## Sheet: zscore_DHS_pairs_50
Motif	ES.not.HB	ES.not.HE	ES.not.HP	ES.not.MAC	ES.not.MES	HB.not.ES	HB.not.HE	HB.not.HP	HB.not.MAC	HB.not.MES	HE.not.ES	HE.not.HB	HE.not.HP	HE.not.MAC	HE.not.MES	HP.not.ES	HP.not.HB	HP.not.HE	HP.not.MAC	HP.not.MES	MAC.not.ES	MAC.not.HB	MAC.not.HE	MAC.not.HP	MAC.not.MES	MES.not.ES	MES.not.HB	MES.not.HE	MES.not.HP	MES.not.MAC
AP1	-38.0517	-38.5462	-53.8789	-43.775	-36.5683	-11.9249	-19.2487	-18.1584	-22.8137	-11.0195	23.6494	20.5447	9.26019	2.83411	23.3525	18.3051	18.104	-0.373913	3.00646	19.2244	49.2551	55.4461	38.9396	49.0879	58.1288	-11.7524	-13.2671	-15.8209	-20.6153	-21.2265
ATOH1	-15.8706	-15.7951	-14.8537	-12.2107	-16.6086	16.807	12.7157	15.9757	21.8981	11.4179	23.6128	16.3302	17.0254	17.7398	16.9109	14.1554	13.256	5.49475	16.6556	14.7444	-9.20323	-9.28513	-13.0692	-10.7361	-6.49107	14.8291	8.26314	11.5758	14.4187	14.9173
C/EBP	-16.8526	-20.495	-20.2857	-25.0182	-21.2282	-14.9644	-13.4197	-14.5636	-15.7397	-8.54084	-10.6053	-10.2155	-10.092	-17.3346	-11.0562	-5.68363	-4.43666	-4.54729	-8.94631	-3.99231	46.1004	41.8371	49.9279	41.7423	45.4041	-7.49302	-5.12206	-12.0119	-10.3456	-14.7879
CREB	-18.6015	-21.5963	-25.8271	-18.4749	-17.576	-0.935347	-5.81078	-3.65292	-1.29826	0.230245	17.7177	16.3841	12.4719	11.945	16.1991	6.40656	5.24032	-1.57498	4.1517	6.41494	12.5673	14.7068	7.30537	14.1539	13.7468	-3.57572	-5.37989	-7.35705	-6.69192	-4.17267
CRX	-3.55794	-3.44952	-0.892861	-1.37681	-2.42046	12.0665	10.3689	14.4627	14.8807	9.91873	6.34326	4.34825	4.93531	7.6726	7.03525	6.30051	5.00243	1.37828	7.76411	7.72978	-7.91138	-7.04742	-10.0909	-7.5514	-8.72412	7.22516	0.966405	6.14394	8.99183	7.70427
CTCF	42.5591	41.8264	50.1642	46.2181	36.5755	-6.12221	12.7509	24.1146	11.4272	5.48018	-30.0551	-15.8	-1.79593	-10.123	-18.8764	-11.9117	-3.2609	10.6715	2.49328	-4.81737	-52.6936	-35.4468	-34.0826	-30.0694	-42.1407	10.933	38.7175	25.3681	50.6412	31.4992
EOMES	-9.60635	-7.45912	-6.425	-7.83484	-9.67664	25.59	22.5505	25.3476	20.8101	21.0856	1.63013	-1.81118	-0.070952	0.991612	0.945632	3.01962	1.73447	-2.37528	3.84499	3.4979	-5.36128	-5.194	-5.90954	-3.87655	-4.22193	10.6041	6.62044	10.8818	16.267	15.1618
ERG	-38.9415	-46.3884	-37.133	-34.6456	-33.9335	-5.53245	-15.6554	-8.55565	-8.98395	-0.707835	60.5564	49.4537	48.4573	40.1949	61.1645	12.5428	9.77434	-10.0749	2.59606	12.1117	27.1843	23.6635	10.2272	21.5038	24.9512	-13.8688	-19.7216	-24.3895	-16.6585	-21.1107
ESRRB	16.6226	17.6636	17.5486	21.707	16.8536	-3.94939	-3.5634	-1.0603	-1.48561	-2.97592	-4.9752	-3.46144	-1.23086	-2.22359	-3.25631	-3.71394	-3.60256	-3.01357	-3.49876	-2.61793	-16.2844	-10.1883	-10.703	-9.57954	-11.2862	-2.27737	-1.29922	-2.40678	0.093179	-0.414694
ETS	-16.6351	-22.2825	-19.4594	-19.533	-16.9091	-6.75718	-11.0439	-8.08109	-6.9029	-2.80169	21.2233	25.1903	17.6725	14.2662	31.6741	7.09348	5.38362	-3.94778	0.425323	7.59867	15.3556	13.2904	7.40272	14.8066	20.7013	-7.75894	-8.97996	-11.7363	-10.53	-11.5241
FOXO1	-13.0613	-18.5846	-14.0362	-15.7985	-14.2818	-2.56398	-6.99064	-3.39682	-5.30058	0.76537	19.8436	20.85	18.2088	17.5758	21.1319	5.69153	6.42336	-3.79988	3.10315	10.1058	10.933	13.4459	5.76815	10.3549	13.0733	-6.6352	-3.70031	-8.98497	-6.56816	-7.49562
GATA	-28.8841	-32.6389	-35.0354	-35.5442	-30.5684	45.3677	22.8484	24.9547	35.4045	44.5583	53.4315	34.3312	29.381	36.8041	45.6557	42.7647	34.1266	17.0182	35.8894	37.3437	-18.389	-25.1051	-24.5278	-26.0432	-21.1875	-1.19912	-14.5183	-6.94053	-5.62243	-4.04203
GFI1B	1.05603	0.569851	3.98135	2.13627	1.56442	0.278007	0.823676	4.2865	2.75357	0.821872	-2.81847	-1.35582	1.77975	-1.2571	-0.634478	-5.00288	-3.94411	-3.95191	-2.91432	-3.35721	0.0758746	1.19229	-0.20234	2.4763	1.9625	0.121147	0.0631015	1.23342	4.32603	2.7517
HEB	6.00413	7.58299	11.9102	10.2314	3.85306	15.5373	20.4761	27.8827	26.3082	10.316	-1.5104	-4.29413	1.61195	1.78866	-3.41915	1.66065	-1.33967	-0.892458	1.68106	-0.226344	-20.1962	-22.0638	-27.6263	-22.8213	-22.7034	24.5573	18.956	28.4751	28.6989	33.5872
HOXA3	-1.54316	0.00709715	0.968735	1.197	-0.867426	23.9919	20.7308	26.0709	28.7201	19.2448	0.960929	-2.4637	0.176509	2.17387	0.0317814	2.82595	-0.573681	-0.791094	2.26913	2.58222	-13.7927	-10.6548	-12.8051	-12.2411	-11.2382	8.62455	1.59467	9.26055	9.158	10.6516
HSF1	-2.49842	-2.91206	-1.32852	-1.32772	-1.97723	-0.276537	-0.3235	0.301939	0.858483	0.850574	3.38584	3.45321	3.24233	4.02205	4.68629	5.69285	3.20109	3.05719	4.68597	4.12116	-1.2622	-0.897776	-1.36582	-0.757693	-1.23891	-0.464903	0.096749	0.127018	0.738002	0.402937
IRF1	-11.631	-10.0191	-12.5479	-13.7259	-14.4683	-5.48604	-8.18032	-6.27276	-8.0062	-5.96429	-3.33299	-3.23332	-3.93503	-6.80963	-4.76735	-2.04967	-2.0715	-2.80207	-5.9244	-2.12	25.6209	26.9304	25.494	25.4969	23.1163	-2.89829	-0.992025	-5.24351	-3.01749	-4.8019
KLF5	31.68	38.6747	41.1058	48.4819	38.1662	8.83083	16.8208	17.9073	18.8859	8.18135	-19.2893	-17.4887	-11.9495	-9.52645	-14.3093	4.69705	4.24165	8.81338	12.3928	6.20191	-37.2116	-51.638	-47.7519	-36.1263	-38.8618	6.0375	1.8017	15.305	19.3014	24.105
LHX2	2.49402	4.69068	3.60733	3.43378	2.40055	16.4293	20.5302	18.5348	15.6078	12.2343	-7.14813	-9.85753	-7.51588	-9.79783	-10.3007	-3.76917	-4.26249	-4.33738	-5.16259	-4.66527	-3.86222	-3.80177	-3.89434	-3.27438	-3.79963	7.79915	1.08519	9.2845	8.88279	7.53695
MAX	-1.34905	-3.37306	-0.78692	-2.56425	-0.894767	-3.39718	-5.15622	-3.08002	-3.31234	-1.84514	-4.20037	-1.417	-0.471947	-3.0713	-0.524392	0.669568	-0.0654114	-0.86381	-1.40231	0.77985	8.12705	8.03108	6.45616	9.3064	9.56473	-3.56005	-2.16562	-5.04972	-2.11286	-3.26359
MEF2A	-9.59349	-13.3303	-12.8596	-12.3556	-11.4112	-8.94895	-8.59771	-8.68307	-11.5682	-6.44025	4.02459	4.05728	1.29048	-2.35631	4.0478	0.61848	2.44865	-0.537307	-1.73805	2.25763	18.3714	23.2861	18.1631	21.5432	22.7366	-5.2451	-2.20444	-6.11935	-6.24697	-7.20844
MEIS1	-27.6822	-31.1465	-29.2392	-23.4786	-21.8241	18.623	14.9755	14.3759	14.0725	12.4242	15.0699	10.1463	11.4503	9.36592	14.3216	11.2718	6.23274	3.00518	6.13872	10.6407	13.4398	11.2566	7.16438	13.068	12.9308	8.02368	0.378059	4.6267	8.20622	7.24002
NANOG	2.42392	1.69314	3.21933	3.11854	2.00556	11.0665	6.14037	8.28294	8.37395	8.5487	1.05849	0.594121	1.32678	0.947645	2.05174	0.780375	-0.480687	-4.13456	0.608301	1.26817	-5.2701	-4.04579	-5.80669	-3.83019	-3.94319	3.05503	2.24209	3.53633	6.91308	5.06675
NF1	-10.8267	-9.82563	-6.61563	-8.18625	-10.8147	10.1396	8.10227	11.3238	10.6853	8.48368	13.076	10.3928	13.4525	12.3437	11.4815	6.26784	3.37994	0.0715007	5.92255	5.31116	-6.0871	-5.53187	-7.24265	-5.65775	-4.39448	9.72984	3.43476	6.19133	9.00945	10.0393
NFATC1	-3.61118	-6.15718	-3.49876	-4.08035	-2.68835	-4.11263	-6.18546	-4.05608	-3.18396	-1.71287	8.00631	10.6733	9.45277	8.75833	11.9797	4.13979	4.98109	-1.60291	3.50929	5.47771	2.85303	3.54929	0.395067	2.48564	3.44876	-4.80722	-2.62424	-5.8151	-4.63366	-5.67824
NF-kB	-5.40973	-5.54924	-3.0076	-1.90982	-5.25479	4.80987	3.41421	8.28908	7.5181	4.17416	9.99147	7.17377	8.87762	10.1262	8.85648	3.91787	3.15766	-0.583034	2.89422	3.60427	-3.62284	-4.22219	-7.03883	-4.48236	-4.17242	3.11353	0.903469	1.93651	5.19163	4.97889
OLIG2	-13.236	-13.7198	-14.3608	-10.2063	-13.9277	12.0262	8.77078	15.0219	12.6509	8.03628	16.6864	13.3656	14.6991	15.4334	15.1227	12.026	11.2517	2.75779	10.9701	12.2929	-3.3362	-3.11276	-6.7826	-3.24114	-1.84969	13.5384	3.56598	8.73445	10.2946	10.659
OCT4_SOX2	47.1081	60.1156	50.1843	50.6312	50.6984	-15.57	-8.31175	-9.33295	-11.8637	-13.8534	-21.8465	-23.4308	-20.559	-19.3069	-25.2074	-12.0579	-11.5328	-7.31469	-11.0823	-12.6517	-35.9239	-24.9186	-23.4917	-24.5682	-29.6602	-7.1537	3.49322	2.74239	1.7751	-0.00364498
PU.1	-42.5215	-47.6099	-36.5735	-46.8889	-45.4146	-13.6805	-16.838	-16.2133	-20.2359	-8.33748	19.4365	18.1813	14.398	1.31698	18.0193	3.83038	3.4991	-8.19719	-9.32182	4.83455	58.1768	63.0785	47.1366	72.7607	65.3871	-13.0187	-15.123	-20.8848	-16.9671	-22.4769
RARg	26.0648	20.3695	28.2158	22.4273	23.3962	-5.99795	-7.53075	-6.33399	-6.49179	-5.0829	-10.1382	-8.86989	-7.69373	-8.62981	-8.67656	-6.39529	-3.99488	-2.74481	-4.18059	-4.32364	-9.60451	-9.72806	-8.65807	-9.09543	-8.25509	-5.93273	-4.38363	-4.55682	-5.90838	-5.49185
REST	-0.718083	-0.139919	2.88656	6.5513	-2.00363	3.66576	4.21688	8.11629	13.4667	0.0955815	-1.00318	-0.818837	5.26616	6.49327	-2.47244	-1.228	-1.1165	1.80498	6.2397	-1.62703	-12.5964	-11.2705	-11.6805	-11.8515	-12.4572	16.0934	13.7775	14.7553	16.5269	21.3869
RUNX	-15.7824	-18.857	-14.9546	-15.1678	-14.0688	-3.59484	-4.98788	-5.35723	-4.23645	-3.04054	3.73898	4.03253	-2.60236	-0.238938	5.09583	15.7496	18.9666	11.556	12.9538	18.4098	19.564	21.2842	15.7312	15.1867	20.1426	-5.78326	-5.46244	-5.23856	-5.78006	-5.09695
RXR	-7.89374	-7.00655	-2.54175	-3.13912	-7.01295	9.73643	8.21536	12.5767	14.6582	8.23516	8.48136	8.67911	8.91284	9.54118	10.6669	5.23992	3.77565	0.705981	5.56834	5.58553	-4.93978	-5.7908	-8.7499	-6.66675	-5.36665	6.07356	1.9363	5.54452	8.77384	9.88956
SMAD	-9.13814	-11.7972	-5.04754	-4.41777	-7.96118	7.54729	6.21618	12.3269	11.4338	7.44166	11.9791	10.402	15.9712	19.9374	18.0352	8.56292	6.59928	1.03151	8.85756	8.55332	-5.73544	-6.46831	-10.086	-6.54963	-5.35804	3.63148	0.205687	1.61338	7.37768	7.62109
SOX1	15.5142	16.7083	14.5676	14.1357	14.6443	-3.38252	-3.10474	-4.17785	-4.5875	-4.07089	-6.0466	-5.79488	-6.39783	-5.6067	-6.22014	-4.12182	-2.78377	-2.37037	-3.86729	-3.20742	-9.45511	-8.31003	-7.75392	-8.38131	-8.60562	-3.12622	-2.73513	-3.24903	-3.11478	-2.83636
SOX4	18.8037	11.3222	18.1369	18.7262	15.1894	-6.45458	-7.39745	-3.61872	-3.23215	-2.3431	13.1586	15.5474	18.2518	17.5655	18.9863	-3.7672	-4.15165	-7.79921	-3.30034	-2.10666	-26.4544	-17.9986	-18.2238	-16.2888	-20.2647	-4.62992	-2.47326	-6.26852	-2.20135	-3.07043
SP1	7.10051	15.7247	17.6237	19.4562	7.69854	10.1987	22.1792	20.3127	30.8687	3.76138	-13.7976	-16.7844	-11.0084	-4.67113	-16.336	-0.0868389	-5.30957	11.2157	10.5892	-3.49314	-25.5976	-30.4582	-25.0646	-27.4645	-30.428	9.87982	4.79318	29.5845	22.4605	34.5317
STAT1	-0.950144	-3.1449	-1.40511	-1.4782	-0.327116	-2.93465	-4.51945	-3.20957	-2.63046	-0.514162	3.52555	5.13336	4.8709	4.90545	5.86947	0.781074	1.98598	-0.564198	0.921122	2.10564	2.0941	3.34623	1.46065	2.49607	3.45923	-4.54378	-2.64124	-5.5145	-4.85367	-5.02763
TBET	-18.997	-15.9383	-11.2982	-16.7924	-17.4272	21.7918	23.3639	21.3124	21.5236	17.8787	0.100759	-3.30572	-1.00871	-3.00697	-1.55172	1.34588	0.0321697	-2.14283	-1.00739	0.623481	6.91669	7.81974	4.57522	6.78012	8.18016	11.8276	4.05151	9.77045	11.0187	10.6558
TCF12	-6.80065	-5.74874	-2.71614	-2.05347	-7.28774	17.4755	11.1441	15.6755	19.1852	6.40091	8.54714	9.54322	11.2101	15.6668	10.3969	9.69371	8.78996	5.40286	12.2844	9.09957	-12.5633	-14.8265	-16.6483	-13.7663	-11.7507	17.2528	12.127	19.1082	24.5512	24.2314
TCF3	-4.87762	-1.52168	-1.21246	-1.29402	-4.56242	27.6907	22.0184	22.0248	28.7447	22.0134	-0.059919	-3.88867	-0.0356969	0.585431	-0.813406	-2.55701	-3.69758	-3.94822	-1.56013	-1.38948	-11.4031	-12.5179	-12.2209	-8.70947	-11.7194	13.1732	4.43375	12.0748	15.3473	16.1032
TCFL2	-4.73091	-4.3082	-2.98925	-4.16659	-4.27363	20.3792	16.0699	19.208	21.6791	12.1924	2.98898	-0.379784	2.95841	3.84183	2.31002	-0.0733759	-2.17815	-1.58307	0.491696	-0.00849323	-7.04546	-7.33482	-7.91753	-6.76995	-7.18238	9.19391	1.29798	9.58099	8.40019	10.123
TEAD	0.374726	0.61664	3.88921	6.10998	2.89417	17.5004	9.67562	15.5109	19.8385	21.2696	14.585	15.0343	14.0108	22.9062	19.6502	11.5182	7.31179	1.36898	13.5994	11.33	-24.182	-25.5712	-25.2016	-22.9299	-22.921	5.3634	-0.616166	2.62884	5.83792	8.99042
ZIC1-2	15.0515	15.1342	15.5127	17.0795	15.8642	-3.11834	-1.40413	-2.56127	-2.55945	-3.25865	-6.84875	-6.17425	-7.08652	-7.04083	-7.29063	-3.29412	-3.23382	-2.88077	-4.36049	-4.33219	-10.2998	-9.88337	-8.88555	-10.0656	-9.49211	-0.53203	1.15432	1.52255	0.667232	0.33371
