# Supplementary material for: Dynamic Gene Regulatory Networks Drive Hematopoietic Specification and Differentiation
Source: Dev Cell. 2016 Mar 7;36(5):572–87. doi: 10.1016/j.devcel.2016.01.024 (PMC4780867; doi:10.1016/j.devcel.2016.01.024)
Supplement: Table S8. KEGG Pathway Analysis of Genes Associated with TEAD4 Peaks, Related to Figures 7 and S7 [file mmc8.xlsx]

## Sheet: TEAD_diff_KEGG_pathway 10-10 No
ID	pathwayTerm	Nr. Genes	% Associated Genes	Term PValue	Term PValue Corrected with Bonferroni step down	Associated Genes Found
KEGG:04510	Focal adhesion	22	10.5769	2.5262e-08	2.19779e-06	[Braf, Capn2, Ccnd1, Ccnd3, Col1a1, Col4a1, Flt1, Itga1, Itga8, Itga9, Kdr, Lama1, Parva, Pdgfa, Pdgfd, Pdgfra, Pik3cb, Reln, Shc4, Thbs1, Tln1, Tln2]
KEGG:04015	Rap1 signaling pathway	21	9.81308	1.95717e-07	1.68316e-05	[Arap3, Braf, Csf1, Epha2, Fgf10, Fgf3, Fgfr3, Flt1, Kdr, Kit, Magi2, Pard6b, Pdgfa, Pdgfd, Pdgfra, Pik3cb, Prkd1, Rapgef5, Thbs1, Tln1, Tln2]
KEGG:05200	Pathways in cancer	28	7.0529	1.74763e-06	0.000148549	[Arnt2, Axin2, Bcr, Bmp2, Bmp4, Braf, Ccnd1, Col4a1, Cxcl12, Cxcr4, Dapk2, E2f2, Ednrb, Egln3, Fgf10, Fgf3, Fgfr3, Fos, Kit, Lama1, Mecom, Pdgfa, Pdgfra, Pik3cb, Plcg2, Runx1, Wnt2b, Wnt3]
KEGG:04550	Signaling pathways regulating pluripotency of stem cells	15	10.7143	3.98151e-06	0.000334447	[Axin2, Bmp2, Bmp4, Fgfr3, Id3, Lifr, Nanog, Nodal, Pcgf5, Pik3cb, Smad1, Tbx3, Wnt2b, Wnt3, Zic3]
KEGG:04350	TGF-beta signaling pathway	10	12.1951	5.59506e-05	0.0046439	[Bambi, Bmp2, Bmp4, Bmp5, Id3, Ltbp1, Nodal, Smad1, Smad6, Thbs1]
KEGG:04151	PI3K-Akt signaling pathway	23	6.49718	5.83402e-05	0.0047839	[Ccnd1, Ccnd3, Col1a1, Col4a1, Creb3l1, Csf1, Epha2, Fgf10, Fgf3, Fgfr3, Flt1, Itga1, Itga8, Itga9, Kdr, Kit, Lama1, Pdgfa, Pdgfd, Pdgfra, Pik3cb, Reln, Thbs1]
KEGG:05218	Melanoma	9	12.6761	9.75453e-05	0.00790117	[Braf, Ccnd1, E2f2, Fgf10, Fgf3, Pdgfa, Pdgfd, Pdgfra, Pik3cb]
KEGG:04512	ECM-receptor interaction	10	11.3636	0.000102807	0.0082246	[Cd47, Col1a1, Col4a1, Hspg2, Itga1, Itga8, Itga9, Lama1, Reln, Thbs1]
KEGG:04014	Ras signaling pathway	17	7.3913	0.000121678	0.00961255	[Csf1, Epha2, Fgf10, Fgf3, Fgfr3, Flt1, Kdr, Kit, Ksr1, Pdgfa, Pdgfd, Pdgfra, Pik3cb, Plcg2, Rapgef5, Rasa4, Shc4]
KEGG:04360	Axon guidance	12	9.30232	0.000150638	0.0117498	[Ablim1, Cxcl12, Cxcr4, Dpysl5, Epha2, Ephb2, Nrp1, Plxna4, Plxnc1, Sema3f, Slit3, Unc5c]
KEGG:04390	Hippo signaling pathway	13	8.33333	0.000243178	0.0187247	[Amot, Axin2, Bmp2, Bmp4, Bmp5, Ccnd1, Ccnd3, Crb2, Nkd1, Pard6b, Smad1, Wnt2b, Wnt3]
KEGG:05214	Glioma	8	12.3077	0.000294127	0.0223537	[Braf, Ccnd1, E2f2, Pdgfa, Pdgfra, Pik3cb, Plcg2, Shc4]
KEGG:04310	Wnt signaling pathway	12	8.39161	0.000395319	0.0296489	[Axin2, Bambi, Ccnd1, Ccnd3, Daam1, Dkk1, Nfatc1, Nkd1, Prickle1, Sfrp1, Wnt2b, Wnt3]
KEGG:05219	Bladder cancer	6	15.7895	0.000439289	0.0325074	[Braf, Ccnd1, Dapk2, E2f2, Fgfr3, Thbs1]
KEGG:05220	Chronic myeloid leukemia	8	10.9589	0.00065356	0.0477099	[Bcr, Braf, Ccnd1, E2f2, Mecom, Pik3cb, Runx1, Shc4]
KEGG:05202	Transcriptional misregulation in cancer	13	7.30337	0.000864961	0.0622772	[Aff1, Arnt2, Ccr7, Etv4, Fli1, Flt1, Hhex, Hmga2, Lmo2, Mllt3, Pdgfa, Runx1, Smad1]
KEGG:05205	Proteoglycans in cancer	14	6.79612	0.00111724	0.0793238	[Ank3, Braf, Ccnd1, Col1a1, Erbb3, Gpc3, Hspg2, Kdr, Nanog, Pik3cb, Plcg2, Thbs1, Wnt2b, Wnt3]
KEGG:05166	HTLV-I infection	17	6.00707	0.00134266	0.0939862	[Ccnd1, Ccnd3, Crtc3, E2f2, Fos, Kat2b, Msx1, Msx2, Nfatc1, Nrp1, Pdgfa, Pdgfra, Pik3cb, Tln1, Tln2, Wnt2b, Wnt3]
KEGG:04144	Endocytosis	15	6.38298	0.0014123	0.0974486	[Arap3, Cxcr4, Dab2, Ehd4, Erbb3, Fgfr3, Flt1, Kdr, Kit, Nedd4l, Pard6b, Pdgfra, Psd3, Rab11fip4, Smad6]
